# Supplementary material for: Degradomics-Based Analysis of Tetanus Toxoids as a Quality Control Assay
Source: Vaccines (Basel). 2020 Dec 1;8(4):712. doi: 10.3390/vaccines8040712 (PMC7712181; doi:10.3390/vaccines8040712)
Supplement: Supplementary file 1 [file vaccines-08-00712-s001.zip]

Archive with 4 entries (4 files):
- 20201119_supplementalfiguresTTddegradomics_rebuttal.docx
- Table1.xlsx
- Table2.xlsx
- Table3.xlsx
