# Supplementary material for: Degradomics-Based Analysis of Tetanus Toxoids as a Quality Control Assay
Source: Vaccines (Basel). 2020 Dec 1;8(4):712. doi: 10.3390/vaccines8040712 (PMC7712181; doi:10.3390/vaccines8040712)
Supplement: Supplementary file 1 [file vaccines-08-00712-s001.zip › Table1.xlsx]

## Sheet: QUAN_protein-peptides_29012020_
Protein Group	Protein ID	Protein Accession	Peptide	Used	Candidate	Quality	Significance	Avg. ppm	Avg. Intensity	4C 0h 1	4C 0h 2	4C 0h 3	4C 1h 1	4C 1h 2	4C 1h 3	4C 4h 1	4C 4h 2	4C 4h 3	4C 9h 1	4C 9h 2	4C 9h 3	4C 26h 1	4C 26h 2	4C 26h 3	4C 32h 1	4C 32h 2	4C 32h 3	37C 0h 1	37 C 0h 2	37C 0h 3	37C 1h 1	37C 1h 2	37C 1h 3	37C 4h 1	37C 4h 2	37C 4h 3	37C 9h 1	37C 9h 2	37C 9h 3	37C 26h 1	37C 26h 2	37C 26h 3	37C 32h 1	37C 32h 2	37C 32h 3	50C 0h 1	50C 0h 2	50C 0h 3	50C 1h 1
1	1	Q898I7	K.GDVIDVKFT.S	N	Y	88.63	32.05	0.7	83300000	0	0	0	23300000	20900000	21400000	57500000	59400000	62000000	61400000	64600000	50300000	49700000	39600000	70100000	52400000	52400000	54100000	0	1530000	1440000	55000000	48600000	62100000	94600000	86300000	77600000	68400000	44800000	37800000	47200000	45900000	41200000	57600000	50300000	52700000	5700000	5690000	4520000	212000000
1	1	Q898I7	Q.DDERTVIIT.L	N	Y	29.24	60	1.3	71600000	0	534000	421000	3420000	3220000	3760000	12100000	14000000	10600000	11500000	16900000	11900000	30000000	34900000	31200000	41500000	35700000	34400000	0	0	0	13700000	11500000	15100000	24400000	26300000	18500000	21400000	14700000	16300000	36000000	28800000	35100000	56800000	47100000	48700000	0	0	0	44900000
1	1	Q898I7	T.LKKDTGDTVSIE.L	Y	Y	64.39	60	0.7	158000000	48200000	22000000	16200000	85500000	82300000	68600000	117000000	102000000	122000000	66300000	61600000	62300000	55200000	68700000	46600000	51800000	47500000	48600000	119000000	80000000	71300000	171000000	195000000	190000000	149000000	116000000	107000000	65900000	87100000	70500000	42800000	47600000	37500000	52400000	50500000	43900000	399000000	298000000	221000000	613000000
1	1	Q898I7	K.LSGVENVR.T	N	Y	41.31	60	0.9	51400000	0	0	0	5370000	5810000	6080000	16000000	14300000	16300000	9820000	8920000	8110000	8390000	9090000	8730000	9830000	8730000	8790000	0	0	0	11400000	10100000	10400000	20200000	13500000	14000000	8340000	12700000	10100000	7000000	9690000	9410000	11700000	10300000	9970000	0	0	0	21300000
1	1	Q898I7	K.GESKKGEKDGDAIADLQ.D	N	Y	35.21	60	1.6	64300000	0	0	0	2160000	1280000	1890000	13900000	11400000	14400000	15600000	14800000	13300000	30000000	24900000	30100000	24900000	26500000	31300000	0	0	0	9070000	13000000	7610000	32000000	26300000	18600000	20100000	33000000	16800000	32900000	35400000	32400000	40100000	37100000	34400000	0	0	0	78100000
1	1	Q898I7	A.AGGDDSTSKFA.D	N	Y	17.98	3.38	1.5	53500000	3260000	478000	408000	45500000	45300000	42200000	78600000	87800000	83700000	54600000	69900000	59900000	54900000	63700000	55800000	58400000	60900000	51100000	1260000	999000	316000	39400000	40700000	42100000	71600000	45200000	54800000	47600000	59700000	43300000	39600000	60200000	43600000	58100000	49000000	41200000	1440000	1450000	1230000	71900000
1	1	Q898I7	K.MDADETHDIK.A	Y	Y	56.29	60	1	106000000	851000	480000	0	3710000	3020000	4920000	25400000	24900000	21500000	28400000	23200000	26600000	67200000	56600000	70500000	0	65100000	71600000	520000	823000	728000	11900000	12200000	13000000	23200000	18700000	24100000	24900000	34100000	26500000	56000000	52400000	50100000	69300000	69500000	54500000	0	874000	715000	24900000
1	1	Q898I7	T.VDDNTIR.V	N	Y	29.38	17.1	1.1	51400000	0	0	169000	18600000	19900000	23400000	64500000	68300000	48000000	52900000	52600000	52800000	74800000	77900000	69700000	16300000	58400000	56700000	0	0	0	21200000	20800000	22800000	38700000	42300000	34800000	37000000	54500000	42700000	69000000	59300000	66800000	67700000	59500000	54800000	0	0	0	22400000
1	1	Q898I7	A.NKSASNIVT.A	N	Y	45.55	60	1	46500000	0	0	344000	4810000	6030000	6000000	0	20400000	14400000	18200000	20400000	17700000	43800000	41100000	35000000	32200000	38800000	26500000	0	0	0	16100000	17300000	16500000	21400000	23300000	22400000	19800000	25100000	18300000	39000000	38200000	35800000	37600000	31200000	37000000	1190000	0	576000	31900000
1	1	Q898I7	K.GSEVTPIVD.E	N	Y	19.72	24.78	1.1	43500000	0	0	0	3020000	3270000	3160000	9380000	9110000	9460000	7450000	15700000	6820000	19800000	21600000	22200000	22500000	21500000	22700000	0	0	0	8170000	6400000	6900000	16400000	17700000	11200000	12400000	8740000	8200000	17200000	17800000	17000000	28300000	24800000	25000000	0	0	0	14700000
1	1	Q898I7	T.DFAGRTIEK.E	N	Y	37.35	60	0.9	42600000	0	0	0	2980000	3450000	4320000	35400000	39800000	37700000	44200000	48900000	41600000	55900000	51400000	50700000	63200000	57700000	44300000	0	0	0	0	989000	1170000	13700000	8870000	8940000	14300000	19000000	15200000	25900000	26400000	26800000	31600000	27100000	30800000	0	0	0	4010000
1	1	Q898I7	R.DLPSDTKIT.T	N	Y	34.14	60	1.1	36900000	0	0	0	4880000	3740000	4170000	18100000	20000000	20900000	16700000	26300000	14200000	22600000	28100000	22600000	26500000	26000000	29300000	0	0	0	6030000	6700000	7380000	21200000	22300000	14100000	16000000	21400000	18000000	20600000	29200000	25600000	29200000	26200000	26600000	0	0	0	11600000
1	1	Q898I7	K.GDVIDVK.F	N	Y	49.27	26.41	0.9	36000000	0	0	0	3650000	3940000	3780000	17700000	17100000	16000000	17500000	20800000	18800000	43400000	44800000	38400000	51400000	42900000	48700000	0	0	0	7040000	6870000	7010000	17100000	21700000	13700000	19400000	22000000	18500000	37500000	43300000	34600000	50900000	46500000	46100000	0	0	0	28300000
1	1	Q898I7	G.EEKDYQFK.A	N	Y	37.32	60	1.1	70300000	0	0	0	4510000	5420000	5270000	51500000	57600000	60300000	57200000	68600000	56500000	93000000	99200000	105000000	94400000	97800000	94700000	0	0	0	1020000	2010000	879000	17600000	11500000	12300000	20500000	27300000	23500000	40600000	47700000	41100000	55300000	57900000	46200000	0	0	0	1170000
1	1	Q898I7	Q.GIYHNEIAPEL.L	N	Y	46.78	60	0.9	34900000	1840000	0	775000	19500000	17400000	19200000	63300000	59900000	61000000	54800000	57500000	45500000	41000000	27300000	44600000	34900000	33200000	35900000	0	0	0	8460000	6690000	7630000	30900000	27800000	25400000	25900000	14600000	13700000	20600000	18800000	21300000	28800000	23100000	22700000	0	0	0	11700000
1	1	Q898I7	R.DLPSDTKITT.S	N	Y	25.64	44.95	1.3	38200000	0	0	0	0	0	0	30100000	29200000	25200000	18200000	32200000	19900000	28800000	33700000	29100000	42700000	2580000	36100000	0	0	0	483000	0	0	26900000	34700000	16000000	28000000	24400000	24200000	25400000	35600000	32000000	39600000	31200000	35300000	0	0	0	1790000
1	1	Q898I7	R.VIYSKDVS.E	N	Y	49.07	60	0.8	32800000	0	0	0	16500000	17900000	19800000	43200000	45100000	47700000	26600000	25800000	28700000	21100000	24100000	20200000	17500000	17000000	19300000	0	0	0	15400000	14200000	13900000	36200000	28100000	28800000	23700000	30000000	24700000	16700000	24200000	16200000	18500000	18500000	18200000	0	0	0	12300000
1	1	Q898I7	T.DFAGRTIE.K	N	Y	25.29	22.88	1.5	36700000	1170000	709000	446000	19400000	18300000	21900000	32700000	38500000	31900000	20800000	35600000	20600000	15300000	17300000	15800000	17400000	16000000	13900000	1930000	1300000	1250000	35300000	36800000	29900000	42000000	43000000	28500000	30900000	24300000	25000000	14300000	15300000	16200000	17300000	16300000	13100000	5140000	5810000	4290000	138000000
1	1	Q898I7	T.SADQDLIER.A	N	Y	36.09	60	1	31800000	1390000	0	382000	9710000	11300000	10800000	48500000	44200000	46800000	45500000	57300000	41800000	72300000	69500000	72300000	73500000	68500000	65300000	0	0	0	5990000	6330000	5920000	19900000	18500000	14500000	14700000	19200000	16300000	32400000	30400000	30100000	43400000	42100000	39600000	0	0	0	9140000
1	1	Q898I7	G.DTYDVIS.S	N	Y	16.13	13.04	1.1	30900000	0	0	0	0	0	0	4200000	4160000	3530000	6310000	8720000	5450000	14400000	13000000	13500000	16800000	16500000	16300000	0	0	0	1520000	0	0	8150000	7270000	9530000	13600000	10800000	9200000	19600000	20500000	20500000	26100000	25600000	20900000	0	0	0	3470000
1	1	Q898I7	E.KEDLSKDKFQ.G	N	Y	33.67	60	1.2	44000000	0	237000	0	8270000	8880000	8520000	20300000	17100000	17200000	16100000	9200000	13700000	14600000	18000000	19400000	0	18400000	17600000	531000	0	423000	8610000	10400000	10600000	8430000	8320000	10300000	9140000	11300000	9740000	12500000	11800000	10700000	15800000	11800000	10100000	0	5130000	5460000	116000000
1	1	Q898I7	R.TGSNTIEINDKLK.D	N	Y	36.4	60	1.2	48000000	0	0	0	8510000	6690000	9210000	21900000	22000000	21900000	14400000	20400000	10400000	14800000	12600000	14900000	17100000	14700000	13200000	0	0	0	15200000	17200000	15500000	31600000	27500000	20000000	16600000	14300000	12600000	15000000	10900000	14300000	13800000	16400000	14500000	0	0	0	30800000
1	1	Q898I7	E.EKLPSGTNKLY.T	N	Y	42.09	60	1	28500000	0	0	0	1260000	0	776000	7830000	5020000	3380000	3950000	6510000	3340000	7830000	11000000	6440000	9630000	6820000	14800000	0	0	0	3690000	5450000	4210000	9620000	9330000	3680000	4460000	5260000	4900000	9970000	7990000	8620000	12000000	14500000	9960000	0	0	0	11800000
1	1	Q898I7	K.DTTAPTIK.K	N	Y	31.48	56.57	1.3	34400000	0	0	0	3340000	0	3950000	32500000	32500000	20200000	26900000	26400000	24000000	31500000	35500000	34100000	23200000	41000000	32700000	0	0	0	3200000	2690000	3020000	18800000	18900000	20000000	24100000	33300000	23600000	30300000	31500000	37800000	38200000	39000000	30000000	0	0	0	1550000
1	1	Q898I7	T.ATIKGSEVTPIVD.E	N	Y	31.94	60	1.4	28100000	1060000	0	497000	4600000	4070000	3860000	9130000	8970000	6840000	2740000	3450000	1980000	9130000	10100000	8880000	9510000	9500000	8090000	781000	767000	580000	15200000	11000000	13100000	16300000	18800000	9680000	4190000	3760000	3930000	5130000	6200000	7230000	16000000	11900000	13500000	1280000	985000	907000	43300000
1	1	Q898I7	T.LTDEGTERLQ.K	N	Y	29.78	60	1.3	27500000	0	0	353000	12200000	11300000	11200000	35300000	36000000	37700000	18500000	17000000	16200000	8290000	6960000	7750000	8200000	6620000	7010000	0	0	0	2720000	3210000	2630000	12500000	9380000	7800000	6180000	9640000	7210000	5160000	5270000	4390000	4930000	4340000	4570000	0	0	0	5290000
1	1	Q898I7	K.KDTGDTVSIE.L	N	Y	46.88	55.14	0.8	27200000	0	0	265000	7890000	8470000	9030000	15800000	17900000	15400000	11800000	16400000	12600000	13500000	14900000	13900000	14100000	13900000	15500000	1100000	982000	790000	18400000	19400000	20700000	29400000	27500000	19600000	20500000	24200000	18500000	22400000	17600000	19400000	20500000	19500000	19100000	3710000	3020000	2660000	32800000
1	1	Q898I7	A.DASGWIIK.E	N	Y	46.42	50.22	1.3	33000000	0	0	0	5840000	5930000	5410000	20300000	19700000	20700000	22700000	31000000	20500000	36200000	34400000	33000000	45500000	36300000	32700000	0	0	0	6500000	6850000	8630000	18800000	19900000	17500000	24300000	18600000	21000000	23700000	24000000	24700000	35200000	29300000	30500000	0	0	0	19000000
1	1	Q898I7	T.VDDNTIRVI.Y	N	Y	25.69	16.25	1.3	27900000	0	0	0	9370000	11800000	9710000	35500000	32100000	29900000	25100000	33500000	18400000	28600000	27300000	28100000	31600000	27200000	27500000	0	0	0	7860000	8930000	10600000	24300000	25400000	31200000	32100000	24300000	19600000	29300000	30100000	27900000	29500000	29900000	25300000	0	0	0	9400000
1	1	Q898I7	T.GSLDKFG.E	N	Y	18.14	21.63	1.5	29600000	781000	407000	0	0	0	450000	14200000	14700000	16000000	24200000	38400000	25000000	38400000	43800000	37500000	46900000	40500000	49300000	0	197000	0	0	0	0	5850000	3880000	4100000	8390000	10500000	7930000	20800000	18200000	17600000	25000000	24100000	22600000	310000	0	0	2980000
1	1	Q898I7	K.AGDKTITANKVNVK.G	N	Y	37.16	60	1.2	62700000	0	0	0	20600000	16300000	20800000	66200000	78200000	48900000	42200000	36600000	39000000	27500000	13100000	27200000	0	20300000	23500000	0	0	0	45300000	50000000	51400000	49200000	44000000	48300000	22900000	32700000	26700000	19000000	20100000	11300000	18000000	17100000	14000000	0	0	0	190000000
1	1	Q898I7	E.KGNAAGDKDWAVN.I	N	Y	40.27	38.22	1.1	44700000	0	0	0	6830000	7130000	6100000	56600000	57200000	61700000	59000000	65800000	66100000	65100000	62100000	90600000	90000000	89000000	73700000	0	0	0	1500000	2940000	1210000	21300000	13900000	13500000	23000000	31200000	21500000	35700000	42600000	33500000	47700000	48700000	38900000	1600000	2410000	1920000	43000000
1	1	Q898I7	E.SKEDLDGNSKKFELK.D	N	Y	32.18	60	1.6	59400000	0	0	0	26000000	18700000	15600000	94600000	78700000	88100000	67700000	46600000	44500000	39000000	34600000	46300000	38100000	38000000	45300000	0	0	0	6510000	9980000	6930000	32400000	23100000	22700000	23300000	36200000	16100000	19800000	27400000	28500000	30100000	26900000	11900000	15500000	12500000	9740000	167000000
1	1	Q898I7	E.KGNAAGDKDWAVNIA.E	N	Y	37.87	60	1.3	38700000	12500000	6060000	3990000	15200000	14500000	15700000	58600000	56300000	45500000	46100000	76600000	43000000	38300000	42900000	37700000	35800000	32600000	30900000	21600000	11800000	10500000	14600000	16800000	20100000	20700000	25900000	23500000	22100000	18600000	13900000	24400000	22400000	19000000	25100000	24500000	17900000	150000000	113000000	89300000	191000000
1	1	Q898I7	E.LPEAYVIGKKGEKVANKSASNIVT.A	N	Y	24.53	15.3	1.6	39600000	3310000	647000	1760000	16300000	18200000	16100000	37900000	30700000	25500000	11300000	13800000	12300000	45100000	25900000	19300000	49800000	15800000	53100000	435000	0	0	50700000	66000000	59500000	84400000	44000000	39300000	4660000	14200000	13300000	39000000	19100000	34200000	55400000	43400000	28900000	0	0	0	124000000
1	1	Q898I7	E.LPEAYVIGKKGEKVA.N	N	Y	18.95	16.73	1.8	24100000	0	0	0	1530000	1210000	0	9200000	10800000	9550000	10500000	13300000	6510000	16300000	15600000	9310000	12200000	9910000	15200000	0	0	0	5510000	9000000	8140000	18600000	15500000	10300000	9870000	9130000	7080000	15300000	9620000	14600000	10800000	14200000	9250000	0	0	260000	10600000
1	1	Q898I7	E.ADYSEVK.N	N	Y	41.03	60	0.9	21600000	0	0	0	0	0	0	0	0	1380000	3320000	3790000	2990000	7690000	7200000	7540000	7270000	7330000	6560000	0	0	0	757000	0	760000	3130000	3060000	2930000	3860000	6980000	5440000	7520000	9630000	8750000	11900000	9520000	7770000	0	0	0	3550000
1	1	Q898I7	T.AIVVTKNVE.S	N	Y	20.83	8.17	1.2	21500000	24100000	11700000	8070000	8170000	0	0	0	0	18200000	7110000	9480000	7450000	19000000	23300000	20400000	21700000	20300000	20900000	17000000	11200000	9750000	26100000	26700000	28500000	29000000	30900000	24300000	8450000	9520000	6550000	18400000	16000000	17300000	31600000	30300000	27700000	29000000	29100000	24000000	66200000
1	1	Q898I7	T.SADQDLIERAGVDVQ.L	N	Y	28.22	60	1.8	21300000	8980000	7680000	6520000	36700000	40700000	46300000	42600000	44600000	41300000	10900000	28500000	10400000	21100000	24600000	17800000	18600000	30100000	27800000	954000	1050000	1210000	24200000	32800000	22400000	56300000	40400000	41900000	9270000	11200000	7910000	14900000	15400000	15400000	42900000	31700000	31000000	592000	523000	374000	30300000
1	1	Q898I7	E.SASGIKM(+15.99)DADETHDIK.A	N	Y	31.22	60	1.2	21000000	0	0	0	2560000	0	2680000	13200000	11200000	10500000	8390000	6920000	7660000	10300000	8280000	6670000	0	9240000	9470000	0	0	0	4280000	6150000	5600000	10200000	6460000	9920000	6390000	11200000	7970000	7280000	7150000	9390000	9490000	8700000	8370000	0	0	0	8830000
1	1	Q898I7	K.YTGSLDKFG.E	N	Y	25.75	60	1.1	20700000	0	0	0	12000000	10700000	9620000	38800000	39300000	34500000	21700000	31300000	20100000	10500000	12900000	12300000	11300000	10200000	9560000	0	0	0	4720000	4670000	5280000	15400000	14700000	10700000	14300000	10000000	8400000	7270000	6530000	6790000	7380000	8620000	7620000	0	0	0	11300000
1	1	Q898I7	S.AAAAKHGAPVVL.T	N	Y	36.17	52.35	1.3	45600000	31300000	12600000	10300000	82500000	86000000	92700000	67500000	79000000	70500000	21800000	28800000	22400000	2090000	5060000	4540000	3830000	3040000	1420000	20900000	16300000	12700000	82200000	86400000	93100000	55700000	55500000	35700000	18300000	21100000	16600000	4000000	1510000	2830000	0	3160000	2500000	19700000	16900000	12600000	109000000
1	1	Q898I7	T.VDDNTIRVIYSKDVS.E	N	Y	25.16	11.83	1.6	31200000	86500000	47800000	50500000	78500000	96900000	102000000	33100000	25400000	25200000	4970000	5720000	4020000	3970000	4170000	5170000	2880000	5550000	2780000	56500000	33400000	38500000	72500000	89100000	82400000	24600000	28800000	21400000	4780000	6290000	5500000	5410000	2950000	4120000	6250000	6360000	3000000	24600000	24600000	22000000	56900000
1	1	Q898I7	K.FNTKIDKNSAHKNDFT.F	N	Y	30.76	45.58	1.4	49900000	0	0	0	12800000	8480000	7990000	76900000	56400000	74400000	85500000	74000000	113000000	132000000	217000000	127000000	110000000	119000000	99100000	0	0	0	3770000	2870000	5940000	12800000	26500000	24200000	32400000	30200000	36100000	64300000	99200000	65100000	47800000	67700000	72500000	0	0	0	16800000
1	1	Q898I7	M.DDYTATIKGSEVTPIVD.E	N	Y	32.84	60	1.7	16500000	3540000	0	0	5350000	6280000	5020000	12000000	6560000	7630000	4540000	4730000	2740000	9640000	11100000	10400000	12000000	8700000	9890000	1870000	1720000	1360000	16200000	12900000	16700000	21700000	20800000	17900000	5650000	5820000	5780000	8660000	10300000	8510000	17400000	15600000	16300000	3700000	3380000	1580000	33700000
1	1	Q898I7	K.SASNIVT.A	N	Y	17.04	7.17	1.3	16200000	0	0	0	3180000	2660000	2910000	9750000	8470000	8900000	8080000	8010000	7860000	15500000	16200000	14800000	16200000	15100000	8740000	510000	0	0	6830000	7650000	7450000	12500000	14700000	9060000	8770000	9720000	8870000	15200000	17000000	15300000	17700000	16300000	14300000	0	0	911000	11500000
1	1	Q898I7	K.EKTIDFK.I	N	Y	28.22	60	1	16000000	0	0	0	0	0	0	0	0	0	0	0	1430000	4460000	4480000	3860000	5580000	4410000	5030000	0	0	0	1300000	1550000	0	4840000	2700000	2510000	3220000	5020000	2900000	6840000	6540000	6570000	8870000	7810000	8370000	0	0	0	4010000
1	1	Q898I7	K.MDAEPMT.L	N	Y	8.98	4.71	1.5	15800000	2970000	929000	681000	14200000	15500000	13700000	13800000	14900000	17000000	3700000	7600000	4490000	4180000	4490000	4600000	4270000	4110000	4680000	5120000	4510000	3130000	16900000	19300000	14500000	10600000	10200000	7610000	2160000	2570000	2360000	2170000	0	0	5030000	5020000	4150000	18300000	15400000	15300000	32100000
1	1	Q898I7	T.DFAGRTIEKEDLSKDKFQ.G	N	Y	27.87	60	1.4	15100000	0	0	0	9660000	6600000	15300000	22700000	31800000	17400000	25300000	21500000	23200000	9240000	9920000	12800000	4860000	5420000	4600000	0	0	0	4200000	3510000	3500000	17200000	14700000	9470000	10400000	10100000	5600000	8440000	3910000	5730000	4230000	6740000	3500000	0	0	0	0
1	1	Q898I7	R.DLPSDTKITTSKDGKAARLE.L	N	Y	20.35	51.19	2.1	30300000	0	0	0	9150000	7980000	7240000	12200000	12400000	9180000	5330000	3850000	3300000	6120000	3010000	2080000	5720000	1400000	1700000	0	0	0	18100000	28100000	14700000	14400000	8540000	13400000	2910000	1290000	1970000	0	2360000	3570000	5720000	5010000	5040000	0	393000	0	67400000
1	1	Q898I7	D.EDTAEDVRNYE.L	N	Y	22.8	59.21	1.6	14700000	0	0	0	0	0	0	2460000	1610000	0	1960000	2800000	2380000	4020000	4900000	4720000	5660000	3860000	6050000	0	0	0	2480000	2970000	2100000	4370000	4070000	2600000	3280000	4010000	3800000	6000000	7270000	6470000	6590000	7640000	6820000	0	0	0	9030000
1	1	Q898I7	E.SKEDLD(-18.01)GNSKKFE.L	N	Y	21.75	20.57	1.5	18000000	0	0	0	0	0	0	1800000	1720000	1600000	5590000	4610000	5700000	21600000	21400000	25500000	0	21500000	25600000	0	0	0	0	0	0	781000	0	637000	1510000	3090000	2130000	9240000	8660000	10200000	13000000	14700000	11400000	0	0	0	0
1	1	Q898I7	N.LNQIKVVF.D	N	Y	51.34	60	1	14100000	0	385000	350000	9330000	7820000	10300000	11300000	9660000	10300000	3390000	5360000	3710000	7430000	7670000	8140000	9020000	8430000	8850000	0	324000	248000	15800000	15600000	14500000	13800000	13900000	12200000	4530000	3620000	3370000	4730000	4070000	3240000	11100000	11400000	11100000	366000	488000	334000	43100000
1	1	Q898I7	E.SKKGEKDGDAIADLQDD.E	N	Y	16.88	24.98	1.6	13200000	160000000	87800000	66600000	79400000	80000000	71800000	64200000	65000000	51800000	27400000	31900000	26500000	3670000	4460000	3270000	3380000	1800000	2650000	66500000	42100000	37000000	43300000	40600000	36200000	20800000	22500000	14000000	13300000	11800000	12500000	3360000	3180000	2750000	0	1290000	684000	26200000	22600000	17000000	7640000
1	1	Q898I7	E.SKKGEKDGDAIADLQ.D	N	Y	25.78	60	1.5	16300000	25500000	17400000	9830000	44800000	32300000	30400000	59200000	57700000	56600000	41900000	34100000	31300000	32200000	34600000	30300000	33200000	30800000	29700000	19500000	11800000	9050000	29200000	22400000	28800000	41400000	27100000	29700000	18300000	28700000	19400000	18700000	18000000	21800000	24800000	17100000	21500000	16400000	13300000	9400000	60000000
1	1	Q898I7	T.FISNQSSTLEVK.S	N	Y	31.39	60	1.2	12800000	2490000	1580000	1100000	16000000	14600000	15300000	37700000	35400000	33500000	11200000	20900000	12300000	13300000	14100000	14000000	11300000	11300000	12700000	0	249000	403000	11300000	12500000	11800000	24400000	20800000	16800000	10800000	6840000	6860000	6490000	6870000	7900000	12800000	12000000	10600000	438000	0	0	10900000
1	1	Q898I7	E.AYVIGKKGEKVA.N	N	Y	19.47	23.87	1.3	15100000	0	0	0	0	0	0	0	0	0	2850000	2250000	0	9170000	10400000	11000000	0	6330000	9570000	0	0	0	0	0	0	1050000	1370000	1300000	2040000	2480000	1870000	8050000	5800000	7500000	7340000	6330000	6040000	0	0	0	0
1	1	Q898I7	K.AKDGGFYVN.K	N	Y	29.7	44.17	1.2	12100000	0	0	0	0	1050000	1390000	8080000	6850000	7500000	7830000	12800000	8300000	11700000	13100000	11600000	14200000	13400000	14900000	0	0	0	1850000	1910000	1560000	8120000	7090000	5180000	12600000	7390000	7470000	12400000	12000000	11400000	15000000	13100000	13500000	0	0	0	3830000
1	1	Q898I7	T.VDDNTIRVIY.S	N	Y	21.04	7.71	2	12700000	2190000	1590000	1190000	9220000	9160000	9260000	17700000	20100000	20300000	14900000	16300000	13300000	9900000	9000000	13100000	10400000	10500000	11100000	0	0	176000	6410000	5230000	7220000	16000000	14700000	13300000	13100000	10300000	8800000	8780000	8860000	8670000	9670000	10700000	9720000	617000	0	424000	11700000
1	1	Q898I7	E.VKSAEVKDNTIIYT.L	N	Y	18.03	31.08	1.6	21600000	2390000	1910000	1870000	14200000	16900000	18100000	9840000	11100000	11400000	3260000	5090000	4150000	6820000	10400000	8080000	11300000	9720000	8630000	1510000	1020000	1010000	10200000	13500000	11300000	16700000	15300000	11000000	2350000	2840000	1410000	4370000	3080000	4610000	13100000	12000000	11700000	131000000	118000000	90600000	113000000
1	1	Q898I7	T.LKKDTGDTVSIELK.Y	N	Y	16.58	16.62	1.8	14700000	820000	719000	576000	29100000	20100000	22600000	29100000	22500000	23200000	6100000	6850000	7450000	10000000	12500000	11300000	11800000	8170000	8600000	0	331000	0	10700000	10800000	10100000	16800000	16600000	12900000	3150000	5110000	4140000	5300000	5060000	3680000	12400000	11800000	7260000	0	0	0	8740000
1	1	Q898I7	E.NTQYDALNRLA.E	N	Y	25.82	60	0.9	11500000	84100000	40000000	34300000	37500000	42300000	41500000	22000000	27600000	22100000	0	6760000	4480000	0	0	0	0	0	0	42400000	37900000	25700000	36800000	32500000	34600000	19100000	21700000	19300000	0	3600000	0	0	0	0	0	0	0	32100000	26100000	20600000	39600000
1	1	Q898I7	Q.GIYHNEIAPELL.Y	N	Y	36.55	60	1.5	11400000	0	0	0	8790000	8980000	8130000	20500000	19900000	15300000	12300000	18200000	12200000	6800000	7230000	8260000	5940000	5150000	6170000	0	0	0	2550000	2390000	3510000	9480000	8580000	9560000	6210000	5090000	4640000	3720000	4660000	3220000	5600000	5420000	4960000	0	0	0	3970000
1	1	Q898I7	N.IAEGKITVK.F	N	Y	43.55	58.95	1.1	44200000	0	0	0	7450000	7520000	7280000	63600000	66400000	46100000	51700000	56700000	50300000	75300000	74800000	93100000	75100000	81600000	94800000	0	0	0	2110000	2080000	2620000	14200000	13200000	12700000	18200000	26500000	20100000	39900000	41700000	46400000	51800000	49800000	44300000	0	0	0	9140000
1	1	Q898I7	G.KDKSDLTHEITVK.A	N	Y	21.25	60	1.4	11300000	0	0	0	2540000	3620000	3460000	18100000	12900000	8860000	7710000	7370000	8490000	6620000	5930000	6360000	4170000	4860000	4160000	0	0	0	0	0	0	1820000	4350000	3220000	3670000	5190000	2980000	3960000	5610000	3140000	2810000	3040000	3090000	0	0	0	1320000
1	1	Q898I7	K.AKDGGFYVNKVE.Y	N	Y	31.38	49.62	1.5	21400000	0	0	0	12600000	14000000	11900000	21300000	16400000	22100000	13000000	19800000	6530000	7410000	8720000	10000000	10100000	8370000	13400000	0	0	0	15300000	15900000	12000000	21500000	18700000	15600000	14000000	12000000	9570000	8740000	6940000	7580000	9330000	6970000	14700000	0	0	0	24000000
1	1	Q898I7	K.DAYGNKIEDELR.V	N	Y	26.31	60	1.3	10900000	427000	0	0	2020000	2850000	2560000	6330000	5680000	6040000	3490000	5020000	2840000	6000000	4650000	5690000	4790000	5630000	4230000	0	0	0	4820000	5980000	5670000	7210000	10000000	5570000	4510000	1310000	3510000	4550000	3940000	4060000	7320000	6880000	8180000	0	0	0	18700000
1	1	Q898I7	Y.EK(+14.02)NSGWIKVE.K	N	Y	22.04	23.88	2.2	10600000	0	0	0	4160000	4040000	4720000	13000000	11400000	11900000	12900000	15300000	12300000	18800000	15100000	19400000	14200000	15200000	15800000	0	0	0	0	820000	0	0	3290000	0	8890000	4450000	3270000	8050000	7130000	6270000	9640000	10500000	7540000	0	0	0	2330000
1	1	Q898I7	T.ASKDEVKPKVS.H	N	Y	13.9	7.19	1	10600000	0	0	0	0	0	0	0	0	0	0	0	0	0	0	4300000	0	4850000	4690000	0	0	0	0	0	0	3040000	0	2240000	0	9220000	0	8050000	8220000	0	10000000	19900000	11900000	0	0	0	0
1	1	Q898I7	T.SADQDLIE.R	N	Y	37.88	60	0.8	98700000	12000000	4960000	3700000	23200000	26100000	19300000	54500000	51500000	53300000	38600000	70300000	35400000	50200000	55100000	57700000	56600000	54900000	57300000	30300000	24100000	18700000	74800000	62100000	74000000	76700000	88700000	53300000	83900000	54100000	53200000	56800000	57000000	58800000	74600000	66900000	62400000	80400000	70200000	57200000	229000000
1	1	Q898I7	G.NKIEDELRVT.F	N	Y	25.96	60	1.3	10300000	0	0	0	0	0	0	3380000	3750000	2340000	3350000	5130000	3920000	3340000	3740000	3690000	3610000	3610000	3280000	0	0	0	0	0	0	3840000	4340000	2460000	6090000	3880000	3610000	3470000	3540000	2860000	3270000	3170000	3080000	0	0	0	0
1	1	Q898I7	S.SEKLDGSKYTLK.V	N	Y	16.02	24.55	1.2	10300000	0	0	0	0	0	0	0	1880000	0	775000	878000	1570000	2160000	0	2010000	2800000	2610000	2010000	0	0	0	0	1450000	0	1470000	2240000	1950000	1520000	2390000	0	2860000	2610000	2000000	4370000	4110000	2460000	0	0	0	1120000
1	1	Q898I7	A.AGGDDSTSKFAD.A	N	Y	16.96	3.69	1.7	17000000	13100000	6340000	4650000	28700000	27300000	31900000	31700000	35500000	37400000	21800000	21900000	22600000	19000000	20800000	18900000	18300000	18700000	19700000	4000000	5370000	4100000	21800000	22200000	21400000	19700000	14600000	13800000	12400000	16300000	13400000	11700000	13500000	11300000	12600000	11000000	11700000	6340000	4390000	3100000	23900000
1	1	Q898I7	D.EVVNMGKADKKERIAILFG.Q	N	Y	27.02	18.31	1.7	17700000	687000	523000	379000	7470000	6160000	6160000	14100000	13500000	10100000	8540000	7790000	6080000	31300000	26500000	28500000	40100000	30500000	16700000	0	0	0	18700000	28700000	23100000	31000000	42300000	32800000	8270000	4920000	5450000	30400000	25100000	20800000	50400000	43300000	36000000	272000	0	0	71900000
1	1	Q898I7	E.KIAGDTYDVISS.E	N	Y	19.39	60	1.4	9870000	119000000	79500000	45100000	73200000	75600000	89100000	49900000	50500000	54900000	14300000	19400000	15000000	1350000	0	2010000	0	0	0	27600000	21100000	17700000	28400000	27100000	26800000	16200000	13000000	12100000	7210000	5430000	4520000	0	0	0	0	0	0	13600000	14300000	9620000	15800000
1	1	Q898I7	T.LTDEGTERLQK.L	N	Y	15.97	28.42	1.6	15400000	0	0	0	8210000	6320000	8910000	25600000	19500000	17800000	8850000	8760000	6980000	3030000	0	2660000	0	2880000	1970000	0	0	0	1640000	1790000	1260000	3240000	4440000	4830000	3540000	3460000	2980000	1580000	1390000	1460000	1660000	1440000	0	0	0	0	4570000
1	1	Q898I7	T.VDDNTIRVIYS.K	N	Y	45.2	36.84	1.5	9310000	0	375000	278000	6060000	7540000	7080000	18500000	14500000	16400000	8660000	9420000	8100000	5260000	4680000	4690000	3830000	5240000	3420000	0	0	216000	5890000	7940000	8530000	12600000	13300000	13900000	11400000	6660000	7050000	4270000	4150000	3780000	5890000	4770000	3600000	279000	0	0	7970000
1	1	Q898I7	Y.EKNSGWIKVE.K	N	Y	27.93	30.87	1.3	9030000	0	0	0	3830000	4270000	4800000	10800000	12500000	11600000	11700000	12300000	10100000	14100000	17400000	16600000	12100000	14700000	15400000	0	0	0	1560000	2240000	1780000	4860000	3850000	3590000	8370000	3720000	3900000	7610000	7470000	8910000	9520000	8350000	6790000	0	0	0	4410000
1	1	Q898I7	F.DGKVDEDTAEDVR.N	N	Y	25.68	50.1	1.4	8390000	0	0	0	0	0	0	0	1100000	1080000	1940000	1450000	3070000	6140000	7120000	7740000	0	8150000	7670000	0	0	0	0	0	0	2190000	2280000	1930000	3360000	5370000	3110000	7610000	8720000	9240000	10900000	10600000	9150000	0	0	0	5650000
1	1	Q898I7	T.EADTKVDQASKE.L	N	Y	12.82	6.38	1.2	17300000	2220000	0	0	45200000	41000000	13200000	15900000	38200000	22200000	8320000	15900000	16000000	34300000	35700000	14900000	0	15300000	8080000	0	0	0	15500000	7100000	12000000	18500000	40200000	13500000	9730000	5960000	0	6750000	0	0	12400000	33000000	19200000	0	0	0	13100000
1	1	Q898I7	K.VRKGILT.A	N	Y	18.33	41.58	1.1	8060000	0	0	0	0	2060000	1900000	0	0	0	0	2300000	1520000	0	0	0	0	1420000	0	0	0	0	6920000	6600000	6270000	4670000	0	0	2820000	0	0	0	0	2580000	0	1880000	0	0	0	0	11500000
1	1	Q898I7	A.AGGDDSTSKF.A	N	Y	23.61	4.37	1.1	25200000	11500000	7380000	4700000	28800000	32300000	35300000	34000000	38100000	37800000	21900000	22200000	23100000	23400000	23800000	21300000	22500000	20200000	20400000	9390000	8490000	5870000	34700000	33100000	32300000	32400000	24600000	24400000	21700000	24400000	19200000	19400000	25100000	19300000	25200000	22900000	19600000	9300000	9620000	8300000	43300000
1	1	Q898I7	K.FDNIFVA.A	N	Y	12.91	1.12	1.2	8730000	0	0	0	3460000	4200000	3560000	12000000	12700000	9240000	11100000	15400000	9890000	9010000	12100000	9820000	8300000	10600000	11000000	0	0	0	4890000	4940000	5270000	9970000	10900000	11900000	12700000	9360000	8390000	8490000	9070000	9470000	9140000	10900000	10100000	0	196000	159000	7730000
1	1	Q898I7	D.ENTQYDALNR.L	N	Y	16.09	12.32	1.4	7770000	0	0	0	0	0	0	0	0	0	1490000	0	0	5380000	3610000	5260000	5140000	0	0	0	0	0	0	0	0	0	0	963000	1910000	1930000	1640000	3530000	4830000	3960000	6440000	5070000	5090000	0	0	0	0
1	1	Q898I7	T.ASKDEVKPKVSHVLT.V	N	Y	25.43	34.91	1.2	18800000	0	0	0	3660000	2310000	0	4220000	8230000	3030000	2480000	2900000	0	11900000	11500000	9980000	0	11200000	9310000	269000	1000000	729000	21500000	21200000	20600000	17200000	19500000	18000000	5410000	6710000	6910000	17700000	23000000	17200000	17700000	19800000	17400000	1020000	0	702000	43800000
1	1	Q898I7	E.NVRTGSNTIE.I	N	Y	20.07	60	0.8	7750000	210000000	51200000	47400000	15800000	13700000	17200000	0	0	0	0	0	0	0	0	0	0	0	0	45400000	26700000	37200000	8110000	7230000	9230000	0	0	0	0	0	0	0	0	0	0	0	0	69400000	57100000	53600000	12500000
1	1	Q898I7	K.ASSISTVKMD.A	N	Y	17.89	25.52	1.7	7650000	0	694000	0	4230000	4220000	4910000	3900000	4020000	3900000	1140000	0	1370000	0	5040000	4560000	5040000	3940000	3080000	0	0	863000	9590000	13100000	10200000	9320000	9040000	7050000	0	0	0	2120000	0	0	5560000	5280000	4820000	0	0	0	20900000
1	1	Q898I7	K.HGAPVVL.T	N	Y	10.25	2.52	1.5	7470000	0	0	0	3180000	2320000	2350000	8250000	10500000	10400000	8860000	15400000	7690000	6270000	6230000	8040000	7720000	5720000	7840000	0	0	0	2180000	2240000	2940000	8830000	8470000	4760000	16200000	7920000	5890000	5990000	5560000	5120000	5770000	5000000	4570000	0	0	0	3910000
1	1	Q898I7	K.DAYGNKIEDELRVT.F	N	Y	20.5	24.94	1.6	7380000	0	0	0	1750000	2200000	2200000	4100000	4640000	5160000	2110000	2690000	1260000	2680000	3450000	2530000	3460000	3210000	3190000	0	0	0	3330000	3930000	3680000	6840000	5650000	4730000	1510000	1950000	1760000	2500000	2110000	2700000	4980000	4280000	4650000	0	0	0	13100000
1	1	Q898I7	V.SAAAAKHGAPVVL.T	N	Y	29.43	51.79	1.5	7280000	8820000	3420000	1910000	15500000	15100000	16500000	12500000	13400000	13700000	2950000	4560000	4070000	0	0	0	0	0	0	4540000	3310000	2900000	14700000	14200000	15200000	9500000	9070000	6950000	2860000	2850000	2590000	545000	0	0	0	0	0	4930000	3830000	2490000	17600000
1	1	Q898I7	K.GGTDGKIYIN.F	N	Y	20.23	5.35	1.5	7170000	0	0	0	0	0	0	4880000	4020000	4150000	6730000	7730000	4480000	10500000	12000000	8860000	11600000	11700000	9960000	0	0	0	1060000	1250000	913000	4510000	4710000	2740000	7000000	6660000	5200000	12400000	11300000	11700000	13600000	13900000	10800000	0	0	0	3700000
1	1	Q898I7	K.LGKDKSDLT.H	N	Y	20.93	31.31	1.1	18500000	0	0	0	706000	0	0	10000000	14300000	10800000	18300000	18800000	18400000	38100000	36500000	31400000	0	24200000	29800000	0	0	0	0	0	0	1670000	2090000	3580000	6510000	7530000	6990000	19600000	17500000	14600000	17300000	16800000	13600000	0	0	0	0
1	1	Q898I7	K.ASSISTVKM(+15.99)D.A	N	Y	21.51	38.74	1.3	6880000	957000	0	296000	2630000	4060000	3330000	3020000	2950000	2100000	776000	1190000	825000	0	0	0	0	0	0	0	493000	554000	4870000	7150000	6140000	2510000	3810000	2500000	0	1680000	0	0	0	0	0	0	0	0	0	463000	10600000
1	1	Q898I7	M.DDYTATIK.G	N	Y	13.04	5.84	1.8	7840000	0	0	0	12700000	13500000	15000000	10700000	11900000	13300000	2370000	2870000	2810000	0	2150000	0	0	0	0	0	0	0	10400000	11900000	10600000	7310000	10700000	7190000	2090000	2380000	1940000	1250000	1270000	0	1470000	2190000	1810000	0	0	0	11200000
1	1	Q898I7	T.VDDNTIRVIYSKDVSEKVAKERNNYT.L	N	Y	13.15	16.21	1.9	6480000	0	0	0	0	891000	0	4840000	0	0	0	0	0	0	0	3250000	4270000	2870000	0	0	0	0	5460000	3620000	6690000	0	0	2860000	0	0	1510000	0	2230000	2440000	3690000	5810000	5450000	0	0	0	10600000
1	1	Q898I7	S.ADKIELK.E	N	Y	23.33	35.34	1.1	6310000	0	0	0	0	0	0	0	3330000	1600000	1460000	2050000	1380000	2500000	3390000	2970000	881000	0	2810000	0	0	0	2350000	1980000	2270000	2470000	2980000	2160000	2360000	2430000	1660000	3030000	2750000	3490000	3670000	2820000	3370000	0	0	241000	5610000
1	1	Q898I7	E.R(+12.00)AGVDVQ.L	N	Y	30.52	60	1.3	6310000	0	0	176000	1400000	0	1600000	0	1690000	1260000	1290000	1400000	1520000	1370000	1430000	2070000	0	0	0	2450000	1520000	1510000	5600000	6970000	5140000	4830000	4990000	5010000	3540000	5050000	4240000	4120000	0	3740000	5220000	3990000	3970000	2660000	2070000	2460000	9780000
1	1	Q898I7	T.AIVVTKNVESASGIKMDADETHDIKASSISTVK.M	N	Y	20.93	10.12	2.1	6280000	2400000	0	0	2790000	3780000	2390000	7920000	7330000	7670000	3000000	14000000	4060000	9530000	10600000	14600000	3230000	5940000	10200000	0	0	0	6090000	5060000	4570000	16000000	15000000	8610000	6230000	5280000	3120000	7950000	9200000	5860000	9360000	15700000	9880000	1280000	0	2070000	23900000
1	1	Q898I7	G.ANKDNVDKSVKY.V	N	Y	17.26	3.91	1.2	6260000	1840000	0	416000	9550000	8710000	10600000	5690000	10800000	9230000	6230000	6300000	6480000	2200000	0	3120000	0	0	2820000	1310000	0	689000	11600000	11000000	13000000	8480000	9340000	8620000	6440000	6770000	6090000	3260000	3140000	3090000	0	2760000	2940000	0	884000	565000	11300000
1	1	Q898I7	K.EGDTQIKLS.G	N	Y	16.41	17.96	1.7	6240000	0	360000	249000	1300000	1250000	1440000	1720000	2290000	2590000	0	0	0	2550000	2740000	2510000	2910000	0	2740000	0	0	0	4490000	4870000	5010000	6230000	5890000	4120000	0	0	0	1540000	0	1740000	3920000	3210000	3500000	228000	0	0	11800000
1	1	Q898I7	F.ADALVVS.A	N	Y	8.88	1.42	1.5	6030000	4530000	2460000	1590000	12300000	12400000	12300000	13200000	14500000	12700000	7290000	12700000	7610000	5630000	5890000	5680000	5580000	5660000	5830000	2280000	1720000	1400000	7810000	6870000	8800000	7390000	8420000	4930000	6040000	4460000	4040000	3200000	3040000	2700000	3460000	3120000	3090000	2540000	2190000	1600000	11700000
1	1	Q898I7	G.DTYDVISS.E	N	Y	8.81	4.61	1.5	5980000	0	0	0	6500000	6340000	6430000	23100000	21900000	21800000	18400000	35900000	17300000	19200000	23200000	19600000	24400000	18700000	19100000	0	0	0	3380000	3090000	0	7990000	9870000	8360000	10900000	8070000	8020000	7830000	8220000	8880000	9840000	9410000	9220000	0	0	0	2340000
1	1	Q898I7	E.KGNAAGDKDWAVNIAEGKITVK.F	N	Y	12.55	6.29	1.9	7310000	0	0	0	29400000	18800000	16200000	50900000	40900000	36100000	6420000	17600000	5920000	0	7070000	6750000	3290000	3260000	3700000	0	0	0	2530000	1740000	2340000	6100000	7130000	11200000	4250000	5530000	3830000	1680000	2870000	2750000	2810000	3110000	2410000	0	0	495000	7630000
1	1	Q898I7	G.SEVTPIVD.E	N	Y	8.84	4.04	1.7	5560000	1180000	527000	435000	1820000	1510000	1650000	2790000	3040000	3240000	0	4270000	1910000	4550000	4980000	4810000	5180000	5110000	5560000	0	0	0	3450000	2520000	3620000	3990000	4060000	2640000	2330000	1710000	1540000	2830000	3110000	2920000	4900000	4830000	3930000	0	688000	531000	5860000
1	1	Q898I7	K.LKFKDTTAPTIK.K	N	Y	15.59	10.59	1.6	7230000	0	0	0	2670000	2900000	4310000	6670000	7690000	6100000	3200000	3430000	2220000	3050000	1360000	2210000	0	0	963000	0	0	0	8000000	6770000	7780000	10200000	9220000	7790000	4870000	5110000	5290000	3760000	4230000	3450000	3600000	2250000	2790000	0	0	0	9150000
1	1	Q898I7	S.AAAAKHGAPVV.L	N	Y	27.41	32.61	1.4	12300000	0	0	0	6970000	7610000	9450000	10800000	19300000	13700000	14100000	16800000	14100000	5720000	7430000	10900000	0	6630000	8600000	0	0	0	7860000	7520000	8170000	11200000	11300000	11100000	9250000	14400000	11200000	4190000	8170000	3850000	7080000	7960000	6590000	0	0	0	10100000
1	1	Q898I7	K.GESKKGEKDGD(-18.01)AIADLQ.D	N	Y	14.28	9.41	2.2	5400000	0	0	0	0	0	0	0	0	0	0	0	0	2300000	2140000	0	2110000	0	2800000	0	0	0	0	0	0	1050000	0	0	1110000	1770000	812000	2760000	3270000	2960000	4460000	4480000	3340000	0	0	0	1230000
1	1	Q898I7	K.TSTTNKVENYKFK.D	N	Y	21.23	30.65	1.6	18200000	0	0	0	1050000	0	0	10100000	10700000	10100000	6180000	8480000	4110000	7480000	6670000	11600000	6130000	7750000	8170000	0	0	0	1930000	0	1940000	10500000	9830000	10300000	5700000	6570000	3210000	5950000	7020000	2590000	7000000	6880000	7750000	0	0	0	6210000
1	1	Q898I7	K.VEDVIDLAGNVM.D	N	Y	33.99	60	1.1	5190000	516000	434000	593000	415000	1040000	856000	2580000	2590000	2770000	2070000	2290000	1360000	1520000	2540000	2330000	2300000	1990000	2550000	303000	304000	332000	3600000	3960000	2890000	7680000	7830000	7290000	2960000	1880000	3090000	3540000	4320000	3290000	3220000	4130000	3100000	771000	485000	593000	2480000
1	1	Q898I7	K.AQSSQRIESKEDLDGNSKKFELK.D	N	Y	19.63	20.75	1.6	16100000	0	0	0	34500000	27100000	27800000	12600000	24700000	25700000	9060000	12400000	9030000	12000000	7210000	15300000	3210000	7790000	12000000	0	0	0	11600000	17900000	18400000	15600000	20200000	9450000	4660000	8030000	0	2280000	3500000	2920000	9550000	7450000	11600000	0	0	0	15400000
1	1	Q898I7	K.LKFKDTTAPTIKKVE.A	N	Y	13.62	5.37	1.3	8040000	0	0	0	16800000	13600000	11300000	0	1340000	0	0	0	0	0	0	0	0	0	0	0	0	0	26000000	29900000	25400000	3710000	2730000	4130000	0	1050000	0	0	0	0	0	0	0	0	0	0	44900000
1	1	Q898I7	K.DAYGNKIED.E	N	Y	16.1	14.7	1.7	5100000	8220000	4310000	3300000	47700000	43900000	44200000	32500000	33400000	34900000	11800000	12300000	10400000	1990000	0	1290000	1590000	0	1240000	3090000	2230000	1840000	19400000	23400000	21100000	13000000	10900000	8850000	4120000	5060000	5020000	0	0	0	0	0	0	939000	1030000	743000	12800000
1	1	Q898I7	E.LDGT(-18.01)QLK.G	N	Y	11.15	11.37	2.8	5100000	0	0	0	0	0	0	0	0	0	0	0	0	1750000	1720000	0	0	0	0	0	0	0	0	0	0	0	0	0	0	0	0	0	1800000	1080000	0	2140000	0	0	0	0	0
1	1	Q898I7	K.GGTDGKIYINFD.R	N	Y	31.07	27.56	1.3	15500000	0	0	0	3350000	3160000	2990000	11800000	12100000	11700000	12100000	19400000	11200000	16500000	15800000	14200000	19700000	16400000	14200000	0	0	0	2700000	3180000	3240000	11900000	13600000	11500000	16500000	11400000	13700000	13800000	15500000	13900000	21200000	17800000	16400000	0	0	0	6570000
1	1	Q898I7	T.DFAGRTIEKED.L	N	Y	16.55	25.19	1.7	5040000	0	0	0	0	0	774000	5780000	5210000	7770000	4910000	9560000	6070000	4680000	4530000	4700000	3840000	4180000	4160000	0	0	0	0	0	0	1650000	1600000	0	1870000	2210000	2270000	1920000	2630000	1870000	2840000	0	2110000	0	0	0	0
1	1	Q898I7	N.NVPTVVK.D	N	Y	14.97	5.46	2.8	4970000	0	0	367000	9700000	9980000	10100000	14800000	14400000	16200000	8670000	8250000	8240000	9640000	11500000	8820000	0	7950000	9090000	1230000	841000	695000	10100000	10200000	8490000	11300000	8260000	7760000	6870000	8240000	6930000	7760000	6280000	6440000	7350000	8290000	3910000	0	0	0	11300000
1	1	Q898I7	N.EDKVSADKIE.L	N	Y	14.67	21.55	1.4	4810000	0	0	0	0	506000	0	0	0	1000000	0	0	934000	0	0	0	0	0	0	0	0	0	3370000	3010000	4060000	2150000	3310000	2540000	668000	1580000	0	0	0	0	0	1300000	1060000	0	0	0	11200000
1	1	Q898I7	L.ADASGWIIK.E	N	Y	30.75	60	1.2	4670000	0	0	0	0	0	0	1370000	1880000	2380000	2710000	3140000	1950000	3620000	3100000	3070000	3620000	3150000	4000000	0	0	0	868000	766000	914000	2580000	2840000	2320000	3580000	3430000	2640000	3290000	4170000	2950000	3030000	3590000	3570000	0	0	0	2250000
1	1	Q898I7	S.SEKLDGSKYT.L	N	Y	16.27	16.89	1.2	12200000	0	0	0	0	0	0	0	0	0	0	2690000	766000	3310000	5070000	3000000	0	1680000	0	0	0	0	0	0	0	916000	0	1190000	2770000	1750000	1860000	5800000	5130000	3020000	3970000	4910000	3720000	0	0	0	0
1	1	Q898I7	E.LDGTQLKGESKKGEKDGDAIADLQ.D	N	Y	11.46	6.99	1.7	4620000	2320000	1660000	1270000	0	2710000	0	0	0	0	0	0	0	0	5790000	0	0	0	7140000	9290000	9770000	5740000	13600000	13700000	11400000	0	0	0	0	0	0	0	0	0	0	9320000	9890000	22200000	16900000	15900000	38100000
1	1	Q898I7	A.ATKGYPVIF.G	N	Y	24.57	15.12	1.2	4620000	0	0	0	2270000	1970000	2440000	8680000	7600000	7050000	5190000	6850000	3800000	2420000	2830000	2590000	2120000	1930000	1970000	0	0	0	2050000	2420000	2170000	6270000	6420000	7430000	5870000	3950000	3610000	1980000	1980000	2510000	1940000	1720000	1770000	0	0	0	3820000
1	1	Q898I7	E.KLPSGTNKLY.T	N	Y	22.35	46.69	1.5	16800000	1170000	615000	0	24900000	16500000	18400000	30300000	28600000	26400000	14400000	17700000	15300000	9910000	12800000	10000000	10400000	9600000	7760000	763000	737000	359000	18500000	18300000	16000000	21500000	23200000	15400000	10300000	15600000	14500000	9700000	11700000	7460000	10200000	7970000	7080000	1360000	1140000	795000	34000000
1	1	Q898I7	E.ADYSEVKNSIKAKDGGFYVNKVE.Y	N	Y	10.63	4.02	1.7	6250000	0	0	0	0	0	0	0	0	0	0	0	0	6440000	9220000	12900000	7820000	5410000	7160000	0	0	843000	5750000	5040000	3780000	8290000	6060000	2810000	0	0	0	2570000	0	3860000	1590000	10100000	12100000	3780000	4260000	1290000	49800000
1	1	Q898I7	T.FISNQSST.L	N	Y	8.01	2.35	1.9	4380000	0	0	0	698000	701000	0	3720000	4860000	5260000	6000000	5890000	6330000	6980000	9240000	6400000	7810000	8490000	8110000	0	0	0	0	1050000	0	2800000	2280000	2060000	2870000	3390000	2610000	3500000	3300000	3470000	5090000	4950000	4330000	0	0	0	4080000
1	1	Q898I7	S.EAIFVDENTQYDALNRLA.E	N	Y	16.65	11.64	2	4360000	0	0	0	0	0	0	2670000	0	1680000	1490000	2280000	1100000	2200000	0	0	1960000	0	2290000	0	0	0	2440000	1990000	0	6640000	8420000	5950000	1570000	750000	751000	2970000	2750000	3340000	4440000	3740000	4200000	0	0	164000	3680000
1	1	Q898I7	T.LRDSKGNKVTID.E	N	Y	10.32	8.74	1.6	4320000	0	0	0	0	0	0	854000	0	0	0	0	834000	2490000	0	2400000	0	1940000	1540000	0	0	0	932000	1370000	0	1160000	1570000	1090000	867000	998000	0	0	0	0	1580000	2840000	1730000	0	0	0	5310000
1	1	Q898I7	E.KVANKSASNIVT.A	N	Y	12.51	8.05	1.6	4250000	9880000	4330000	0	12200000	10900000	13700000	10500000	9170000	8030000	5710000	4280000	3930000	0	0	0	0	0	0	6010000	2890000	3560000	11200000	12100000	11200000	5030000	6440000	5690000	3590000	3520000	3770000	0	0	0	0	0	0	10100000	7250000	0	28200000
1	1	Q898I7	E.GKITVKF.N	N	Y	17.05	44.58	1.2	4130000	4880000	4240000	3300000	5300000	5130000	4560000	0	2010000	0	0	0	0	0	0	0	0	0	0	2080000	2030000	2250000	3200000	3520000	4160000	1660000	0	789000	0	0	0	0	0	0	0	0	0	40700000	38800000	39800000	47800000
1	1	Q898I7	G.NKIEDELR.V	N	Y	24.83	37.35	1.2	30500000	0	0	0	0	0	355000	3470000	3020000	3410000	5900000	7950000	5710000	16700000	15700000	17100000	18500000	16800000	16200000	0	0	0	0	0	0	4360000	6600000	3410000	7400000	9380000	7630000	13600000	19600000	11800000	21300000	16300000	16100000	0	0	0	1060000
1	1	Q898I7	T.SADQD(+21.98)LIE.R	N	Y	20.16	12.66	1.3	3990000	0	0	0	766000	1640000	0	4070000	3030000	3320000	0	4470000	1940000	0	2910000	2090000	2860000	2050000	3130000	1700000	1500000	874000	5040000	3760000	5410000	4760000	5070000	3180000	3570000	2860000	2510000	3180000	2760000	2410000	3290000	3750000	3370000	3250000	3310000	2550000	12100000
1	1	Q898I7	K.DTTAPTIKKVE.A	N	Y	25.5	20.12	1.1	17000000	813000	399000	353000	18500000	17800000	19700000	28100000	23900000	27600000	8240000	9340000	8850000	2020000	1690000	1570000	1250000	1680000	1820000	0	0	0	18300000	24000000	20100000	19100000	18100000	15600000	7170000	8500000	8960000	1710000	0	1520000	1910000	0	1710000	0	0	0	24500000
1	1	Q898I7	E.EKLPSGTNKLYTPDGKDGEYLA.D	N	Y	13.56	3.97	2.3	3800000	1360000	0	0	852000	0	0	4500000	0	4380000	0	0	0	2570000	4250000	5110000	7840000	5520000	0	0	0	0	4770000	6650000	5950000	6190000	5810000	6280000	0	0	0	1380000	2160000	4070000	6740000	9370000	2790000	0	0	0	12800000
1	1	Q898I7	N.EDKVSADKIELK.E	N	Y	18.42	25.68	1.5	20900000	765000	0	0	2230000	2990000	2970000	6240000	7150000	7810000	2600000	3030000	2430000	5450000	5460000	4450000	8400000	6830000	7420000	0	0	0	8710000	7810000	6970000	21100000	11200000	13600000	1920000	2860000	2070000	4050000	4610000	3290000	8490000	12500000	8610000	0	0	0	31000000
1	1	Q898I7	K.DADGKVRDLPSDTKITTSKDGKAARLE.L	N	Y	9.53	11.64	2.2	3790000	0	0	0	564000	1220000	1440000	0	0	0	926000	0	0	0	0	0	0	0	0	0	0	0	5350000	4410000	4830000	3410000	2130000	2510000	0	0	0	0	0	0	0	2370000	1250000	0	0	0	10000000
1	1	Q898I7	N.SGWIKVE.K	N	Y	16.72	3.19	1.3	3650000	1690000	939000	931000	2130000	2760000	2330000	6610000	5230000	4490000	5030000	8900000	5960000	8350000	9480000	8990000	9740000	9730000	10100000	0	0	0	0	0	0	1700000	1360000	1550000	2510000	2100000	1650000	2980000	3420000	3110000	4810000	5410000	4720000	979000	841000	640000	2170000
1	1	Q898I7	E.ADYSEVKNSIK.A	N	Y	11.39	9.59	1.6	5950000	0	0	0	0	0	0	1000000	2130000	1130000	0	407000	0	0	1070000	0	0	0	0	0	0	0	1180000	1160000	1670000	3580000	2620000	2520000	1120000	0	1290000	0	0	0	0	1210000	1040000	0	0	0	2550000
1	1	Q898I7	S.VGKVTDFAGRTIEKEDLSKDKFQ.G	N	Y	12.45	9.61	1.9	3570000	0	0	0	11300000	12100000	10400000	7920000	8440000	4090000	3090000	3410000	2580000	2300000	1710000	2040000	0	0	2570000	0	0	0	0	2660000	1910000	5240000	6230000	4930000	0	0	0	0	1210000	1710000	2480000	2300000	2390000	0	0	0	2830000
1	1	Q898I7	G.DTYDVISSEKLDGSKYTLK.V	N	Y	10.88	10.62	2.4	3540000	0	0	210000	0	0	0	0	0	0	0	0	0	0	0	0	0	2330000	0	0	0	0	2820000	2020000	1490000	5780000	2700000	2560000	0	988000	1040000	2300000	0	1830000	0	0	0	0	0	0	5150000
1	1	Q898I7	T.FISNQSSTLE.V	N	Y	7.69	2.84	2.4	3510000	0	0	0	1700000	1250000	854000	0	3140000	3610000	2210000	4220000	1980000	0	1980000	0	1310000	1780000	1620000	0	0	0	3440000	2240000	3440000	3340000	3570000	2950000	3540000	2280000	0	821000	0	0	1390000	0	0	592000	0	0	11400000
1	1	Q898I7	K.M(+15.99)DAEPM(+15.99)TLK.K	N	Y	23.7	45.51	1.7	3450000	0	0	0	781000	982000	1110000	0	2030000	1420000	1020000	1940000	1160000	921000	924000	0	0	0	1390000	0	0	0	1290000	2110000	1970000	2180000	2460000	1770000	1400000	2290000	1660000	0	1240000	1090000	1410000	1080000	0	0	0	0	0
1	1	Q898I7	T.LTDEGTERLQKLGKDKSDLTHEITVK.A	N	Y	13.67	8.06	2	3420000	0	0	0	5470000	11000000	8270000	10100000	4850000	5700000	0	0	0	3550000	7270000	2800000	6000000	4500000	4790000	0	0	0	7570000	0	3650000	5380000	9820000	4070000	0	0	1610000	0	0	0	6670000	5340000	4760000	0	0	0	0
1	1	Q898I7	S.VGKVTDFAGRTIE.K	N	Y	14.92	13.15	1.3	6540000	14900000	6330000	2520000	6790000	3710000	7490000	0	0	0	0	0	0	0	0	0	0	0	0	14300000	11200000	7790000	12000000	8540000	7800000	0	0	0	0	0	0	0	0	0	0	0	0	48100000	48700000	34800000	43100000
1	1	Q898I7	Y.TPDGKDGEYL.A	N	Y	9.07	5.07	1.9	3310000	0	0	0	0	0	0	0	0	0	671000	0	699000	2200000	2140000	2050000	2480000	1800000	2790000	0	0	0	829000	0	0	930000	853000	1260000	1630000	1060000	0	2120000	2280000	2030000	0	3220000	2750000	0	0	0	0
1	1	Q898I7	I.ERAGVDVQ.L	N	Y	17.71	19.68	1.4	3230000	0	0	0	1180000	1460000	1560000	4860000	4990000	3760000	5040000	3870000	4160000	7660000	7410000	6350000	0	4730000	7050000	0	0	0	0	0	0	1530000	1940000	1800000	1640000	1790000	1770000	3990000	0	3620000	3700000	3840000	3110000	0	0	0	0
1	1	Q898I7	T.LTDEGTERLQKLG.K	N	Y	8.47	8.81	1.9	3200000	0	0	0	2630000	4770000	4900000	4990000	7050000	5950000	1170000	1720000	1240000	0	0	754000	0	0	0	0	0	0	994000	1570000	1400000	1980000	2230000	1740000	880000	938000	652000	0	0	0	641000	0	0	0	0	0	1490000
1	1	Q898I7	R.DLPSDTK(+14.02)ITT.S	N	Y	14.74	6.48	1.9	3180000	0	0	0	0	0	0	1560000	2170000	1340000	1730000	2570000	1570000	1910000	2380000	2830000	3300000	2350000	3250000	0	0	0	0	0	0	2670000	2410000	1360000	2000000	2090000	1880000	2530000	2180000	2350000	3160000	2950000	3140000	0	0	0	0
1	1	Q898I7	T.AIVVTKNVESASGIK.M	N	Y	14.63	2.3	2	5460000	0	859000	697000	2440000	3000000	2370000	5490000	3100000	5350000	1030000	1780000	1200000	6310000	7050000	7320000	7360000	6770000	2210000	318000	0	242000	12600000	8860000	9220000	11400000	11200000	10700000	1550000	2000000	2260000	6080000	5370000	4780000	9890000	6410000	9580000	0	480000	507000	14200000
1	1	Q898I7	N.MGKADKKERIAIL.F	N	Y	11.67	10.36	1.8	3010000	0	0	0	0	0	0	0	0	835000	597000	694000	0	1400000	1280000	1560000	965000	1470000	0	0	0	0	0	0	0	0	571000	0	706000	0	462000	906000	0	1390000	1350000	1420000	1270000	0	0	0	0
1	1	Q898I7	N.MGKADKKERIAILF.G	N	Y	9.05	8.65	1.8	2980000	0	0	0	0	0	0	1920000	0	1280000	1060000	1300000	1040000	1010000	1180000	1530000	1550000	0	0	0	0	0	0	0	0	1200000	1710000	1340000	1340000	964000	1130000	587000	0	922000	0	1570000	0	0	0	0	0
1	1	Q898I7	D.LQDDERTVIIT.L	N	Y	11.84	10.01	1.9	2980000	0	0	0	0	0	0	0	0	0	0	0	0	0	1310000	983000	990000	1350000	1370000	0	0	0	777000	0	0	0	983000	751000	0	0	0	1050000	1310000	1080000	1890000	2000000	1580000	0	0	0	1580000
1	1	Q898I7	R.DSKGNKVTID.E	N	Y	14.66	10.27	1.8	2970000	0	0	0	0	0	0	0	0	0	0	0	787000	1390000	1490000	0	0	0	0	0	0	0	0	2100000	2100000	1070000	1380000	1200000	977000	871000	839000	1390000	1190000	1930000	1540000	885000	0	0	0	313000	6210000
1	1	Q898I7	T.VDDNTIRVIYSKDVSEKVAKERNNYTLR.D	N	Y	9.82	3.39	2.2	2940000	0	0	0	0	0	0	0	0	0	0	0	0	0	2400000	0	0	2410000	0	0	0	0	3590000	3420000	1030000	6380000	0	6100000	0	0	0	1430000	3500000	0	3270000	3030000	3510000	0	0	0	5270000
1	1	Q898I7	E.LPEAYVIGK(+14.02)KGEKVA.N	N	Y	10.92	10.72	2.2	2840000	0	0	0	0	0	0	0	0	1040000	1020000	0	968000	0	1300000	1090000	1490000	1370000	2290000	0	0	0	0	0	568000	1110000	1350000	967000	668000	0	507000	1190000	1380000	844000	756000	1170000	1160000	0	0	0	0
1	1	Q898I7	K.ECEIRLN.E	N	Y	16.97	4.44	1.6	2820000	0	0	0	1740000	1550000	1570000	2540000	1700000	2100000	1060000	0	828000	2220000	2770000	2220000	2160000	2490000	2640000	0	0	0	3720000	3300000	4100000	5690000	4480000	3210000	1270000	770000	0	1760000	2030000	2180000	4090000	3850000	3730000	0	0	0	10100000
1	1	Q898I7	K.LDGSKYT.L	N	Y	15.6	12.77	1.5	2810000	0	0	0	0	0	0	0	0	0	534000	0	701000	0	1520000	1440000	1740000	2130000	1480000	0	0	0	0	0	0	0	0	0	727000	956000	665000	1450000	2030000	2180000	2300000	331000	1820000	0	1280000	1270000	3410000
1	1	Q898I7	E.S(+162.05)KEDLDGNSKKFE.L	N	Y	17	6.32	1.9	2760000	0	0	0	0	0	0	1280000	0	1160000	2940000	1310000	2020000	4640000	4370000	3890000	0	4230000	5510000	195000	0	0	0	542000	0	0	0	0	865000	0	1270000	1480000	0	3510000	1990000	2610000	1690000	1460000	1310000	1450000	1930000
1	1	Q898I7	E.DVIDLAGNVM.D	N	Y	26.3	25.88	1.1	2740000	693000	871000	842000	2420000	2860000	2560000	3060000	2500000	2040000	730000	1210000	688000	1400000	1180000	1020000	1370000	963000	834000	688000	569000	360000	3960000	3490000	3370000	4350000	6020000	5750000	1290000	1220000	1240000	2010000	2500000	1760000	2550000	2510000	1790000	1010000	710000	810000	2160000
1	1	Q898I7	E.LPEAYVIGKKGEKVANK.S	N	Y	10.5	8.3	2.1	2730000	0	0	0	0	0	0	1290000	0	0	768000	1340000	0	1010000	0	0	1500000	0	1100000	0	0	0	1240000	0	893000	1240000	1550000	1570000	1240000	2330000	898000	928000	0	2140000	0	0	1410000	0	0	0	0
1	1	Q898I7	K.FNTKIDKNSAHKNDFTF.I	N	Y	10.93	3.91	2.2	2730000	0	0	0	1700000	0	0	9930000	8570000	10300000	8200000	15200000	8940000	8960000	13400000	9540000	7630000	0	8690000	0	0	0	0	0	0	0	0	1720000	4740000	2760000	2350000	4690000	5240000	4260000	4520000	5870000	5020000	0	0	0	0
1	1	Q898I7	K.DGGFYVNKVE.Y	N	Y	14.84	5.7	1.9	2690000	0	0	0	0	1840000	1880000	2850000	3250000	3150000	1880000	2810000	1420000	1520000	1350000	986000	1320000	1530000	0	0	0	0	1480000	1790000	1820000	2260000	3160000	2020000	1830000	1550000	1430000	1430000	1390000	1280000	0	1520000	0	0	0	0	1820000
1	1	Q898I7	A.DASGW(+3.99)IIK.E	N	Y	14.22	10.52	1.7	2670000	0	0	0	0	0	466000	933000	1110000	0	1180000	1330000	1070000	0	1090000	1110000	1290000	1180000	0	0	0	0	488000	703000	0	1320000	1300000	1380000	1450000	1020000	1060000	1010000	1140000	813000	1040000	1190000	1100000	0	0	0	1350000
1	1	Q898I7	E.KIAGDTYDVISSEKLDGSKYTLK.V	N	Y	12.7	4.28	2	2650000	0	0	0	0	0	0	3170000	0	0	1410000	0	0	0	2340000	0	3000000	0	3460000	0	0	0	2670000	2620000	4220000	5650000	5340000	3780000	0	0	2330000	1970000	1530000	3020000	3700000	4160000	3290000	758000	0	0	6800000
1	1	Q898I7	K.DNTIIYT.L	N	Y	21.73	13.52	1.4	63400000	0	0	0	6810000	8240000	6580000	47700000	48900000	37200000	48600000	77800000	44900000	70400000	71000000	74900000	81900000	72400000	75900000	0	0	0	3950000	4470000	4490000	17600000	18800000	19000000	30500000	20100000	18800000	29900000	37100000	35700000	44700000	45000000	41900000	1280000	1070000	861000	56700000
1	1	Q898I7	K.SAEVKDNTIIYTLT.D	N	Y	17.38	10.28	2	2640000	1670000	1060000	809000	4710000	4380000	0	4820000	5550000	4260000	1600000	2510000	1730000	4110000	5550000	4360000	5300000	3440000	3920000	340000	296000	361000	6660000	7060000	7000000	13400000	9790000	13300000	1160000	1540000	1250000	3350000	4650000	3880000	6490000	6000000	6100000	450000	512000	354000	1940000
1	1	Q898I7	K.GGTDGKIYINFDR.A	N	Y	17.79	3.75	2	11400000	1380000	0	411000	3810000	3910000	4080000	8850000	9670000	10900000	8680000	12100000	8370000	11000000	13500000	9530000	12000000	8260000	12200000	0	330000	0	4880000	4450000	3960000	13000000	9950000	11300000	13600000	9700000	10500000	10000000	10700000	11400000	12900000	10700000	17300000	0	0	0	8180000
1	1	Q898I7	K.GGTDGKIYINF.D	N	Y	32.25	14.52	1.5	7360000	988000	671000	539000	7150000	5240000	7180000	14700000	8810000	9610000	10000000	15800000	7960000	10400000	10500000	11400000	10400000	7030000	10200000	0	0	171000	2290000	2530000	2850000	6890000	7610000	7150000	2830000	5910000	5040000	6590000	7260000	7780000	9490000	7860000	7350000	0	0	0	7230000
1	1	Q898I7	E.SKEDLDGNSKKFE.L	Y	Y	32.3	60	1.6	128000000	0	0	418000	3830000	3530000	4710000	62400000	59300000	53600000	83900000	100000000	72900000	147000000	169000000	144000000	19100000	147000000	117000000	2810000	3920000	3350000	6500000	6320000	6940000	16800000	20000000	19500000	31300000	40300000	31700000	81200000	76900000	63100000	87500000	72000000	65000000	43500000	30800000	31000000	126000000
1	1	Q898I7	G.NKNNVPTVVK.D	N	Y	11.83	4.52	1.8	4910000	0	0	0	615000	0	0	0	1710000	3130000	3110000	2670000	1470000	4960000	4800000	5220000	0	3360000	5170000	0	0	0	0	0	0	2400000	2180000	1580000	1270000	3460000	3100000	2420000	2610000	3300000	3190000	4350000	4290000	0	0	0	1860000
1	1	Q898I7	T.DEGTERLQKLGKDKSDLTHEITVK.A	N	Y	7.93	6.09	2.2	2470000	0	0	0	0	2510000	3330000	0	0	0	0	0	0	2480000	0	4560000	0	1740000	0	0	0	0	2680000	3180000	5160000	4130000	5860000	2360000	0	0	0	0	0	0	0	3290000	1150000	0	0	0	4540000
1	1	Q898I7	A.AGGDDSTSKFADALVV.S	N	Y	16.2	2.91	2	4990000	1810000	604000	287000	6070000	2420000	7130000	6500000	6470000	6090000	4120000	5970000	3470000	1850000	2980000	3580000	4610000	3690000	3140000	1190000	1110000	813000	6760000	7310000	6530000	6160000	7230000	3620000	4160000	4890000	2570000	3700000	3380000	3260000	4750000	4220000	1720000	1710000	1720000	1370000	9530000
1	1	Q898I7	T.FTASKDEVKPKVSHVLT.V	N	Y	12.39	7.26	2.1	4670000	0	440000	301000	1290000	0	0	0	0	0	0	0	0	1960000	2400000	5910000	5700000	1650000	0	1440000	756000	568000	8920000	8100000	3170000	11000000	5330000	3560000	0	0	0	3560000	0	1800000	9240000	5630000	7880000	2300000	5560000	1840000	21100000
1	1	Q898I7	Q.GIYHNEIAPELLY.E	N	Y	12.31	8.25	2.5	2330000	0	0	171000	8520000	7780000	7230000	3320000	4840000	2430000	0	2940000	1360000	1070000	829000	1230000	844000	779000	977000	0	0	0	0	0	673000	4330000	5270000	3200000	1130000	1050000	682000	1210000	0	1420000	1690000	1180000	1710000	0	0	0	0
1	1	Q898I7	K.DSEKN(+.98)NDKLKFK.V	N	Y	10.75	9.28	1.8	2300000	0	0	0	0	0	0	0	1050000	0	1040000	1380000	0	1760000	1420000	1840000	0	1380000	0	0	0	0	0	0	0	0	0	0	746000	1190000	0	1250000	0	1640000	0	1250000	1590000	0	0	0	2320000
1	1	Q898I7	E.SASGIKMDADETHDIK.A	N	Y	17.31	14.87	1.8	21800000	3000000	1240000	919000	3340000	3920000	5030000	8120000	9690000	11200000	4730000	5080000	5300000	11100000	14500000	8740000	11500000	9580000	11700000	0	418000	545000	13900000	10500000	9040000	23200000	12900000	11900000	4160000	4820000	5560000	7870000	8200000	9560000	13100000	18500000	13900000	2010000	1240000	1030000	43900000
1	1	Q898I7	E.KGNAAGDKDW.A	N	Y	11.46	4.99	1.9	2290000	0	0	0	0	0	0	0	2270000	0	2050000	4020000	2400000	6070000	6820000	5590000	1960000	4960000	5080000	411000	0	0	0	0	0	0	1090000	0	1370000	1710000	1290000	2760000	2640000	3200000	3540000	2810000	2230000	2200000	1560000	1400000	6980000
1	1	Q898I7	A.AGGDDSTSKFADALVVS.A	N	Y	14.01	3.78	2.2	26200000	9280000	5270000	4360000	43200000	55100000	54000000	42200000	34200000	33800000	18900000	25300000	17900000	7130000	10300000	10900000	8580000	6500000	6150000	7620000	8170000	5890000	51300000	56000000	41900000	32600000	31600000	36700000	26600000	21100000	18500000	7270000	6200000	7930000	6500000	7620000	7970000	8490000	8450000	4580000	65200000
1	1	Q898I7	G.DTYDVISSEK.L	N	Y	12.66	10.45	1.5	2230000	0	0	0	0	0	0	0	0	0	0	0	0	0	0	0	0	1430000	1450000	0	0	0	484000	0	0	0	1070000	0	0	0	0	760000	1320000	1450000	0	0	1680000	0	0	0	0
1	1	Q898I7	F.ISNQSSTLEVK.S	N	Y	12.35	3.87	2.2	2200000	0	0	0	2190000	1790000	2260000	6810000	6890000	6870000	2580000	3180000	2540000	1830000	0	2680000	1630000	2470000	2740000	0	0	0	1410000	1310000	1500000	4670000	3740000	2890000	1180000	1910000	1360000	1060000	0	971000	1940000	1920000	1440000	0	0	0	2150000
1	1	Q898I7	A.AGGDDSTSKFADALV.V	N	Y	12.33	0.93	1.7	2160000	1230000	0	0	691000	879000	2030000	1250000	982000	1410000	926000	1400000	1480000	4330000	4580000	3530000	4420000	2550000	2120000	0	192000	155000	1100000	957000	1030000	2320000	2170000	2050000	2280000	1970000	2380000	3040000	2950000	3610000	4260000	4090000	3020000	155000	0	0	3390000
1	1	Q898I7	R.DLPSDTKITTSKDGKA.A	N	Y	12.61	1.89	2.1	2150000	1960000	682000	951000	16400000	8370000	12300000	3840000	4330000	5910000	0	0	0	0	0	0	0	0	0	696000	334000	384000	5890000	8860000	8940000	2520000	2190000	1820000	0	0	0	0	0	0	0	0	0	0	310000	0	7370000
1	1	Q898I7	A.KGADRFDTNLK.V	N	Y	13.34	2.2	1.6	2130000	0	0	0	0	0	0	0	1540000	1860000	2950000	2430000	2620000	4590000	4300000	3600000	3350000	3420000	3730000	0	0	0	0	0	0	909000	2130000	1640000	2550000	2110000	2590000	4300000	3700000	3740000	2950000	4540000	3170000	0	0	0	0
1	1	Q898I7	A.ATKGYPVIFG.N	N	Y	11.94	3.54	1.3	2110000	0	0	0	4760000	4030000	5530000	2760000	3270000	3160000	0	0	0	0	0	0	0	0	0	0	0	0	4990000	4690000	5540000	3050000	2940000	2450000	0	0	200000	0	0	0	0	0	0	189000	0	0	6980000
1	1	Q898I7	K.DADGKVRDLPSDTKIT.T	N	Y	10.81	8.43	2	2100000	0	0	0	1610000	2020000	1680000	1480000	0	0	0	0	0	0	0	0	0	0	0	0	0	0	3270000	3240000	3200000	0	0	0	0	0	400000	0	0	0	0	0	0	0	0	0	5790000
1	1	Q898I7	D.EVVNMGKADKKERIAILF.G	N	Y	11.05	4.59	1.9	3740000	0	0	0	0	0	0	0	0	0	0	0	0	3650000	2420000	3900000	5840000	1460000	3510000	0	0	0	1840000	1740000	5570000	6620000	8740000	8240000	0	0	0	1190000	620000	4010000	6940000	7520000	7060000	0	0	0	15100000
1	1	Q898I7	T.TAPTIKKVE.A	N	Y	11.02	2.05	1.9	2050000	3280000	1400000	663000	3700000	4800000	4790000	0	5350000	2240000	1290000	1540000	1790000	0	0	0	0	0	0	1130000	814000	0	0	3800000	4210000	3840000	2810000	2970000	1070000	0	1540000	0	0	0	0	0	0	0	0	0	5530000
1	1	Q898I7	E.STGKADVQSIE.A	N	Y	17.29	7.78	1.3	2050000	37200000	14900000	9960000	4260000	4140000	5360000	0	0	0	0	0	0	0	0	0	0	0	0	11900000	8060000	6850000	2710000	2600000	2510000	0	0	0	0	0	0	0	0	0	0	0	0	7420000	6870000	5160000	0
1	1	Q898I7	V.SAAAAKHGAPVV.L	N	Y	12.58	4.03	2.4	1980000	0	0	0	1570000	1410000	2310000	3010000	4740000	3240000	2990000	2860000	2980000	1250000	2740000	2210000	0	1630000	0	0	0	0	2310000	1760000	1520000	2910000	2460000	2480000	2110000	2850000	2130000	0	1790000	0	1890000	0	780000	0	0	0	3040000
1	1	Q898I7	M.DDYTATIKGSE.V	N	Y	10.35	1.99	2	1950000	1560000	917000	547000	6250000	6700000	6590000	0	1790000	1800000	0	689000	673000	0	0	0	0	485000	0	2200000	1420000	1430000	7340000	9670000	8950000	2230000	1780000	536000	1060000	0	953000	977000	0	0	816000	682000	763000	3300000	3430000	2520000	7170000
1	1	Q898I7	E.TNAEIAKKVIA.E	N	Y	13.56	6.69	2	1890000	0	0	0	0	0	0	0	1820000	1190000	1400000	1700000	1490000	1440000	1690000	1950000	2590000	1740000	1540000	0	0	0	0	0	0	0	2060000	1460000	1740000	1790000	1810000	2140000	1790000	1770000	2070000	1640000	1490000	0	0	0	0
1	1	Q898I7	D.AEPMTLKKDTGDTVSIE.L	N	Y	13.25	8.56	1.5	5600000	13000000	11200000	7670000	1300000	2410000	625000	4060000	4440000	1070000	873000	3020000	973000	3830000	2980000	3560000	840000	4460000	3510000	26400000	18700000	15300000	1870000	2300000	2920000	6080000	6210000	4910000	3980000	1030000	2980000	3070000	1170000	3170000	3070000	5240000	4450000	30800000	34400000	33000000	1200000
1	1	Q898I7	D.DYTATIKGSEVTPIVD.E	N	Y	14.06	8.74	2.2	1840000	0	298000	380000	655000	489000	0	0	1140000	1260000	0	0	0	1350000	1960000	1490000	1510000	1590000	1760000	0	0	254000	1850000	2640000	2590000	3300000	4180000	2510000	0	696000	844000	1170000	1600000	1120000	2350000	2850000	2480000	0	0	0	3720000
1	1	Q898I7	Q.LVSVGKVTDFAGRTIE.K	N	Y	10.01	10.3	1.5	2870000	11300000	9550000	6610000	0	0	0	0	0	0	0	0	0	0	0	0	0	0	0	11000000	10000000	5990000	0	0	0	0	0	0	0	0	0	0	0	0	0	0	0	66800000	45900000	44900000	0
1	1	Q898I7	K.EGDTQIKLSGVENVR.T	N	Y	12.65	5.5	2.3	1810000	0	0	0	0	1090000	0	0	0	1580000	0	0	0	2210000	2780000	3190000	0	2630000	1910000	0	0	0	3900000	3220000	3280000	3780000	3220000	2910000	0	0	0	1200000	2430000	2610000	4210000	5180000	5460000	0	0	0	6300000
1	1	Q898I7	K.LDGSKYTLK.V	N	Y	12.04	7.93	1.7	1790000	0	0	0	0	0	0	0	0	0	0	0	0	1180000	877000	1000000	0	0	0	0	0	0	0	994000	846000	1200000	2090000	1520000	0	0	0	0	0	0	1010000	0	0	0	0	0	1410000
1	1	Q898I7	K.DADGKVRDLPSDTKITT.S	N	Y	11.81	5.42	2.6	1760000	0	0	0	2000000	2090000	2490000	0	0	0	0	0	0	0	0	0	0	0	0	0	0	0	3880000	3190000	0	1090000	1460000	0	0	0	0	0	0	0	0	0	0	0	0	0	7020000
1	1	Q898I7	T.AEDVRNYE.L	N	Y	11.1	4.62	2.4	1750000	0	0	0	0	0	0	0	0	0	0	0	0	1350000	0	1560000	1720000	0	1370000	0	0	0	0	0	1240000	0	883000	782000	0	0	0	0	0	0	2340000	1970000	0	0	0	0	0
1	1	Q898I7	Q.LKGESKKGEKDGDAIADLQ.D	N	Y	10.6	6.31	2.8	1730000	0	0	0	0	0	0	0	0	0	0	0	0	1190000	0	0	0	959000	499000	0	0	0	782000	0	0	2230000	884000	1160000	0	0	0	0	791000	851000	0	1010000	0	0	0	0	7050000
1	1	Q898I7	A.KGADRFDTNLKVL.E	N	Y	13.44	1.96	1.6	1720000	0	0	0	2440000	1360000	1800000	4910000	3570000	3210000	3720000	0	3350000	0	2850000	0	0	0	2180000	0	0	0	1900000	1990000	1630000	4270000	5690000	2870000	4620000	2800000	2780000	1680000	1850000	0	0	1790000	2020000	0	362000	0	2460000
1	1	Q898I7	D.EVEKIAGDTYDVISSEKLDGSKYTLK.V	N	Y	11	2.32	2.2	1690000	0	0	0	0	0	0	2840000	0	0	0	0	0	0	3390000	0	4160000	2480000	3330000	0	0	0	2720000	6440000	5380000	9150000	8290000	0	0	0	0	3280000	4950000	0	7530000	6880000	3550000	0	0	0	8420000
1	1	Q898I7	R.VTFTASKDEVKPKVSHVLT.V	N	Y	11.39	2.59	2.4	2920000	0	0	0	0	0	0	0	0	0	0	0	0	4800000	1420000	5560000	2780000	0	5280000	0	0	221000	6630000	3260000	6740000	8650000	6180000	5750000	0	0	0	1970000	3690000	2140000	2190000	6710000	7520000	0	0	0	24900000
1	1	Q898I7	K.DGGFYVN.K	N	Y	5.63	1.4	2.4	1590000	0	0	0	0	0	0	0	0	0	1420000	0	1210000	2800000	2580000	2380000	2980000	3180000	2710000	0	0	0	0	0	0	0	0	0	911000	0	930000	2580000	2520000	2210000	2830000	2640000	2420000	0	0	0	0
1	1	Q898I7	N.LNQIKVVFDGKVD.E	N	Y	11.59	2.45	2.1	1580000	0	0	310000	0	0	0	1090000	0	0	0	0	492000	2150000	3090000	1410000	3180000	1870000	2980000	0	0	0	1610000	1210000	1010000	3450000	3760000	3730000	0	417000	0	2670000	1870000	2170000	3610000	4130000	3540000	0	0	0	7070000
1	1	Q898I7	K.GGTD(-18.01)GKIYINFD.R	N	Y	10.65	3.57	2.2	1570000	0	0	0	0	0	0	0	0	0	780000	1220000	671000	1560000	2000000	2150000	2740000	2650000	2440000	0	0	0	0	0	0	0	0	715000	1080000	862000	1250000	1720000	2090000	1780000	3280000	2370000	2600000	0	0	0	0
1	1	Q898I7	D.AEPM(+15.99)TLKKDTGDTVSIE.L	N	Y	9.84	1.51	1.5	2080000	13600000	6440000	4020000	0	587000	925000	0	0	0	0	0	0	0	0	0	0	0	0	8260000	9400000	5860000	3280000	840000	3270000	0	0	0	0	0	0	0	0	0	0	0	0	10600000	8030000	7300000	4940000
1	1	Q898I7	I.FGNKN(+.98)NVPTVVK.D	N	Y	15.55	6.35	1.8	1540000	0	0	0	572000	0	1210000	1740000	1870000	1550000	1510000	1500000	1860000	1900000	2720000	1690000	0	1310000	1500000	0	0	0	0	0	0	1160000	1990000	1370000	1570000	1460000	1580000	1490000	1420000	935000	0	1360000	1260000	0	0	0	0
1	1	Q898I7	G.GEGVLPDAVIKGLE.A	N	Y	14.51	3.1	2.2	1530000	769000	503000	334000	2970000	2420000	3530000	1650000	2900000	1700000	563000	894000	455000	0	0	0	0	0	0	769000	551000	394000	3150000	3230000	2250000	2120000	2270000	1930000	0	477000	0	0	0	0	0	0	0	777000	805000	408000	4200000
1	1	Q898I7	D.LAGNVMDDYTATIKGSEVTPIVD.E	N	Y	14.51	8.63	2.2	1520000	1920000	1540000	1320000	0	0	0	767000	0	1040000	424000	761000	455000	603000	700000	430000	909000	540000	764000	284000	0	0	1440000	921000	1320000	3140000	3550000	3730000	1410000	1530000	860000	1390000	2590000	1260000	1420000	1820000	1110000	909000	730000	389000	0
1	1	Q898I7	A.AAAKHGAPVVL.T	N	Y	12.58	4.06	2.2	1500000	5940000	3480000	1950000	3780000	4500000	4470000	3790000	4050000	3800000	1180000	796000	1040000	0	0	0	0	0	0	2810000	1530000	1390000	2440000	3440000	3430000	1910000	2300000	1590000	0	916000	775000	0	0	0	0	0	0	2890000	2430000	1900000	2360000
1	1	Q898I7	A.EELEINDETINKIGFE.A	N	Y	11.1	3.36	2.7	1500000	0	0	0	0	0	0	6650000	2750000	1550000	0	921000	505000	601000	0	745000	0	0	0	0	0	0	756000	1070000	301000	3970000	4140000	4080000	576000	412000	506000	1170000	1710000	1540000	1040000	1190000	954000	0	0	0	1900000
1	1	Q898I7	G.GEGVLPDAVIKGL.E	N	Y	12.75	4.2	2	2460000	1150000	899000	730000	4070000	4610000	4800000	3120000	3440000	2670000	0	0	700000	0	0	0	0	0	0	1450000	760000	602000	4810000	4760000	5190000	3200000	2970000	2930000	987000	580000	0	0	0	0	0	0	0	1790000	1450000	1070000	6250000
1	1	Q898I7	D.TTAPTIKKVE.A	N	Y	12.32	3.82	1.5	1480000	14300000	4830000	3580000	10000000	7210000	7980000	4610000	4650000	3280000	762000	0	684000	0	0	0	0	0	0	2870000	2200000	2430000	5070000	4570000	4910000	0	1670000	1670000	0	0	0	0	0	0	0	0	0	1840000	1360000	0	4170000
1	1	Q898I7	K.DSEKN(+.98)NDKLKFKVT.V	N	Y	8.07	4.77	1.6	1470000	0	0	0	0	0	0	819000	0	0	0	618000	679000	0	0	405000	0	0	0	0	0	0	850000	1270000	850000	989000	1940000	960000	0	624000	0	0	0	0	0	492000	0	0	0	0	5460000
1	1	Q898I7	K.DSEKN(+.98)NDKLKFKVTVT.E	N	Y	7.97	4.44	1.9	1420000	0	0	0	1270000	923000	1290000	0	1950000	2070000	0	0	0	0	1230000	0	0	989000	0	0	0	0	844000	1280000	0	1400000	1800000	892000	0	0	0	0	0	0	1090000	0	0	0	0	0	3670000
1	1	Q898I7	K.FKDTTAPTIKKVE.A	N	Y	9.96	1.31	1.5	1410000	702000	410000	0	3630000	3940000	4100000	0	2030000	0	0	0	0	0	0	0	0	0	0	0	0	377000	5920000	3810000	4350000	659000	1260000	955000	0	0	0	0	0	0	0	0	0	0	239000	341000	5580000
1	1	Q898I7	E.AIFVDENTQYDALNRLA.E	N	Y	14.97	8.79	2.2	1340000	0	0	0	0	0	0	1060000	770000	800000	0	509000	0	715000	505000	1450000	1400000	1210000	1190000	0	0	0	1700000	1330000	1270000	2250000	2440000	2700000	417000	476000	0	857000	921000	1100000	2320000	0	2140000	0	0	0	1640000
1	1	Q898I7	K.GYPVIFG.N	N	Y	6.36	1.72	1.6	1330000	0	0	0	2490000	2620000	2410000	3040000	2590000	3110000	801000	1010000	763000	0	0	0	0	0	0	0	0	0	1950000	2520000	2550000	2310000	2160000	2010000	962000	633000	569000	0	0	0	0	0	0	0	0	0	3070000
1	1	Q898I7	F.ISNQSSTLE.V	N	Y	10.72	2.53	1.8	1310000	0	0	0	0	0	0	2200000	2120000	1530000	1400000	1400000	1130000	1760000	0	1440000	1290000	1470000	0	0	0	0	0	1320000	1710000	2670000	2750000	2210000	1210000	1870000	1250000	0	1550000	0	1220000	1280000	1000000	0	0	0	4750000
1	1	Q898I7	E.YLADASGWIIKE.K	N	Y	7.27	8.87	1.7	1310000	42700000	17800000	15200000	1230000	1510000	1480000	828000	0	851000	0	0	478000	0	0	0	0	0	0	10100000	9730000	7940000	1480000	0	1270000	0	0	502000	0	0	0	0	0	0	0	0	0	9490000	7930000	6260000	687000
1	1	Q898I7	K.MDADETHDIK(+14.02).A	N	Y	8.16	3.76	1.8	1310000	0	0	0	0	0	0	0	0	0	0	0	0	993000	1400000	0	0	0	1010000	0	0	0	0	0	0	0	0	0	0	0	0	0	0	877000	849000	1100000	0	0	0	0	0
1	1	Q898I7	K.IAGDTYDVISSEKLDGSKYTLK.V	N	Y	9.64	3	1.7	1260000	0	0	0	0	0	0	0	0	0	0	0	0	0	0	0	0	0	1770000	0	0	0	1850000	2470000	2080000	3210000	0	3360000	0	0	0	0	0	917000	2400000	0	3170000	0	0	0	3830000
1	1	Q898I7	K.LSGVENVRTGSNTIEINDKLK.D	N	Y	5.42	4.65	2	1180000	0	0	0	0	0	0	0	0	0	0	0	0	947000	1210000	0	1250000	0	0	0	0	0	0	1220000	0	1440000	0	0	0	0	0	0	0	0	0	1990000	0	0	0	0	4640000
1	1	Q898I7	E.KLPSGTNKLYTPDGKDG.E	N	Y	9.54	9.94	1.6	1180000	26600000	12500000	6190000	3910000	3290000	2770000	0	0	0	0	0	0	0	0	0	0	0	0	7260000	4950000	2520000	652000	0	1970000	0	0	0	0	0	0	0	0	0	0	0	0	10400000	8300000	7330000	0
1	1	Q898I7	E.VKSAEVKDNTIIYTLT.D	N	Y	7.39	4.94	1.9	1160000	0	0	298000	1130000	1080000	833000	0	841000	0	0	0	0	1260000	1240000	2220000	1120000	1140000	1340000	0	0	0	1120000	1150000	913000	1880000	2690000	2490000	0	0	0	0	0	542000	1650000	1990000	1310000	12000000	10900000	10100000	0
1	1	Q898I7	E.KAILVN(+.98)GQDGYA.D	N	Y	9.03	5.19	2.5	1150000	0	0	0	0	0	0	0	0	0	841000	0	0	0	0	520000	0	0	0	0	0	0	2430000	2530000	0	2080000	2790000	0	0	1120000	1660000	1450000	1340000	1370000	1430000	1530000	0	0	0	0	3630000
1	1	Q898I7	T.LKKDTGDTVSIE(+21.98).L	N	Y	9.76	2.75	2.5	1140000	0	0	0	932000	0	909000	1930000	1700000	0	0	0	2130000	0	0	0	0	0	0	1440000	1550000	1420000	3140000	2640000	0	2360000	0	884000	1490000	0	0	0	0	0	0	1250000	0	4120000	4020000	2240000	10500000
1	1	Q898I7	D.LSKDKFQ.G	N	Y	6.99	1.61	1.7	1110000	0	0	0	0	0	0	0	0	1040000	0	0	1770000	3060000	1260000	3050000	0	1430000	2550000	0	0	0	0	0	0	0	0	0	0	806000	0	2530000	2100000	0	0	1670000	884000	0	0	0	0
1	1	Q898I7	E.LKYTGSLDKFG.E	N	Y	9.46	5.18	1.8	2590000	0	0	0	1780000	3170000	5030000	0	0	1240000	0	0	0	1960000	1160000	701000	2400000	0	1090000	243000	0	0	3120000	2870000	2980000	1620000	2760000	2760000	0	0	0	0	0	0	2810000	1300000	2340000	1440000	1510000	885000	5670000
1	1	Q898I7	D.EVEKIAGDTYDVIS.S	N	Y	9.31	3.53	2.4	1070000	0	0	0	0	0	0	0	0	0	0	0	0	0	0	817000	0	858000	903000	0	0	0	1660000	1640000	1490000	1660000	1480000	2050000	0	0	0	851000	1240000	915000	958000	1120000	1150000	0	0	0	1840000
1	1	Q898I7	T.IDEVEKIAGDTYDVIS.S	N	Y	8.09	7.23	2.3	1030000	0	0	0	0	0	0	0	0	0	0	0	0	0	0	408000	0	0	0	0	0	0	0	697000	0	1710000	1010000	1170000	0	0	498000	761000	0	361000	683000	0	0	0	0	0	743000
1	1	Q898I7	N.ADFKFDNIFVA.A	N	Y	15.18	3.58	2.1	1020000	0	0	0	1420000	1540000	1110000	1930000	1690000	2070000	1010000	1020000	692000	430000	432000	0	394000	0	0	0	0	0	791000	790000	1570000	2320000	1920000	2420000	1360000	1820000	433000	200000	0	228000	275000	233000	0	0	0	0	1680000
1	1	Q898I7	A.VGGEGVLPDAVIK.G	N	Y	9.4	2.18	2.6	1000000	0	0	0	0	804000	0	2150000	1740000	2120000	1320000	2470000	1340000	0	674000	0	668000	0	609000	0	0	0	0	749000	902000	2770000	2590000	1890000	1760000	1740000	1260000	0	0	0	0	0	0	0	0	0	1690000
1	1	Q898I7	N.LN(+.98)QIKVVF.D	N	Y	13.9	13.51	1.9	1000000	0	0	0	0	609000	0	948000	1020000	1030000	897000	1280000	971000	1130000	1020000	1000000	1260000	1130000	949000	0	0	0	0	0	0	0	0	0	0	0	340000	311000	0	256000	0	362000	0	0	0	0	0
1	1	Q898I7	E.STGKADVQSIEALN.L	N	Y	7.22	4.5	2.2	980000	0	670000	366000	1050000	1540000	0	0	0	2010000	673000	1510000	784000	1030000	1370000	2010000	1220000	1820000	1770000	272000	284000	0	2520000	1950000	1890000	3540000	3800000	2260000	0	0	0	1170000	984000	1360000	1810000	2210000	1380000	0	0	0	0
1	1	Q898I7	K.GGTD(-18.01)GKIYIN.F	N	Y	9.57	2.41	1.5	975000	0	0	0	0	0	0	0	0	0	0	0	0	992000	0	1500000	1980000	1760000	0	0	0	0	0	0	0	0	0	0	0	0	0	1520000	0	1570000	2010000	2330000	2020000	0	0	0	0
1	1	Q898I7	S.AAAAKHGAPVVLT.G	N	Y	13.65	1.06	1.9	934000	3010000	1310000	636000	3240000	3850000	4730000	0	0	0	0	0	0	0	0	0	0	0	0	1370000	974000	680000	3960000	3560000	3060000	0	0	0	0	0	0	0	0	0	0	0	0	1720000	1000000	628000	3330000
1	1	Q898I7	E.ALNLNQIKVVF.D	N	Y	12.25	3.65	1.6	884000	4700000	4880000	4290000	436000	510000	361000	514000	559000	546000	0	0	0	0	667000	476000	665000	363000	0	2830000	2090000	2050000	602000	1110000	707000	794000	651000	1090000	0	0	0	0	0	336000	1170000	744000	814000	2370000	2420000	2560000	2840000
1	1	Q898I7	K.VEDVIDLAGNVM(+21.98).D	N	Y	13.72	7.2	2	875000	0	0	0	0	0	0	501000	488000	597000	0	447000	264000	290000	456000	374000	440000	249000	413000	0	0	0	621000	760000	637000	1440000	1510000	1260000	396000	386000	588000	774000	855000	382000	588000	912000	655000	143000	0	0	378000
1	1	Q898I7	V.AAGGDDSTSKFA.D	N	Y	15.7	2.28	2.1	5400000	0	0	0	4750000	5670000	5830000	7800000	10500000	7250000	4940000	5300000	5260000	6920000	6620000	6920000	6400000	6250000	6130000	0	0	0	5960000	1840000	4820000	8990000	6800000	5180000	5810000	7470000	5610000	5010000	7440000	4890000	6290000	4810000	4350000	0	0	0	7170000
1	1	Q898I7	G.GEGVLPDAVI.K	N	Y	25.32	10.72	1.4	7580000	0	0	0	1460000	1510000	1780000	6630000	6640000	7140000	6950000	9870000	5190000	7700000	7490000	7790000	8750000	7390000	7040000	0	0	0	1970000	1960000	2230000	6080000	5920000	6180000	8960000	7740000	6590000	8000000	6630000	7880000	8350000	7710000	6260000	0	0	0	3250000
1	1	Q898I7	A.DASGWIIKEKTIDFKIGEVT.G	N	Y	7.65	5.75	2.2	822000	0	0	0	0	0	0	0	0	0	0	0	0	889000	909000	0	1510000	896000	917000	0	0	0	513000	268000	0	1100000	511000	1470000	0	0	0	649000	0	612000	1430000	1150000	1170000	0	0	0	4820000
1	1	Q898I7	E.K(+12.00)AILVN(+12.00)GQDGYADALS.V	N	Y	8.2	1.14	1.8	751000	2600000	400000	1020000	1590000	2400000	1740000	2420000	2460000	938000	0	0	0	0	0	0	0	0	0	442000	1100000	251000	3450000	2310000	1110000	1500000	2220000	420000	0	0	0	0	0	0	0	0	0	2140000	700000	1570000	3590000
1	1	Q898I7	K.FKDTTAPTIK.K	N	Y	7.58	2.46	2.5	1180000	0	0	0	1530000	0	1210000	1120000	1870000	0	0	0	0	489000	0	0	0	0	0	0	0	0	2100000	2360000	2060000	1720000	2620000	2960000	0	866000	1260000	0	996000	0	0	1360000	927000	0	0	0	0
1	1	Q898I7	K.GADRFDTNLKVL.E	N	Y	9.17	0.98	2.1	750000	0	0	0	0	0	685000	1720000	1650000	1600000	2180000	2000000	1690000	1840000	2080000	1620000	1520000	1060000	1050000	0	0	0	0	551000	0	1440000	1660000	1320000	1640000	1520000	1010000	729000	824000	0	972000	0	954000	0	0	0	0
1	1	Q898I7	T.AIVVTKNVES.A	N	Y	12.56	3.14	2	745000	0	0	0	0	0	0	0	0	1210000	0	0	0	1270000	1580000	1110000	1380000	1650000	0	0	0	0	2240000	2310000	2120000	3030000	2340000	2630000	328000	623000	0	1380000	0	1320000	1950000	1700000	1420000	406000	0	0	3880000
1	1	Q898I7	A.DASGWIIKEKTIDFK.I	N	Y	6.5	3.12	2.4	736000	0	0	0	0	0	0	0	0	0	0	0	0	1530000	1260000	1650000	1590000	929000	1030000	0	0	0	1040000	1990000	751000	1160000	2250000	0	0	0	0	831000	0	1140000	2620000	2060000	2500000	0	0	0	3290000
1	1	Q898I7	L.TGLGANKDNVD.K	N	Y	9.29	1.07	1.7	721000	9590000	2860000	2200000	0	1160000	751000	0	0	1970000	0	0	1460000	0	0	0	0	0	0	3930000	2220000	1920000	0	692000	0	1540000	0	0	0	0	0	0	0	0	0	0	0	2750000	2330000	2000000	0
1	1	Q898I7	L.VVSAAAAKHGAPVVL.T	N	Y	16.43	2.66	1.5	1120000	12000000	7410000	4720000	0	0	0	0	0	0	0	0	0	0	0	0	0	0	0	7110000	5840000	4970000	0	0	0	0	0	0	0	0	0	0	0	0	0	0	0	5800000	6210000	4360000	0
1	1	Q898I7	K.GGTD(-18.01)GKIYINF.D	N	Y	10.34	1.46	2.3	700000	0	0	0	0	0	0	0	0	389000	906000	1420000	521000	1200000	902000	1830000	1680000	1400000	1610000	0	0	0	0	0	0	0	0	265000	759000	523000	0	823000	1070000	1080000	1350000	1470000	1290000	0	0	0	0
1	1	Q898I7	A.VGGEGVLPDAVIKGLE.A	N	Y	7.98	2.85	2.3	688000	397000	196000	166000	1660000	0	2390000	818000	502000	663000	0	0	0	0	0	0	0	0	0	464000	405000	272000	2060000	2330000	2220000	597000	749000	965000	0	0	0	0	0	0	0	0	0	357000	0	305000	1760000
1	1	Q898I7	N.NVPTVVKDAVKDVKE.V	N	Y	7.23	1.39	2	668000	2400000	2920000	482000	1320000	2060000	2930000	0	786000	0	0	0	0	0	0	0	0	0	0	1060000	1220000	521000	2350000	1610000	2270000	0	0	0	0	0	0	0	0	0	0	0	0	1310000	1560000	874000	0
1	1	Q898I7	A.AGGDDS(-18.01)TSKFA.D	N	Y	10.65	2.74	2.1	664000	0	0	0	0	0	0	982000	0	0	960000	916000	0	0	0	1600000	1740000	1460000	1420000	0	0	0	0	606000	0	0	0	748000	826000	1200000	957000	1360000	1360000	1480000	1290000	0	0	0	0	0	0
1	1	Q898I7	A.SSISTVKMDAEPMT.L	N	Y	9.03	4.86	1.3	657000	3970000	2630000	1500000	0	0	0	0	0	0	0	0	0	0	0	0	0	0	0	10000000	8070000	5310000	0	0	0	660000	0	0	0	0	0	0	0	0	0	0	0	8440000	8460000	6100000	0
1	1	Q898I7	G.GEGVLPD(+21.98)AVI.K	N	Y	14.43	2.3	1.9	653000	0	0	0	0	0	0	0	615000	606000	577000	0	630000	666000	760000	785000	819000	841000	762000	0	0	0	0	0	0	478000	537000	590000	939000	834000	707000	757000	878000	716000	796000	790000	697000	0	0	0	0
1	1	Q898I7	Q.SIEALNLNQIKVV.F	N	Y	15.05	14.72	2.1	636000	0	0	0	0	0	0	641000	0	0	0	0	0	1650000	1020000	1030000	1150000	1320000	1360000	0	0	0	1480000	1780000	1000000	2440000	2410000	1610000	288000	0	0	629000	1140000	1180000	2140000	1650000	2130000	0	0	0	1960000
1	1	Q898I7	E.VLAVGGEGVLPDAVIKGL.E	N	Y	11.7	3.89	1.4	870000	12500000	8540000	6240000	0	0	0	0	0	0	0	0	0	0	0	0	0	0	0	4050000	2810000	3160000	0	0	0	0	0	0	0	0	0	0	0	0	0	0	0	6490000	3280000	3320000	0
1	1	Q898I7	A.AGGDDSTSKFADAL.V	N	Y	7.5	1.2	2.1	1810000	4780000	2060000	1590000	6630000	4890000	4760000	0	1260000	1270000	0	0	0	0	0	0	0	0	0	2900000	1120000	928000	5160000	4030000	6030000	1930000	0	941000	1060000	678000	0	402000	0	0	966000	0	0	2330000	1510000	2260000	5730000
1	1	Q898I7	D.FKFDNIFVA.A	N	Y	16.06	2.57	1.8	583000	0	0	0	1010000	1030000	1130000	1330000	1250000	875000	962000	1320000	844000	798000	542000	729000	727000	654000	612000	0	0	0	516000	586000	447000	496000	740000	731000	775000	557000	408000	359000	410000	325000	333000	454000	356000	0	0	0	898000
1	1	Q898I7	G.DVIDVKFT.S	N	Y	11.25	3.06	1.7	575000	0	0	0	454000	377000	0	611000	0	0	0	681000	0	0	570000	0	791000	0	0	0	0	0	0	964000	783000	1260000	0	1090000	821000	0	694000	585000	0	584000	0	0	0	0	0	0	2290000
1	1	Q898I7	E.K(+12.00)AILVN(+.98)GQDGY(+12.00)AD.A	N	Y	7.91	1.51	2.2	563000	2230000	1270000	434000	1270000	1410000	0	2020000	2020000	1680000	998000	1840000	0	0	0	0	0	0	0	1260000	718000	576000	1120000	0	1230000	1390000	1320000	0	1210000	0	885000	0	0	0	0	0	0	945000	711000	530000	597000
1	1	Q898I7	S.VASVAATKGYPVIFGNKN.N	N	Y	9.57	1.1	1.6	561000	3780000	2570000	1710000	0	0	0	0	0	0	0	0	0	0	0	0	0	0	0	3570000	2780000	1920000	0	0	0	0	0	0	0	0	0	0	0	0	0	0	0	4640000	3180000	2270000	0
1	1	Q898I7	Q.DDERTVIITLA.E	N	Y	8.51	3.55	2.2	525000	0	0	0	373000	0	0	586000	634000	0	0	580000	467000	0	0	0	465000	0	0	0	0	0	1450000	1430000	1220000	2540000	2030000	2060000	0	457000	401000	1280000	2000000	1300000	821000	708000	381000	0	0	0	0
1	1	Q898I7	E.TNAEIAKKVIAE.T	N	Y	6.61	1.77	2.9	497000	0	0	0	0	0	0	0	0	970000	1130000	0	769000	714000	0	0	0	0	0	0	0	0	0	0	0	0	1030000	946000	750000	1190000	958000	611000	0	0	0	0	0	0	0	0	559000
1	1	Q898I7	E.S(+12.00)KKGEKDGDAIADLQDD.E	N	Y	7.32	2.27	1.9	465000	1020000	502000	380000	0	0	0	0	0	0	0	0	0	0	0	0	0	0	0	817000	2180000	1580000	0	1190000	945000	898000	959000	0	0	0	0	0	0	0	0	0	0	2210000	2020000	1500000	0
1	1	Q898I7	T.VDD(-18.01)NTIR.V	N	Y	6.28	2.37	2.6	463000	0	0	0	0	0	0	0	0	0	0	0	629000	1630000	0	0	0	0	1420000	0	0	0	0	0	0	0	0	0	520000	886000	0	0	0	0	0	1300000	1050000	0	332000	0	0
1	1	Q898I7	E.ALNLNQ(+.98)IKVVF.D	N	Y	10.44	3.36	2.2	444000	0	251000	177000	1750000	1800000	1700000	1440000	1170000	1510000	580000	669000	372000	0	0	0	0	0	0	0	0	0	464000	346000	456000	344000	390000	487000	0	0	0	0	0	0	0	0	0	0	0	0	1240000
1	1	Q898I7	F.ADALVVSAAAAKHGAPVVL.T	N	Y	8.38	1.71	1.6	649000	1500000	8110000	6800000	0	0	0	0	0	0	0	0	0	0	0	0	0	0	0	3620000	1000000	2550000	0	0	0	0	0	0	0	0	0	0	0	0	0	0	0	0	5950000	1120000	0
1	1	Q898I7	D.F(+12.00)KFDNIFVA.A	N	Y	12.13	5.9	2.1	407000	0	0	0	220000	254000	227000	0	399000	351000	350000	0	0	228000	0	192000	0	0	0	0	0	0	267000	288000	298000	349000	312000	435000	254000	322000	373000	217000	271000	235000	248000	315000	360000	0	0	0	356000
1	1	Q898I7	E.RIGGNSRYE.T	N	Y	5.66	1.08	2.2	1030000	0	0	0	714000	0	0	2190000	1800000	1550000	935000	0	1580000	0	0	2180000	0	0	0	0	0	0	0	0	0	2030000	2920000	1110000	1250000	0	1040000	1080000	0	0	848000	0	0	0	0	0	0
1	1	Q898I7	L.TGLGANKDNVDKSVKY.V	N	Y	12.79	1.08	1.4	1600000	18600000	3750000	6090000	2060000	1750000	0	0	0	0	0	0	0	0	0	0	0	0	0	9500000	8000000	6980000	630000	0	1480000	0	0	0	0	0	0	0	0	0	0	0	0	11900000	7030000	3860000	0
1	1	Q898I7	V.VSAAAAKHGAPVVL.T	N	Y	8.64	4.24	2.2	759000	0	293000	480000	2890000	2360000	2970000	0	0	0	0	0	0	0	0	0	0	0	0	1080000	841000	478000	1050000	3210000	2420000	0	0	0	0	0	0	0	0	0	0	0	0	539000	629000	353000	3810000
1	1	Q898I7	K.GADRFDTNLK.V	N	Y	9.53	1.49	2.6	392000	0	0	0	0	0	0	0	0	0	0	1290000	1340000	1590000	1860000	0	1600000	1670000	1710000	0	0	0	0	0	0	0	0	843000	0	0	0	1060000	1180000	0	1650000	1370000	1150000	0	0	0	0
1	1	Q898I7	D.ALVVSAAAAKHGAPVVL.T	N	Y	7.56	3.1	1.8	389000	4840000	3080000	2260000	0	0	0	0	0	0	0	0	0	0	0	0	0	0	0	2030000	1590000	1400000	0	0	0	0	0	0	0	0	0	0	0	0	0	0	0	2850000	1560000	889000	0
1	1	Q898I7	D.N(+12.00)IFVAAGGDDSTSKF.A	N	Y	7.04	2.21	2	487000	6950000	3380000	3890000	0	0	0	0	0	0	0	0	0	0	0	0	0	0	0	3360000	2450000	2170000	0	0	0	0	0	0	0	0	0	0	0	0	0	0	0	4100000	3940000	1730000	0
1	1	Q898I7	D.NIFVAAGGDDSTSKF.A	N	Y	9.19	2.54	1.7	771000	4740000	3100000	2470000	0	0	0	0	0	0	0	0	0	0	0	0	0	0	0	3340000	2870000	2310000	0	0	0	0	0	0	0	0	0	0	0	0	0	0	0	3980000	6060000	4030000	0
1	1	Q898I7	E.DVIDLAGNVM(+21.98).D	N	Y	8.82	3.96	2.1	313000	0	0	0	0	432000	504000	538000	552000	348000	0	0	0	0	0	0	0	0	0	168000	0	0	704000	712000	635000	890000	866000	892000	0	214000	0	318000	386000	0	428000	0	300000	237000	186000	160000	0
1	1	Q898I7	F.D(+12.00)NIFVAAGGDDSTSKF.A	N	Y	10.21	1.59	1.5	736000	9030000	5430000	5120000	0	0	0	0	0	0	0	0	0	0	0	0	0	0	0	4240000	2880000	2370000	0	0	0	0	0	0	0	0	0	0	0	0	0	0	0	6090000	5750000	3820000	0
1	1	Q898I7	A.SVAATKGYPVIFGNKN.N	N	Y	9.33	0.65	1.6	266000	2360000	1350000	999000	0	0	0	0	0	0	0	0	0	0	0	0	0	0	0	1680000	1570000	1180000	0	0	0	0	0	0	0	0	0	0	0	0	0	0	0	2180000	1360000	1200000	0
1	1	Q898I7	A.DALVVSAAAAKHGAPVVL.T	N	Y	6.38	1.33	2.1	701000	5090000	5510000	4920000	0	0	0	0	0	0	0	0	0	0	0	0	0	0	0	2760000	3390000	1900000	0	0	0	0	0	0	0	0	0	0	0	0	0	0	0	5470000	5290000	3460000	0
1	1	Q898I7	A.VGGEGVLPDAVIKGL.E	N	Y	6.6	1.97	2.1	837000	531000	399000	262000	2440000	2390000	2740000	392000	0	501000	0	0	0	0	0	0	0	0	0	402000	372000	171000	2120000	2460000	2630000	533000	817000	0	0	0	0	0	0	0	0	0	0	497000	589000	312000	4100000
1	1	Q898I7	E.KESTGKADVQ(+12.00)SIE.A	N	Y	8.93	3.03	1.9	250000	2830000	1400000	1300000	0	0	0	0	0	0	0	0	0	0	0	0	0	0	0	1740000	1240000	642000	0	0	0	0	0	0	0	0	0	0	0	0	0	0	0	1300000	1080000	812000	0
1	1	Q898I7	N.N(+12.00)VPTVVKDAVKDVKE.V	N	Y	7.47	1.23	2.4	233000	2890000	782000	1170000	0	0	0	0	0	0	0	0	0	0	0	0	0	0	0	1350000	937000	483000	0	0	0	0	0	0	0	0	0	0	0	0	0	0	0	2390000	1830000	1280000	0
1	1	Q898I7	Q.LVSVGKVTDFAGRTIEK.E	N	Y	4.55	0.78	2.6	196000	0	0	0	0	0	0	0	0	0	0	0	0	0	731000	0	968000	0	873000	0	0	0	982000	0	815000	0	1780000	0	0	0	0	0	0	0	799000	0	0	0	0	0	1240000
1	1	Q898I7	A.D(+12.00)ALVVSAAAAKHGAPVVL.T	N	Y	5.9	3.83	2.1	164000	446000	591000	594000	0	0	0	0	0	0	0	0	0	0	0	0	0	0	0	0	553000	438000	0	0	0	0	0	0	0	0	0	0	0	0	0	0	0	622000	744000	0	0
1	1	Q898I7	A.LVVSAAAAKHGAPVVL.T	N	Y	7.5	1.21	2.1	129000	1050000	1220000	867000	0	0	0	0	0	0	0	0	0	0	0	0	0	0	0	575000	0	598000	0	0	0	0	0	0	0	0	0	0	0	0	0	0	0	689000	647000	852000	0
2	2	P04958	T.LPNDRTTPVTK.G	Y	Y	59.45	60	1	250000000	931000	376000	286000	35300000	34700000	45500000	88600000	92100000	56500000	44000000	55000000	31100000	60300000	57500000	55400000	0	55200000	49100000	1180000	735000	446000	58800000	55800000	59800000	54500000	62100000	65100000	48200000	62500000	47800000	57300000	75900000	50700000	57000000	62400000	55500000	0	792000	478000	59100000
2	2	P04958	T.LPNDRTTPVT.K	N	Y	26.9	60	1.1	117000000	0	0	190000	19800000	18700000	18900000	59700000	52100000	51200000	48100000	41800000	37200000	64800000	63200000	62500000	69700000	64600000	64300000	472000	371000	190000	23800000	21000000	25100000	65700000	46400000	44500000	46100000	60700000	44200000	59700000	71100000	69800000	89200000	79900000	69400000	0	0	0	25700000
2	2	P04958	M.PITINNFR.Y	Y	Y	75.31	60	0.7	115000000	6650000	3170000	3300000	51100000	59800000	50800000	92400000	92700000	83100000	38900000	47900000	34200000	45100000	52300000	53600000	47100000	42700000	44800000	5550000	4740000	3790000	68700000	61900000	67100000	91200000	92900000	92900000	58900000	50100000	40900000	27800000	30100000	33500000	61200000	67000000	57100000	7200000	5170000	4170000	99000000
2	2	P04958	R.VNTNAFR.N	Y	Y	25.76	60	1.1	114000000	0	0	0	18200000	17900000	18600000	56900000	63300000	61600000	50200000	48400000	42600000	52300000	54300000	53900000	61600000	55000000	35100000	0	0	0	21800000	20400000	19200000	63200000	69600000	47600000	43300000	51800000	40100000	48100000	49600000	45300000	57800000	55000000	50700000	0	0	0	29600000
2	2	P04958	E.GASEYYDPNYLR.T	N	Y	46.25	60	0.8	97200000	0	0	0	17000000	19200000	16300000	50900000	53100000	51200000	31600000	39600000	33600000	26200000	32100000	32600000	31900000	25600000	22100000	0	0	0	13700000	13300000	10700000	37900000	34400000	37400000	45600000	29800000	27500000	16600000	22700000	25700000	28000000	29700000	28900000	0	0	0	17100000
2	2	P04958	L.DKFDTNSNSVS.F	N	Y	34.92	60	1.4	87900000	0	0	0	6720000	6060000	5860000	23600000	30900000	32100000	31000000	28300000	27300000	49100000	54100000	49600000	53700000	50200000	48300000	0	0	0	10200000	9940000	9470000	31900000	22700000	23200000	26200000	37700000	31700000	47900000	53000000	47400000	60800000	61600000	58800000	0	0	0	16500000
2	2	P04958	K.LYDDKNASLG.L	N	Y	46.26	60	0.9	75000000	0	0	0	18200000	15900000	18900000	36700000	41500000	45600000	29000000	36800000	29300000	26900000	32200000	32100000	31700000	28800000	26500000	349000	939000	714000	27200000	31700000	25400000	47100000	45800000	35200000	27000000	35400000	30300000	29300000	35200000	26000000	30100000	34000000	31600000	1290000	987000	848000	42900000
2	2	P04958	G.NDPNRDILI.A	N	Y	48.47	60	0.9	64600000	0	0	0	1580000	1700000	2480000	14600000	10900000	12900000	16000000	24400000	16100000	29900000	31500000	34500000	36000000	25900000	30500000	0	0	0	3490000	2890000	3010000	14100000	12700000	14000000	26900000	19600000	17100000	29900000	29300000	25900000	36600000	37300000	31700000	0	0	0	6610000
2	2	P04958	S.TIVPYIGPALN.I	N	Y	49.44	60	1.3	85600000	369000	0	237000	15200000	18200000	16000000	59400000	45300000	39900000	31700000	51100000	33800000	41000000	40400000	54600000	39500000	37300000	39800000	345000	265000	238000	20200000	18400000	17000000	36400000	42000000	33200000	40200000	27400000	30400000	31100000	39100000	25300000	34500000	39100000	35100000	332000	0	189000	17300000
2	2	P04958	G.TKPEDFNPPSSLIE.G	N	Y	14.79	21.11	1.6	61600000	0	0	0	4690000	4670000	4960000	16100000	15400000	15000000	15100000	16600000	11300000	21500000	13100000	17400000	19800000	18500000	20000000	0	0	0	1510000	8140000	7460000	20300000	16400000	15500000	16800000	12000000	10600000	14900000	13300000	16900000	18800000	16400000	18100000	0	0	0	11500000
2	2	P04958	N.NESSEVIVH.K	N	Y	37.29	60	1	58500000	0	0	0	0	0	0	3310000	3270000	4280000	4540000	4670000	3720000	8980000	9390000	10500000	11400000	11300000	12300000	0	0	0	371000	721000	0	3780000	2940000	2990000	4490000	6400000	5210000	9880000	11000000	8860000	13600000	14100000	12900000	0	0	0	2100000
2	2	P04958	M.P(+12.00)ITINNFR.Y	N	Y	70.91	60	0.8	56900000	6770000	3220000	3330000	43800000	37200000	48800000	40600000	37500000	35100000	10400000	13500000	9020000	29100000	33500000	30000000	35100000	29900000	39200000	5830000	5730000	3730000	53600000	58900000	59200000	31000000	35100000	37100000	11400000	8680000	8330000	13600000	13300000	11300000	30900000	33800000	36900000	9020000	6790000	5200000	82400000
2	2	P04958	Y.VSYNNNEHIVG.Y	N	Y	33.62	60	1.4	55100000	0	0	0	6970000	6310000	7040000	24500000	22800000	34000000	26000000	36700000	24200000	34200000	43300000	44200000	48400000	39800000	37800000	0	0	0	8720000	9250000	8030000	21000000	24100000	16900000	21200000	24000000	22200000	37000000	39600000	28500000	32800000	38200000	39700000	0	0	0	19100000
2	2	P04958	N.QGAQGILF.L	N	Y	39.38	60	1.4	52100000	735000	0	0	18000000	16600000	18200000	36600000	34900000	38300000	24800000	39000000	24800000	24500000	22000000	21400000	21400000	19300000	23700000	0	429000	378000	22200000	22000000	20900000	30500000	36600000	32400000	38600000	35400000	22900000	25500000	20400000	19600000	23400000	22300000	19900000	290000	364000	0	23500000
2	2	P04958	E.IHNIDDNTIYQ.Y	N	Y	32.44	60	1.6	61000000	0	0	0	7840000	8720000	9220000	31900000	35900000	39700000	45500000	67500000	37300000	61500000	56900000	65300000	63300000	74500000	60500000	0	0	0	7640000	5890000	7300000	26400000	26800000	17000000	49700000	30900000	25900000	48100000	49800000	55300000	74400000	59400000	59500000	0	0	0	6970000
2	2	P04958	K.GIPYAPEYK.S	N	Y	36.25	60	0.9	48700000	0	0	0	1290000	0	1380000	9220000	9320000	7650000	8500000	13800000	6890000	15400000	15700000	15200000	17700000	17000000	16400000	0	0	0	3210000	2320000	2890000	10300000	13400000	6790000	12300000	9640000	9800000	14800000	17600000	13800000	21300000	19700000	20500000	0	0	0	6430000
2	2	P04958	S.DPVNNDTIIM.M	N	Y	47.74	60	1	66800000	0	0	0	6500000	6540000	5870000	25100000	24500000	27100000	31200000	44700000	26000000	56200000	60100000	53400000	55700000	50500000	60700000	0	0	0	7480000	7460000	8060000	25400000	26800000	28200000	41400000	32800000	29300000	42000000	49200000	42800000	52800000	56500000	52700000	0	0	0	18500000
2	2	P04958	S.LDKIIVD.Y	N	Y	24.9	43.61	1.2	58800000	0	0	0	1420000	1210000	1130000	15100000	15700000	14800000	21200000	26900000	19300000	35900000	44000000	37000000	49500000	45500000	39500000	0	0	0	2140000	1640000	1760000	18100000	18400000	12200000	31700000	19400000	22600000	42100000	33400000	43000000	58900000	47000000	53400000	0	0	0	2410000
2	2	P04958	K.SNAASTIE.I	N	Y	23.81	49	0.9	41900000	0	0	0	4540000	4910000	3940000	17600000	19000000	19600000	13800000	15500000	14200000	21300000	26400000	20300000	25200000	25700000	23900000	0	0	0	7000000	7400000	6180000	17500000	13500000	11500000	14600000	18500000	14600000	18600000	21700000	20100000	27700000	25300000	22000000	0	0	0	10000000
2	2	P04958	T.SCNDPNIDIDSYK.Q	N	Y	42.71	60	1	41000000	0	0	0	10700000	7130000	10800000	32900000	32600000	29900000	21000000	38300000	24000000	20700000	20000000	19900000	16400000	13200000	14200000	0	0	0	9770000	11500000	12400000	27100000	30100000	28000000	25100000	16000000	17600000	19100000	17400000	13800000	20200000	21900000	15400000	0	0	0	14100000
2	2	P04958	S.IDIKNDLYE.K	N	Y	52.94	60	0.8	41000000	0	0	0	4530000	4800000	5520000	26300000	26900000	24800000	27100000	35300000	19200000	31500000	33100000	34500000	37900000	30800000	29500000	0	0	0	4730000	4470000	5750000	17600000	20300000	19100000	27100000	19100000	18200000	23600000	26200000	26300000	28500000	33700000	26200000	0	0	0	7540000
2	2	P04958	R.EDNNITLK.L	N	Y	46.06	60	0.8	39800000	0	0	0	0	1510000	1930000	12800000	11100000	12800000	10800000	11300000	9540000	11700000	12600000	11300000	12200000	11200000	11900000	0	0	0	2690000	2590000	745000	9790000	10500000	8510000	7250000	10800000	8730000	10100000	8900000	9180000	11700000	11500000	10900000	0	0	0	7960000
2	2	P04958	R.TDSDKDRFLQ.T	N	Y	53.08	60	0.9	85900000	0	0	0	20800000	19800000	22300000	54700000	49900000	51000000	43100000	50200000	42000000	48400000	56700000	50500000	57200000	47100000	49000000	0	0	0	16600000	17000000	17100000	38200000	41800000	25800000	33700000	38300000	33600000	40800000	44300000	36400000	52100000	45800000	50400000	0	0	0	26600000
2	2	P04958	Q.IADEINNLK.N	N	Y	34.64	60	1.1	38000000	0	0	0	0	0	0	12300000	13200000	10500000	21300000	24700000	14000000	34200000	33900000	26100000	36000000	32600000	37300000	0	0	0	0	919000	0	12200000	11300000	8230000	15900000	15100000	15100000	26200000	30000000	27000000	35500000	29800000	31200000	0	0	0	0
2	2	P04958	T.NAPSYTNGKLN.I	N	Y	42.13	48.38	0.9	37000000	0	0	0	6010000	5900000	5830000	35700000	33700000	37400000	22700000	32000000	27500000	27100000	36200000	30100000	30100000	32800000	30200000	0	0	0	9720000	9010000	7000000	43000000	30900000	22000000	23000000	33100000	24100000	29000000	29200000	22500000	27900000	30100000	27100000	0	0	0	19300000
2	2	P04958	K.SEYKGQNMRVN.T	N	Y	31.55	60	1.3	65700000	0	0	0	17700000	20300000	21300000	30900000	27100000	22800000	13200000	11600000	12100000	7810000	6430000	7770000	0	5490000	6620000	0	0	0	25200000	24300000	24700000	23100000	14600000	19500000	8640000	20700000	11400000	4140000	4490000	0	8200000	6740000	6800000	0	0	0	42000000
2	2	P04958	R.TDSDKDRFL.Q	N	Y	52.67	60	1	94800000	0	0	0	22100000	22100000	22700000	45700000	56200000	56400000	42500000	73800000	50900000	71400000	79300000	70400000	82000000	71700000	86900000	0	0	0	15500000	21900000	21100000	45100000	40000000	29300000	38500000	44400000	38500000	67000000	64600000	61600000	76800000	77500000	75300000	0	0	0	26400000
2	2	P04958	Q.QKYQFDKDSNGQYIVN.E	N	Y	29.22	21.82	1.2	47800000	0	0	0	17500000	21000000	19600000	124000000	94200000	88300000	77700000	84900000	62000000	38200000	70300000	60100000	57300000	50100000	53400000	1370000	1040000	716000	26600000	19700000	16500000	57400000	56100000	33000000	73100000	78100000	60500000	33600000	57600000	36000000	66000000	58600000	67200000	0	0	0	20000000
2	2	P04958	G.NDPNRDILIA.S	N	Y	40.01	60	0.9	32600000	0	0	0	0	1750000	1320000	8540000	8580000	7800000	9740000	15700000	9920000	14300000	13300000	13100000	19400000	14800000	13700000	0	0	0	1690000	1790000	1520000	10800000	10200000	11400000	13900000	11800000	11100000	16100000	16200000	13100000	16800000	16000000	13800000	0	0	0	3730000
2	2	P04958	R.DIIDDFTNESSQKTTIDKISDVS.T	N	Y	54.52	60	1	32500000	0	0	0	16200000	18500000	12500000	43000000	30500000	24300000	18100000	24900000	13300000	10000000	11900000	11700000	7320000	7540000	8050000	0	0	0	11000000	15100000	12400000	27500000	33500000	21800000	15000000	11100000	11900000	9430000	11800000	8740000	13700000	9520000	12200000	0	0	0	17100000
2	2	P04958	R.DLPDKFN.A	N	Y	20.17	15.94	1.3	36300000	0	0	0	2790000	3030000	2730000	23800000	21200000	20100000	18900000	29200000	17900000	32200000	36100000	31800000	37600000	33700000	33000000	0	0	0	2930000	2250000	2580000	17700000	17800000	9110000	26700000	16000000	14400000	25700000	27900000	30300000	36300000	30500000	32700000	0	0	0	3160000
2	2	P04958	L.DDTIYNDTEGFNIESKDLK.S	N	Y	23.76	60	2.1	37900000	0	0	442000	36200000	21500000	34500000	38200000	24100000	23400000	7050000	12500000	7360000	6940000	11900000	8480000	7720000	9380000	8260000	0	0	0	18500000	21000000	19200000	23300000	18800000	22700000	7060000	6250000	6390000	7910000	3800000	7370000	19500000	19700000	17500000	0	0	0	9790000
2	2	P04958	G.TKPEDFNPPSS.L	N	Y	20.73	46.46	1.2	26200000	0	0	0	0	0	0	2840000	3180000	2740000	4170000	4060000	4180000	12100000	12700000	12200000	14700000	11900000	14300000	0	0	0	876000	851000	1170000	3070000	5210000	2380000	4020000	5550000	4550000	10500000	12400000	9350000	17800000	13500000	14000000	0	0	0	1970000
2	2	P04958	A.NKWVFIT.I	N	Y	55.09	60	0.8	26000000	0	0	0	4820000	0	0	20900000	22500000	19200000	16900000	33600000	21200000	23200000	22600000	23500000	29700000	25200000	22500000	0	0	0	0	0	0	16700000	16400000	13600000	21500000	15700000	17600000	16200000	24500000	20700000	19700000	18800000	22000000	0	0	0	0
2	2	P04958	Q.LK(+30.01)LYDDKNASLG.L	N	Y	26.57	60	1.2	37500000	0	0	0	1940000	2550000	2400000	8490000	14000000	8240000	11200000	17100000	8330000	21700000	19000000	20800000	5080000	16700000	20200000	0	0	0	4740000	5740000	5460000	11900000	11200000	9450000	10900000	14800000	11100000	28000000	21100000	17900000	27700000	21700000	20000000	0	0	0	12100000
2	2	P04958	S.YFPSVISKVN.Q	N	Y	58.27	60	1	25500000	0	0	0	19000000	20100000	23100000	13300000	17000000	22800000	6830000	11600000	6340000	4560000	5590000	5000000	5970000	5710000	4910000	0	0	0	21700000	26300000	26100000	21700000	19300000	17800000	8520000	7050000	7270000	3950000	4170000	4290000	6540000	6320000	7340000	0	0	0	23400000
2	2	P04958	I.ASNWYFNHLK.D	N	Y	45.53	60	0.8	25400000	0	0	0	2290000	1990000	1490000	8460000	8830000	9430000	7450000	9490000	7610000	13500000	15400000	16100000	18200000	13700000	12700000	0	0	0	2080000	2130000	1050000	7610000	5780000	7270000	11500000	8700000	7710000	9130000	10300000	12800000	16600000	17200000	15500000	0	0	0	4220000
2	2	P04958	G.SAEITGLG.A	N	Y	13.62	20.08	1.2	25300000	2780000	928000	604000	3850000	3610000	3790000	9850000	10200000	9800000	8160000	12200000	6900000	6920000	7210000	7140000	6880000	6720000	7070000	0	475000	0	4190000	3690000	5340000	7450000	6550000	5940000	8320000	6550000	5250000	6490000	5680000	5350000	7270000	6500000	6980000	0	0	0	9000000
2	2	P04958	N.LDINNDIIS.D	N	Y	37.65	60	1	42100000	0	0	0	1410000	2330000	1910000	13600000	10800000	11500000	13400000	17600000	11400000	18900000	20700000	16100000	22300000	18100000	19300000	0	0	0	3850000	3590000	3580000	13800000	11800000	12000000	19100000	15300000	12100000	20400000	18500000	15200000	19400000	21800000	19300000	0	0	0	10700000
2	2	P04958	N.DPNIDIDSYK.Q	N	Y	14.73	12.11	1.4	24600000	0	0	0	724000	0	477000	7790000	6820000	8190000	9430000	16500000	8820000	17900000	17800000	19200000	23600000	22000000	24800000	0	0	0	0	687000	0	5250000	6610000	5380000	14000000	10200000	10400000	18800000	19000000	20200000	25400000	29100000	27600000	0	0	0	1640000
2	2	P04958	Q.Q(-17.03)KYQFDKDSNGQYIVN.E	N	Y	24.57	15.54	1.2	24400000	0	0	0	0	2060000	1500000	15600000	15600000	13200000	22400000	27700000	19000000	37800000	32200000	38800000	38700000	32600000	32800000	0	0	0	1300000	0	1950000	13400000	13200000	11700000	19500000	15900000	15700000	37500000	26900000	28400000	31800000	27200000	23200000	0	0	0	1720000
2	2	P04958	K.LFNRIKNNVA.G	N	Y	37.63	60	1.2	46500000	0	0	0	20900000	27800000	24000000	55800000	45500000	50700000	19600000	20600000	17200000	10300000	13700000	9490000	11000000	8240000	9300000	0	0	0	13500000	16600000	17000000	29200000	38400000	22000000	14400000	17200000	15000000	6070000	11400000	6400000	12600000	7670000	7480000	0	0	0	27000000
2	2	P04958	R.YSDPVNNDTIIM.M	N	Y	56.33	60	1.3	22200000	714000	301000	295000	15300000	15900000	17000000	18400000	19600000	17800000	7540000	12300000	7130000	8470000	10100000	8470000	9260000	8220000	10400000	949000	629000	426000	16900000	16600000	22600000	16000000	18000000	19700000	9170000	7090000	6940000	4260000	5450000	3840000	10600000	8940000	9760000	1490000	1480000	967000	30400000
2	2	P04958	I.EGASEYYDPNYLR.T	N	Y	22.14	60	1.8	21800000	0	0	0	1550000	2280000	1800000	5680000	6020000	5650000	3830000	0	2220000	0	0	1650000	2530000	0	1520000	0	0	0	2750000	2840000	3790000	6350000	6350000	6780000	4500000	2640000	2490000	0	2460000	0	0	3470000	3010000	0	0	0	0
2	2	P04958	R.NVDGSGLV.S	N	Y	14.75	8.13	0.8	21800000	0	0	0	4040000	4020000	3510000	17400000	20200000	18300000	18700000	30400000	14900000	26800000	27000000	22500000	27900000	26200000	26600000	0	0	0	3650000	3520000	4470000	15900000	18900000	12400000	23300000	14700000	13100000	21000000	20300000	20700000	27500000	24200000	24500000	0	0	0	5520000
2	2	P04958	M.GSAEITGLG.A	N	Y	14.43	17.76	1.4	21500000	0	0	0	3080000	2630000	2470000	7480000	8200000	7310000	6140000	8140000	5270000	4950000	4840000	5190000	4810000	5140000	5050000	0	0	0	3030000	2640000	3920000	6190000	4620000	4280000	6220000	4220000	4010000	4950000	3990000	3760000	4960000	4630000	4220000	0	0	0	8170000
2	2	P04958	K.IKNEDLT.F	N	Y	36.53	60	1	21400000	953000	417000	0	532000	0	0	0	4970000	3260000	6390000	7430000	6730000	15900000	18100000	17100000	11300000	17400000	20300000	0	0	0	1330000	1250000	1490000	5170000	5410000	5470000	7480000	10200000	8370000	17800000	18300000	19400000	25700000	20100000	19900000	0	0	0	1570000
2	2	P04958	K.GNNLIWTLK.D	N	Y	71.62	60	0.7	21100000	0	0	0	5860000	5920000	7240000	16200000	17100000	15100000	6190000	13800000	8510000	4060000	4200000	4890000	6410000	4810000	4290000	0	0	0	7330000	6850000	6310000	14800000	14600000	11600000	11000000	8030000	7040000	3190000	5130000	4360000	4820000	4390000	5660000	0	0	0	10300000
2	2	P04958	N.APGIPLY.K	N	Y	35.32	60	1.1	21000000	0	0	0	1060000	778000	830000	6980000	6680000	6330000	7830000	11400000	7090000	8860000	9510000	9730000	8620000	9580000	8160000	0	0	0	646000	1510000	1320000	7920000	8780000	8440000	11500000	7720000	6610000	7850000	7650000	7110000	8660000	9580000	8130000	0	0	0	5110000
2	2	P04958	N.YSLDKIIVD.Y	N	Y	47.71	60	0.9	21000000	0	0	0	2530000	2100000	2400000	10000000	9970000	10300000	8950000	13300000	6640000	8350000	6590000	7680000	8900000	7390000	9160000	0	0	0	3940000	3500000	3340000	13200000	12400000	11800000	10800000	8130000	7700000	6570000	10200000	6320000	11100000	8700000	8350000	0	0	0	4870000
2	2	P04958	T.ITNDRLS.S	N	Y	29.21	40.68	1.5	21700000	0	0	0	12200000	11300000	11800000	27400000	29600000	22600000	17000000	19600000	24300000	30900000	30700000	25900000	19700000	20200000	19400000	0	0	0	10900000	11900000	10300000	12500000	14500000	13900000	16800000	24100000	18600000	25900000	26500000	26400000	22100000	19600000	15300000	0	0	0	10200000
2	2	P04958	G.AIREDNNIT.L	N	Y	30.8	60	1.1	20200000	0	0	0	2880000	2790000	2200000	5330000	5050000	3810000	2560000	2430000	2800000	3120000	2830000	3330000	3380000	4250000	3510000	0	0	0	3680000	4250000	3320000	3380000	4320000	4350000	3350000	3860000	2870000	3990000	6300000	4110000	4890000	5420000	4010000	0	0	0	11700000
2	2	P04958	T.IGKSKYFQ.D	N	Y	35.66	60	1	38300000	0	0	0	13300000	12500000	12500000	40300000	35100000	38400000	28500000	33700000	31300000	36900000	25300000	44400000	38300000	43900000	38500000	0	0	0	9620000	10600000	9340000	30600000	22900000	16400000	20200000	31600000	23000000	37000000	33800000	30800000	39700000	45200000	39900000	0	0	0	11200000
2	2	P04958	N.IYYRRLY.N	N	Y	28.83	60	1.3	31100000	0	0	0	5880000	2400000	5550000	25600000	26200000	24900000	23400000	25400000	23200000	21900000	16500000	19000000	14900000	12200000	9610000	0	0	0	8360000	10400000	9290000	22000000	24500000	19600000	28200000	20000000	14400000	16700000	17400000	14300000	19400000	16900000	13900000	0	0	0	22600000
2	2	P04958	S.IAESSTQKEKIIK.T	N	Y	29.18	60	0.9	19600000	0	0	0	0	670000	830000	5630000	6710000	5770000	7720000	0	7860000	10100000	10200000	9700000	0	8120000	9010000	0	0	0	0	0	1520000	6260000	5020000	5330000	6050000	8330000	6860000	7860000	9080000	9450000	7800000	8800000	8070000	0	0	0	0
2	2	P04958	S.YNNNEHIVG.Y	N	Y	32.74	60	1.7	18600000	0	0	0	1970000	1620000	1660000	9630000	8970000	8590000	10900000	9310000	8430000	18000000	18100000	18800000	19600000	17600000	18400000	0	0	0	1770000	1690000	1550000	8050000	5150000	4860000	7950000	9460000	6940000	13600000	15400000	15500000	18000000	17400000	13800000	0	0	0	5590000
2	2	P04958	D.DTIYNDTEGFNIESKDLK.S	N	Y	19.02	17.81	1.8	21100000	0	286000	0	12700000	20000000	10600000	17300000	9960000	9970000	3270000	6900000	4370000	8150000	7800000	5700000	8150000	7740000	7170000	0	0	0	15300000	10300000	17300000	17800000	9970000	14500000	2920000	3460000	2810000	5500000	6560000	4180000	18100000	12100000	13500000	0	0	0	12700000
2	2	P04958	C.KALNPKEIEK.L	N	Y	24.21	18.95	0.8	17900000	0	0	0	0	0	0	3560000	5420000	4050000	10100000	11700000	9380000	22800000	21700000	25200000	0	24700000	23900000	0	0	0	0	0	286000	3450000	3530000	3930000	5710000	10500000	8840000	19500000	20100000	19800000	26100000	23100000	19400000	0	0	0	0
2	2	P04958	Q.VSSHEIIPSKQE.I	N	Y	36.06	60	1.3	31300000	0	0	0	9080000	9800000	10200000	9940000	30800000	25400000	19600000	17700000	18900000	25300000	29200000	23100000	23200000	22800000	21500000	0	0	0	7880000	8390000	7970000	18600000	11700000	12900000	11900000	17500000	15600000	17200000	20100000	12900000	22700000	22500000	17700000	0	0	0	11300000
2	2	P04958	K.SEYKGQNMR.V	N	Y	20.32	25.87	1.5	17400000	0	0	0	9250000	6440000	3090000	6370000	11700000	6780000	19800000	8980000	12700000	10900000	15900000	4170000	0	0	0	0	0	0	0	3110000	3830000	7570000	15900000	4540000	8700000	18600000	10100000	3500000	9620000	10700000	5440000	11000000	7090000	0	0	0	18100000
2	2	P04958	S.EYYDPNYLR.T	N	Y	22.91	60	0.9	17400000	0	0	0	0	0	0	7360000	6590000	6410000	6650000	11200000	7670000	5320000	5290000	5460000	4710000	0	0	0	0	0	0	0	0	5470000	6580000	5720000	7760000	5450000	5540000	4150000	4670000	4300000	5360000	6670000	5150000	0	0	0	0
2	2	P04958	R.VDNKNYFPCR.D	N	Y	33.26	60	1.5	26600000	0	0	0	6300000	7430000	8420000	16900000	24800000	20200000	19200000	30400000	23300000	25500000	31300000	27200000	36300000	29000000	30500000	0	0	0	6390000	6890000	5760000	17100000	15700000	11400000	14000000	14000000	13800000	25400000	20100000	20800000	33300000	31500000	32700000	0	0	0	7950000
2	2	P04958	S.SANLYIN.G	N	Y	14.5	6.27	1.3	17100000	0	0	0	851000	833000	0	7630000	7180000	6770000	8960000	16100000	8130000	13200000	14500000	14900000	18600000	14400000	15100000	0	0	0	0	0	0	4760000	6100000	4520000	10800000	7790000	7480000	10500000	11700000	12400000	16300000	14800000	14500000	0	0	0	0
2	2	P04958	T.FGGQDANLIS.I	N	Y	19.98	60	1.1	17100000	0	0	0	4980000	4690000	5090000	15100000	10700000	11400000	9600000	10400000	9750000	6060000	5610000	4740000	5880000	5300000	4800000	0	0	0	4700000	4570000	4290000	8670000	7200000	8070000	10400000	7910000	5820000	5110000	4680000	4620000	5070000	4550000	4650000	0	0	0	4110000
2	2	P04958	G.NDPNRDIL.I	N	Y	29.55	60	1.2	16900000	0	0	0	0	0	0	4140000	3780000	3250000	5280000	7090000	4860000	9000000	10300000	9540000	11400000	11000000	10800000	0	0	0	0	1020000	0	4190000	4270000	2710000	8830000	4970000	5310000	10100000	10400000	11000000	14100000	11100000	11400000	0	0	0	0
2	2	P04958	M.PITIN(+.98)NFR.Y	N	Y	16.39	28.38	1.4	19600000	0	0	523000	3830000	4350000	3550000	5270000	3910000	4140000	2540000	5620000	3640000	4290000	3720000	4190000	3890000	3080000	3600000	0	534000	391000	4270000	3900000	4290000	5270000	4770000	5000000	4250000	3200000	3710000	3090000	3490000	3330000	3720000	4670000	4190000	951000	684000	663000	5570000
2	2	P04958	S.TIVPYIGPALNIVK.Q	N	Y	31.16	60	1.2	16300000	2200000	1320000	1820000	17700000	17300000	17800000	11500000	7000000	7060000	1990000	3290000	1860000	4140000	5150000	3810000	4040000	5520000	5860000	1470000	1250000	1290000	11000000	18200000	21600000	9660000	8960000	8710000	2990000	3040000	1700000	2210000	2050000	3160000	6640000	10700000	5140000	1030000	1140000	803000	26700000
2	2	P04958	Q.LVPGING.K	N	Y	8.8	6.07	1.5	16300000	484000	0	0	0	0	0	0	2460000	2780000	3560000	5670000	2600000	8370000	7210000	6830000	8880000	8580000	8970000	0	0	0	0	0	907000	3090000	2820000	2280000	5750000	3680000	3470000	7940000	8050000	8420000	12600000	11400000	11400000	0	0	0	2020000
2	2	P04958	S.SHEIIPSK.Q	N	Y	18.2	51.17	1.2	15200000	0	0	0	0	0	0	0	0	0	0	876000	0	2460000	2740000	0	0	3760000	2240000	0	0	0	0	0	0	0	0	0	935000	1750000	841000	3250000	3940000	3810000	4290000	3130000	4220000	0	0	0	0
2	2	P04958	K.AIANKLS.Q	N	Y	45.29	60	1.1	14800000	1030000	420000	0	3040000	3010000	3250000	15200000	13800000	7530000	6660000	11900000	10500000	11700000	14900000	11300000	4830000	11200000	9510000	0	0	0	4260000	5540000	5210000	7380000	10200000	8710000	9960000	11600000	8810000	12600000	9240000	12600000	14800000	10400000	9710000	0	0	0	7250000
2	2	P04958	K.ITDRIWIVPER.Y	N	Y	35.22	60	1.4	20800000	0	0	0	5960000	5990000	8420000	22600000	26900000	26100000	25200000	22800000	19600000	13200000	8800000	20300000	12600000	13600000	15400000	0	0	0	5230000	4790000	4030000	19600000	18700000	16400000	17900000	11500000	9000000	12200000	10500000	12700000	16600000	13800000	15300000	0	0	0	5650000
2	2	P04958	G.THNGQIGNDPNRDILI.A	N	Y	24.42	40.67	1.7	21300000	0	0	0	4480000	3880000	4180000	14700000	16500000	14500000	9360000	17200000	8530000	4930000	4330000	6350000	3080000	4550000	4970000	0	0	0	5090000	4830000	6540000	10300000	13600000	11000000	9910000	8040000	5920000	3890000	4050000	2850000	4920000	3650000	5010000	0	0	0	20100000
2	2	P04958	T.NSVDDALINSTKIYS.Y	N	Y	36.91	60	1.3	14700000	1670000	0	462000	16400000	12200000	19200000	20000000	14000000	16600000	3310000	4900000	3610000	3540000	2820000	4220000	4190000	3220000	3260000	0	222000	0	15500000	14800000	14800000	12800000	12900000	12000000	3550000	3220000	2780000	2270000	2570000	1980000	3300000	5640000	5410000	0	0	0	15800000
2	2	P04958	C.IKIKNEDLT.F	N	Y	26.65	60	1.2	14500000	0	0	0	0	0	0	4900000	4120000	4730000	5080000	5160000	4590000	8480000	7690000	11100000	9400000	10300000	9630000	0	0	0	1270000	1240000	0	5310000	5560000	4700000	5180000	0	5570000	8830000	12300000	7750000	10500000	12300000	12300000	0	0	0	1490000
2	2	P04958	E.GNFIGALE.T	N	Y	23.76	41.09	0.9	14300000	1460000	593000	496000	6070000	6070000	7180000	14700000	11600000	11100000	7510000	10400000	5820000	4810000	5300000	4580000	4650000	4380000	4780000	1050000	836000	612000	9020000	9810000	8660000	12500000	12600000	13300000	8770000	6540000	6620000	3760000	4260000	3450000	4590000	4220000	4200000	324000	0	225000	10700000
2	2	P04958	S.TIVPYIGPALN(+21.98).I	N	Y	56.76	60	1.1	14100000	0	0	0	2330000	3030000	3420000	11000000	9830000	8640000	7130000	10600000	7550000	7640000	7580000	11200000	8930000	7660000	7720000	0	0	209000	3870000	4160000	4630000	7650000	8610000	6960000	8420000	6250000	5520000	6540000	8740000	5060000	7670000	7550000	7520000	0	0	0	4050000
2	2	P04958	K.ITDRIWIVPERYE.F	N	Y	34.46	60	1.5	19300000	0	0	0	8060000	7450000	12800000	30000000	23300000	28400000	8380000	12400000	11100000	2140000	7330000	10900000	7740000	9600000	7920000	0	0	0	9850000	9540000	8090000	17800000	13900000	20200000	8010000	2290000	7150000	4840000	4410000	4890000	10500000	11900000	13400000	0	0	0	17800000
2	2	P04958	Q.FDKDSNGQYIVN.E	N	Y	22.96	10.7	1.4	13900000	0	0	0	0	0	0	6310000	5000000	6840000	9310000	16800000	10500000	16900000	29100000	25200000	29600000	28600000	29200000	0	0	0	0	0	0	4400000	4830000	3450000	10500000	9410000	8540000	17000000	22600000	17700000	28800000	28200000	20700000	0	0	0	0
2	2	P04958	K.KIIPPT(-18.01)NIR.E	N	Y	22.05	14.18	1.4	13700000	0	0	0	0	0	0	7660000	7720000	10600000	9480000	10700000	10100000	20700000	18800000	17000000	17900000	18100000	17100000	0	0	0	0	0	0	6850000	6880000	6020000	6820000	9900000	8180000	15300000	14200000	15500000	18700000	17200000	20400000	0	0	0	0
2	2	P04958	T.FIAEKNSFS.E	N	Y	22.32	55.11	1.4	13000000	0	0	0	0	0	0	3930000	0	0	0	0	0	5150000	0	4800000	0	700000	0	0	0	0	4610000	5390000	4550000	8340000	8400000	5940000	2260000	2660000	2140000	0	4230000	4150000	9730000	7800000	7740000	0	0	0	8960000
2	2	P04958	K.NITDYMY.L	N	Y	22.1	39.83	1.4	12800000	0	0	0	1700000	1740000	1720000	4640000	5760000	5470000	3610000	6000000	3640000	0	0	2140000	1890000	1450000	2310000	0	0	0	3500000	3160000	3860000	5650000	5690000	6970000	5360000	3630000	2820000	1540000	2080000	1460000	1930000	1980000	2020000	0	0	0	6920000
2	2	P04958	A.DEINNLK.N	N	Y	30.95	60	1.1	12600000	0	0	0	0	0	0	0	1840000	1980000	3620000	3380000	3570000	9900000	11200000	10100000	13000000	12500000	10800000	0	0	0	0	0	0	1430000	0	1460000	3180000	4060000	2920000	9650000	6990000	8180000	12000000	12200000	10800000	0	0	0	0
2	2	P04958	T.FGGQDANL.I	N	Y	9.39	6.49	1.4	12500000	0	0	0	4090000	4170000	3620000	12400000	10600000	10500000	6840000	12000000	6690000	5920000	6250000	5820000	6430000	5030000	5260000	0	0	0	3490000	3070000	3210000	7410000	7710000	5070000	8950000	5370000	5980000	5000000	4510000	4750000	5350000	4760000	4150000	0	0	0	3480000
2	2	P04958	E.Q(-17.03)DPSGATTK.S	N	Y	11.62	7.45	1.1	12500000	0	0	0	1820000	1760000	2210000	4940000	6480000	5010000	7260000	6660000	6080000	7890000	9880000	8170000	0	6850000	8380000	0	0	0	3100000	3340000	3410000	6350000	5190000	6540000	7220000	10100000	6110000	9740000	9950000	8440000	11500000	9090000	8000000	0	0	0	4560000
2	2	P04958	S.YFPSVIS.K	N	Y	13.56	14.08	0.8	12400000	0	0	0	1610000	1550000	355000	6210000	7420000	5580000	5810000	10600000	6800000	7230000	9940000	7800000	11300000	8580000	11100000	0	0	0	1470000	1060000	2120000	5520000	4710000	5690000	8950000	6130000	5280000	9110000	8110000	6520000	9550000	8310000	7740000	0	0	106000	1450000
2	2	P04958	D.DALINSTKIYS.Y	N	Y	24.1	33.66	1.5	12300000	0	229000	0	17700000	18100000	18300000	11800000	12300000	10200000	3080000	3610000	2310000	3850000	3710000	3290000	4240000	3200000	0	571000	0	0	14400000	16700000	16600000	9020000	9530000	10900000	2970000	2370000	2480000	1840000	2070000	2440000	5120000	4910000	4650000	0	0	0	20200000
2	2	P04958	M.PITINNFRYS.D	N	Y	31.94	60	1.5	12300000	953000	481000	421000	9890000	9750000	12200000	7350000	8480000	7960000	2710000	3420000	2070000	6560000	6860000	6390000	7850000	5960000	7420000	0	0	852000	16300000	18500000	17800000	10900000	11800000	11900000	4200000	4230000	3000000	5120000	4300000	4250000	9940000	10000000	11400000	1140000	1170000	1100000	19300000
2	2	P04958	A.SNWYFNHLK.D	N	Y	27.81	60	1.2	11800000	0	0	0	0	472000	0	3040000	3860000	3060000	3870000	4500000	3450000	7820000	9380000	8330000	9400000	8500000	7820000	0	0	0	0	0	674000	2260000	2590000	2600000	3540000	3120000	3700000	4700000	5370000	7480000	9340000	10500000	8290000	0	0	0	1450000
2	2	P04958	S.SHEIIPSKQE.I	N	Y	29.39	60	1.3	31300000	0	0	0	3040000	2600000	2390000	6690000	9270000	7840000	9390000	10900000	7390000	22200000	21200000	22300000	13800000	25400000	20800000	0	0	0	2720000	1700000	1190000	5110000	6250000	6430000	5240000	11200000	7280000	15300000	16400000	14100000	23500000	16000000	18500000	0	0	0	5950000
2	2	P04958	L.DDTIYNDT.E	N	Y	9.76	5.18	1.2	11800000	0	0	0	0	890000	1070000	4720000	4510000	5350000	8160000	8000000	5670000	9830000	10500000	9900000	10800000	9610000	12100000	0	0	0	1840000	1900000	1760000	4840000	3710000	3860000	6850000	4260000	3970000	7950000	7360000	7430000	10500000	9690000	8900000	0	0	0	4740000
2	2	P04958	K.EQIADEINNLK.N	N	Y	36.14	60	1.2	11300000	0	0	0	0	0	360000	7470000	4770000	6480000	6710000	8720000	8650000	7580000	7020000	10100000	8430000	6930000	8490000	0	0	0	0	0	0	4550000	6430000	6340000	7830000	5480000	6790000	5530000	5450000	5650000	5830000	7720000	5930000	0	0	0	0
2	2	P04958	R.DIIDDFT.N	N	Y	20.97	23.3	1.7	11000000	0	0	0	592000	512000	476000	3420000	3290000	2940000	5220000	7920000	4050000	11400000	11600000	8450000	11300000	10700000	10700000	0	0	0	632000	0	0	2820000	3300000	3390000	5270000	4490000	4190000	7600000	9390000	7590000	12600000	13000000	9880000	0	0	0	2720000
2	2	P04958	Q.LVPGIN(+.98)GKAIH.L	N	Y	16.18	11.99	1.4	23800000	0	0	0	732000	753000	0	10300000	10300000	7180000	10200000	16200000	8470000	16800000	17000000	15300000	16800000	12900000	12300000	0	0	0	0	1340000	894000	8210000	10500000	7520000	12600000	9980000	8950000	12600000	14800000	15300000	17700000	12600000	13100000	0	0	0	3170000
2	2	P04958	K.AIANKLSQVT.S	N	Y	15.95	16.17	1.6	10800000	0	0	0	6100000	6400000	6010000	7680000	8150000	9080000	2710000	3540000	2320000	2720000	4050000	2620000	3940000	3350000	3390000	0	0	0	7980000	7810000	7900000	7500000	7960000	4760000	1910000	2440000	2300000	2080000	2910000	1910000	5250000	5240000	5130000	0	0	0	11200000
2	2	P04958	N.EDKFQILYN.S	N	Y	55.02	57.89	1	10800000	0	0	0	6020000	5330000	6790000	20800000	21100000	20600000	11300000	13600000	10600000	7090000	9380000	7720000	9320000	7380000	9150000	0	0	0	4430000	5210000	4330000	11100000	12300000	13000000	12100000	8120000	7580000	7090000	6820000	5860000	7500000	7810000	8700000	0	0	0	6640000
2	2	P04958	L.MHELIHVLH.G	N	Y	34.77	60	1.1	10600000	0	0	0	0	0	0	14900000	19700000	13900000	12000000	17200000	10400000	13000000	12800000	13100000	16500000	15900000	11400000	0	0	0	0	3580000	0	9810000	8160000	6860000	9050000	8020000	8690000	10800000	10800000	10500000	14200000	13700000	11100000	0	0	0	0
2	2	P04958	M.MEPPYCK.G	N	Y	16.24	11.46	1.2	10400000	0	0	0	0	1130000	1090000	4260000	4450000	4140000	3640000	5520000	4790000	8050000	6180000	7870000	9170000	9150000	8450000	0	0	0	1370000	1320000	0	5190000	5090000	3220000	5580000	5140000	3580000	8390000	8120000	6940000	10100000	9800000	9600000	0	0	0	2060000
2	2	P04958	N.Q(-17.03)GAQGILF.L	N	Y	17.01	17.29	0.7	10300000	0	0	0	986000	1170000	1220000	2330000	2130000	2130000	5150000	4500000	4900000	5330000	5780000	5260000	5730000	5240000	5440000	0	0	0	1220000	1460000	1480000	1930000	2230000	2300000	4850000	3880000	4690000	5210000	5380000	5270000	6360000	5510000	5720000	0	0	0	1180000
2	2	P04958	L.EFDTQSKNILM.Q	N	Y	31.28	60	1.6	10200000	0	0	0	0	1540000	0	6320000	6440000	7300000	6930000	10400000	6670000	5810000	6880000	6420000	7200000	5090000	6120000	0	0	0	1000000	0	1010000	5410000	5270000	4110000	5990000	5810000	5030000	4960000	5850000	4490000	5400000	5690000	5060000	0	0	0	0
2	2	P04958	L.DDTIYNDTEGFNIE.S	N	Y	17.72	34.72	1.7	10200000	0	0	0	2320000	2520000	2770000	9930000	7900000	8280000	5870000	6610000	643000	2840000	751000	621000	1330000	1040000	1160000	0	0	0	1900000	2450000	2800000	6500000	5320000	6010000	3940000	3610000	2810000	1890000	1830000	2180000	1480000	708000	1510000	0	0	0	1500000
2	2	P04958	N.IVKQGY(+12.00)E.G	N	Y	24.08	26.31	1	10100000	0	1590000	598000	6200000	6120000	7040000	11000000	8940000	8670000	7980000	6630000	6530000	12900000	12400000	9850000	0	10100000	11400000	526000	764000	573000	3020000	2710000	2480000	4500000	4070000	4850000	5200000	6440000	6040000	11100000	9960000	9340000	9050000	9660000	8730000	0	0	0	2560000
2	2	P04958	Q.LVPGINGKAIH.L	N	Y	20.14	34.91	1.4	9860000	716000	0	208000	815000	846000	1380000	3610000	3880000	2670000	2640000	3870000	2960000	2640000	1870000	2580000	4330000	2740000	3440000	265000	174000	153000	1500000	971000	1140000	5210000	4080000	2720000	4420000	3790000	3120000	2800000	4170000	2700000	3150000	3320000	3550000	0	0	0	1820000
2	2	P04958	S.DPVNNDTIIMM.E	N	Y	51.62	60	1	9590000	0	0	0	3800000	4100000	4170000	10700000	10300000	11200000	7170000	11000000	7330000	5230000	5310000	5420000	5890000	5100000	5660000	0	0	0	3880000	4030000	4210000	10100000	9670000	10500000	9640000	8270000	7080000	5030000	5940000	4550000	4950000	5150000	5240000	0	0	139000	3800000
2	2	P04958	N.NLDRILR.V	N	Y	23.31	35.02	1.4	22800000	0	0	0	0	0	0	1550000	1850000	3230000	5520000	8560000	3210000	9870000	10500000	9560000	12900000	11200000	12500000	0	0	0	0	0	0	5250000	3650000	1740000	5090000	6690000	5260000	11800000	10800000	10600000	14600000	13200000	13000000	0	0	0	1710000
2	2	P04958	K.ANSKFIG.I	N	Y	34.82	60	1.1	9370000	0	0	0	0	0	0	4980000	4980000	4860000	6590000	6590000	6570000	15200000	16500000	13700000	17200000	13500000	9960000	0	0	0	0	0	0	3880000	4010000	2640000	4790000	6440000	5250000	10800000	13400000	10500000	12100000	12900000	10700000	0	0	0	0
2	2	P04958	M.P(+12.00)ITINNFRYS.D	N	Y	40.85	60	1.3	9370000	1570000	829000	982000	6250000	6290000	9110000	7940000	6650000	5170000	2630000	3220000	2030000	8870000	4960000	10000000	9850000	8560000	9060000	1920000	1560000	1070000	12100000	12300000	12400000	7800000	8800000	7220000	2670000	2240000	2180000	3730000	4870000	4440000	10200000	10100000	10700000	2240000	2050000	1390000	18200000
2	2	P04958	T.FGGQDANLI.S	N	Y	17.18	15.45	1.5	9310000	0	0	0	3460000	3430000	4050000	9400000	8320000	8960000	5500000	8580000	5870000	4200000	4280000	3850000	4000000	2860000	3490000	0	0	0	3260000	2870000	2750000	6290000	6170000	6480000	6810000	4720000	4270000	3280000	0	2450000	3390000	4040000	3570000	0	0	0	3270000
2	2	P04958	G.THNGQIGNDPNRDILIA.S	N	Y	15.89	14.34	2	12000000	0	0	0	2940000	2250000	2170000	10500000	7010000	8030000	3780000	7760000	2750000	2930000	1990000	2150000	1610000	1470000	1780000	0	0	0	3650000	3990000	5440000	5710000	8870000	6250000	5040000	2850000	2230000	1420000	1150000	3220000	3760000	2200000	2610000	0	0	0	10700000
2	2	P04958	T.IVPYIGPALN.I	N	Y	42.55	60	1	9220000	0	0	0	951000	1250000	1440000	3450000	3920000	3590000	2960000	4730000	2260000	4580000	3850000	4830000	4660000	4150000	4020000	0	0	0	1590000	1460000	1600000	3720000	3890000	3350000	3500000	2910000	2190000	3760000	4290000	3710000	4220000	4480000	4590000	0	0	0	1570000
2	2	P04958	R.YSDPVNNDTIIM(+15.99).M	N	Y	19.16	18.97	1.8	8890000	455000	0	0	4620000	5120000	5440000	6510000	4210000	6060000	2530000	2710000	2570000	2430000	2100000	2800000	1550000	1460000	1900000	444000	397000	0	7360000	8680000	7690000	6680000	8010000	7910000	3580000	2340000	2440000	1380000	755000	996000	2640000	2620000	2390000	401000	837000	314000	10300000
2	2	P04958	D.INNDIIS.D	N	Y	8.19	4.77	1.3	8840000	1390000	0	305000	0	0	1090000	0	2340000	0	2380000	4100000	2270000	5260000	5120000	6100000	7690000	5970000	6050000	0	0	0	0	0	0	0	0	0	3230000	2330000	2140000	5550000	4970000	4720000	7330000	6270000	6240000	0	0	0	0
2	2	P04958	G.YPKDGNAFNNLDRILR.V	N	Y	22.24	28.31	1.5	36900000	0	0	0	1740000	1780000	2890000	22400000	20800000	17600000	12500000	20500000	14500000	8940000	16700000	9130000	11900000	8480000	8940000	0	0	0	6230000	9360000	9430000	19200000	15700000	17000000	13300000	10800000	9900000	8880000	8630000	8390000	11000000	11700000	12900000	0	0	0	27600000
2	2	P04958	I.SIDIKNDLYE.K	N	Y	25.91	60	1.4	8750000	0	0	0	0	0	0	6520000	5980000	5540000	5910000	6640000	5060000	7450000	7540000	5530000	7690000	7060000	7500000	0	0	0	0	1070000	1270000	3390000	4340000	3730000	5410000	4240000	3660000	6990000	6860000	5040000	8150000	6150000	7400000	0	0	0	1960000
2	2	P04958	Y.VSYN(+.98)NNEHIVG.Y	N	Y	14.2	16.75	1.7	8510000	0	0	0	0	0	0	0	0	0	1690000	0	0	2580000	2420000	1900000	0	0	2360000	0	0	0	0	0	0	0	0	0	0	0	2100000	1910000	3630000	3360000	1620000	0	2570000	0	0	0	0
2	2	P04958	R.YDTEYYL.I	N	Y	15.43	24.4	1.6	8350000	0	0	0	2860000	1390000	2400000	5970000	5470000	5040000	3320000	3940000	2780000	702000	725000	0	766000	590000	0	0	0	0	2490000	2760000	2210000	4180000	3940000	3980000	3390000	2930000	2370000	1130000	1240000	1270000	869000	776000	940000	0	0	0	0
2	2	P04958	K.KIIPPTNIR.E	N	Y	21.17	15.98	1.2	28400000	0	0	0	1180000	0	0	15200000	17200000	21400000	19400000	21900000	19800000	36200000	34200000	28900000	33600000	35200000	34900000	0	0	0	0	0	808000	14000000	13500000	11600000	13600000	19000000	14900000	28200000	27700000	29700000	34800000	32600000	35600000	0	0	0	0
2	2	P04958	R.DIIDDFTNESSQKTTIDKIS.D	N	Y	25.23	53.52	1.7	8270000	0	0	0	760000	644000	0	3590000	3900000	4210000	3270000	4440000	3420000	4390000	3820000	3670000	3440000	3710000	3230000	0	0	0	629000	759000	847000	4520000	4300000	4620000	3140000	2710000	3490000	2240000	1860000	1790000	0	2900000	2840000	0	0	0	836000
2	2	P04958	T.NESSQKTTIDKISDVS.T	N	Y	13.85	20.63	1.7	14400000	0	0	0	0	0	0	5170000	1680000	3900000	4670000	2680000	3050000	3750000	2000000	4800000	3360000	4460000	4240000	0	0	0	0	0	0	2030000	3750000	2200000	3460000	4160000	2570000	3010000	2790000	2120000	4550000	4610000	3300000	309000	0	0	1190000
2	2	P04958	L.EFDTQSKNILM(+15.99).Q	N	Y	15.35	28.02	2	8220000	0	0	0	0	0	0	2740000	3170000	2660000	3880000	4190000	2460000	1800000	2650000	2380000	0	3900000	2560000	0	0	0	0	0	0	2550000	2820000	1750000	3380000	2770000	2170000	2080000	2540000	2420000	3470000	3150000	3300000	0	0	0	0
2	2	P04958	E.FDTQSKNILM.Q	N	Y	23.98	53.73	1.3	8210000	0	0	0	824000	814000	0	4520000	2830000	3800000	3820000	5360000	3800000	3980000	4610000	4770000	4360000	4260000	3870000	0	0	0	705000	895000	907000	2500000	2690000	3290000	3750000	2920000	2710000	3590000	3400000	3390000	3960000	4530000	3860000	0	0	0	1200000
2	2	P04958	W.IVPERYEFG.T	N	Y	26.7	60	1.4	8160000	0	0	0	3200000	3450000	3120000	12700000	11900000	10600000	8860000	12000000	7380000	5610000	4020000	4390000	4570000	4170000	3880000	0	0	0	0	1570000	1450000	8450000	8170000	8800000	6700000	5460000	4890000	4490000	4410000	4100000	3820000	3880000	3430000	0	0	0	0
2	2	P04958	Q.LVPGINGKAIHLVN.N	N	Y	17	17.15	1.8	8120000	0	0	0	0	0	0	1470000	2130000	0	1160000	1560000	1100000	1810000	2390000	2200000	1900000	2610000	2820000	0	0	0	692000	0	0	3270000	0	1880000	2090000	1180000	1610000	1200000	2510000	1770000	2600000	3100000	3480000	0	0	0	2660000
2	2	P04958	D.KFDTNSNSVS.F	N	Y	18.25	22.93	1.4	8100000	0	0	0	2270000	2070000	2680000	0	6030000	5030000	4540000	5420000	3840000	6120000	5170000	5860000	0	4960000	5690000	0	0	0	1810000	2280000	1920000	0	3810000	3250000	2910000	4320000	3010000	3870000	3910000	4570000	5040000	5640000	4630000	0	0	0	1990000
2	2	P04958	D.PNRDILI.A	N	Y	17.61	29.27	1.3	7880000	0	0	0	0	0	0	0	0	0	0	1480000	0	1450000	1680000	0	2460000	1980000	2100000	0	0	0	0	0	0	0	0	0	0	1400000	1140000	1670000	1850000	1810000	2130000	2380000	2500000	0	0	0	1390000
2	2	P04958	D.DTIYNDTEGFNIE.S	N	Y	24.43	60	1.5	7740000	0	0	0	2260000	0	0	5860000	6650000	5190000	3750000	4180000	2230000	2110000	2250000	1480000	1970000	400000	326000	0	0	0	2200000	0	0	5670000	5330000	5580000	2960000	2450000	1770000	1800000	2060000	1590000	1840000	2300000	1980000	0	0	0	2000000
2	2	P04958	K.ITDRIWIVPERYEFG.T	N	Y	21.28	17.86	2	9330000	0	0	0	9270000	16000000	13300000	6420000	11500000	5210000	2740000	3840000	2890000	3740000	8590000	2180000	5490000	5100000	3950000	0	0	0	3840000	6350000	6410000	11200000	8170000	11200000	2610000	3600000	2430000	2840000	3390000	2050000	3820000	8120000	6460000	0	0	0	10100000
2	2	P04958	Q.VSSHEIIPSK.Q	N	Y	10.84	21.53	1.8	7460000	0	0	0	0	0	0	0	0	0	0	0	0	0	1470000	1010000	1230000	1180000	1210000	0	0	0	0	0	0	0	0	0	524000	0	0	1010000	1240000	1280000	2370000	0	1880000	0	0	0	0
2	2	P04958	I.FGPGPVL.N	N	Y	17.98	16.31	1.3	7360000	0	0	0	1350000	1450000	1290000	4640000	4540000	4150000	4170000	6860000	4070000	5620000	6550000	5470000	7280000	6150000	7080000	0	0	0	1370000	1250000	1490000	2990000	3930000	3840000	5580000	3800000	3390000	6420000	5640000	4720000	7420000	6530000	6530000	0	0	0	0
2	2	P04958	D.PVNNDTIIM.M	N	Y	8.17	9.08	1.9	7320000	0	0	0	0	1060000	0	1010000	0	1260000	908000	1460000	1060000	1310000	1300000	1170000	1610000	2120000	1520000	0	0	0	1460000	2040000	1600000	1880000	1340000	1540000	1990000	1260000	1220000	1200000	1450000	1200000	2700000	2110000	2240000	0	0	0	2940000
2	2	P04958	D.DTIYNDT.E	N	Y	7.83	5.61	1.7	7230000	0	0	0	0	0	0	2440000	0	0	2930000	4300000	2550000	4700000	5660000	4950000	5660000	5890000	6160000	0	0	0	1780000	1470000	0	2910000	2250000	0	1830000	0	1990000	3640000	2690000	3610000	5170000	5800000	5480000	0	0	0	4690000
2	2	P04958	C.KGLDIYYK.A	N	Y	20.1	19.68	1.7	7140000	0	0	0	6060000	5510000	6610000	12700000	12000000	11400000	7230000	8530000	6470000	3320000	3200000	3720000	2350000	2230000	2510000	0	0	0	4430000	4320000	5760000	8920000	9420000	7560000	8160000	5500000	4420000	2710000	2560000	3270000	3950000	3550000	3160000	0	0	0	5010000
2	2	P04958	R.DIIDDFTNESSQKTTIDK.I	N	Y	17.99	28.13	2	10000000	0	0	0	0	0	0	3500000	4140000	2790000	3280000	5850000	2420000	4220000	2560000	3840000	3640000	3990000	4730000	0	0	0	0	516000	0	3330000	2710000	3680000	3390000	3990000	2500000	3920000	4290000	3230000	5840000	3550000	4350000	0	0	0	2910000
2	2	P04958	H.LVNN(+.98)ESSEVIVH.K	N	Y	10.05	11.19	1.8	7080000	0	0	0	0	0	0	0	0	0	0	0	0	0	0	0	820000	0	0	0	0	0	0	0	0	0	0	0	0	0	0	1040000	1350000	1340000	1820000	1460000	1260000	0	0	0	0
2	2	P04958	W.LRVPKVS.A	N	Y	14.39	14.41	1.2	6870000	0	0	0	2790000	1940000	2340000	4050000	3160000	3530000	2290000	2350000	2140000	1110000	0	1490000	0	1030000	0	0	0	0	2210000	1610000	2170000	2790000	3000000	2160000	1350000	2380000	1650000	1340000	0	1020000	1540000	0	0	0	0	0	4530000
2	2	P04958	L.DKFDTNSNSVSFNLLE.Q	N	Y	23.32	36.88	1.9	6810000	0	0	0	4300000	4540000	5080000	4750000	4000000	3810000	1480000	1940000	1470000	1870000	1900000	2080000	3060000	2190000	2010000	0	0	0	5510000	6190000	6840000	5480000	5630000	4710000	1250000	1390000	1320000	2430000	2380000	2640000	5520000	5190000	2850000	0	0	0	3450000
2	2	P04958	M.P(+12.00)ITINNFRYSD.P	N	Y	42.24	45.75	1.5	6640000	0	0	0	9000000	8120000	11700000	17200000	15200000	16700000	12800000	17000000	11400000	3870000	3110000	5360000	6180000	5020000	4480000	0	0	327000	9810000	10000000	8580000	12100000	12200000	11000000	13300000	9500000	8880000	10500000	9860000	9910000	5740000	6450000	6650000	0	0	526000	2230000
2	2	P04958	N.GKAIHLVN.N	N	Y	18.06	41.01	1.2	6610000	0	0	0	0	0	0	0	0	0	0	0	0	1880000	0	1440000	2230000	0	1740000	0	0	0	0	0	0	0	728000	0	946000	0	965000	0	0	1460000	0	0	0	0	0	0	0
2	2	P04958	R.DFWGNPLR.Y	N	Y	27.64	51.27	1.1	6470000	0	0	0	6950000	6460000	6290000	5090000	4310000	4420000	1720000	2300000	1490000	2380000	2530000	3070000	2740000	2140000	2270000	638000	633000	340000	8060000	9070000	7490000	3910000	3860000	3740000	1950000	1560000	1370000	1320000	1450000	1540000	2610000	2450000	2890000	744000	888000	472000	13100000
2	2	P04958	S.SHEIIPSKQ.E	N	Y	22.18	16.23	1.5	6360000	0	0	0	1070000	910000	0	0	2860000	3390000	4260000	2720000	3440000	5310000	4770000	5760000	0	5720000	7030000	0	0	0	0	1340000	987000	2290000	892000	1910000	2590000	3100000	2830000	4130000	5360000	3590000	6030000	5390000	4410000	0	0	0	2560000
2	2	P04958	G.KAIHLVN.N	N	Y	19.22	28.92	1.5	6340000	0	0	0	0	0	0	0	0	0	0	0	943000	1920000	1980000	0	1330000	2310000	1980000	0	0	0	0	0	0	0	0	662000	1190000	0	957000	1810000	2200000	2540000	2410000	2630000	2420000	0	0	0	0
2	2	P04958	E.FDTQSKNILM(+15.99).Q	N	Y	15.19	39.48	1.8	6330000	0	0	0	0	0	0	1670000	1830000	1580000	1550000	2030000	1380000	1920000	2230000	1940000	1660000	1760000	1860000	0	0	0	0	0	0	0	1960000	0	1790000	1550000	1640000	2080000	1390000	2060000	2960000	2140000	3020000	0	0	0	0
2	2	P04958	K.RYTPN(+.98)NEIDSFVK.S	N	Y	18.46	7.9	1.6	26700000	0	0	0	0	0	0	13600000	13500000	11500000	18700000	25700000	11100000	24800000	19900000	25100000	23000000	29100000	22300000	0	0	0	0	0	0	13700000	14100000	11900000	26300000	17800000	15700000	27300000	27300000	25200000	27400000	27000000	24200000	0	0	0	1980000
2	2	P04958	N.ESSQKTTIDKISDVS.T	N	Y	12.73	18.71	2.2	6000000	0	0	0	0	0	0	0	2630000	2990000	2850000	3290000	2180000	0	0	0	2320000	2370000	2800000	0	0	0	783000	0	857000	3850000	2270000	1700000	967000	1600000	1390000	0	1160000	1700000	0	2880000	1610000	0	0	0	2570000
2	2	P04958	N.LDINNDIISDISGFN.S	N	Y	28.79	60	1.4	5970000	0	205000	315000	2750000	2470000	2320000	5840000	6410000	8500000	2720000	4210000	2610000	1110000	1420000	1210000	1100000	1110000	1020000	0	201000	0	1770000	1510000	1260000	4560000	4830000	6180000	2120000	2340000	3570000	1740000	2220000	1780000	1590000	2590000	2760000	175000	141000	0	6690000
2	2	P04958	N.EDKFQILY.N	N	Y	34.48	60	1.5	5900000	0	0	0	1310000	1280000	1470000	5970000	7720000	7230000	6260000	8850000	4930000	5800000	7480000	5070000	6650000	4720000	6200000	0	127000	0	0	692000	987000	4450000	5070000	4540000	6580000	4670000	4410000	5140000	5320000	5170000	5930000	6390000	5930000	0	0	0	1730000
2	2	P04958	C.KKIIPPTNIRE.N	N	Y	17.75	12.13	1.2	5830000	984000	484000	735000	11000000	9520000	9050000	13900000	10500000	7090000	4740000	3310000	4060000	0	0	0	0	0	0	515000	306000	253000	10600000	10600000	8850000	5910000	7050000	765000	2290000	4330000	2470000	0	0	0	0	0	494000	568000	0	0	8010000
2	2	P04958	N.QMINEAKKQLL.E	N	Y	23.07	36.7	1.5	5820000	0	0	0	1120000	541000	0	6750000	7070000	5880000	5610000	8120000	5860000	4930000	3990000	4750000	2680000	2740000	3500000	0	0	0	0	782000	868000	2950000	4390000	4010000	6960000	4050000	2680000	3500000	4520000	3860000	3740000	3440000	3260000	0	0	0	0
2	2	P04958	T.IEIHNIDDNTIYQ.Y	N	Y	18.33	34.69	1.8	5810000	0	0	0	0	0	0	0	0	0	863000	1030000	0	0	1750000	1880000	2290000	0	2170000	0	0	0	0	0	0	0	0	0	2310000	707000	811000	2760000	2530000	2350000	3110000	3320000	2190000	0	0	0	0
2	2	P04958	K.SNAASTIEIHNIDDNTIYQ.Y	N	Y	12.8	21.58	2	5790000	0	0	0	0	0	0	0	0	1270000	1730000	1180000	0	1100000	654000	0	1180000	603000	1120000	0	0	0	0	0	0	1490000	1550000	1910000	1960000	975000	735000	0	0	0	632000	1200000	923000	0	0	0	0
2	2	P04958	F.VPTDEGWTND	N	Y	22.67	24.82	1.5	5700000	0	0	0	0	0	0	2700000	2590000	2570000	3470000	4510000	3240000	3730000	4060000	3240000	3700000	3970000	3670000	0	0	0	0	0	0	1700000	0	1630000	3140000	2580000	2020000	3270000	3200000	3330000	3670000	2690000	3280000	0	0	0	0
2	2	P04958	G.TVNTQFQKRSYQ.M	N	Y	14.79	13.1	2.1	8960000	0	0	0	4770000	2120000	4060000	8510000	19800000	17300000	7810000	8190000	7920000	4950000	5210000	5490000	4530000	3600000	3540000	0	0	0	7380000	5420000	5070000	14400000	8060000	11100000	4750000	7610000	4620000	3790000	3270000	4320000	5340000	4930000	3530000	0	0	0	2560000
2	2	P04958	G.TKPEDFNPPSSLIEG.A	N	Y	9.99	10.49	1.9	5660000	0	0	0	0	0	0	552000	0	0	0	687000	0	1590000	0	0	742000	927000	1900000	0	0	0	590000	1030000	1390000	799000	2260000	2700000	957000	0	0	1090000	933000	1160000	1830000	960000	1850000	0	0	0	1940000
2	2	P04958	G.TVNTQFQK.R	N	Y	20.44	24.55	1.2	5460000	0	0	0	2500000	2340000	2460000	6440000	6660000	4430000	5690000	5800000	5220000	6390000	5700000	6340000	5050000	5680000	4910000	0	0	0	0	0	0	2410000	3170000	3010000	4690000	5160000	3830000	4460000	5950000	5010000	5210000	5500000	4390000	0	0	0	0
2	2	P04958	M.HELIHVLH.G	N	Y	23.73	26.47	1.6	5450000	0	0	0	1720000	1230000	1400000	5660000	5800000	4590000	3650000	5220000	4940000	7650000	7540000	6250000	8440000	8060000	6130000	0	0	0	0	934000	986000	3540000	3460000	2490000	3360000	3530000	2840000	6150000	4870000	5460000	6750000	6950000	5650000	0	0	0	0
2	2	P04958	Q.LKNITDYM(+15.99)YLT.N	N	Y	14.49	23.3	1.7	5430000	0	0	0	1180000	1100000	1180000	982000	0	0	0	0	0	0	0	0	0	0	0	0	0	0	3960000	4300000	3030000	1200000	1280000	0	0	0	0	0	0	0	0	0	0	0	0	0	5790000
2	2	P04958	G.THN(+.98)GQIGNDPNRDILIA.S	N	Y	7.94	9.25	1.8	5300000	0	0	0	0	0	1930000	0	784000	0	0	0	0	0	0	0	0	0	0	0	0	0	0	0	2660000	0	0	2050000	0	806000	0	0	0	0	0	0	0	0	0	0	0
2	2	P04958	S.EEPFQDEIVS.Y	N	Y	14.34	19.84	1.2	5150000	0	0	0	0	0	0	0	0	0	0	277000	0	1200000	874000	0	1280000	1210000	0	0	0	0	0	0	0	926000	1000000	435000	0	844000	900000	1470000	0	1740000	2620000	2260000	2280000	0	0	0	0
2	2	P04958	G.KKFNIKTR.L	N	Y	11.21	2.5	1.5	5130000	0	0	0	0	0	0	2540000	0	0	14300000	5930000	0	0	28500000	6840000	0	7040000	11600000	0	0	0	0	0	0	0	0	1060000	4350000	14400000	374000	5560000	0	14800000	10300000	29900000	11800000	0	0	0	0
2	2	P04958	E.SSQKTTIDKISDVS.T	N	Y	26.77	24.78	1.8	12600000	6110000	2700000	2430000	44500000	44100000	55700000	49700000	42700000	43900000	15800000	21200000	17100000	7840000	10800000	5770000	7050000	5570000	6140000	2480000	2690000	1970000	25600000	26800000	32500000	22400000	25600000	18300000	11000000	11500000	11300000	4810000	3890000	3150000	5380000	4300000	4760000	2460000	1560000	1400000	24800000
2	2	P04958	N.DTEGFNIE.S	N	Y	22.78	60	1.1	43200000	0	0	0	0	628000	768000	12000000	11200000	12200000	17100000	25900000	17900000	25600000	31000000	25500000	26500000	25800000	29000000	0	0	0	754000	752000	0	7400000	8630000	9030000	17400000	12400000	12900000	20300000	17300000	18300000	22800000	24700000	22800000	0	0	0	2780000
2	2	P04958	K.GIPYAPE.Y	N	Y	8.06	2.7	1.2	5090000	9600000	3940000	2590000	14700000	18500000	16400000	23600000	24400000	19900000	15800000	23500000	13400000	0	0	0	0	0	0	6030000	4080000	3300000	12400000	14200000	14300000	16300000	17200000	18300000	0	9760000	10100000	6990000	0	1020000	0	0	0	3430000	3100000	2220000	10900000
2	2	P04958	S.DPVNNDTIIM(+15.99).M	N	Y	5.59	6.61	1.8	5070000	0	0	0	0	0	0	0	0	0	885000	2710000	0	1350000	1350000	2160000	2300000	1700000	1240000	0	0	0	0	0	0	0	812000	0	1490000	1150000	777000	1430000	904000	0	1960000	2090000	1740000	0	0	0	0
2	2	P04958	N.DTEGFNIESKDLK.S	N	Y	11.23	10.99	2.1	12100000	0	0	0	5120000	5180000	3390000	13500000	10800000	9500000	1140000	5070000	911000	1170000	0	906000	0	0	0	0	0	0	3580000	2620000	1270000	6410000	6440000	6210000	2610000	2050000	1210000	0	0	0	1170000	1250000	810000	0	0	0	6290000
2	2	P04958	N.LDINND(+21.98)IIS.D	N	Y	28.55	60	1.2	5010000	0	0	0	0	0	0	2230000	1730000	2070000	2330000	2590000	1710000	2720000	3040000	2930000	3300000	2870000	2700000	0	0	0	0	0	611000	2280000	2050000	1850000	3460000	2620000	1710000	2990000	3700000	2140000	3220000	3860000	3020000	0	0	0	1790000
2	2	P04958	K.DSAGEVRQITFR.D	N	Y	20.05	21.24	1.8	10700000	0	0	0	10700000	12600000	11500000	12000000	13700000	11800000	3730000	4950000	3910000	2400000	1340000	0	3150000	1840000	696000	0	0	0	9730000	7850000	12200000	8890000	6630000	6530000	4540000	1590000	3840000	2790000	988000	2020000	1400000	0	2720000	0	0	0	11900000
2	2	P04958	C.KALNPKEIEKLY.T	N	Y	15.66	14.26	1.7	4960000	0	0	0	2030000	1890000	3260000	5400000	3980000	5910000	2720000	6460000	2150000	1780000	2130000	1970000	1670000	1110000	2160000	0	0	0	1900000	1530000	1580000	6100000	3980000	2080000	2650000	2940000	2050000	1270000	1780000	1170000	2030000	1810000	2380000	0	0	0	943000
2	2	P04958	E.IHNIDDNTIY.Q	N	Y	10.55	4.36	1.8	4920000	0	0	0	0	0	0	2490000	1720000	2120000	2130000	4170000	2900000	6380000	6750000	6970000	7230000	7550000	7780000	0	0	0	0	0	0	0	0	1220000	3160000	1690000	1690000	4890000	5580000	5560000	6950000	6310000	6750000	0	0	0	0
2	2	P04958	S.YNTKNKPLN.F	N	Y	10.02	3.35	1.7	4910000	0	0	0	0	0	0	1750000	0	0	11600000	4770000	8220000	11900000	13900000	4100000	0	0	0	0	0	0	0	0	0	0	6350000	0	5150000	0	4660000	4580000	7060000	10700000	7190000	0	0	0	0	0	0
2	2	P04958	G.AIREDNNITLK.L	N	Y	14.09	18.31	1.8	12800000	0	0	0	4830000	4990000	3560000	3520000	3050000	3170000	1450000	2120000	2470000	0	918000	782000	662000	935000	0	0	0	0	5690000	6040000	3990000	4620000	2260000	3690000	1400000	1670000	1350000	1880000	0	1120000	0	3590000	0	0	0	0	12900000
2	2	P04958	R.YSDPVNND(+21.98)TIIM.M	N	Y	26.22	47.08	1.7	4850000	0	0	0	2330000	2960000	2960000	4580000	4340000	4160000	2100000	2900000	2220000	1970000	2690000	2290000	2900000	1790000	2610000	345000	0	0	4010000	4820000	6180000	3470000	4510000	5010000	2540000	1950000	828000	782000	799000	725000	2540000	2630000	2350000	0	387000	225000	7770000
2	2	P04958	E.QDPSGATTKSAML.T	N	Y	9.48	9.19	2.2	4840000	0	0	0	3580000	3630000	3140000	3100000	2420000	1930000	0	801000	0	0	0	0	1270000	0	0	0	0	0	3140000	4070000	3860000	3610000	2520000	1930000	0	932000	0	526000	0	456000	0	0	0	0	0	0	5390000
2	2	P04958	T.INNFRYS.D	N	Y	13.7	12.6	1.4	4830000	0	0	210000	2820000	3830000	2640000	4000000	3700000	4450000	0	1680000	1190000	0	0	0	0	0	0	0	0	0	3160000	3840000	3300000	3190000	3470000	2970000	1120000	1060000	943000	0	0	0	0	0	0	0	0	0	4710000
2	2	P04958	L.DKFDTNSNSVSFNLL.E	N	Y	22.91	32.21	1.7	4800000	0	0	0	2300000	1830000	1810000	2880000	2440000	2440000	605000	850000	557000	2220000	2730000	2390000	2320000	1830000	3030000	0	0	0	3130000	3620000	3610000	4500000	3800000	3640000	731000	675000	549000	1190000	1580000	1470000	3110000	4790000	3890000	0	108000	0	6980000
2	2	P04958	G.THNGQIGNDPNRDIL.I	N	Y	13.78	9.88	2.2	7200000	0	0	0	1250000	0	835000	4310000	5930000	3620000	2190000	6330000	2040000	1130000	1190000	1490000	2290000	1110000	0	0	0	0	1880000	2010000	1360000	5640000	5710000	2170000	2070000	2230000	2530000	0	1620000	0	0	1550000	1290000	0	0	0	5980000
2	2	P04958	S.LDKIIVDYNLQ.S	N	Y	15.59	24.33	2.1	4780000	0	0	0	1440000	1660000	2450000	0	3270000	3120000	1230000	1770000	711000	832000	0	982000	1020000	0	1060000	0	0	0	2850000	2970000	1900000	3350000	3350000	4300000	1140000	900000	847000	622000	0	723000	1880000	1280000	1740000	0	0	0	4330000
2	2	P04958	M.PITINNFRYSD.P	N	Y	20.63	10.41	2.2	4740000	0	0	0	6070000	5360000	8710000	0	0	10400000	7210000	8990000	6530000	0	2950000	0	3430000	3320000	4090000	0	223000	0	7730000	8840000	8950000	8430000	9060000	12400000	13700000	10300000	8660000	11200000	9410000	9570000	4890000	6350000	5600000	0	0	0	1040000
2	2	P04958	T.SCNDPNIDIDSYKQIYQ.Q	N	Y	15.74	16.34	2.1	4710000	0	0	0	3390000	0	4850000	1370000	4260000	1960000	674000	1820000	1310000	2680000	1820000	1870000	3760000	1570000	1910000	0	0	0	4200000	5310000	7660000	3330000	4430000	5320000	1380000	786000	0	1770000	2230000	1510000	4800000	4060000	4710000	0	0	0	3370000
2	2	P04958	E.SKINKVFS.T	N	Y	13.79	13.78	1.3	4700000	0	0	0	0	0	0	0	0	0	2380000	2160000	1900000	3760000	3810000	3550000	4640000	3870000	4640000	0	0	0	0	742000	0	1070000	0	0	1260000	1610000	1550000	1330000	3240000	3030000	4240000	3220000	3390000	0	0	0	0
2	2	P04958	N.YSLDKIIVDYNLQ.S	N	Y	17.81	25.15	2.1	4650000	0	0	0	2120000	1630000	2090000	3810000	2420000	2640000	1020000	1330000	716000	465000	794000	591000	892000	488000	899000	0	0	0	1820000	2570000	3530000	1820000	2280000	1250000	1090000	624000	696000	674000	720000	682000	1910000	1190000	765000	0	0	0	3950000
2	2	P04958	G.YPKDGNAFNNLD.R	N	Y	13.47	12.87	1.6	4590000	0	0	0	0	0	0	1050000	0	0	1430000	3260000	1030000	4060000	3640000	648000	3640000	1450000	753000	0	0	0	0	0	0	1260000	907000	0	3590000	1320000	1400000	2240000	2740000	3300000	3750000	4130000	2470000	0	0	0	0
2	2	P04958	N.I(+87.03)YYRRLY.N	N	Y	17.04	6.9	1.4	4530000	0	0	0	0	0	0	1700000	2400000	2420000	2110000	3080000	2550000	4070000	5220000	3040000	4660000	3660000	2860000	0	0	0	0	0	0	1870000	2800000	1460000	2210000	2530000	2620000	2380000	4150000	3780000	3820000	4050000	3590000	0	0	0	0
2	2	P04958	L.IASNWYFNHLK.D	N	Y	24.06	37.07	1.5	4530000	0	0	0	786000	0	0	1490000	1770000	2780000	2420000	2330000	2020000	1210000	1920000	1990000	2620000	1220000	1380000	0	0	0	954000	984000	822000	3200000	2540000	2310000	0	2290000	2610000	1170000	0	0	1710000	0	1760000	0	0	0	1770000
2	2	P04958	E.DIDVILK.K	N	Y	18.97	8.26	1.3	4500000	0	0	0	0	624000	643000	1720000	1690000	2110000	1930000	2880000	1990000	4590000	4780000	3890000	5730000	5350000	5340000	0	0	0	860000	0	0	1630000	1590000	2180000	2530000	1350000	1560000	2700000	3380000	2480000	4100000	4660000	5010000	0	0	0	2190000
2	2	P04958	S.IDIKNDLYEKTLN.D	N	Y	16	17.57	2.3	4410000	0	0	0	1780000	0	1470000	6360000	4810000	4030000	929000	0	1770000	742000	0	1180000	1730000	1270000	0	0	0	0	889000	0	1220000	2040000	3480000	3820000	1520000	964000	1040000	0	0	0	1290000	1300000	1030000	0	0	0	2670000
2	2	P04958	K.ALNPKEIEK.L	N	Y	15.19	18.79	1.3	4310000	0	0	0	0	0	0	0	0	0	0	0	1370000	4070000	5930000	3580000	3620000	3300000	3460000	0	0	0	0	0	0	0	0	0	766000	1100000	0	3550000	2500000	4200000	3720000	5490000	4400000	0	0	0	0
2	2	P04958	N.Q(-17.03)MINEAKKQLL.E	N	Y	15.68	21.51	2.1	4280000	0	0	0	0	0	0	1040000	1530000	1280000	2840000	3080000	2850000	2760000	2210000	3660000	2330000	3600000	3130000	0	0	0	0	0	0	1250000	1020000	939000	2470000	1320000	1490000	2170000	2380000	2840000	3660000	3450000	3280000	0	0	0	0
2	2	P04958	G.THNGQ(+.98)IGNDPNRDIL.I	N	Y	14.32	19.86	1.8	4260000	0	0	0	0	0	693000	0	0	1280000	0	0	0	0	0	0	0	0	0	0	0	0	747000	890000	903000	1190000	1100000	903000	0	0	549000	0	0	0	0	0	0	0	0	0	1530000
2	2	P04958	G.TKPEDFNPPS.S	N	Y	11.77	12.24	1.9	4250000	0	0	0	0	0	0	0	0	0	0	0	0	1070000	0	950000	1500000	1060000	0	0	0	0	0	0	0	1560000	0	0	0	0	1010000	1860000	2530000	2110000	2540000	2030000	1820000	0	0	0	0
2	2	P04958	K.GIPYAPEYKSNAASTIE.I	N	Y	12.35	11.42	2	4210000	0	0	0	1710000	2060000	2470000	1560000	1930000	1830000	0	0	0	0	0	0	0	0	0	0	885000	0	4830000	3170000	3330000	1320000	1210000	1620000	0	0	0	0	0	0	0	0	0	3560000	1990000	1410000	6260000
2	2	P04958	Q.VSSHEIIPSKQ.E	N	Y	20.33	9.41	1.3	4210000	0	0	0	1740000	2740000	2150000	5470000	4230000	4520000	4700000	3580000	4000000	7450000	5000000	4820000	4040000	5520000	4000000	0	0	0	1570000	1670000	1370000	2850000	3140000	1750000	2040000	3820000	2790000	3720000	4870000	2810000	4470000	4070000	3670000	0	0	0	3400000
2	2	P04958	K.GNNLIWT.L	N	Y	8.88	6.44	1.9	4200000	0	0	0	0	0	0	1500000	1410000	1150000	1860000	2500000	1940000	2150000	2240000	2110000	2080000	1910000	2340000	0	0	0	0	0	0	1040000	956000	989000	2410000	1600000	1590000	1930000	2000000	1730000	2000000	1890000	1940000	0	0	0	0
2	2	P04958	G.LVGTHNGQIGNDPNRDILI.A	N	Y	13.52	15.79	2.1	4120000	0	0	0	3550000	3800000	2620000	2860000	2250000	3530000	0	1130000	0	2110000	2140000	1190000	3610000	2520000	2320000	0	0	0	5130000	5110000	5240000	2200000	1930000	3200000	0	993000	893000	3000000	3090000	2680000	3710000	3450000	4020000	0	0	0	9750000
2	2	P04958	G.KKFNIKTRLS.Y	N	Y	15.22	24.36	1.8	4110000	0	0	0	2740000	2250000	2380000	7050000	10400000	5000000	3660000	5920000	4880000	2530000	3170000	1380000	0	1850000	2000000	0	0	0	2920000	1310000	0	4650000	6030000	4220000	2380000	3890000	2630000	2580000	2080000	2330000	1660000	0	1990000	0	0	0	939000
2	2	P04958	A.FCPEYVPTFDNVIE.N	N	Y	24.2	21.79	1.5	5650000	0	0	0	2530000	1040000	1990000	8670000	7370000	8500000	9800000	8200000	5610000	5400000	5260000	4850000	6200000	5850000	5280000	0	0	0	1410000	1490000	1220000	6500000	5720000	5950000	5320000	4780000	7340000	4290000	4550000	4210000	4830000	5980000	6770000	0	0	0	1860000
2	2	P04958	L.GN(+30.01)SYSLL.D	N	Y	17.51	15.05	1.2	4100000	0	0	0	0	0	0	0	0	0	0	0	1270000	2330000	2720000	2160000	3280000	2910000	2720000	0	0	0	0	0	0	0	0	1140000	1630000	1380000	1150000	2110000	2020000	1940000	2220000	2750000	2520000	0	0	0	990000
2	2	P04958	L.EYIPEIT.L	N	Y	16.94	10.22	1.5	9640000	0	0	0	1770000	0	1960000	4400000	4810000	4910000	4030000	6770000	3720000	7850000	6010000	7620000	9180000	8190000	8820000	0	0	0	2170000	2060000	2150000	4620000	2720000	4570000	5070000	3660000	3190000	5960000	6240000	5480000	9990000	8230000	8220000	0	0	0	1020000
2	2	P04958	K.KIIPPTNIRE.N	N	Y	17.53	14.72	1.6	9560000	0	0	0	8180000	8980000	9670000	12000000	17000000	18800000	6070000	6410000	5800000	751000	1030000	0	0	0	0	0	0	0	3880000	5370000	4850000	9260000	13600000	6590000	4380000	4200000	4430000	0	0	0	0	0	0	0	0	0	4790000
2	2	P04958	Q.QKYQFDK.D	N	Y	15.48	8.47	1.5	6590000	0	0	0	0	0	0	0	0	976000	3680000	5090000	3350000	8950000	7890000	6460000	6170000	7430000	7270000	0	0	0	0	0	0	1020000	1190000	867000	3770000	4060000	4960000	7870000	5670000	7700000	9270000	9660000	7750000	0	0	0	835000
2	2	P04958	F.GPGPVLN.K	N	Y	4.64	3.46	1.7	3920000	0	0	0	0	0	1210000	0	0	0	2440000	0	0	3070000	3960000	3010000	3730000	3140000	0	0	0	0	852000	0	0	0	0	1820000	1910000	2410000	1900000	0	2890000	2780000	3620000	3320000	3440000	0	0	0	0
2	2	P04958	R.NVDGSGLVSK.L	N	Y	13.49	12.49	1.5	3830000	0	0	0	0	1090000	1170000	3100000	3310000	2570000	0	2970000	1890000	1650000	1720000	0	0	1220000	1660000	0	0	0	0	0	862000	2920000	2150000	2140000	1990000	2120000	1990000	1440000	0	1470000	2310000	1530000	1740000	0	0	0	0
2	2	P04958	S.YNTKNKPLNFN.Y	N	Y	11.72	12.82	2	3690000	0	0	0	0	0	0	1710000	1260000	1920000	1280000	1600000	1120000	0	1000000	0	0	0	0	0	0	0	0	0	0	1600000	0	921000	0	1070000	874000	0	0	0	0	718000	0	0	0	0	0
2	2	P04958	N.APGIPLYK.K	N	Y	15.25	24.97	1.4	3660000	0	0	0	0	0	0	0	0	0	1450000	1800000	986000	2000000	0	1260000	1480000	0	0	0	0	0	0	0	0	1100000	1360000	1110000	1550000	1250000	1060000	1630000	1710000	1370000	2060000	0	1290000	0	0	0	0
2	2	P04958	Q.SKITLPNDRTTPVT.K	N	Y	7.22	7.08	1.7	7170000	2350000	726000	614000	4910000	3870000	4630000	1990000	1130000	0	0	0	0	0	0	0	0	0	0	839000	878000	782000	4870000	4880000	5300000	1180000	0	899000	0	0	0	0	0	0	1020000	1250000	0	508000	467000	300000	5980000
2	2	P04958	K.RYTPNNEIDSFVK.S	N	Y	21.15	8.92	1.5	26500000	0	0	0	417000	0	0	18400000	19400000	18000000	24600000	31400000	15700000	29200000	24600000	23100000	29500000	29100000	24900000	0	0	0	0	0	0	15400000	9890000	8790000	21300000	17100000	15900000	23500000	21900000	22900000	29400000	27700000	22700000	0	0	0	908000
2	2	P04958	L.DKFDTNSNSVSFN.L	N	Y	13.87	12.38	2.3	3540000	0	0	0	0	0	0	801000	1660000	0	1400000	1600000	911000	0	1630000	1900000	0	0	0	0	0	0	670000	980000	0	0	1940000	1840000	0	0	1230000	2070000	1120000	1330000	1910000	1920000	1660000	0	0	0	1530000
2	2	P04958	L.DDTIYNDTEGFN.I	N	Y	12.82	19.32	1.9	3530000	0	0	0	0	507000	513000	2770000	2900000	2730000	1490000	2480000	1790000	533000	744000	652000	675000	0	0	0	0	0	607000	451000	0	1560000	1960000	1880000	1770000	1150000	1420000	849000	927000	722000	906000	743000	827000	0	0	0	0
2	2	P04958	N.IVKQ(+12.00)GYEGNFIG.A	N	Y	15.84	10.46	1.7	3500000	0	0	0	0	1290000	0	4630000	5310000	0	1730000	0	2370000	2060000	0	1350000	0	1960000	1920000	0	0	0	2360000	1970000	2520000	5770000	5300000	4380000	3820000	3360000	2950000	1500000	2150000	1970000	2430000	2210000	1970000	0	927000	0	3140000
2	2	P04958	N.IVKQ(+12.00)GYEGNFIGALE.T	N	Y	16.35	12.41	2.1	3480000	2120000	0	1160000	5760000	5980000	5870000	3120000	2950000	0	759000	1270000	0	0	1520000	990000	893000	0	0	1930000	2370000	2260000	6980000	5660000	5130000	0	0	3770000	0	0	672000	618000	827000	519000	1590000	1610000	1210000	0	1220000	950000	6500000
2	2	P04958	D.IEYNDMFNNFT.V	N	Y	18.9	28.23	1.6	3450000	0	0	0	0	0	0	599000	495000	567000	705000	829000	453000	484000	817000	926000	942000	562000	862000	0	0	0	235000	227000	220000	726000	606000	711000	658000	688000	604000	750000	732000	684000	734000	1210000	952000	0	0	0	933000
2	2	P04958	G.YPKDGNAFNNLDRIL.R	N	Y	21	23.37	1.4	3390000	0	0	0	0	0	0	2360000	1640000	1740000	2730000	3000000	1760000	1390000	2400000	1970000	1890000	1540000	1290000	0	0	0	0	0	739000	769000	501000	2090000	1480000	323000	661000	1610000	1560000	1290000	1640000	1790000	0	0	0	0	2300000
2	2	P04958	G.YPKDGNAFN(+.98)NLDRILR.V	N	Y	10.36	10.66	1.8	3380000	0	0	0	0	0	0	0	0	0	0	0	0	629000	912000	760000	1270000	0	1040000	0	0	0	0	0	0	588000	0	0	0	715000	0	759000	685000	0	648000	879000	1080000	0	0	0	0
2	2	P04958	R.YSDPVNNDTIIMM(+17.03).E	N	Y	24.91	14.18	1.8	3350000	0	0	0	2990000	4140000	3980000	3750000	3920000	4120000	850000	1910000	1100000	2380000	3100000	2910000	2730000	2010000	2830000	0	0	0	3610000	4970000	4910000	3740000	3370000	4310000	1560000	1330000	1060000	941000	975000	779000	3690000	2910000	3410000	370000	518000	312000	5880000
2	2	P04958	Y.YDPNYLR.T	N	Y	21.11	5.64	1.4	3300000	0	0	0	2730000	2940000	2700000	3640000	3550000	4020000	3950000	5170000	3800000	3980000	4100000	3750000	4330000	4190000	4970000	0	0	225000	3340000	3230000	3190000	3940000	4070000	2730000	5120000	3610000	3510000	4490000	4100000	3890000	4490000	5360000	4320000	0	0	0	3040000
2	2	P04958	L.MHELIHVL.H	N	Y	24.9	17.94	1.2	9800000	0	0	0	2190000	3110000	3200000	14800000	11000000	12600000	10600000	12700000	9950000	16200000	13300000	13800000	13200000	16400000	10600000	0	0	0	821000	2030000	1950000	6830000	7060000	6360000	10900000	6560000	7470000	12400000	8740000	9820000	14000000	11600000	9100000	0	0	0	0
2	2	P04958	I.NINIFMR.E	N	Y	19.61	13.23	1.1	3270000	0	0	0	370000	352000	0	3310000	3070000	2540000	3370000	4980000	3340000	4680000	5190000	4580000	4210000	3410000	4290000	0	0	0	0	0	0	2060000	1750000	1840000	3730000	2740000	2770000	3070000	3270000	3000000	4040000	4880000	4400000	0	0	0	0
2	2	P04958	N.TQFQKRSYQ.M	N	Y	10.38	6.54	1.3	3250000	0	0	0	0	0	0	3760000	3930000	2740000	4370000	0	4060000	3130000	0	3780000	0	0	2720000	0	0	0	0	0	0	2470000	2730000	2410000	2690000	3310000	3430000	2360000	2100000	2090000	3490000	2360000	2220000	0	0	0	0
2	2	P04958	T.IGKSKYF.Q	N	Y	12.93	17.32	2	3250000	1010000	0	0	996000	0	0	0	0	0	1040000	1220000	956000	1810000	2190000	1440000	1560000	1560000	1720000	0	0	0	0	0	0	1020000	1170000	1070000	677000	1010000	849000	1520000	1220000	1130000	1880000	1640000	1580000	0	0	415000	0
2	2	P04958	H.KAM(+15.99)DIEYNDMFNNFT.V	N	Y	14.63	23.13	1.6	3250000	0	0	0	0	0	0	1150000	705000	921000	615000	1080000	528000	0	0	0	0	0	0	0	0	0	0	0	0	679000	877000	0	629000	473000	198000	0	0	477000	0	469000	0	0	0	0	0
2	2	P04958	K.DSNGQYIVN.E	N	Y	5.95	1.19	2.1	3220000	0	0	0	0	0	0	1920000	2230000	1930000	0	4160000	0	6510000	8520000	7180000	7900000	8570000	9380000	0	0	0	0	0	0	2050000	1700000	1420000	3890000	2420000	2170000	5440000	5820000	5700000	8960000	7960000	6610000	0	0	0	0
2	2	P04958	E.IHNIDDNTIYQYLYA.Q	N	Y	15.01	16.09	2.3	3090000	1140000	744000	380000	4750000	5030000	5140000	5290000	4740000	4800000	1820000	939000	1470000	680000	1110000	491000	982000	1360000	1220000	531000	346000	249000	3370000	3570000	3580000	2700000	2790000	2490000	1310000	1330000	822000	425000	571000	740000	1340000	1040000	1140000	0	191000	0	3760000
2	2	P04958	M.P(+12.00)ITINNFRYSDPVNNDTIIM.M	N	Y	25.1	4.97	2.2	3080000	2720000	2030000	1920000	7210000	7180000	7100000	7980000	5460000	9260000	4160000	3490000	4240000	1210000	1670000	1260000	1520000	1180000	1060000	1640000	1630000	1410000	4670000	5390000	3980000	6160000	5700000	5390000	2570000	2920000	1340000	5100000	2810000	5580000	2250000	1970000	2030000	3860000	3220000	2670000	0
2	2	P04958	T.FGGQD(+21.98)ANLIS.I	N	Y	14.56	9.19	1.9	3050000	0	0	0	0	800000	997000	4230000	2420000	3090000	2370000	2680000	2800000	1220000	2090000	1760000	1750000	0	1490000	0	0	0	1190000	1220000	1490000	2650000	2630000	2620000	3030000	2180000	1990000	1630000	1800000	1480000	0	1350000	1340000	0	0	0	0
2	2	P04958	T.EIELGKKFNIKTRLS.Y	N	Y	9.66	4.52	2	5430000	0	0	0	0	6450000	8530000	0	0	1230000	0	0	0	0	0	0	0	2070000	1800000	0	0	0	6260000	2720000	5660000	1330000	1960000	3750000	0	0	0	0	0	1310000	3890000	4840000	3750000	0	0	0	0
2	2	P04958	E.SSQK(+12.00)TTIDKISDVS.T	N	Y	13.93	4.51	2.1	2950000	0	0	0	2840000	2690000	3710000	1630000	2060000	3160000	953000	0	914000	0	0	0	0	0	0	0	935000	681000	9990000	10900000	11200000	6000000	6580000	847000	2090000	2390000	530000	0	0	0	0	0	615000	957000	492000	322000	5920000
2	2	P04958	K.GLDIYYK.A	N	Y	13.17	10.05	1.8	2930000	0	0	0	2290000	2200000	2230000	4590000	4800000	4240000	1990000	3330000	1940000	1530000	1290000	1600000	0	1480000	0	0	0	0	1550000	1690000	1690000	3330000	4660000	3610000	2370000	2130000	1730000	1380000	0	1210000	1860000	1900000	1340000	0	0	0	1530000
2	2	P04958	N.DMFNNFT.V	N	Y	20.95	29.52	1.2	6750000	0	0	0	0	0	153000	1940000	2150000	2440000	3850000	5080000	2880000	4770000	4850000	4580000	4780000	4510000	4780000	0	0	0	0	0	0	1300000	1240000	1290000	2920000	2360000	1990000	3580000	2770000	3600000	3550000	3670000	3400000	0	0	0	0
2	2	P04958	N.LDINNDIISDISGFN(+17.03).S	N	Y	20.8	18.52	1.7	2890000	0	0	0	1890000	1340000	1420000	2750000	2910000	4400000	1800000	2540000	1380000	344000	480000	501000	520000	453000	571000	0	0	0	1210000	1000000	246000	2480000	2370000	2930000	1050000	1150000	1830000	775000	919000	699000	719000	1030000	1110000	0	0	0	4840000
2	2	P04958	D.INNDIISDISGFN.S	N	Y	19.63	32.51	1.7	2870000	0	0	0	1280000	702000	603000	1310000	1150000	1370000	1070000	1080000	669000	0	287000	0	0	309000	0	0	0	0	0	980000	963000	1320000	1520000	1290000	455000	700000	850000	312000	426000	312000	392000	0	728000	0	0	0	1660000
2	2	P04958	S.YFSM(+15.99)NHDPVK.I	N	Y	11.09	5.56	2	4270000	0	0	0	5750000	2700000	4550000	1020000	1940000	4960000	996000	860000	0	0	0	485000	0	0	0	0	0	0	5690000	6490000	3490000	2640000	2560000	2650000	927000	0	946000	0	0	0	0	1190000	1220000	0	0	0	7340000
2	2	P04958	D.NEEDIDVILK.K	N	Y	9.99	5.47	2.4	2770000	0	0	0	0	0	0	0	0	0	0	0	0	953000	0	1300000	1330000	2160000	0	0	273000	0	0	0	0	0	0	0	0	0	0	1370000	0	1710000	0	0	1860000	835000	0	0	0
2	2	P04958	K.LRDLKTYSVQ.L	N	Y	9.43	6.58	1.9	5510000	0	0	0	4600000	1760000	3900000	1300000	1180000	0	0	0	0	0	0	877000	0	0	0	0	0	0	4220000	5050000	6010000	0	0	855000	0	599000	0	0	1210000	1100000	0	0	0	0	0	272000	8800000
2	2	P04958	T.NESSQKTTIDKIS.D	N	Y	10.63	11.47	2	5670000	0	0	0	0	0	0	0	0	0	0	566000	0	2130000	2750000	1330000	660000	1510000	3130000	0	0	0	0	0	0	0	0	0	0	0	425000	3340000	3370000	1900000	2200000	2190000	3120000	0	0	0	0
2	2	P04958	D.KDSNGQYIVN.E	N	Y	12.86	2.78	1.8	2740000	0	0	0	0	0	0	1650000	1970000	0	2800000	2350000	2040000	6150000	7000000	8280000	8900000	7310000	8100000	0	0	0	0	0	0	0	0	0	1670000	2290000	2110000	5210000	5630000	4340000	6590000	6680000	7080000	0	0	0	0
2	2	P04958	E.VRGIVLR.V	N	Y	15.45	6.8	1.5	2720000	2930000	1250000	996000	15400000	10300000	13000000	8280000	10200000	11800000	4210000	3470000	3420000	1980000	1910000	1430000	1700000	1270000	0	932000	712000	639000	6790000	7200000	6790000	6990000	6050000	5500000	1830000	3180000	2460000	1520000	0	1490000	1160000	0	1430000	0	774000	572000	5540000
2	2	P04958	A.FCPEYVPTFD.N	N	Y	28.96	60	1.4	2700000	0	0	0	0	0	0	1710000	1960000	2140000	2340000	3550000	2520000	4460000	3520000	4440000	5280000	4820000	4890000	0	0	0	0	0	0	1470000	1280000	1430000	2630000	2170000	2250000	3300000	3830000	2800000	4020000	3570000	4430000	0	0	0	0
2	2	P04958	E.YYDPNYLR.T	N	Y	5.36	4.47	2.2	2670000	0	0	0	0	0	0	1910000	2210000	1950000	1340000	3120000	0	1140000	1790000	1470000	1530000	1670000	1410000	0	0	0	1210000	0	909000	0	1640000	0	1960000	1090000	1200000	0	0	0	1840000	1600000	1630000	0	0	0	2780000
2	2	P04958	L.EFDTQSKNIL.M	N	Y	10.59	8.13	2.1	2660000	0	0	0	0	0	0	1670000	0	0	1270000	1760000	968000	1730000	0	1060000	2390000	1480000	1970000	0	0	0	0	0	0	0	0	0	0	1080000	0	1420000	1190000	1420000	1420000	1620000	1340000	0	0	0	0
2	2	P04958	T.IDKISDVS.T	N	Y	13.39	17.06	1.5	2660000	0	0	0	0	0	0	1830000	1830000	2100000	1390000	1380000	1500000	0	1090000	0	0	0	0	0	0	0	0	0	0	0	1740000	1290000	1060000	1910000	1170000	1230000	0	1150000	0	1540000	1040000	0	0	0	0
2	2	P04958	Q.LKNITDYMYLT.N	N	Y	12.53	12.41	2	2640000	0	0	0	3490000	2350000	3480000	1450000	2060000	1500000	766000	914000	483000	0	0	330000	0	0	0	207000	192000	0	2730000	2670000	2050000	1030000	1150000	1160000	781000	0	447000	479000	541000	0	0	0	0	0	0	0	349000
2	2	P04958	G.YNAPGIPLYKKME.A	N	Y	8.67	10.01	2.1	2630000	0	0	0	959000	1030000	589000	0	0	0	0	0	0	0	0	0	0	0	0	0	345000	0	1490000	2540000	2210000	832000	0	1100000	0	0	0	0	0	0	0	0	0	0	711000	0	6640000
2	2	P04958	Y.SYFPSVIS.K	N	Y	6.99	3.61	2	2630000	0	0	0	0	0	0	0	1060000	902000	1430000	0	1370000	0	3090000	0	2650000	2670000	2890000	0	0	0	0	0	0	0	1100000	0	2060000	1520000	1290000	1840000	2000000	1820000	2210000	2290000	2330000	0	0	0	0
2	2	P04958	R.YSDPVNND(+21.98)TIIMM.E	N	Y	23.78	14.7	1.7	2630000	0	0	0	1640000	2420000	2820000	0	3670000	3270000	859000	1590000	1030000	2560000	2670000	2870000	3220000	2270000	2150000	0	237000	0	3020000	3230000	3040000	3310000	2760000	4020000	1170000	875000	840000	1100000	888000	893000	2850000	2970000	3620000	379000	529000	269000	3670000
2	2	P04958	L.DDTIYNDTE(+21.98)GFNIE.S	N	Y	11.17	11.28	2.1	2620000	0	0	0	477000	575000	609000	2560000	2190000	2200000	2180000	1740000	1220000	795000	0	0	289000	0	0	0	0	0	571000	653000	846000	1430000	1280000	1800000	0	945000	805000	388000	382000	527000	472000	323000	0	0	0	0	0
2	2	P04958	S.LKGNNLIWTLK.D	N	Y	17.25	12.27	1.7	5510000	0	0	0	4910000	3930000	5720000	3920000	4920000	4150000	626000	874000	653000	0	0	772000	0	0	0	0	0	0	4740000	5120000	6260000	2450000	1620000	4300000	704000	574000	507000	756000	0	0	1390000	1560000	1450000	0	0	0	7990000
2	2	P04958	N.ESSQKTTIDKIS.D	N	Y	10.1	6.59	2	6430000	0	0	0	0	0	0	0	0	0	0	0	0	3140000	4130000	3600000	2800000	2360000	2490000	0	0	0	0	0	0	0	0	0	1010000	493000	0	1600000	3160000	1350000	6950000	2630000	3570000	0	0	0	0
2	2	P04958	I.SIDIKNDLY.E	N	Y	15.74	14.54	1.6	2570000	0	0	0	0	0	0	0	0	0	1530000	1740000	1370000	2090000	2340000	2600000	3340000	2990000	2610000	0	0	0	0	0	0	0	0	1100000	2080000	1310000	959000	2200000	2450000	2170000	2350000	2270000	2660000	0	0	0	0
2	2	P04958	I.ASNW(+12.00)YFNHLK.D	N	Y	8.51	6.19	1.9	4160000	0	0	0	0	0	0	0	0	0	868000	0	1620000	1770000	1150000	2200000	2420000	2300000	1200000	0	0	0	0	0	0	0	0	0	0	0	512000	671000	0	688000	982000	1170000	761000	0	0	0	0
2	2	P04958	K.LFNRIKNNVAG.E	N	Y	12.02	7.57	2.2	2550000	0	0	0	2170000	2330000	2650000	4260000	2940000	2940000	0	0	0	0	0	0	0	0	0	0	0	0	2810000	2510000	3330000	1750000	1650000	1240000	0	0	0	0	0	0	0	0	0	0	0	0	0
2	2	P04958	M.PITINNFRYSDPVNNDTIIMM.E	N	Y	19.25	6.48	2.1	2540000	0	879000	936000	4810000	3460000	6160000	6710000	8640000	0	4030000	0	3240000	2800000	218000	623000	819000	1240000	1330000	784000	1120000	0	3760000	2650000	3330000	4770000	4700000	5570000	1820000	3120000	3470000	5640000	5270000	3830000	2540000	2990000	5400000	1150000	559000	690000	889000
2	2	P04958	D.NVIENITS.L	N	Y	5.3	3.7	2.2	2500000	0	0	0	0	0	0	0	0	0	2020000	0	1930000	4010000	3740000	3200000	4500000	4320000	4090000	0	0	0	0	0	0	0	0	0	2470000	1480000	1340000	3290000	3180000	2740000	3940000	2960000	3880000	0	0	0	0
2	2	P04958	E.NLYNRTASLT.D	N	Y	12.26	1.22	2	2490000	0	0	0	8800000	8930000	9780000	2600000	3330000	3020000	0	1110000	0	0	0	0	0	0	0	725000	534000	776000	11800000	10000000	10700000	2770000	3250000	1920000	0	652000	0	0	0	0	0	0	0	0	786000	730000	16700000
2	2	P04958	L.DDTIYNDTEGFNIE(+17.03).S	N	Y	10.94	13.43	1.9	2480000	0	0	0	654000	888000	894000	2200000	1410000	0	1690000	1330000	615000	256000	0	0	0	0	0	0	0	0	576000	566000	980000	1550000	421000	1490000	1290000	984000	548000	384000	0	362000	371000	0	0	0	0	0	0
2	2	P04958	R.VNTNAFRNVD.G	N	Y	7.12	5.14	2.5	2450000	0	0	0	1470000	0	0	0	1030000	0	0	0	0	0	0	0	0	0	0	0	0	0	2060000	2210000	0	1420000	0	846000	0	0	0	0	0	0	0	0	0	0	0	0	0
2	2	P04958	R.DIIDDFTNE.S	N	Y	24.4	6.47	1.4	5210000	0	0	0	5580000	4820000	5440000	7490000	7060000	7430000	6780000	8220000	5910000	5910000	7090000	6930000	7960000	7240000	7150000	0	198000	0	4680000	5540000	6140000	7040000	7470000	7240000	8200000	6560000	5100000	5440000	7610000	6130000	5980000	6240000	7120000	0	0	120000	5990000
2	2	P04958	H.KAMDIEYNDMFNNFT.V	N	Y	13.26	27.86	2	2440000	0	0	0	335000	0	484000	613000	520000	0	0	678000	0	0	0	0	0	0	0	0	0	0	547000	0	0	437000	0	409000	0	0	161000	0	0	0	334000	0	0	0	0	0	479000
2	2	P04958	S.DPVNND(+21.98)TIIMM.E	N	Y	28.98	60	1.3	2430000	0	0	0	606000	0	957000	2890000	3240000	3260000	2050000	2810000	2380000	1520000	1460000	1160000	1510000	1040000	1370000	0	0	0	1150000	1060000	1440000	2680000	2380000	2680000	2320000	2550000	2270000	1130000	1520000	1320000	1170000	1220000	1470000	0	0	0	877000
2	2	P04958	D.DTIYNDTEGFN.I	N	Y	10.83	12.51	1.9	2400000	0	0	0	0	0	0	1410000	1250000	0	999000	978000	841000	0	628000	0	0	0	0	0	0	0	0	0	0	1170000	1240000	1370000	983000	0	754000	401000	0	0	505000	0	684000	0	0	0	0
2	2	P04958	T.EGFNIESKDLK.S	N	Y	9.73	6.93	2	2290000	0	0	0	0	0	654000	0	1600000	1560000	0	0	0	0	0	0	0	857000	0	0	0	0	1290000	1080000	0	1570000	0	1040000	0	0	0	0	0	0	1390000	1380000	1940000	0	0	0	2280000
2	2	P04958	Q.Q(-17.03)KYQFDKDSNG.Q	N	Y	13.77	6.37	1.8	2290000	0	0	0	0	0	0	0	0	0	0	614000	958000	3300000	4920000	4170000	4240000	4590000	4260000	0	0	0	0	0	0	0	0	0	0	0	0	3140000	3110000	3360000	4840000	4920000	3940000	0	0	0	0
2	2	P04958	R.VDNKNYFPCRDGFG.S	N	Y	7.3	6.18	1.7	2280000	0	0	0	0	0	0	0	1140000	0	957000	748000	630000	0	0	0	0	0	0	0	0	0	0	0	0	807000	0	0	1090000	884000	864000	0	0	0	0	0	0	0	0	0	0
2	2	P04958	S.SANLYINGVLM.G	N	Y	16.72	12.26	1.8	2260000	0	0	0	739000	961000	795000	2980000	2410000	2030000	1230000	1910000	800000	870000	765000	541000	0	528000	472000	0	0	0	955000	656000	572000	1610000	2050000	2510000	1070000	818000	960000	166000	770000	534000	1140000	1300000	717000	0	0	0	2070000
2	2	P04958	S.DPVNNDTIIMM(+15.99).E	N	Y	12.2	7.9	2.1	2260000	0	0	0	0	0	0	0	1420000	0	1920000	2140000	1200000	1440000	1020000	1600000	1470000	1550000	0	0	0	0	0	0	0	1670000	1370000	1310000	2380000	1410000	1500000	1370000	1360000	1490000	1580000	1310000	1370000	0	0	0	0
2	2	P04958	D.TQSKNILM(+15.99).Q	N	Y	11.08	7.53	2.2	2260000	0	0	0	0	0	0	0	0	0	0	0	0	1560000	1780000	0	2590000	1910000	2280000	0	0	0	0	0	0	0	0	0	0	0	0	1290000	1930000	1440000	1480000	2650000	2160000	0	0	0	0
2	2	P04958	M.ININIFMR.E	N	Y	27.13	53.25	1.2	2240000	0	0	0	0	0	0	2870000	0	3010000	2820000	3970000	2550000	1840000	1550000	2220000	2380000	1760000	1610000	0	0	0	0	0	0	1930000	2120000	1570000	2450000	2170000	1710000	2110000	2070000	1700000	2300000	1760000	1060000	0	0	0	0
2	2	P04958	T.NSVDDALIN.S	N	Y	9.26	5.09	1.7	2230000	0	0	0	0	0	0	2310000	2700000	2530000	1550000	2490000	1660000	816000	0	0	0	0	1120000	0	0	0	0	0	0	1790000	2310000	1740000	1930000	1550000	1370000	946000	0	0	1010000	1300000	818000	0	0	0	0
2	2	P04958	K.LDRCNNNNQYVS.I	N	Y	9.85	5.8	2.5	2150000	0	0	0	1550000	0	2010000	2060000	1880000	0	0	0	0	0	0	0	0	0	0	0	0	0	1930000	1410000	0	1320000	1400000	1290000	787000	0	845000	0	0	0	0	0	742000	0	0	0	0
2	2	P04958	T.MTNSVDDALINSTKIYS.Y	N	Y	10.68	7.39	2.1	2140000	3740000	2470000	1940000	2580000	1920000	1900000	0	0	0	0	0	0	755000	1010000	1050000	761000	726000	460000	914000	481000	529000	2650000	2300000	1910000	0	2270000	2670000	0	0	0	427000	0	455000	1070000	1490000	1630000	426000	435000	283000	1520000
2	2	P04958	G.NSYSLLD.K	N	Y	7.46	1.41	1.8	2140000	1010000	0	377000	4260000	3850000	3690000	4680000	4430000	4090000	1980000	2340000	1610000	0	0	0	0	0	0	0	0	0	2610000	3810000	3040000	3190000	3160000	3310000	1820000	1290000	1250000	0	0	0	0	0	0	0	411000	0	3390000
2	2	P04958	N.DPNIDID.S	N	Y	4.19	1.34	2	2090000	0	0	0	0	0	0	0	0	0	1610000	2230000	1400000	4060000	4580000	4680000	6330000	4990000	5500000	0	0	0	0	0	0	0	0	826000	0	1580000	1550000	3200000	3940000	3940000	6050000	5610000	0	0	0	0	0
2	2	P04958	R.NVDGSGLVSKLIG.L	N	Y	10.61	6.24	2	2800000	0	0	0	2150000	884000	2560000	833000	838000	0	0	0	0	0	0	0	0	0	0	0	0	0	2100000	2990000	3580000	1130000	1340000	1150000	358000	0	0	0	0	0	1240000	1030000	616000	0	0	0	4820000
2	2	P04958	F.VPTDEGWT.N	N	Y	4.22	2.36	2.3	2060000	0	0	0	0	0	0	0	0	0	0	0	1040000	2230000	2520000	2560000	2730000	3050000	3060000	0	0	0	0	0	0	0	0	0	0	810000	662000	1630000	0	1420000	2180000	2410000	2550000	0	0	0	0
2	2	P04958	N.DTEGFNIE(+21.98).S	N	Y	13.08	12.06	1.6	2000000	0	0	0	0	0	0	0	0	585000	1310000	1890000	985000	1540000	1980000	1800000	1830000	1680000	2050000	0	0	0	0	0	0	0	628000	0	0	964000	786000	1500000	1430000	1210000	1840000	1750000	1440000	0	0	0	0
2	2	P04958	E.YY(+12.00)DPNYLR.T	N	Y	15.82	5.27	1.7	1990000	0	0	0	0	0	681000	0	1330000	1150000	1210000	1620000	984000	1280000	1260000	1390000	1600000	1470000	1960000	0	0	0	1710000	1720000	1740000	2140000	2420000	3570000	2900000	2740000	2100000	2750000	2800000	2810000	2890000	3120000	3540000	0	0	0	1350000
2	2	P04958	R.DLPDKFNAYLA.N	N	Y	11.4	3.9	1.6	1980000	0	0	0	0	4370000	0	0	0	2900000	1040000	1960000	1310000	702000	583000	848000	0	0	0	0	0	0	0	2800000	4350000	0	0	2860000	1200000	0	865000	548000	0	393000	0	0	738000	553000	0	0	4070000
2	2	P04958	K.TTIDKIS.D	N	Y	8.73	6.41	1.7	1950000	0	0	0	0	0	0	0	0	0	0	0	0	1990000	0	1830000	2110000	2400000	2520000	0	0	0	0	0	0	0	0	0	0	0	0	0	0	1370000	0	2500000	2180000	0	0	0	0
2	2	P04958	N.LDINNDIISDIS.G	N	Y	12.33	6.8	1.9	1910000	0	0	0	0	0	0	1160000	944000	1220000	1040000	1340000	731000	669000	890000	687000	1190000	0	0	0	0	0	0	0	0	1150000	1050000	964000	1620000	1010000	877000	829000	1160000	880000	706000	870000	0	0	0	0	0
2	2	P04958	N.EIDSFVK.S	N	Y	14.32	4.81	1.4	1910000	0	0	0	0	0	651000	0	0	0	0	0	0	2260000	2200000	2000000	2240000	2220000	2290000	0	0	0	0	0	0	0	0	0	0	0	722000	0	0	1910000	1920000	2150000	2500000	0	0	0	0
2	2	P04958	E.SSQKTTIDKIS.D	N	Y	7.68	3.74	2.5	1870000	0	0	0	0	1050000	1530000	4340000	4810000	3140000	0	3290000	3510000	4420000	5870000	3850000	0	6180000	4880000	0	0	0	779000	0	0	927000	1840000	1960000	2860000	3950000	2480000	3310000	3850000	2530000	4240000	3380000	2570000	0	0	0	0
2	2	P04958	G.YPKD(-18.01)GNAFN.N	N	Y	7.97	4.84	1.7	1870000	0	0	0	0	0	0	0	0	0	0	0	0	0	0	0	0	0	1310000	0	0	0	0	0	0	0	0	0	0	0	0	1260000	0	0	1640000	1460000	1200000	0	0	0	0
2	2	P04958	T.KGIPYAPE.Y	N	Y	11.82	5.17	1.8	1860000	2780000	1050000	513000	3870000	5140000	4350000	6990000	6660000	6700000	4420000	6310000	4170000	3980000	5560000	4660000	5000000	3200000	5240000	1240000	933000	844000	3380000	3550000	4530000	5010000	4280000	4090000	4700000	2750000	2290000	2750000	3290000	2910000	3140000	3110000	3250000	664000	732000	0	2070000
2	2	P04958	N.SSVITYPDAQ.L	N	Y	6.81	3.45	1	1860000	0	0	0	0	1880000	1610000	0	0	0	0	0	0	0	0	0	0	0	0	0	0	0	0	1880000	2970000	0	0	0	0	0	0	0	0	0	0	0	0	0	0	0	0
2	2	P04958	E.YVPTFDNVIE.N	N	Y	27.1	14.49	1.6	5820000	5620000	2850000	2240000	3730000	3980000	4170000	7060000	5550000	6880000	6890000	9940000	6380000	10900000	10400000	11600000	12800000	11600000	11100000	2600000	1860000	1380000	2880000	3690000	3530000	4640000	4330000	4170000	6680000	5170000	4330000	9480000	9930000	9290000	10900000	9900000	9050000	1530000	1590000	1170000	2490000
2	2	P04958	D.PVNNDTIIMM.E	N	Y	14.06	9.52	1.9	1810000	0	0	0	0	727000	908000	995000	867000	1050000	524000	859000	568000	901000	862000	902000	788000	1150000	1130000	0	0	0	1260000	1190000	1090000	1210000	1160000	1210000	738000	543000	465000	0	1060000	921000	1420000	1450000	1330000	0	0	0	0
2	2	P04958	T.FGGQDANLISIDIKNDLYEKTLN.D	N	Y	9.05	5.58	2.2	1780000	0	0	0	719000	0	0	0	1920000	1990000	0	625000	0	1390000	1320000	736000	0	1330000	1320000	0	0	0	0	448000	0	1950000	1130000	3220000	0	0	0	1360000	0	0	1440000	1010000	1100000	0	0	0	4240000
2	2	P04958	E.YNDMFNNFT.V	N	Y	20.47	18.04	1.6	1740000	0	0	0	1470000	1470000	1810000	2310000	2060000	2500000	961000	1230000	930000	0	570000	564000	0	413000	469000	0	0	0	1180000	1280000	1390000	1120000	1070000	1350000	762000	588000	493000	472000	0	0	470000	475000	450000	0	315000	0	2820000
2	2	P04958	S.YFSMNHDPVK.I	N	Y	6.99	4.11	2.2	2920000	0	0	0	2940000	2580000	2820000	0	0	0	0	0	0	0	0	1160000	1000000	0	0	0	0	0	3430000	3490000	1570000	1660000	3550000	0	0	0	0	0	0	0	2160000	3080000	1590000	0	0	0	4760000
2	2	P04958	L.DK(+14.02)FDTNSNSVS.F	N	Y	10.97	7.3	2.2	1730000	0	0	0	0	0	0	0	0	0	763000	0	0	0	1610000	897000	1390000	0	0	0	0	0	0	0	0	0	745000	561000	0	0	828000	1020000	1240000	1320000	1950000	1290000	0	0	0	0	0
2	2	P04958	E.IHNIDDNT.I	N	Y	10.76	6.85	2.3	1730000	0	0	0	0	0	0	0	0	0	1240000	0	0	2200000	4040000	2490000	0	3310000	0	0	0	0	0	0	0	0	0	0	584000	724000	538000	2560000	0	1910000	2850000	2770000	2460000	0	0	0	0
2	2	P04958	S.TIVPYIGPAL.N	N	Y	27.11	60	1.5	1700000	0	0	0	1150000	1280000	1400000	2550000	2360000	2300000	2360000	1900000	1450000	1920000	1990000	1540000	1280000	1810000	1360000	0	0	0	568000	760000	655000	1030000	910000	1010000	1010000	786000	1280000	868000	672000	753000	930000	1100000	794000	0	0	0	503000
2	2	P04958	G.YPKD(-18.01)GNAFNNLD.R	N	Y	7.58	4.42	2.8	1690000	0	0	0	0	0	0	0	0	0	0	0	0	889000	0	0	0	1340000	1170000	0	0	0	0	0	0	0	0	0	0	0	0	1160000	0	942000	1130000	0	1290000	0	0	0	0
2	2	P04958	L.VPGIN(+.98)GKAIH.L	N	Y	14.55	11.27	1.9	1670000	0	0	0	0	0	0	0	0	0	0	635000	653000	1180000	1020000	1220000	902000	0	1690000	0	0	0	0	0	0	0	0	0	0	926000	0	1230000	760000	997000	1280000	1290000	0	0	0	0	0
2	2	P04958	M.PITINNFRYSDPVNNDTIIM.M	N	Y	15.13	5.02	2.2	1660000	0	0	429000	2930000	3000000	3660000	5480000	3920000	3880000	2130000	2880000	1130000	771000	920000	988000	0	957000	1250000	702000	209000	445000	1550000	3350000	4020000	5520000	4300000	3320000	2000000	1470000	964000	2430000	2260000	3830000	1920000	2760000	1290000	685000	997000	278000	0
2	2	P04958	A.GEALLDKIIN.A	N	Y	9.11	7.78	1.9	1650000	0	0	0	2180000	1570000	1550000	925000	0	0	0	0	0	0	0	0	0	0	0	0	0	0	1390000	1310000	1250000	0	0	614000	0	0	0	0	0	0	0	0	0	0	0	0	879000
2	2	P04958	N.SIMYGFT.E	N	Y	6.46	2.49	2.3	1640000	0	0	0	0	3160000	2920000	1450000	1600000	1700000	0	0	464000	1140000	0	995000	0	471000	567000	0	0	0	2730000	2150000	2270000	1710000	1640000	1630000	709000	631000	0	0	621000	0	1340000	1550000	1210000	0	0	0	2300000
2	2	P04958	I.ASNWYFNHLKDKILG.C	N	Y	10.98	4.08	2.1	1640000	0	0	0	1530000	476000	604000	1040000	0	0	0	0	0	1550000	540000	2010000	1720000	1340000	0	0	0	0	1850000	1650000	1650000	1280000	0	1180000	0	428000	0	919000	2410000	1670000	2030000	2420000	2500000	0	0	0	4380000
2	2	P04958	E.NLY(+12.00)NRTASLT.D	N	Y	11.02	2.02	2.2	1630000	0	371000	0	6350000	5850000	6580000	0	5190000	4960000	2220000	2820000	1560000	0	1080000	0	0	0	0	0	406000	389000	4060000	4300000	4210000	0	2890000	0	0	1820000	0	0	0	0	0	0	0	0	0	277000	5990000
2	2	P04958	A.FCPEYVPTFDNVI.E	N	Y	16.01	10.98	1.7	1630000	0	0	0	0	0	0	2180000	1700000	1390000	2300000	2490000	1110000	2490000	2100000	2020000	2210000	1870000	1600000	0	0	0	0	0	0	535000	836000	1020000	600000	1440000	1130000	1220000	1460000	1360000	1750000	951000	1570000	0	0	0	264000
2	2	P04958	K.QGYEGNFIGALE.T	N	Y	12.95	8.53	2.2	1540000	544000	0	207000	1890000	2020000	2170000	1470000	1030000	873000	274000	0	0	483000	0	0	0	280000	520000	1410000	803000	755000	2550000	2510000	2380000	1300000	1480000	1220000	0	0	280000	372000	0	390000	725000	1020000	736000	1330000	1050000	713000	924000
2	2	P04958	E.KTLNDYK.A	N	Y	6.7	2.07	2.2	1540000	0	0	0	1230000	1280000	0	3160000	4180000	2180000	2120000	2020000	1770000	0	0	0	0	0	0	0	0	0	0	0	0	0	2140000	3090000	1840000	2420000	1590000	0	0	803000	0	0	0	0	0	0	0
2	2	P04958	L.TNAPSYTNGKLN.I	N	Y	14.01	4.82	2.2	1530000	0	0	0	0	0	0	1560000	1670000	1130000	1150000	1160000	0	1120000	1500000	1300000	1240000	0	1750000	0	0	0	0	0	0	1550000	1600000	1100000	1210000	1710000	1030000	0	0	0	1260000	1410000	895000	0	0	0	0
2	2	P04958	E.LGKKFNIKTR.L	N	Y	11.01	6.58	1.7	4220000	0	0	0	1080000	0	0	10400000	4990000	7150000	2760000	2640000	2660000	0	0	1650000	0	1690000	2260000	0	0	0	0	0	0	0	2070000	1850000	2060000	5740000	4660000	0	2550000	2370000	2460000	0	0	0	0	0	0
2	2	P04958	T.DRIWIVPE.R	N	Y	18.96	5.89	1.6	1480000	0	0	0	938000	826000	954000	2260000	3180000	2370000	2340000	3710000	2020000	2130000	2430000	1960000	2490000	2240000	2380000	0	0	0	1090000	1150000	1550000	2110000	2680000	3110000	3680000	2810000	2320000	2850000	3190000	2360000	2910000	2420000	2870000	0	0	0	1940000
2	2	P04958	A.FCPEYVPTFDNVIENITS.L	N	Y	11.14	4.41	1.7	1470000	0	0	0	147000	0	138000	4130000	2770000	503000	1730000	1440000	1960000	2250000	2690000	1840000	1500000	833000	1400000	0	0	0	0	0	0	1850000	1900000	1840000	543000	1810000	449000	634000	1630000	641000	1470000	1560000	657000	0	0	0	1210000
2	2	P04958	E.IHNIDDNTIYQYL.Y	N	Y	20.7	33.8	1.5	33000000	0	0	0	9900000	8290000	10500000	21200000	22400000	25600000	19600000	31900000	15000000	16900000	17500000	17300000	20600000	20300000	19500000	0	0	0	6070000	5810000	4370000	10600000	14300000	18500000	16500000	15200000	11200000	13300000	14100000	14900000	22900000	21500000	13900000	0	0	0	8710000
2	2	P04958	T.VSFWLRVPKVS.A	N	Y	8.56	5.16	1.3	1430000	0	0	0	548000	0	0	0	0	0	0	0	0	491000	0	535000	1230000	0	0	0	0	0	1810000	1200000	981000	1050000	854000	561000	0	0	0	771000	1280000	897000	1680000	1370000	1580000	0	201000	0	1580000
2	2	P04958	S.YFPSVISKVNQGAQGILF.L	N	Y	10.72	10.92	2.3	1410000	0	0	0	0	693000	344000	485000	0	0	0	0	0	463000	561000	486000	0	0	0	357000	261000	200000	1120000	536000	1030000	1030000	1530000	1820000	0	0	0	0	0	0	905000	1140000	277000	368000	264000	171000	2510000
2	2	P04958	D.RIWIVPER.Y	N	Y	9.84	3.87	1.9	1400000	0	0	0	0	0	0	0	1300000	0	1490000	2100000	0	2290000	2050000	2360000	2470000	0	0	0	0	0	0	0	0	0	0	0	1340000	973000	0	1480000	1520000	1910000	2070000	2470000	1960000	0	0	0	0
2	2	P04958	G.CDWYFVPTD.E	N	Y	15.21	13.58	1.8	2650000	0	0	0	339000	208000	382000	1630000	1550000	1770000	1980000	2450000	1030000	2110000	1400000	1620000	1750000	1710000	743000	0	0	0	997000	1070000	934000	1610000	1810000	1770000	1820000	1500000	1920000	1370000	1410000	1670000	1990000	2190000	1950000	0	0	0	2650000
2	2	P04958	T.DRIWIVPER.Y	N	Y	11.19	4.74	2	2850000	0	0	0	0	0	0	0	685000	2460000	3700000	3420000	3920000	1910000	5170000	5660000	2330000	1910000	3540000	0	0	0	0	0	0	0	0	0	1150000	2460000	1770000	2230000	1260000	1720000	4390000	5170000	2050000	0	0	0	0
2	2	P04958	T.DLGGELC.I	N	Y	4.64	2.62	2.3	1340000	0	0	0	0	0	0	3270000	3460000	3240000	1860000	2700000	1860000	0	0	0	1170000	0	0	0	0	0	0	0	0	2360000	2280000	2520000	2430000	1480000	1360000	0	0	0	0	0	1160000	0	0	0	0
2	2	P04958	Y.NDMFNNFT.V	N	Y	13.82	12.7	1.3	1340000	0	0	0	0	0	0	0	0	0	0	0	0	0	0	0	0	0	552000	0	0	0	0	0	0	0	0	0	0	0	0	456000	476000	610000	741000	557000	709000	0	0	0	0
2	2	P04958	V.SYNNNEHIVG.Y	N	Y	10.75	6.46	2.5	3540000	0	0	0	0	0	0	1180000	1030000	0	1460000	1500000	1070000	2980000	3350000	3290000	2690000	1180000	2920000	0	0	0	0	0	0	0	0	0	1170000	1660000	1150000	3170000	1830000	2740000	1720000	2930000	2820000	0	0	0	0
2	2	P04958	S.TIVPYIGPALN(+.98).I	N	Y	13.52	16.56	1.7	1270000	0	0	0	0	0	0	469000	465000	0	464000	598000	376000	738000	583000	501000	554000	465000	476000	0	0	0	0	0	0	0	474000	390000	536000	415000	379000	547000	605000	476000	889000	747000	533000	0	0	0	0
2	2	P04958	N.TNAFRNVDGSGLV.S	N	Y	8.64	3.11	1.9	1260000	0	0	0	2600000	2430000	2550000	1160000	1710000	1910000	729000	0	0	0	0	0	0	0	0	0	0	0	1050000	2660000	2860000	1560000	1450000	1270000	0	598000	0	0	0	0	0	0	0	0	0	0	1940000
2	2	P04958	Q.LVPGIN(+.98)GKAIHLVNN.E	N	Y	7.88	1.66	2.1	1760000	0	0	0	5190000	8490000	6980000	10700000	7980000	4190000	2480000	4130000	2580000	0	0	0	0	0	0	0	0	0	4520000	5780000	7010000	3880000	3060000	3440000	0	971000	871000	0	0	0	0	0	0	0	0	0	3320000
2	2	P04958	R.YSDPVNNDTIIMM(+15.99).E	N	Y	7.29	4.24	2.5	1230000	0	0	0	1120000	1160000	416000	0	1450000	0	0	217000	0	0	0	0	0	0	0	0	0	0	1520000	1200000	1460000	1240000	1110000	1100000	0	0	0	0	0	0	0	0	0	0	0	0	0
2	2	P04958	E.SKINK(+14.02)VF.S	N	Y	9.32	6.02	1.9	1220000	0	0	0	0	0	0	0	0	0	0	0	0	813000	1180000	0	1410000	1250000	1080000	0	0	245000	0	0	0	0	0	0	0	0	0	1190000	0	0	1070000	0	989000	0	0	0	0
2	2	P04958	T.IVPYIGPALNIVK.Q	N	Y	8.3	4.79	1.9	1210000	0	0	0	1180000	1270000	1590000	0	338000	0	0	0	0	0	0	0	0	0	0	0	0	0	1220000	1180000	1470000	0	473000	427000	0	0	0	0	0	0	609000	267000	271000	0	0	0	1130000
2	2	P04958	S.YFPSVISKV.N	N	Y	9.83	6.4	1.6	1180000	6110000	4050000	2810000	11200000	11800000	11900000	9640000	8640000	9940000	5240000	5510000	3070000	688000	1240000	0	686000	0	0	0	0	0	1780000	1950000	2330000	1260000	1120000	1370000	0	452000	0	0	0	0	0	0	0	0	0	0	1580000
2	2	P04958	L.DKFD(+21.98)TNSNSVS.F	N	Y	9.16	5.44	2.2	1170000	0	0	0	0	0	0	0	0	0	0	0	0	0	1180000	0	1280000	1080000	0	0	0	0	0	0	627000	1290000	362000	505000	0	0	0	593000	0	0	1170000	0	1240000	0	0	0	0
2	2	P04958	E.YVPTFDNVI.E	N	Y	16.44	7.34	1.7	1150000	796000	624000	623000	978000	1150000	1000000	2180000	1590000	1230000	1910000	2530000	1280000	3420000	2930000	3130000	2570000	2630000	2700000	0	0	0	228000	259000	230000	441000	444000	466000	846000	751000	790000	1580000	2020000	1430000	1940000	2470000	1800000	0	0	0	308000
2	2	P04958	A.SSSKDVQLKNITDYMY.L	N	Y	13.33	10.72	2.4	1130000	0	0	0	0	0	0	0	0	0	0	0	0	1260000	1590000	1470000	932000	0	1740000	415000	520000	350000	1730000	1770000	1530000	1530000	1210000	1950000	0	366000	0	1860000	2460000	1590000	0	2250000	2570000	877000	570000	520000	0
2	2	P04958	R.YDTEYYLIPVA.S	N	Y	12.04	11.58	1.7	1130000	0	0	0	429000	511000	690000	706000	674000	507000	366000	347000	0	0	0	0	0	0	0	0	0	0	579000	616000	545000	675000	728000	536000	265000	274000	378000	718000	747000	722000	258000	195000	413000	0	0	0	0
2	2	P04958	G.LCKKIIPPTNIR.E	N	Y	6.55	2.93	2	1130000	0	0	0	954000	0	815000	1660000	1720000	0	0	0	0	947000	0	1020000	1130000	707000	0	0	0	0	0	0	0	0	928000	0	0	0	0	0	0	0	2040000	1760000	2070000	0	0	0	0
2	2	P04958	D.DNTIYQYL.Y	N	Y	17.03	13.51	1.4	1120000	0	0	0	0	0	0	0	0	0	0	0	269000	1050000	869000	638000	805000	795000	940000	0	0	0	0	0	0	0	0	0	462000	341000	406000	765000	863000	695000	954000	862000	1180000	0	0	0	0
2	2	P04958	E.KTLNDYKAIANKLS.Q	N	Y	4.88	4.21	2.2	1100000	0	0	0	1580000	941000	0	0	0	0	0	0	0	0	0	0	0	0	0	0	0	0	827000	1960000	0	0	0	880000	0	0	0	0	0	0	0	0	0	0	0	0	2440000
2	2	P04958	K.FIIKRYTPN(+.98)NEIDSFVK.S	N	Y	8.35	2.37	2.2	1100000	0	0	0	962000	919000	1170000	0	1590000	1270000	0	1450000	1170000	0	0	0	0	0	0	0	0	0	1260000	807000	1120000	1730000	880000	1900000	0	0	0	0	0	0	0	0	0	0	0	0	4370000
2	2	P04958	Q.QKYQFDKDSNG.Q	N	Y	10.88	3.48	1.8	1100000	0	0	0	0	0	0	0	0	0	1410000	1540000	1110000	2600000	2770000	1880000	1820000	2160000	1860000	0	0	0	0	0	0	0	0	614000	1030000	1290000	1440000	1740000	1480000	1600000	2120000	2080000	1970000	0	0	0	0
2	2	P04958	T.IGKSKYFQDPALL.L	N	Y	9.63	3.67	1.9	1080000	0	0	0	1610000	1390000	1580000	0	1160000	1040000	0	0	0	2030000	2830000	1870000	821000	1280000	1410000	0	0	0	1210000	1680000	2160000	0	0	917000	0	0	0	0	0	0	1530000	1420000	0	0	0	0	3170000
2	2	P04958	L.IIFGPGPVL.N	N	Y	8.83	4.83	1.7	1060000	1770000	962000	707000	1810000	1830000	1690000	1650000	1870000	1760000	1590000	1720000	0	515000	704000	525000	313000	587000	429000	496000	328000	0	1170000	1180000	1170000	1250000	1130000	1190000	1160000	854000	1180000	381000	0	454000	372000	523000	397000	248000	202000	154000	766000
2	2	P04958	S.IDIKNDLYEKTLNDYK.A	N	Y	7.05	4.3	2.2	1060000	0	0	0	855000	0	1460000	0	0	0	567000	0	0	0	0	0	0	0	0	0	0	0	594000	1660000	1190000	0	1370000	1270000	0	554000	0	0	0	0	0	0	0	0	0	0	1180000
2	2	P04958	E.YVPTFDNVIENIT.S	N	Y	16.19	8.69	1.6	1050000	0	0	0	0	0	0	575000	532000	543000	1530000	1160000	1220000	1840000	1290000	1260000	1080000	891000	1470000	0	0	0	0	0	0	565000	476000	324000	1120000	667000	0	1020000	1240000	1100000	1190000	1100000	1050000	0	0	0	0
2	2	P04958	N.TNAFRNVD.G	N	Y	5.9	4.09	2.5	1040000	0	0	0	870000	1040000	715000	0	0	0	0	0	0	0	0	0	0	0	0	0	0	0	0	966000	967000	0	0	392000	0	0	0	0	0	0	0	0	0	0	0	0	1680000
2	2	P04958	R.VNTNAFRNVDGSGLV.S	N	Y	10.91	5.79	2.3	4360000	0	0	0	8680000	10000000	10200000	8490000	6620000	7670000	1800000	4150000	1130000	1430000	1400000	847000	1100000	1640000	1550000	0	0	0	7930000	9080000	7940000	6080000	5990000	5860000	1730000	1940000	1140000	0	732000	884000	1690000	1690000	1470000	0	0	0	7490000
2	2	P04958	C.KALNPKEIEKLYT.S	N	Y	7.29	3.88	2.5	1020000	0	0	0	647000	0	0	0	1940000	0	829000	2030000	1070000	0	0	0	0	0	0	0	0	0	0	0	0	702000	0	1380000	837000	0	740000	0	0	0	0	0	0	0	0	0	0
2	2	P04958	T.DRIWIVPERYE.F	N	Y	10.07	5.94	2.3	2490000	0	0	0	0	0	0	2260000	1170000	2230000	2070000	1570000	1290000	687000	573000	1460000	0	0	1710000	0	0	0	0	0	0	1720000	1540000	0	858000	930000	1150000	1170000	850000	517000	2160000	1890000	1340000	0	0	0	0
2	2	P04958	M.QHTYPIS.A	N	Y	10.8	5.96	2.2	999000	0	0	0	0	0	0	0	2010000	0	1780000	1430000	1300000	1500000	1490000	1540000	0	1220000	501000	0	0	0	0	0	0	0	1290000	0	0	0	872000	0	1120000	0	0	977000	0	0	0	0	0
2	2	P04958	E.IHNIDD(-18.01)NTIYQ.Y	N	Y	7.17	3.26	1.7	979000	0	0	0	0	0	0	0	0	0	0	0	0	866000	1330000	1170000	1780000	0	1600000	0	0	0	0	0	0	0	0	0	0	0	0	1240000	0	0	1760000	1270000	1400000	0	0	0	0
2	2	P04958	A.FCPEYVPTFDNVIE(+21.98).N	N	Y	13.49	8.35	1.8	952000	0	0	0	0	151000	0	552000	1810000	1500000	568000	1680000	1250000	295000	621000	910000	441000	623000	952000	0	0	0	136000	0	0	0	0	1000000	379000	940000	1330000	910000	879000	308000	870000	790000	1200000	0	0	0	0
2	2	P04958	K.YQFDKDSNGQYIVN.E	N	Y	6.77	2.58	2.6	932000	0	0	0	0	0	0	0	0	0	0	1400000	0	1210000	1500000	0	1790000	1840000	0	0	0	0	0	0	0	0	0	0	0	856000	0	852000	1160000	1120000	0	1910000	1560000	0	0	0	0
2	2	P04958	G.NAFNNLDRILR.V	N	Y	10.62	3.85	1.7	894000	0	0	0	0	0	0	0	0	0	657000	646000	245000	0	887000	1040000	1810000	1010000	629000	0	0	0	0	0	0	0	0	0	0	0	0	0	634000	1250000	684000	841000	714000	0	0	0	0
2	2	P04958	E.V(+12.00)RGIVLR.V	N	Y	11.88	2.84	1.9	865000	0	0	0	1030000	0	0	1500000	0	1720000	0	1500000	0	0	0	0	0	0	0	0	0	0	1670000	1770000	1670000	1790000	1570000	1110000	987000	0	1030000	0	0	0	0	1420000	0	0	0	0	0
2	2	P04958	A.SNWYFNHLKDKILG.C	N	Y	7.59	4.37	2	858000	0	0	0	0	339000	0	0	0	0	0	0	0	0	701000	0	0	0	342000	0	0	0	553000	1260000	1260000	0	0	0	0	0	623000	0	676000	510000	1270000	1520000	2290000	0	0	0	1110000
2	2	P04958	S.SANLYINGVL.M	N	Y	11.89	8.15	1.8	854000	0	0	0	0	0	0	679000	0	0	451000	755000	412000	394000	0	472000	0	0	0	0	0	0	0	0	0	569000	534000	556000	371000	464000	395000	391000	0	0	500000	556000	422000	0	0	0	0
2	2	P04958	R.NVDGSGLVSKL.I	N	Y	15.43	5.63	1.8	4240000	1480000	999000	772000	4710000	6890000	6780000	10600000	10000000	10200000	3260000	5330000	2780000	1080000	1000000	0	0	0	0	677000	475000	345000	4390000	5030000	4440000	4600000	4040000	5020000	2460000	2410000	2120000	0	648000	0	0	0	0	0	465000	0	6120000
2	2	P04958	T.FGGQDANLISIDIKNDLYEKTLNDYK.A	N	Y	9.27	3.09	2.4	831000	0	2600000	717000	0	0	0	0	0	0	0	0	0	0	0	0	2190000	0	0	0	0	0	0	0	0	1150000	0	1050000	0	0	0	0	0	0	0	2070000	0	0	0	0	1800000
2	2	P04958	E.I(+12.00)HNIDDNTIYQYL.Y	N	Y	13.28	2.25	2.3	811000	0	0	0	715000	478000	506000	1540000	1060000	0	1020000	1420000	155000	654000	485000	722000	404000	433000	0	0	0	0	805000	712000	897000	1990000	2430000	2240000	1580000	1360000	1370000	846000	859000	641000	989000	1110000	624000	0	0	0	978000
2	2	P04958	E.YNDM(+15.99)FNNFT.V	N	Y	7.94	3.99	2	788000	0	0	0	0	0	0	1080000	0	0	734000	972000	576000	0	569000	0	0	0	0	0	0	0	0	0	0	0	0	0	673000	442000	0	387000	0	0	0	0	0	0	0	0	0
2	2	P04958	R.ESSRSFL.V	N	Y	7.94	3.79	1.8	776000	0	0	0	0	0	0	0	0	0	0	0	0	0	0	1670000	1840000	1640000	1770000	0	0	0	0	0	0	0	0	0	0	0	0	1240000	1660000	1490000	0	1810000	1350000	0	0	0	0
2	2	P04958	G.CDWYFVPTDEG.W	N	Y	14.78	6.73	1.9	750000	0	0	0	0	0	0	696000	523000	407000	407000	361000	362000	481000	654000	697000	679000	534000	723000	0	0	0	191000	272000	266000	411000	456000	521000	411000	437000	398000	463000	464000	402000	637000	824000	452000	0	0	0	680000
2	2	P04958	F.DKDSNGQYIVN.E	N	Y	7.94	1.94	2	744000	0	0	0	0	0	0	0	0	0	0	0	0	2790000	2390000	2260000	2960000	2620000	2980000	0	0	0	0	0	0	0	0	0	0	0	0	1830000	2070000	1690000	2990000	2670000	2650000	0	0	0	0
2	2	P04958	W.YFVPTDEGWTND	N	Y	8.69	6.64	2.2	744000	0	0	0	430000	410000	0	621000	731000	491000	492000	0	460000	0	0	0	0	0	0	0	0	0	0	0	0	0	473000	0	0	418000	241000	0	0	0	285000	0	0	0	0	0	0
2	2	P04958	K.ITDRIWIVP.E	N	Y	14.5	8.32	1.7	721000	0	0	0	0	203000	0	740000	772000	798000	666000	1010000	763000	764000	630000	648000	750000	772000	620000	0	0	0	0	0	0	0	0	0	865000	676000	414000	590000	582000	365000	685000	596000	575000	0	0	0	0
2	2	P04958	Q.QKYQFDKDSNGQYIVNEDKFQ.I	N	Y	6.29	1.3	2.8	717000	0	0	0	3300000	3110000	2370000	4320000	9940000	0	3420000	0	2020000	0	0	0	0	0	0	0	0	0	2160000	2230000	1550000	4460000	4340000	0	3660000	1710000	3000000	0	1290000	363000	0	0	0	0	0	0	0
2	2	P04958	D.IYYKAFK.I	N	Y	6.52	2.62	1.6	666000	0	0	0	1250000	1970000	2250000	0	0	0	0	0	0	0	0	0	0	0	0	0	0	0	1470000	1820000	1800000	0	0	0	0	0	0	0	0	0	0	0	503000	0	0	0	3180000
2	2	P04958	K.GLDIYYKAFKITDRIWIVPERYE.F	N	Y	5.57	4.15	2	650000	0	0	0	0	0	0	0	0	0	0	0	0	0	0	731000	0	0	0	0	0	0	0	0	0	0	0	0	0	0	0	0	0	0	1920000	0	0	0	0	0	1370000
2	2	P04958	L.ANKWVFIT.I	N	Y	9.85	5.86	1.9	648000	0	0	0	0	0	0	0	785000	594000	497000	591000	0	0	0	0	0	0	0	0	0	0	0	0	0	685000	0	0	439000	0	0	0	0	0	0	0	286000	0	0	0	0
2	2	P04958	N.SVDDALINSTKIYS.Y	N	Y	6.04	2.65	2.2	645000	0	191000	0	0	1380000	1250000	0	0	0	0	0	0	0	0	0	0	0	0	0	0	0	920000	979000	666000	0	801000	0	0	0	0	0	0	0	0	0	0	0	0	0	0
2	2	P04958	L.RVDNKNYFPCR.D	N	Y	15.41	15.31	2.2	7370000	0	0	0	0	0	0	5250000	2890000	4570000	4660000	5490000	4780000	7260000	11500000	6870000	8000000	7450000	8150000	0	0	0	0	0	0	2330000	2490000	2680000	3230000	4090000	3860000	8850000	9930000	6100000	10200000	8980000	9210000	0	0	0	0
2	2	P04958	G.YPKDGNAFNNLDRILRVG.Y	N	Y	7.93	7.13	1.7	1700000	0	0	0	1820000	2120000	1000000	1620000	1340000	807000	0	719000	0	0	0	0	0	0	0	0	0	0	1350000	1060000	663000	0	0	0	0	0	0	487000	0	551000	670000	556000	0	0	0	0	2100000
2	2	P04958	C.KKIIPPTNIR.E	N	Y	14.43	5.73	1.4	20800000	0	0	0	1730000	1650000	2020000	24700000	17900000	12000000	15500000	25600000	20100000	37200000	33900000	32900000	2240000	28700000	36700000	0	0	0	2580000	1470000	0	9220000	9860000	9730000	12300000	17900000	12500000	29000000	24000000	25300000	36100000	26400000	25300000	0	0	0	1570000
2	2	P04958	L.TNLIIFGPGPVL.N	N	Y	8.97	7.87	1.9	575000	0	0	0	814000	879000	983000	192000	272000	0	0	0	0	205000	225000	301000	219000	250000	0	0	0	0	502000	485000	663000	263000	0	266000	0	127000	0	51900	0	102000	227000	228000	262000	0	0	0	858000
2	2	P04958	S.IDIKNDLYEKTLNDYKAIANKLS.Q	N	Y	6.08	5.79	2	569000	0	0	0	952000	1390000	960000	0	0	0	0	0	0	0	0	0	0	0	0	0	0	0	611000	0	897000	0	0	0	0	0	0	0	0	0	0	0	0	0	0	0	1110000
2	2	P04958	R.VNTNAFRNVDGSGLVSKL.I	N	Y	7.89	4.38	2.3	558000	0	0	198000	1230000	1760000	2860000	0	0	0	0	0	0	0	0	0	0	0	0	0	0	0	804000	1280000	898000	0	0	0	0	0	0	0	0	0	0	0	0	339000	0	0	0
2	2	P04958	R.NVD(+21.98)GSGLVS.K	N	Y	7.2	2.54	1.7	549000	0	0	0	0	0	0	0	1050000	0	947000	1740000	0	1130000	0	0	1180000	0	1150000	0	0	0	0	0	0	0	1130000	539000	1240000	0	0	1130000	0	0	1230000	1280000	0	0	0	0	0
2	2	P04958	R.DIIDDFTN.E	N	Y	19.81	13.1	1.4	13100000	739000	450000	457000	6430000	6880000	7020000	11400000	9980000	10800000	9170000	16400000	10700000	14200000	14200000	17400000	16700000	15400000	14900000	330000	0	0	3470000	3760000	3540000	6230000	6860000	6670000	9200000	7470000	6660000	11900000	10900000	10200000	13900000	13500000	11700000	0	0	0	3830000
2	2	P04958	E.YVPTFDNVIENITS.L	N	Y	9.87	6.61	2	1990000	0	0	0	0	0	0	1190000	1150000	1180000	2020000	2230000	1270000	1500000	1310000	1400000	979000	1040000	868000	0	0	0	0	0	0	748000	555000	803000	1090000	1430000	1360000	1190000	880000	1240000	1040000	813000	1510000	0	0	0	0
2	2	P04958	D.KFDTNSNSVSFNLLE.Q	N	Y	7.02	3.35	2.5	541000	0	333000	0	326000	337000	0	0	0	393000	0	0	0	0	0	0	654000	0	368000	618000	0	186000	1100000	816000	970000	599000	993000	703000	0	0	0	0	0	254000	1190000	727000	764000	0	0	195000	0
2	2	P04958	L.IASNWYFNHLKDKILG.C	N	Y	8.52	4.31	2.1	540000	0	0	0	374000	0	0	0	0	0	0	0	0	427000	754000	478000	592000	0	488000	0	0	0	1120000	517000	568000	0	0	0	0	0	0	1180000	935000	0	486000	2260000	1100000	0	0	0	2310000
2	2	P04958	T.KSAM(+15.99)LTNLIIF.G	N	Y	8.34	4.8	1.9	537000	0	0	0	324000	335000	363000	0	0	0	0	0	0	0	0	0	0	0	0	0	0	0	506000	0	338000	0	0	0	0	0	0	0	0	0	0	0	0	0	0	0	476000
2	2	P04958	S.IDKFRIF.C	N	Y	5.78	5.67	2.2	526000	0	0	0	0	305000	0	0	0	0	0	0	0	0	0	0	0	0	0	0	0	0	0	0	0	0	0	808000	0	0	0	0	0	0	0	0	0	0	0	0	0
2	2	P04958	G.CDWY(+12.00)FVPTD.E	N	Y	10.37	7.32	1.6	513000	0	0	0	0	0	0	0	0	0	314000	198000	0	412000	515000	636000	281000	295000	285000	0	0	0	0	0	0	145000	232000	0	220000	227000	279000	299000	0	285000	355000	324000	311000	0	0	0	0
2	2	P04958	G.GQDANLIS.I	N	Y	4.76	2.53	1.6	511000	0	0	0	0	0	0	0	0	0	0	0	0	0	0	0	1190000	0	1340000	0	0	0	0	0	0	0	0	0	0	0	0	0	1190000	0	0	0	0	0	0	0	0
2	2	P04958	A.FCPEYVPTFDNVIEN.I	N	Y	8.23	4.47	2.4	508000	0	0	0	0	0	0	671000	609000	684000	741000	670000	561000	524000	657000	626000	586000	271000	594000	0	0	0	0	0	0	659000	673000	670000	666000	304000	647000	322000	303000	248000	400000	639000	0	0	0	0	0
2	2	P04958	S.SANLYINGVLM(+21.98).G	N	Y	9.16	4.38	2.3	483000	0	0	0	0	0	0	631000	706000	516000	397000	466000	395000	0	0	0	0	0	0	0	0	0	0	0	0	578000	0	683000	0	265000	0	0	0	0	0	251000	0	0	0	0	603000
2	2	P04958	K.SAM(+15.99)LTNLIIF.G	N	Y	9.51	7.69	1.7	479000	0	0	0	181000	216000	259000	223000	127000	225000	0	0	0	0	0	0	0	0	0	0	0	0	474000	395000	360000	0	0	171000	0	0	0	0	0	0	0	0	0	0	0	0	539000
2	2	P04958	K.AMININIFMR.E	N	Y	9.56	4.44	2.1	454000	0	0	0	0	0	0	1360000	1320000	981000	1470000	1760000	970000	382000	289000	334000	314000	0	374000	0	0	0	0	0	0	391000	764000	552000	437000	335000	444000	280000	704000	278000	0	246000	280000	0	0	0	0
2	2	P04958	R.VNTNAFRNVDGSGLVSKLIG.L	N	Y	3.85	5.21	2.2	444000	0	0	0	0	586000	528000	0	0	0	0	0	194000	0	0	0	0	0	0	0	0	0	636000	537000	0	0	0	0	0	0	0	0	0	0	0	0	0	0	0	0	0
2	2	P04958	A.FCPEYVPTFD(+21.98).N	N	Y	10.1	2.78	2.1	439000	0	0	0	0	0	0	0	0	0	460000	649000	541000	911000	0	859000	1120000	1000000	956000	0	0	0	0	0	0	0	0	0	438000	0	382000	729000	905000	681000	712000	837000	1160000	0	0	0	0
2	2	P04958	E.EKANKAMININ.I	N	Y	7.64	2.21	1.7	429000	0	0	0	0	0	0	0	0	0	971000	1150000	0	1560000	0	0	1240000	866000	991000	0	0	0	0	0	0	0	0	624000	0	814000	0	911000	0	979000	0	1660000	1140000	0	0	0	0
2	2	P04958	K.IIDYEYKIY.S	N	Y	5.97	2.09	2.5	422000	0	0	0	0	0	0	0	0	0	992000	927000	492000	0	882000	804000	847000	630000	559000	0	0	0	0	0	0	0	0	484000	0	0	0	0	638000	765000	420000	0	0	0	0	0	0
2	2	P04958	E.AVKLRDLKTYSVQ.L	N	Y	6.18	1.33	2.2	418000	2840000	969000	1140000	0	0	0	0	0	0	0	0	0	0	0	0	0	0	0	2730000	2270000	1700000	0	0	0	0	0	0	0	0	0	0	0	0	0	0	0	1420000	1290000	1790000	0
2	2	P04958	R.DIIDD(+21.98)FTNE.S	N	Y	10.92	1.59	1.8	379000	0	0	0	0	0	538000	0	895000	774000	791000	1040000	605000	710000	739000	683000	864000	713000	903000	0	0	0	377000	610000	596000	960000	777000	702000	854000	834000	592000	714000	733000	796000	780000	695000	868000	0	0	0	0
2	2	P04958	K.ITDRIWIVPE.R	N	Y	34.13	55.29	1.7	13900000	3350000	2600000	2600000	27300000	25000000	27500000	27100000	27200000	33700000	14400000	21400000	12100000	7270000	5790000	5260000	5610000	5430000	6000000	4100000	3000000	2750000	33400000	31200000	42400000	35700000	33100000	35400000	24200000	15800000	13100000	5050000	7850000	6700000	8080000	10100000	8890000	6230000	5980000	4120000	46700000
2	2	P04958	F.LQWVRDIIDDFTN.E	N	Y	5.59	3.63	1.9	352000	2410000	1370000	2990000	369000	385000	198000	223000	0	174000	0	0	0	0	0	0	0	0	0	136000	352000	0	241000	207000	157000	452000	197000	477000	0	0	0	0	0	0	0	0	0	0	0	0	0
2	2	P04958	E.YVPTFDNVIEN.I	N	Y	7.84	2.63	2.3	350000	0	0	0	0	0	0	0	0	0	0	0	0	691000	806000	807000	500000	785000	724000	0	0	0	0	0	0	0	0	0	326000	0	308000	609000	625000	479000	693000	599000	633000	0	0	0	0
2	2	P04958	A.MININIFMR.E	N	Y	8.55	4.97	2	341000	0	0	0	0	0	0	1120000	899000	1390000	538000	619000	491000	0	0	336000	0	236000	0	0	0	0	0	0	0	403000	535000	0	488000	464000	0	424000	249000	0	331000	0	0	0	0	0	0
2	2	P04958	L.LMHELIHVLHGLYGMQ.V	N	Y	7.54	1.85	2.1	336000	0	0	0	0	593000	0	0	0	0	0	0	0	0	1960000	1690000	895000	514000	1290000	0	0	0	0	0	0	0	0	0	0	0	0	0	0	0	693000	741000	743000	0	0	0	1870000
2	2	P04958	F.DNVIENITS.L	N	Y	7.45	2.59	1.6	326000	0	0	0	0	0	0	0	0	0	0	0	0	0	829000	0	0	0	1660000	0	0	0	0	0	0	0	0	0	0	0	0	0	0	0	1010000	1210000	0	0	0	0	0
2	2	P04958	Q.WVRDIIDDFTNE.S	N	Y	8.18	1.98	1.9	326000	450000	398000	543000	1860000	1970000	1690000	532000	643000	392000	0	0	0	0	0	0	0	0	0	488000	279000	212000	1580000	1840000	1220000	564000	930000	533000	0	0	0	0	0	0	0	0	0	340000	251000	239000	1910000
2	2	P04958	E.Q(-17.03)DPSGATTKSAML.T	N	Y	5.06	2.8	2.2	322000	0	0	0	1190000	1550000	1260000	0	0	0	0	0	0	0	0	0	0	0	0	651000	458000	318000	1470000	0	2220000	0	0	0	0	0	0	0	0	0	0	0	0	412000	0	0	0
2	2	P04958	G.CDWYFVPTD(+21.98).E	N	Y	9.93	3.03	2.1	291000	0	0	0	0	0	0	338000	0	0	0	373000	0	345000	0	0	309000	0	0	0	0	0	0	0	0	0	0	253000	0	0	0	196000	0	223000	0	348000	0	0	0	0	0
2	2	P04958	K.FIIKRYTPNNEIDSFVK.S	N	Y	5.01	2.36	2.1	1090000	0	0	0	849000	1620000	561000	0	0	743000	0	0	0	0	0	0	0	0	0	0	0	0	863000	1170000	0	1130000	0	0	0	0	0	0	0	0	0	0	0	0	0	0	3570000
2	2	P04958	A.FCPEYVPTFDNVIENIT.S	N	Y	7.7	5.44	2.2	1210000	0	0	0	0	0	0	1800000	1320000	1240000	1650000	2100000	1350000	2750000	2590000	2010000	1730000	1830000	949000	0	0	0	0	0	0	1640000	699000	1590000	878000	873000	1070000	1360000	1410000	1360000	1100000	2010000	2080000	0	0	0	396000
2	2	P04958	A.FCPEYVPTF(+21.98).D	N	Y	8.43	3.88	1.9	249000	0	0	0	0	0	0	0	204000	0	346000	0	268000	244000	447000	442000	637000	440000	501000	0	0	0	0	0	0	0	0	0	199000	0	206000	320000	0	270000	410000	0	306000	0	0	0	0
2	2	P04958	K.TIDNFLE.K	N	Y	6.76	1.3	2.3	203000	0	0	0	0	0	0	0	0	0	0	0	0	0	882000	0	0	695000	1270000	0	0	0	0	0	0	0	0	0	0	0	0	0	0	477000	676000	607000	777000	0	0	0	0
3	4	Q897G2	K.DPKNQSLFE.S	Y	Y	44.08	60	1	44900000	0	0	0	2470000	2540000	2140000	10900000	11500000	10100000	12600000	16200000	10700000	23500000	21700000	25300000	23000000	25100000	25500000	0	0	0	5690000	4550000	5400000	7600000	7130000	5920000	8180000	6600000	5300000	14300000	13400000	12000000	15400000	13900000	14900000	0	0	0	36100000
3	4	Q897G2	N.EAVEFLS.D	N	Y	25.41	60	1	32200000	0	0	0	1830000	1550000	1990000	7720000	5790000	6000000	7000000	10000000	6080000	11100000	9730000	14000000	14600000	13500000	13700000	0	0	0	4040000	3560000	3470000	4010000	3740000	3430000	3940000	3010000	2800000	6920000	7110000	6300000	7970000	8620000	8860000	0	0	0	3180000
3	4	Q897G2	E.SRPTEYERIT.L	Y	Y	40.02	60	0.9	97200000	0	0	0	5990000	7450000	8950000	20500000	27600000	22600000	21900000	27100000	21700000	46300000	40800000	44200000	46800000	43400000	32900000	0	0	251000	15600000	16800000	15200000	19500000	14000000	13900000	9710000	10100000	13100000	28900000	23100000	23800000	34200000	25600000	28400000	1590000	1680000	958000	85000000
3	4	Q897G2	S.LAPYKKGKKVLE.L	N	Y	28.06	60	1	28200000	0	0	195000	2570000	2750000	2430000	4350000	4290000	4990000	4620000	5420000	0	7020000	7150000	6000000	0	3690000	5580000	11200000	3660000	4330000	14900000	10800000	18200000	2300000	7830000	7060000	0	2630000	3390000	3250000	0	0	3750000	2730000	2550000	31400000	18900000	17300000	88300000
3	4	Q897G2	T.SLAPYKKGKKVLE.L	Y	Y	41.15	60	1	91800000	2850000	1870000	671000	5800000	7910000	5950000	15400000	15200000	7410000	7860000	12300000	10500000	19000000	11000000	20000000	0	12900000	13800000	27900000	17100000	16900000	44800000	44400000	37500000	17000000	22300000	22600000	7650000	9940000	8990000	7770000	13900000	10000000	8460000	10600000	8820000	127000000	101000000	86900000	246000000
3	4	Q897G2	K.NGRSVVDALL.S	N	Y	59.7	60	0.9	22100000	0	0	0	3630000	3730000	4120000	10900000	11100000	10700000	11100000	14700000	9140000	14200000	17800000	13000000	18000000	13600000	14700000	0	310000	157000	8090000	7460000	8290000	9740000	10600000	11300000	7880000	6300000	6580000	6990000	8590000	7190000	9550000	8590000	9100000	1610000	1220000	1170000	38800000
3	4	Q897G2	K.DPKNQSLF.E	N	Y	37.78	60	1.1	21800000	0	0	0	1110000	1870000	1410000	2870000	3490000	3000000	3560000	4720000	3510000	8550000	8600000	9760000	11900000	9500000	9370000	0	0	0	1660000	1820000	2090000	2450000	2280000	2640000	3810000	2580000	1840000	4730000	4220000	4820000	6570000	6640000	5920000	0	0	0	10900000
3	4	Q897G2	E.IPEDATWNREK.L	N	Y	23.03	39.08	1.4	29500000	0	0	0	0	0	0	5000000	3800000	2450000	8870000	11000000	8130000	29800000	29300000	21000000	41600000	31600000	27000000	0	0	0	0	0	0	0	1610000	843000	4010000	2780000	3170000	15400000	10900000	9350000	13900000	11900000	10500000	0	0	0	3870000
3	4	Q897G2	Y.LDTKGQGSIYDWSTYPSSVIK	N	Y	36.6	60	1.3	20700000	4470000	2180000	2010000	22500000	12900000	14700000	15600000	22400000	20900000	7630000	11800000	10400000	25900000	22300000	23200000	27500000	22700000	21300000	3110000	2880000	541000	16000000	17800000	19600000	11100000	11500000	11300000	4630000	3590000	4800000	8030000	5370000	4730000	12400000	11900000	13100000	16500000	17200000	17900000	43100000
3	4	Q897G2	E.LDNAKVNSAVN.E	N	Y	19	31.72	1.4	15000000	0	1770000	1080000	6210000	7650000	7400000	0	7620000	5210000	3090000	3000000	2780000	8680000	9190000	8160000	0	7770000	6540000	2700000	1950000	1230000	9030000	8140000	7400000	3080000	3590000	2890000	1060000	2100000	1390000	4590000	4480000	4170000	6470000	5980000	6800000	11800000	7970000	6260000	16600000
3	4	Q897G2	G.SNGDPDMTG.M	N	Y	18.2	12.6	1.3	13000000	0	0	0	2860000	2620000	2700000	4770000	4270000	4440000	3450000	5280000	4080000	6890000	8190000	6620000	7000000	8450000	6230000	558000	667000	469000	9860000	9470000	8400000	5620000	7450000	6720000	5490000	7020000	4570000	6570000	6580000	7030000	7240000	6180000	5280000	1660000	1380000	1210000	23600000
3	4	Q897G2	G.SIYDWSTYPSSVIK	N	Y	36.64	60	1.5	12700000	608000	429000	498000	4230000	2940000	5570000	7430000	11600000	7500000	5180000	7720000	4740000	3770000	9250000	5510000	7590000	5800000	5210000	874000	430000	383000	6600000	6460000	5380000	8440000	7820000	8690000	4550000	4010000	3280000	4740000	5620000	3900000	4190000	5200000	4060000	862000	1500000	921000	18300000
3	4	Q897G2	F.ESRPTEYERIT.L	N	Y	28.07	60	1.1	11500000	0	0	0	0	736000	0	3070000	2380000	1960000	2570000	2930000	1940000	5630000	6910000	5230000	5280000	4370000	4700000	0	0	0	0	2200000	1920000	1690000	1600000	1390000	1030000	2100000	1260000	2920000	3840000	3260000	4100000	5190000	4300000	0	0	0	6900000
3	4	Q897G2	E.VEGGGFA.H	N	Y	8.59	6.27	2	11200000	0	0	0	0	0	0	0	2220000	0	0	0	2900000	6080000	6470000	4430000	7260000	0	4090000	0	0	0	0	0	1400000	2980000	3460000	2580000	0	3200000	2780000	4010000	0	0	3500000	0	3600000	0	0	0	6210000
3	4	Q897G2	E.KIYNADLES.Q	N	Y	31.2	60	1.3	10100000	0	0	0	0	0	0	3010000	2140000	2850000	4420000	7260000	3940000	9710000	9630000	8190000	10300000	9210000	8710000	0	0	0	0	0	0	1660000	1230000	416000	1810000	2150000	1750000	5200000	4480000	3960000	5110000	6300000	4030000	0	0	0	2720000
3	4	Q897G2	E.IPEDATWNREKLVN.A	N	Y	22.88	37.08	1.5	10100000	0	0	0	1410000	1750000	1410000	8750000	8770000	5170000	4950000	8560000	6610000	8470000	9140000	11700000	7730000	7420000	8430000	0	0	0	930000	0	0	2800000	2720000	2410000	2840000	2950000	1840000	4990000	4410000	3620000	5110000	4880000	4840000	0	0	0	10400000
3	4	Q897G2	Y.LDTKGQGSIYDWS.T	N	Y	23.47	24.21	1.9	9570000	0	0	0	1880000	0	1780000	5730000	5360000	5640000	3250000	4760000	3350000	6570000	7390000	6810000	8880000	7570000	10900000	242000	0	0	3870000	3800000	3910000	4570000	4480000	5720000	2770000	2350000	2240000	4640000	3370000	3510000	4830000	5240000	6230000	0	358000	0	15800000
3	4	Q897G2	E.VEGGGFAHIND.E	N	Y	18.87	21.7	1.4	9490000	22100000	8380000	5910000	12400000	11700000	12500000	10400000	12000000	9000000	4600000	5120000	3970000	0	1140000	0	0	974000	0	21100000	11500000	10800000	18300000	17800000	17200000	15800000	12500000	11100000	9140000	5120000	5180000	0	1400000	1770000	0	0	951000	47100000	43500000	25300000	58300000
3	4	Q897G2	Q.NATGGFE.S	N	Y	8.14	6.02	1.5	8730000	0	0	0	0	0	0	0	0	0	1650000	0	1830000	3850000	4230000	4060000	5720000	4660000	4990000	0	0	0	0	0	0	0	0	0	1160000	861000	0	2270000	2590000	2110000	2920000	0	1970000	0	0	0	3470000
3	4	Q897G2	Q.KVEEYLK.D	N	Y	16.5	24.15	1.5	8300000	0	0	0	0	0	1090000	1760000	2320000	2280000	0	1320000	1240000	1830000	2690000	2070000	1920000	1440000	1420000	0	0	0	1880000	1910000	1190000	1450000	1170000	0	0	0	0	1290000	0	1750000	0	1930000	1600000	0	0	0	16800000
3	4	Q897G2	T.NGIDAGKDKKFVK.N	N	Y	30.9	37.84	1	23900000	0	0	0	2540000	2370000	1890000	15300000	12400000	13200000	25100000	15500000	22600000	61900000	64000000	61600000	0	90800000	70300000	0	0	0	1550000	0	0	4250000	3480000	3740000	6550000	7800000	9860000	26000000	28400000	27700000	29600000	36300000	31400000	0	0	0	5320000
3	4	Q897G2	L.AAGGDPTNVN.G	N	Y	8.53	3.93	1.8	6030000	0	0	0	0	0	0	0	2140000	0	1610000	2620000	0	6220000	7900000	4300000	0	5030000	3980000	0	0	0	1090000	1390000	0	0	1640000	0	2590000	0	2200000	3770000	0	3180000	3920000	4440000	2800000	0	0	0	7260000
3	4	Q897G2	Y.ALDQYKLY.L	N	Y	18.44	14.71	1.7	5900000	796000	0	445000	4830000	5610000	5450000	5780000	5650000	6670000	1600000	2280000	0	7160000	7660000	6220000	7050000	8250000	8000000	1270000	1100000	677000	7330000	7970000	7750000	3780000	3650000	4040000	0	1190000	1320000	3080000	3750000	3710000	7900000	7910000	7620000	5530000	3980000	3580000	9980000
3	4	Q897G2	E.SQGINALV.F	N	Y	10.51	5.14	1.7	5600000	0	0	0	1320000	1300000	1290000	2650000	2660000	2670000	2420000	3610000	2070000	4120000	3400000	3520000	4310000	3940000	3630000	0	0	0	1540000	0	1840000	2210000	2590000	2540000	2280000	1760000	1690000	2240000	0	2020000	3130000	2580000	2700000	834000	840000	497000	9800000
3	4	Q897G2	E.GGGFAHINDE.R	N	Y	19.76	18.33	1.4	4890000	478000	0	0	635000	0	0	2420000	0	2790000	2110000	3270000	1940000	4810000	4960000	3940000	4590000	4590000	4970000	0	0	0	0	0	0	1280000	0	0	0	0	976000	1430000	0	1300000	1740000	2010000	1680000	1540000	1500000	1470000	6470000
3	4	Q897G2	Y.LDTKGQGSIY.D	N	Y	16.53	14.39	1.5	4670000	0	0	0	0	0	0	0	0	0	0	0	1610000	2810000	2380000	2110000	2470000	2630000	1940000	0	0	0	0	0	0	958000	0	0	0	941000	945000	1820000	0	1400000	1830000	2140000	0	0	0	0	3370000
3	4	Q897G2	A.HINDERFG.G	N	Y	19.68	31.12	1.4	41700000	0	0	0	0	0	0	1920000	2450000	3050000	4380000	5740000	5320000	18200000	20200000	18100000	26300000	24100000	21400000	0	0	0	0	0	807000	1380000	1650000	1150000	2160000	2790000	2530000	12000000	12800000	13900000	16900000	15000000	17600000	0	0	0	2470000
3	4	Q897G2	Y.LDTKGQGSIYD.W	N	Y	16.93	11.96	1.7	4390000	0	0	332000	1710000	1510000	1900000	2690000	2440000	2250000	1220000	2030000	1730000	1030000	2280000	1300000	0	1840000	1360000	0	0	289000	2080000	2130000	1910000	1980000	2280000	1920000	1720000	1260000	1130000	0	0	1130000	1450000	0	1220000	0	0	566000	5080000
3	4	Q897G2	S.LAPYKKGKKVL.E	N	Y	8.74	9.8	1.6	4350000	0	0	0	0	0	0	585000	0	0	0	0	0	1430000	1440000	1180000	0	0	0	0	0	0	1150000	0	0	0	0	0	0	0	0	0	0	0	0	0	0	0	0	0	6490000
3	4	Q897G2	D.KQCDDGGWA.F	N	Y	17.52	6.12	1.2	4170000	0	0	0	0	0	0	2230000	1500000	1710000	2840000	3790000	3320000	5650000	5500000	5470000	6560000	5860000	6230000	0	0	0	0	0	0	2470000	1880000	2050000	3500000	3430000	3100000	4570000	1820000	3920000	5170000	4660000	1920000	0	0	0	0
3	4	Q897G2	G.LDRAGNRHMIPADYLQ.K	N	Y	12.4	7.82	1.7	3990000	0	0	0	0	0	0	0	1510000	1690000	1200000	3020000	2290000	2830000	1540000	1790000	4010000	1350000	1870000	0	0	0	3720000	3150000	2230000	2030000	2190000	1540000	857000	1350000	1020000	1020000	0	2450000	0	0	0	0	0	0	18000000
3	4	Q897G2	E.VEGGGFAHINDERFG.G	N	Y	12.06	12.39	1.9	3980000	0	0	0	0	0	0	0	0	0	794000	800000	622000	1840000	1450000	2440000	0	1850000	1720000	0	0	0	0	0	0	0	0	0	0	985000	629000	1690000	884000	1110000	1200000	1580000	0	0	0	0	3300000
3	4	Q897G2	S.LEDVIQRTCK.A	N	Y	11.86	5.01	2.3	6590000	0	0	0	735000	1990000	0	5770000	6080000	5240000	3990000	4720000	4390000	8260000	9840000	6220000	10900000	8940000	5850000	0	333000	0	1490000	2990000	1040000	2250000	3540000	1300000	0	887000	1350000	1640000	4210000	4740000	10200000	10100000	7850000	0	0	0	11900000
3	4	Q897G2	L.DTKGQGSIYDWSTYPSSVIK	N	Y	14.09	8.31	1.7	3440000	737000	0	0	1710000	2360000	2670000	2170000	3040000	2470000	519000	0	643000	2040000	937000	1340000	2760000	2410000	742000	1020000	1140000	611000	4160000	3900000	4070000	1440000	1550000	1030000	0	0	0	0	0	603000	911000	989000	1440000	4860000	3300000	3140000	15600000
3	4	Q897G2	S.DIQNATGGFE.S	N	Y	10.02	4.94	1.9	3310000	0	0	0	0	832000	0	2010000	0	1760000	0	1210000	0	1890000	1220000	1630000	1520000	0	0	0	0	0	1790000	0	1920000	0	0	0	0	0	0	0	1320000	0	0	1560000	1150000	0	215000	0	5710000
3	4	Q897G2	G.SIYDWST.Y	N	Y	10.15	4.06	1.7	3020000	0	0	0	0	0	0	0	0	0	899000	0	0	1810000	1930000	2080000	2350000	2020000	2410000	0	0	0	0	0	0	0	0	0	1620000	904000	1030000	1600000	0	1300000	2310000	1860000	1690000	0	0	0	0
3	4	Q897G2	E.GGGFAHINDERFG.G	N	Y	11.15	8.04	1.9	2780000	0	0	0	0	0	0	0	0	0	0	661000	750000	883000	0	0	1590000	1190000	1810000	0	0	0	0	0	0	0	0	464000	0	0	0	1070000	1030000	1030000	1260000	0	1290000	0	0	0	1200000
3	4	Q897G2	A.AGGDPTNVN(+.98)GSGINLIE.K	N	Y	16.79	5.57	1.9	2750000	2650000	847000	1300000	2690000	697000	3200000	2520000	2560000	2300000	794000	1070000	662000	0	0	0	0	0	0	3180000	2870000	1920000	6040000	5210000	1660000	4600000	4440000	5780000	2370000	1560000	1960000	0	384000	366000	0	0	0	5730000	4570000	3940000	6500000
3	4	Q897G2	E.DVIQRTCK.A	N	Y	11.36	2.83	1.5	2520000	0	0	0	4080000	3310000	3680000	0	3160000	2790000	0	0	0	0	0	0	0	1040000	961000	0	0	0	8450000	8130000	9260000	2480000	3090000	3460000	0	1050000	0	0	0	0	0	0	0	0	0	0	13100000
3	4	Q897G2	A.LDQYKLY.L	N	Y	10.56	7.63	1.8	2500000	0	0	0	1490000	1330000	1300000	0	0	0	0	0	0	0	0	0	0	973000	1020000	0	465000	0	1900000	2140000	2780000	0	798000	0	0	0	0	0	0	0	695000	0	0	0	0	0	8900000
3	4	Q897G2	A.AGGDPTNVN(+.98)GSGIN.L	N	Y	12.26	4.03	2.2	2460000	0	0	0	0	0	0	0	0	0	1040000	1170000	0	0	2710000	1350000	1720000	1820000	2150000	0	0	0	1010000	0	0	2630000	2310000	1990000	2450000	2430000	2660000	4150000	3720000	3800000	4450000	4010000	4100000	0	0	0	5010000
3	4	Q897G2	A.AGGDPTNVNGSGINLIE.K	N	Y	12.42	6.22	1.9	2170000	2840000	1720000	1290000	0	2230000	1780000	1490000	1520000	1440000	621000	0	550000	993000	878000	1120000	1150000	940000	814000	3660000	3080000	2570000	4620000	4030000	3980000	1370000	923000	848000	0	0	0	0	0	436000	0	925000	668000	5140000	6500000	5160000	7880000
3	4	Q897G2	F.LSDIQNATGGFE.S	N	Y	12.87	10.98	2.3	2080000	0	0	0	895000	855000	0	1460000	1500000	2010000	1010000	1370000	741000	2740000	2950000	2680000	3370000	3280000	3670000	0	0	0	2020000	2460000	2550000	2390000	1350000	1880000	0	475000	0	1760000	2000000	1710000	3340000	3550000	3300000	0	0	0	952000
3	4	Q897G2	L.DTKGQGSIYDWS.T	N	Y	11.68	4.6	2.1	2030000	0	0	0	0	425000	0	1450000	0	1220000	1190000	1380000	889000	1330000	707000	0	1080000	0	0	0	0	0	1050000	895000	720000	1540000	1690000	1390000	1210000	644000	675000	0	0	670000	0	820000	0	0	0	0	5960000
3	4	Q897G2	A.LDAKGYEIPE.D	N	Y	10.57	5.69	1.4	2010000	6790000	3010000	1950000	2820000	3250000	3620000	0	0	0	0	0	0	0	0	0	0	0	0	9790000	6130000	5400000	7040000	6400000	8310000	0	0	0	0	0	0	0	0	0	0	0	0	21900000	18200000	18300000	5880000
3	4	Q897G2	Y.DWSTYPSSVIK	N	Y	11.29	6.28	1.7	1930000	0	0	0	0	545000	400000	1380000	1390000	1270000	540000	1120000	479000	0	694000	761000	872000	1040000	0	0	0	0	1060000	1190000	0	1560000	1430000	1580000	731000	431000	0	522000	0	735000	0	0	0	0	0	0	2750000
3	4	Q897G2	E.R(+12.00)FGGVNGM(+15.99)ATE.Q	N	Y	10.03	2.75	1.5	1900000	0	0	0	1510000	1450000	2410000	2210000	2130000	0	1370000	0	978000	2740000	3780000	2620000	0	2810000	2700000	0	0	0	2670000	2760000	2660000	0	0	0	0	0	0	0	0	0	1950000	1790000	1380000	0	0	0	2140000
3	4	Q897G2	E.R(+12.00)FGGVNGM(+15.99)ATEQALY.A	N	Y	12.78	8.4	2.5	1870000	0	0	999000	8670000	9910000	9980000	13900000	15000000	13700000	4340000	8420000	3550000	1490000	2400000	2220000	2030000	3430000	2880000	970000	1740000	1410000	6730000	8290000	6750000	6810000	5310000	5490000	2580000	2520000	1940000	5460000	6180000	6010000	1590000	1820000	1580000	0	755000	712000	0
3	4	Q897G2	G.LCTN(+.98)GIDAGKDKKF.V	N	Y	12.53	9.5	1.8	1680000	0	0	0	1730000	1800000	0	6970000	5830000	5060000	3280000	3700000	3270000	2770000	2080000	2590000	1840000	1870000	1520000	0	0	0	2250000	1780000	1210000	4720000	5240000	3820000	3730000	4240000	3730000	2720000	3350000	2720000	0	2050000	1880000	0	0	0	3400000
3	4	Q897G2	D.KQCDDGGWAFFG.S	N	Y	16.42	4.22	1.5	1670000	0	0	0	881000	1090000	1370000	2460000	2380000	2740000	1720000	1930000	1500000	1430000	2150000	1760000	2500000	1850000	1890000	0	0	0	1450000	1610000	1450000	547000	535000	2000000	1320000	731000	980000	878000	853000	1060000	1210000	1010000	1480000	0	0	0	2720000
3	4	Q897G2	A.AGGDPTNVNG.S	N	Y	5.24	2.76	2.1	1640000	0	0	0	0	0	0	0	0	0	1120000	1460000	1490000	2260000	2400000	2240000	0	2310000	0	0	0	0	0	0	0	1090000	1390000	0	0	0	1190000	0	0	1830000	0	0	0	0	0	0	3490000
3	4	Q897G2	A.AGGDPTNVN(+.98)GSGINL.I	N	Y	11.16	1.75	2.1	1570000	0	0	0	2560000	2620000	2410000	3420000	2830000	3090000	2050000	0	1850000	1610000	1370000	2040000	0	1510000	1130000	0	0	0	3420000	3300000	3580000	3940000	4120000	3600000	3380000	1960000	2120000	1960000	2180000	1700000	1900000	2120000	1780000	1390000	365000	0	4040000
3	4	Q897G2	D.TKGQGSIYDWSTYPSSVIK	N	Y	11.87	5.4	2.1	1500000	1190000	337000	0	1230000	1610000	1840000	2510000	2770000	791000	1130000	0	0	1370000	841000	1220000	2210000	0	1400000	714000	340000	685000	1870000	528000	1350000	0	1310000	0	0	0	0	1210000	619000	930000	0	1620000	0	2570000	1750000	1420000	5190000
3	4	Q897G2	E.STQVQTVLK.K	N	Y	17.53	6.16	1.5	1400000	7640000	3280000	2060000	2670000	3300000	2870000	0	0	0	0	0	0	0	0	0	0	0	0	5940000	4650000	4220000	3440000	4300000	3500000	0	0	0	0	0	0	0	0	0	0	0	0	4050000	3300000	2990000	2510000
3	4	Q897G2	L.AAGGDPTNVNGSGINLIE.K	N	Y	10.74	7.02	2.2	1370000	1220000	1260000	668000	0	854000	0	1220000	0	0	0	0	0	812000	735000	0	508000	0	0	2990000	2430000	1790000	2980000	2320000	2670000	578000	636000	0	0	0	0	0	0	0	0	0	0	6700000	6030000	4330000	5130000
3	4	Q897G2	L.SFEVEGGGFAHINDE.R	N	Y	8.85	5.53	2.3	1330000	0	530000	515000	1660000	0	1590000	0	4530000	4040000	1080000	2040000	1530000	0	2100000	1660000	1670000	1950000	2250000	0	0	0	1300000	1510000	692000	2170000	1920000	0	1360000	821000	0	1750000	1640000	1490000	1040000	804000	734000	1050000	706000	720000	0
3	4	Q897G2	E.VEGGGFAHINDE.R	N	Y	14.46	10.36	1.8	16100000	6240000	2550000	1370000	3850000	3240000	6160000	6810000	9760000	9030000	6890000	10400000	5780000	7140000	7480000	8150000	7090000	7320000	8000000	7110000	5470000	4050000	6040000	4130000	6540000	4860000	8070000	5420000	4440000	3390000	3210000	1680000	1700000	2170000	3190000	2350000	2300000	32500000	26100000	30900000	52300000
3	4	Q897G2	N.AILDKQCDDGGWAFFG.S	N	Y	13.55	4.08	1.9	1280000	0	0	0	1790000	1700000	1050000	1370000	1530000	1990000	1040000	1800000	925000	1310000	1740000	1990000	1890000	1350000	2290000	0	0	0	3890000	3350000	212000	2080000	2410000	2170000	1260000	738000	1380000	2330000	2710000	2430000	2430000	3050000	2100000	0	0	0	1350000
3	4	Q897G2	A.MTSLAPYKKGKKVLE.L	N	Y	7.33	5.85	2	1220000	606000	0	318000	0	0	0	0	0	0	0	0	0	1360000	1750000	0	1410000	1050000	509000	3250000	3150000	2590000	0	1440000	755000	0	0	0	0	0	0	974000	0	814000	1480000	1130000	1230000	17400000	10000000	9080000	0
3	4	Q897G2	K.NGRSVVDAL.L	N	Y	9.84	3.48	2.2	1180000	0	0	0	0	0	0	0	0	0	557000	0	563000	0	1900000	0	1460000	0	2050000	0	0	0	0	0	0	0	0	0	0	565000	0	745000	0	1510000	0	0	0	0	0	0	0
3	4	Q897G2	L.AAGGDPTNVN(+.98)GSGINL.I	N	Y	9.75	1.79	2.3	1140000	2410000	416000	1100000	1880000	1960000	1660000	2340000	0	2540000	0	1970000	1150000	1070000	1140000	0	1100000	0	782000	2450000	1770000	1290000	2690000	2540000	3030000	2990000	2660000	2790000	2220000	1830000	1660000	1800000	1290000	1240000	1900000	1660000	1120000	2160000	1270000	1230000	3150000
3	4	Q897G2	D.AKGYEIPE.D	N	Y	11.23	8.26	1.3	1130000	12400000	4310000	3070000	0	4190000	3730000	0	0	0	0	0	0	0	0	0	0	0	0	4880000	3620000	3080000	6180000	4410000	5830000	0	0	0	0	0	0	0	0	0	0	0	0	8280000	6780000	5340000	5270000
3	4	Q897G2	N.AILDKQC.D	N	Y	14.45	7.68	2	963000	0	0	0	0	0	0	0	0	0	899000	1070000	0	1350000	1370000	0	1410000	1480000	1510000	0	0	0	552000	0	0	0	1490000	0	732000	1380000	0	0	0	0	852000	0	602000	0	0	0	2150000
3	4	Q897G2	N.AILDKQCDDGGWA.F	N	Y	7.7	2.79	2.5	875000	0	0	0	0	0	0	0	0	737000	0	0	0	942000	0	0	904000	0	748000	0	0	0	1420000	1510000	1230000	1300000	1200000	1580000	0	0	0	976000	0	667000	0	1010000	689000	0	0	0	1740000
3	4	Q897G2	E.SQGINALVFG.L	N	Y	15.41	6.93	1.6	848000	0	361000	408000	679000	889000	966000	555000	0	0	0	0	0	629000	659000	719000	650000	755000	891000	471000	0	201000	1370000	1590000	1150000	580000	646000	0	0	0	0	580000	777000	0	812000	923000	925000	1410000	1350000	765000	4290000
3	4	Q897G2	R.HMIPADYLQ.K	N	Y	6.11	3.32	1.9	837000	0	0	0	0	0	0	0	0	0	0	0	0	0	0	0	0	0	884000	0	0	0	0	0	0	0	0	0	0	0	0	0	0	496000	0	0	0	0	0	0	0
3	4	Q897G2	D.KQCDDGGWAFF.G	N	Y	9.25	2.82	1.9	469000	0	0	0	0	0	0	535000	397000	504000	460000	455000	291000	0	0	0	283000	0	0	0	0	0	247000	0	245000	572000	545000	530000	429000	380000	144000	119000	0	233000	0	0	0	0	0	0	481000
3	4	Q897G2	G.QGSIYDWSTYPSSVIK	N	Y	7.18	2.67	2.6	445000	0	0	0	0	0	0	0	0	831000	0	0	0	363000	0	0	0	0	0	0	0	0	528000	674000	464000	0	0	0	0	0	0	0	0	0	0	0	0	0	481000	0	1790000
3	4	Q897G2	E.S(+12.00)TQ(+12.00)VQTVLK.K	N	Y	12.33	14.45	0.8	406000	9210000	4270000	4810000	0	0	0	0	0	0	0	0	0	0	0	0	0	0	0	2920000	2950000	1880000	0	0	0	0	0	0	0	0	0	0	0	0	0	0	0	2810000	2960000	2400000	0
3	4	Q897G2	S.FEVEGGGFAHINDE.R	N	Y	5.78	2.23	2.8	284000	0	0	0	0	0	457000	1600000	1200000	1140000	0	0	641000	0	652000	0	0	0	0	0	0	0	0	0	0	815000	0	0	0	0	0	632000	0	0	0	0	0	316000	0	0	0
3	4	Q897G2	E.SQGINALVFGLIA.L	N	Y	8.38	1.49	1.5	224000	463000	366000	325000	0	0	0	441000	0	373000	0	0	0	0	92100	0	0	0	0	232000	124000	0	172000	0	197000	469000	513000	528000	0	0	0	618000	702000	659000	261000	346000	230000	1690000	1280000	1310000	0
3	4	Q897G2	G.VLAAGGDPTNVN(+.98)GSGINL.I	N	Y	6.36	2.18	2.1	166000	1930000	712000	1320000	0	0	0	0	0	0	0	0	0	0	0	0	0	0	0	1690000	1630000	1060000	0	0	0	0	0	0	0	0	0	0	0	0	0	0	0	716000	1020000	1100000	0
3	4	Q897G2	E.QALYALDQYKLY.L	N	Y	4.49	2.41	2	141000	0	0	249000	0	0	0	0	620000	0	0	0	0	0	0	0	0	0	0	0	0	0	0	0	0	0	0	0	0	0	0	459000	0	0	0	0	0	471000	329000	286000	0
14	16	Q899E8	A.TGDDPVVA.Q	Y	Y	10.9	4.78	1.4	7780000	0	0	0	2430000	2270000	2680000	10200000	9660000	9940000	8560000	12000000	8500000	11700000	12900000	11100000	12400000	12400000	10600000	0	0	0	2410000	2650000	2470000	4860000	5480000	3840000	4500000	5240000	4080000	6470000	5470000	6170000	8090000	7560000	5910000	0	0	0	5000000
14	16	Q899E8	E.LAPKAIGPYS.Q	Y	Y	19.28	9.02	1.5	5690000	11900000	4430000	2320000	9500000	10500000	9190000	7570000	6530000	5970000	1760000	2660000	1260000	0	0	0	0	0	0	4220000	3230000	2950000	10800000	10300000	10700000	6260000	5740000	5120000	2330000	1710000	1660000	0	0	0	0	0	0	4920000	4430000	3670000	11400000
14	16	Q899E8	F.IANMDDFAKINQVY.A	Y	Y	23.54	11.42	1.8	5250000	1320000	309000	380000	17300000	16800000	18100000	12300000	15000000	19300000	5070000	10200000	5760000	1940000	2090000	2400000	1460000	1620000	1550000	0	0	0	6730000	9370000	14500000	4430000	5430000	9190000	4370000	2530000	3190000	1160000	1460000	930000	2140000	1240000	1090000	237000	0	0	13600000
14	16	Q899E8	A.QANQSLKNVQ.S	N	Y	12.51	7.45	1.7	5030000	4390000	1860000	1450000	13100000	15500000	14800000	0	0	0	0	0	0	1650000	1470000	0	0	0	0	2050000	2630000	2210000	13400000	11200000	11400000	721000	0	933000	0	0	0	0	0	0	0	0	0	3320000	3000000	2040000	16400000
14	16	Q899E8	E.LATGDDPVVA.Q	N	Y	8.33	2.53	1.9	4660000	12700000	5200000	3090000	23900000	23600000	22800000	14100000	16600000	16300000	6130000	8930000	5740000	0	0	0	0	0	0	4400000	3830000	2990000	12600000	10400000	14000000	7770000	6530000	6260000	4520000	3300000	3160000	0	0	0	0	0	0	5560000	4230000	3400000	13900000
14	16	Q899E8	A.Q(-17.03)ANQSLK.N	N	Y	7.3	1.76	1.6	3660000	0	0	0	1930000	2090000	2290000	5840000	4170000	3010000	3640000	5570000	4750000	7870000	8900000	7430000	4760000	7510000	8740000	0	0	0	1900000	0	0	2070000	2350000	2170000	2510000	3890000	2890000	5850000	4890000	5370000	6750000	4400000	4390000	0	0	0	2650000
14	16	Q899E8	S.GQIPVDPATG.E	N	Y	7.96	2.6	2.2	2910000	4340000	1550000	1110000	7740000	7690000	7540000	8360000	8330000	8670000	6080000	9860000	5480000	3280000	5310000	4620000	5000000	4380000	4950000	1350000	736000	679000	3720000	2550000	2860000	3210000	3450000	2100000	3540000	2310000	2090000	2020000	2260000	1720000	2530000	0	2750000	1190000	878000	665000	3560000
14	16	Q899E8	A.QANQSLKNVQSILE.S	N	Y	9.46	6.2	1.9	2450000	4820000	3300000	2320000	0	0	0	0	0	0	0	0	0	0	0	0	0	0	0	2960000	2200000	1900000	1820000	1850000	1320000	1280000	1310000	1730000	0	0	0	1220000	1150000	1410000	733000	0	952000	2990000	2830000	1970000	0
14	16	Q899E8	F.IANM(+15.99)DDFAKINQVY.A	N	Y	10.35	1.81	2.3	1770000	0	0	0	4550000	2960000	3700000	5450000	0	4840000	3210000	2000000	2410000	2390000	793000	0	1260000	1000000	1350000	0	0	0	2130000	2330000	2900000	5650000	4130000	3760000	2850000	1730000	1790000	1320000	854000	1160000	870000	900000	613000	0	0	0	1920000
14	16	Q899E8	Q.VAKLPKE.A	N		6.3	2.16	1.5	1130000	3670000	931000	0	9550000	9140000	8250000	6960000	6390000	3570000	1730000	0	2090000	0	0	0	0	0	0	0	0	372000	4820000	3620000	2830000	2460000	1300000	1850000	739000	1110000	0	0	0	0	0	0	0	356000	0	0	3720000
14	16	Q899E8	D.DFAKINQVY.A	N	Y	8.33	1.59	2.2	648000	0	0	0	0	0	0	2860000	2780000	3410000	2550000	4850000	2370000	1160000	1370000	1020000	1090000	1320000	978000	0	0	0	0	0	0	1790000	1690000	1750000	1890000	1420000	1190000	0	0	0	0	0	744000	0	0	0	0
14	16	Q899E8	E.LATGDDPVVAQANQSLK.N	N	Y	10.26	6.34	1.7	397000	11700000	5110000	3750000	0	0	0	0	0	0	0	0	0	0	0	0	0	0	0	2840000	2070000	2530000	0	0	0	0	0	0	0	0	0	0	0	0	0	0	0	3370000	2210000	1970000	0
15	12	Q892V6	T.SKNLPSDIQ.T	Y	Y	32.28	54.92	1.2	8660000	0	0	0	3170000	2500000	2930000	5640000	4590000	5820000	4830000	4730000	3510000	7160000	8000000	7470000	10000000	8140000	5770000	0	0	0	5660000	5850000	5370000	8470000	8860000	4870000	5870000	5670000	5170000	7360000	9650000	8710000	8220000	9470000	7940000	0	0	0	5190000
15	12	Q892V6	G.IPKDLLK.N	Y	Y	33.57	60	0.9	7120000	0	0	0	1320000	0	742000	4670000	3820000	4020000	4200000	4560000	3150000	6870000	6370000	5670000	5960000	6760000	4990000	0	0	0	1760000	1830000	1580000	4970000	5540000	3710000	3960000	5130000	4220000	6100000	6350000	5480000	6430000	6940000	5900000	0	0	0	2190000
15	12	Q892V6	S.LPNTNKDNSLD.Y	Y	Y	21.53	6.2	1.8	5840000	0	0	0	0	0	0	2650000	0	0	2870000	3140000	0	7320000	7580000	7680000	8120000	7800000	8380000	0	0	0	1180000	0	0	2860000	2400000	2950000	4660000	4350000	4580000	9570000	7950000	6480000	10200000	9720000	8790000	0	0	0	0
15	12	Q892V6	S.LPNTNKDNSLDYFQ.F	N	Y	17.08	13.35	1.4	3910000	0	0	0	0	0	468000	3020000	3610000	3350000	2850000	3650000	2570000	2070000	1820000	1290000	1360000	666000	2100000	0	0	0	1400000	2210000	1940000	5110000	6290000	5270000	5040000	2600000	3000000	1200000	1060000	1190000	1320000	998000	1280000	0	0	0	2550000
15	12	Q892V6	W.AEVDTSNKVKPDMKVT.Y	N	Y	13.53	12.71	2	2740000	0	0	0	0	0	0	0	2080000	1840000	1830000	2140000	0	0	0	1780000	2160000	0	2020000	0	0	0	1330000	0	0	1880000	848000	1510000	0	1790000	1870000	984000	0	944000	1080000	880000	0	0	0	140000	0
15	12	Q892V6	D.TSNKVKPDMKVT.Y	N	Y	10.56	3.4	1.7	2040000	0	0	0	0	0	0	868000	0	0	1490000	0	0	2660000	2030000	2530000	0	0	3450000	0	0	0	0	0	0	0	0	0	998000	1150000	0	3120000	2280000	2480000	2250000	3280000	2270000	0	0	0	0
15	12	Q892V6	Y.LDNRNIPIS.S	N	Y	10.5	1.73	1.6	2010000	0	0	0	0	0	0	0	0	0	1650000	3000000	0	2820000	3930000	3950000	4970000	4510000	4270000	0	0	0	0	0	0	1370000	0	0	1940000	1940000	1670000	2980000	3830000	3090000	4870000	0	3650000	0	0	0	0
15	12	Q892V6	S.LPGEDGKTGFK.M	N	Y	15.11	4.44	2.2	1900000	0	0	0	0	436000	616000	1730000	1080000	0	2680000	2030000	1410000	2350000	3270000	2760000	1950000	2960000	3550000	0	0	0	0	1010000	671000	1830000	1710000	1260000	1340000	2130000	1820000	1970000	0	2470000	2590000	2540000	2080000	0	0	0	0
15	12	Q892V6	K.EIGDTITLK.T	N	Y	8.12	5.61	1.8	1170000	0	0	0	0	0	0	0	0	0	0	0	0	0	802000	0	0	0	0	0	0	0	0	0	0	0	0	0	659000	0	0	0	0	0	0	0	0	0	0	0	0
15	12	Q892V6	T.YGIPKDLLK.N	N	Y	9.42	4.93	2.2	1090000	862000	0	0	1380000	1500000	1120000	0	0	0	0	0	0	0	0	0	0	0	0	717000	770000	551000	1890000	2590000	2010000	0	0	0	0	0	0	0	0	0	0	0	0	1170000	1280000	998000	3030000
15	12	Q892V6	Q.TGFNAFTKE.I	N	Y	10.42	1.21	1.9	955000	1510000	620000	445000	3190000	3920000	3610000	0	0	0	0	0	0	0	0	0	0	0	0	1650000	1220000	837000	5520000	4270000	6700000	0	662000	495000	0	0	0	0	0	0	0	0	0	1210000	1130000	607000	4600000
15	12	Q892V6	T.MHQIIDGFK.S	N	Y	10.6	0.99	1.8	853000	0	0	0	0	860000	822000	2300000	3200000	2480000	1400000	3260000	1780000	1190000	532000	0	1710000	1070000	0	0	0	0	0	1080000	0	0	2110000	1490000	1890000	1420000	1310000	1110000	1070000	1360000	846000	0	773000	0	0	0	0
15	12	Q892V6	E.VDTSNKVKPDMKVT.Y	N	Y	8.52	1.9	2	712000	2320000	1270000	1320000	1950000	2780000	3250000	0	2460000	1510000	0	1180000	1270000	0	0	0	0	0	0	2660000	1350000	1450000	4290000	2190000	2050000	0	1960000	1610000	932000	0	983000	0	0	627000	0	0	0	2190000	1670000	1680000	3950000
15	12	Q892V6	K.NVEDASFDQLK.N	N	Y	5.51	2.41	2.6	561000	0	0	0	0	0	0	0	0	0	0	0	0	0	1050000	0	1170000	0	0	0	0	0	0	0	0	0	0	0	0	0	541000	1040000	0	884000	0	1170000	973000	0	0	0	0
15	12	Q892V6	K.NKDYITLD.L	N	Y	4.15	2.63	2.4	449000	0	0	0	900000	1090000	0	0	0	0	0	0	0	0	0	0	0	0	0	0	0	0	1490000	0	0	0	0	1280000	0	0	0	0	0	0	0	0	0	0	0	0	0
15	12	Q892V6	D.LSNM(+15.99)SLPGEDGKTGFK.M	N	Y	4.86	2.1	2.6	427000	0	0	0	0	630000	0	1630000	995000	0	0	0	0	0	0	0	0	0	0	0	0	0	1090000	0	665000	0	957000	1060000	0	0	0	0	0	0	0	0	0	0	0	0	0
15	12	Q892V6	K.KLNAPILL.V	N		5	1.47	1.5	159000	1600000	0	579000	0	0	0	0	0	0	0	0	0	0	0	0	0	0	0	755000	694000	526000	0	0	0	0	0	0	0	0	0	0	0	0	0	0	0	1040000	1030000	780000	0
16	14	Q891F2	T.INRPDALN.A	Y	Y	28.06	58.16	1.2	8220000	1280000	755000	559000	9650000	8820000	8540000	10800000	10300000	12100000	6430000	6750000	6770000	8000000	6430000	8230000	8220000	8490000	7490000	1260000	839000	627000	7400000	8000000	7680000	10900000	7450000	6790000	5450000	8030000	5960000	6540000	7590000	6710000	8880000	8190000	6840000	0	570000	508000	7900000
16	14	Q891F2	K.SAINRGVQ.C	Y	Y	17.07	11.34	1.3	5330000	0	0	0	2080000	2580000	2680000	5610000	6830000	3640000	2410000	3190000	2580000	4310000	0	0	0	2610000	0	0	0	0	3150000	3990000	3360000	4800000	4700000	5750000	2570000	3170000	2570000	3060000	3210000	0	4460000	3970000	4210000	0	0	0	12000000
16	14	Q891F2	A.NNAPIAIK.L	Y	Y	16.35	7.66	1.5	4100000	0	0	0	1560000	1870000	1640000	4400000	4040000	4570000	2580000	3200000	2610000	3080000	3710000	2750000	3120000	2830000	3430000	0	0	0	2080000	2240000	1880000	3700000	4030000	2570000	2830000	2710000	2470000	3100000	2300000	2840000	3760000	3750000	3390000	0	0	0	2410000
16	14	Q891F2	G.ECFSTEDQKE.G	N	Y	13.3	14.79	2.2	2870000	985000	0	0	1190000	1180000	1670000	2100000	2270000	2220000	0	0	654000	3600000	3040000	4120000	2400000	0	3550000	0	558000	614000	3050000	3430000	3350000	5890000	4860000	3770000	0	0	703000	0	1610000	1180000	5320000	4440000	3670000	668000	746000	655000	0
16	14	Q891F2	T.GAGKAFVA.G	N	Y	16.99	8.25	1.6	2050000	773000	336000	255000	1150000	1450000	1560000	1930000	1790000	1860000	0	0	885000	2340000	2220000	2120000	2530000	1830000	1550000	621000	354000	0	0	1540000	1280000	1980000	1660000	1330000	0	0	880000	1210000	0	0	1910000	2020000	2000000	0	0	0	2460000
16	14	Q891F2	E.TLEKPVIA.A	N	Y	13.46	5.03	1.3	1260000	5540000	2260000	1380000	6210000	6450000	7030000	0	0	0	0	0	0	0	0	0	0	0	0	2380000	1850000	1440000	5670000	5830000	5470000	0	0	0	0	0	0	0	0	0	0	0	0	1890000	1160000	1300000	5530000
16	14	Q891F2	G.LINKIVE.K	N	Y	9.55	2.83	1.7	1130000	0	0	0	0	0	0	1450000	1830000	0	1540000	2300000	1420000	1470000	0	0	1940000	1090000	1230000	0	0	0	0	0	0	1280000	0	0	0	1140000	0	1220000	0	1080000	0	0	0	0	0	0	0
16	14	Q891F2	N.NAPIAIK.L	N	Y	11.16	3.63	2.2	926000	0	0	0	1200000	0	0	2150000	2170000	2050000	1490000	1330000	0	0	1490000	1640000	1720000	0	1310000	0	0	0	0	889000	1010000	1790000	1890000	1110000	876000	1210000	1060000	0	0	1190000	0	0	1400000	0	0	0	0
16	14	Q891F2	T.INRPDALNALNS.E	N	Y	5.82	4.12	2.3	336000	9240000	4050000	3080000	0	0	0	0	0	0	0	0	0	0	0	0	0	0	0	2730000	2340000	1710000	0	0	0	0	0	0	0	0	0	0	0	0	0	0	0	1520000	1070000	0	0
24	25	Q898H3	E.ITINRPKSLN.A	Y	Y	9.34	3.21	1.8	1350000	0	0	0	0	0	0	0	0	0	0	0	0	1270000	1120000	0	0	0	985000	0	0	0	0	0	0	0	880000	0	1270000	1240000	0	1120000	1150000	1210000	1510000	1120000	0	0	0	0	0
24	25	Q898H3	T.TDMIDANEAYRIQ.L	Y	Y	9.83	2.5	2.2	956000	0	0	0	0	0	0	0	0	0	0	0	0	0	0	965000	0	0	0	0	0	0	0	0	457000	1580000	1020000	1400000	1550000	619000	911000	0	0	0	0	0	0	0	0	0	1400000
24	25	Q898H3	G.KGTAKELIFT.T	Y	Y	13.61	7.1	1.8	3930000	0	0	0	482000	0	0	0	0	1020000	1570000	1960000	1270000	1610000	1980000	2770000	2870000	2340000	2730000	0	0	0	1400000	1090000	1310000	1910000	1630000	993000	2850000	1790000	1700000	1990000	1820000	2890000	2810000	4430000	3700000	0	0	0	3170000
33	30	Q893P9	D.AGNIIVR.K	Y	Y	18.62	8.81	1.4	3110000	0	0	0	1080000	1190000	1310000	2390000	1910000	2160000	2010000	1740000	1970000	2880000	2410000	3320000	3800000	3210000	2670000	0	0	0	1850000	1490000	1700000	2580000	670000	1730000	1510000	2070000	1880000	2600000	3320000	2340000	2810000	2560000	2660000	0	0	0	1820000
33	30	Q893P9	S.GGGSGHEPAHGGYVG.K	Y	Y	14.86	5.24	1.6	2330000	0	0	0	0	0	0	1930000	2080000	1930000	2830000	0	1540000	1650000	0	2580000	0	2070000	2130000	0	0	0	0	1160000	0	2050000	1710000	2080000	1610000	2290000	2530000	2070000	2730000	2010000	1760000	2440000	2120000	0	0	0	0
33	30	Q893P9	A.LVSGGGSGHEPAHGGYVG.K	N	Y	13.67	7.71	1.8	2200000	0	0	0	2180000	4120000	3450000	0	0	778000	542000	0	0	0	0	0	0	0	0	0	346000	188000	5100000	6230000	2970000	0	1850000	1290000	0	0	0	0	0	0	0	0	0	0	457000	0	6680000
33	30	Q893P9	K.AVDGGRGVL.L	Y	Y	8.33	2.11	2.1	637000	0	0	0	495000	0	0	1100000	1170000	1280000	1220000	0	971000	2020000	1850000	1580000	1790000	1980000	1800000	0	0	0	0	0	615000	0	992000	0	0	1010000	0	1160000	0	1150000	1550000	1110000	0	0	0	0	1300000
33	30	Q893P9	E.LLDAN(+12.00)ADTPAMKVL	N	Y	8.69	5.31	2.5	452000	0	301000	0	0	0	378000	0	0	0	0	0	0	0	0	0	0	0	0	670000	693000	506000	1230000	0	1250000	716000	377000	471000	0	0	0	0	0	0	0	0	0	1060000	1060000	677000	687000
33	30	Q893P9	E.K(+12.00)VISNVKSM(+15.99)GVA.L	N	Y	5.64	3.01	1.9	140000	962000	0	173000	0	0	0	0	0	0	0	0	0	0	0	0	0	0	0	799000	623000	624000	0	0	0	0	0	0	0	0	0	0	0	0	0	0	0	469000	382000	359000	0
33	30	Q893P9	K.LDGELKE.L	N	Y	4.31	0.65	1.9	86100	0	388000	0	0	962000	0	0	0	0	0	0	0	0	0	0	0	0	0	631000	509000	0	1190000	930000	0	0	0	0	0	0	0	0	0	0	0	0	0	0	650000	404000	0
48	50	Q897Z6	R.AIIDYLDK	Y	Y	12.31	8.59	1.8	1100000	0	0	0	989000	540000	0	1150000	0	1070000	617000	0	693000	910000	588000	645000	0	0	857000	0	0	0	0	597000	0	0	0	0	614000	0	477000	451000	0	0	0	434000	0	0	0	0	0
48	50	Q897Z6	T.SRSPKDLPAYMR.A	Y	Y	7.34	4.5	2.8	1090000	0	0	0	0	0	0	0	0	0	795000	629000	0	973000	0	0	0	0	0	0	0	0	0	439000	597000	0	0	0	472000	0	0	0	0	0	1180000	1060000	0	0	0	0	0
48	50	Q897Z6	E.VAVDRNLIT.S	Y	Y	9.98	2.1	1.9	579000	0	700000	539000	1860000	2620000	1840000	2840000	2870000	2010000	1560000	0	1180000	0	0	0	0	0	0	449000	463000	0	1390000	1140000	1680000	0	1560000	1190000	1200000	774000	0	0	0	0	0	0	0	842000	774000	499000	2030000
49	38	Q891P8	I.YGK(+12.00)PIDEYK.G	Y	Y	17.57	34	1.6	5140000	0	0	0	0	0	0	0	0	0	0	940000	0	0	969000	988000	0	1350000	1060000	0	0	0	0	0	0	1230000	714000	0	0	0	659000	1760000	1420000	1310000	0	0	2220000	0	0	0	0
49	38	Q891P8	S.GTDSPFR.E	Y	Y	5.68	1.68	2.3	533000	0	0	0	0	0	0	0	0	0	0	0	0	1280000	2010000	0	2120000	1180000	1340000	0	0	0	0	0	0	605000	0	0	0	875000	571000	0	1520000	0	0	1300000	1300000	0	0	0	0
50	40	Q890S6	D.APVINRATTTVE.L	Y	Y	12.92	2.92	1.8	1740000	985000	647000	390000	5620000	7430000	7680000	0	0	0	0	0	0	0	0	0	0	0	0	649000	643000	492000	5400000	5970000	6160000	0	0	0	0	0	0	0	0	0	0	0	0	682000	769000	557000	7250000
34	35	Q896H1	S.LAPTPFVG.D	Y	Y	12.6	4.97	1.4	4690000	4290000	1450000	898000	4550000	3920000	4220000	4580000	4950000	5140000	3460000	5300000	2390000	3530000	4100000	3520000	3810000	2900000	3520000	1340000	1050000	694000	3280000	3220000	3210000	4780000	4140000	4930000	3280000	2320000	1970000	2170000	2830000	2260000	2960000	2780000	2980000	1550000	1610000	0	6320000
34	35	Q896H1	G.VSGPGVVK.A	Y	Y	23.59	14.85	1.4	3950000	0	0	0	5290000	4070000	5340000	0	4910000	4420000	3170000	2730000	2730000	3030000	3020000	2660000	0	0	2280000	837000	0	0	4620000	4730000	4680000	3160000	3990000	3900000	2260000	3440000	3030000	2830000	3020000	2570000	2430000	2120000	1780000	1080000	675000	577000	5310000
34	35	Q896H1	R.IIPVPGKGLG.D	Y	Y	20.96	10.9	1.4	3750000	0	0	0	1050000	641000	872000	3640000	3340000	2880000	3240000	4530000	2680000	4900000	3680000	3800000	4610000	4390000	3820000	0	0	0	1770000	1330000	2120000	3170000	3000000	2280000	3420000	2790000	2210000	3350000	2680000	3450000	3880000	4050000	3740000	0	0	0	3130000
34	35	Q896H1	M.AGAFHGVG.E	N	Y	14.13	4.41	1.8	1900000	0	0	0	1800000	1830000	1980000	2280000	2640000	2680000	1460000	1670000	0	1370000	1780000	0	1700000	0	1560000	0	0	0	2300000	2330000	2810000	2450000	3310000	2100000	1330000	1770000	1200000	1240000	0	0	0	1200000	1400000	0	0	0	2290000
34	35	Q896H1	G.DSVAHILE.E	N	Y	10.82	2.51	1.9	915000	2780000	874000	690000	1770000	1550000	0	0	0	1310000	0	0	0	0	0	0	0	0	0	1040000	746000	806000	1890000	1200000	1450000	0	1930000	1710000	0	0	783000	0	0	0	0	0	0	0	647000	0	3170000
34	35	Q896H1	R.IIPVPGKGLGD.E	N	Y	6.25	1.9	1.9	376000	1190000	421000	0	2360000	2910000	1840000	0	1500000	1850000	0	0	0	0	0	0	0	0	0	0	0	0	1490000	1160000	1330000	0	822000	0	0	0	0	0	0	0	0	0	0	0	0	0	781000
6	5	Q891G4	K.AGIVDPTKVS.R	Y	Y	48.25	44.99	0.9	23800000	0	0	0	17200000	15500000	16800000	22400000	28200000	24600000	14700000	22400000	15600000	13800000	17300000	14000000	16100000	14300000	16400000	0	0	0	18700000	18500000	19900000	26600000	27800000	17400000	14100000	17700000	15200000	15100000	15900000	15500000	18400000	15300000	16000000	0	0	0	23100000
6	5	Q891G4	G.NEGVITVE.E	Y	Y	14.8	12.56	1.6	13000000	0	0	0	937000	960000	0	4390000	3600000	4330000	0	6260000	3310000	3850000	4650000	3880000	3850000	3870000	3480000	0	0	0	4790000	3960000	4850000	13100000	13800000	9790000	16500000	10900000	10500000	12000000	11700000	11400000	14400000	13400000	12100000	0	0	0	7290000
6	5	Q891G4	T.MGPKGRNVVL.D	Y	Y	33.2	23.16	1.3	18500000	0	0	0	9990000	11300000	12200000	26600000	28300000	26700000	17600000	16600000	15400000	15300000	13500000	14800000	16900000	13800000	14000000	0	0	0	11100000	11700000	13600000	21100000	29300000	15100000	14200000	15700000	13800000	11800000	14300000	10400000	16600000	11500000	11400000	0	0	0	20900000
6	5	Q891G4	E.KVGNEGVITVE.E	N	Y	27.39	60	1.2	10100000	14100000	9650000	4420000	9900000	12400000	11400000	9310000	8050000	7630000	2780000	3090000	1880000	0	0	0	0	0	0	37900000	26500000	24500000	40100000	41500000	43200000	23300000	22000000	19300000	10300000	6000000	6380000	0	0	0	0	0	0	38500000	39100000	32600000	54300000
6	5	Q891G4	T.LVVNKLR.G	N	Y	28.35	54.87	1.2	8630000	0	0	0	18500000	21500000	18700000	21000000	32700000	26200000	13900000	13000000	13000000	10100000	11400000	10700000	9340000	9770000	8350000	0	0	0	13900000	15000000	14900000	21000000	13800000	18000000	11200000	15200000	10200000	8730000	10800000	8510000	11100000	8980000	7760000	0	0	0	13500000
6	5	Q891G4	E.GKEDIARVA.A	N	Y	24.65	60	1.2	7350000	0	0	0	0	0	775000	0	0	884000	761000	0	0	0	0	1320000	0	0	0	740000	620000	670000	8880000	8930000	7380000	5410000	7380000	8020000	4190000	6520000	4720000	5420000	4160000	5120000	4820000	4720000	3970000	671000	605000	0	16100000
6	5	Q891G4	L.AQAIIRE.G	N	Y	23.5	10.98	1.2	7300000	24100000	12700000	8460000	18700000	15600000	19000000	15500000	15400000	17000000	8060000	8260000	8440000	3030000	3240000	3450000	3460000	2610000	0	13400000	10300000	8440000	15800000	18600000	16800000	14600000	11000000	9850000	6630000	8560000	6380000	2590000	2660000	2800000	2430000	2300000	2080000	12500000	9850000	8110000	17300000
6	5	Q891G4	T.GGANPML.V	N	Y	9.44	3.34	1.4	5880000	0	0	0	2550000	2220000	1760000	4590000	4660000	2550000	3600000	6450000	3040000	3960000	3620000	3790000	5940000	4670000	4240000	0	0	0	0	1910000	2340000	3060000	3590000	2580000	3990000	2670000	2720000	3490000	3110000	2690000	3310000	3360000	2650000	0	0	0	5840000
6	5	Q891G4	A.STFLTTE.A	N	Y	9.56	0.93	1.5	4670000	27000000	9220000	6580000	11900000	14700000	13200000	3440000	2640000	2900000	0	0	0	0	0	0	0	0	0	13200000	10900000	7810000	13700000	16100000	16300000	2850000	2800000	3050000	0	0	0	0	0	0	0	0	0	11500000	12600000	9080000	9550000
6	5	Q891G4	G.IVDPTKVS.R	N	Y	18.44	3.97	1.1	3770000	0	0	0	2100000	2580000	0	6170000	6780000	5260000	3920000	3670000	3560000	6060000	5960000	5890000	6130000	6510000	8170000	0	0	0	3010000	0	4000000	8860000	6840000	5320000	4260000	7070000	5340000	6970000	5820000	7560000	8640000	8830000	8240000	0	0	0	0
6	5	Q891G4	E.ETTSEFDREKLQ.E	N	Y	14.03	16.6	1.9	3430000	0	0	0	0	0	0	0	0	0	688000	0	534000	0	0	0	0	0	0	0	0	0	1080000	0	1350000	2130000	1580000	1950000	1270000	1450000	1120000	565000	0	0	0	0	0	0	383000	0	3340000
6	5	Q891G4	L.ITDKKITNIQ.E	N	Y	19.71	8.16	1.4	3370000	0	0	0	0	0	0	0	2770000	0	0	2530000	0	3660000	3260000	3030000	1420000	3390000	2890000	0	0	0	0	0	0	3920000	5010000	4530000	3740000	5900000	0	5840000	5130000	5160000	5340000	7230000	3970000	0	0	0	0
6	5	Q891G4	T.MGPKGRNVV.L	N	Y	15.11	4.62	1.6	5250000	0	0	0	1760000	976000	1140000	3110000	5500000	1840000	5390000	5800000	5490000	8770000	10400000	6110000	0	5260000	8100000	0	0	0	1200000	2520000	0	1670000	2820000	2590000	4100000	4330000	2210000	10400000	13900000	9140000	11400000	11300000	10700000	0	0	0	2570000
6	5	Q891G4	T.GGANPMLVR.R	N	Y	11.94	6.98	1.5	2780000	0	0	0	2630000	2790000	2730000	0	0	2540000	0	0	0	0	0	0	0	0	0	0	0	0	2600000	2680000	2490000	1800000	2060000	1050000	0	0	0	0	0	0	0	0	0	0	0	0	6700000
6	5	Q891G4	Q.EILPVLE.Q	N	Y	9.65	3.64	1.6	2480000	0	0	0	353000	0	0	1770000	1350000	1510000	1010000	1620000	1080000	521000	582000	633000	0	0	0	0	0	0	1850000	1670000	1550000	3860000	3690000	3060000	3340000	2910000	2160000	828000	830000	828000	658000	649000	665000	0	0	0	2240000
6	5	Q891G4	G.APLITNDGVT.I	N	Y	10.87	4.91	1.7	2450000	0	0	0	1730000	2240000	2420000	3120000	2930000	2710000	0	1630000	1160000	0	0	662000	720000	0	0	0	0	0	3640000	3130000	3210000	2910000	3760000	2970000	2210000	1830000	1600000	0	0	1330000	1100000	0	919000	0	0	0	3650000
6	5	Q891G4	T.GGANPM(+15.99)LVR.R	N	Y	9.38	5.27	1.6	2000000	0	0	0	1370000	0	0	2440000	0	0	1130000	0	1510000	0	0	913000	0	1050000	1170000	0	0	0	1630000	1600000	0	0	909000	1240000	0	0	0	1130000	677000	970000	1570000	0	0	0	0	0	1540000
6	5	Q891G4	G.DRRKEMLE.D	N	Y	10.95	4.41	1.6	1940000	0	0	0	0	721000	0	1720000	0	1390000	0	1120000	0	0	0	0	0	0	0	0	0	0	3280000	4010000	2160000	4700000	4460000	5680000	2720000	4040000	3890000	1840000	0	1440000	0	0	0	0	0	0	5920000
6	5	Q891G4	E.VATKTN(+.98)DVAGDGTTT.A	N	Y	8.27	2.07	2	1690000	0	0	0	1620000	1970000	0	2330000	5920000	3390000	3240000	3210000	3020000	2530000	5660000	3100000	0	2800000	2740000	0	0	0	2080000	2970000	2450000	4500000	4770000	3890000	4070000	5680000	3950000	0	3700000	0	4340000	0	0	0	0	0	0
6	5	Q891G4	K.APGFGDRRKE.M	N	Y	10.99	2.09	1.9	1480000	0	0	0	9510000	8700000	2400000	2410000	4230000	2610000	2360000	2290000	2320000	2750000	2710000	2870000	0	2100000	2770000	0	0	0	2330000	3370000	3430000	2340000	2580000	3100000	0	2200000	2920000	3130000	2500000	2520000	3920000	2860000	3050000	0	0	0	2430000
6	5	Q891G4	E.IGRDLKDVTVD.M	N	Y	9.31	7.86	1.4	1210000	16500000	8950000	6700000	9200000	10200000	12300000	4530000	4440000	3050000	0	906000	0	0	0	0	0	0	0	2870000	2270000	2040000	4540000	4960000	3810000	0	1850000	2020000	0	0	0	0	0	0	0	0	0	1560000	1310000	1380000	4120000
6	5	Q891G4	Q.NAASVASTFLTTE.A	N	Y	28.21	44.56	0.8	1150000	14900000	10500000	7270000	0	0	0	0	0	0	0	0	0	0	0	0	0	0	0	10800000	6670000	5280000	0	0	0	0	0	0	0	0	0	0	0	0	0	0	0	8470000	7800000	7070000	0
6	5	Q891G4	E.GMQFDRGYV.S	N	Y	9.23	1.47	1.8	1150000	0	0	0	3910000	5110000	5300000	0	0	0	0	0	0	0	0	0	0	0	0	709000	510000	419000	6560000	7160000	6880000	0	1220000	802000	0	0	0	0	0	0	0	0	0	649000	687000	551000	8050000
6	5	Q891G4	E.GM(+15.99)QFDRGYV.S	N	Y	9.7	3.03	1.8	1130000	0	0	0	2210000	3150000	4110000	3300000	0	3060000	1540000	0	1530000	0	0	0	0	0	0	0	0	0	3460000	2840000	3240000	3970000	4010000	2080000	1730000	1980000	1130000	0	0	0	0	0	0	0	0	0	4230000
6	5	Q891G4	K.AGIVDPTKVSR.S	N	Y	9.49	2.34	1.8	1060000	0	0	0	1700000	2420000	2700000	2620000	4200000	3730000	1380000	1750000	1780000	1270000	1110000	1120000	1200000	0	751000	0	0	0	1380000	1870000	1110000	3040000	2930000	1620000	1600000	1560000	1460000	807000	0	1290000	0	0	1130000	0	0	0	3620000
6	5	Q891G4	E.GMQFDRGYVSPYM.V	N	Y	11.5	8.18	2.1	1020000	6080000	1910000	1480000	1740000	0	2310000	0	0	0	0	0	0	0	0	0	0	0	0	6650000	6070000	6100000	2670000	3060000	2810000	0	0	0	0	0	0	0	0	0	0	0	0	7250000	7250000	4930000	4360000
6	5	Q891G4	K.AGIVDPTKVSRSALQ.N	N	Y	7.48	5.21	2.2	1550000	2550000	1380000	666000	2280000	1080000	2400000	0	0	0	0	0	0	0	0	0	0	0	0	2360000	2720000	1880000	2750000	2140000	2470000	0	0	0	0	0	0	0	0	0	0	0	0	2560000	2060000	1700000	1560000
6	5	Q891G4	E.ALATLVVNKLR.G	N	Y	9.07	14.26	1.7	962000	14900000	7520000	6990000	10300000	10200000	7480000	0	0	0	0	0	0	0	0	0	0	0	0	6260000	5430000	4990000	3680000	3110000	2130000	0	0	0	0	0	0	0	0	0	0	0	0	3840000	3680000	2620000	2670000
6	5	Q891G4	T.MGPKGRNVVLD.K	N	Y	7.89	0.93	2.1	644000	1040000	602000	0	2210000	2680000	3380000	2520000	1580000	1940000	0	0	0	0	0	0	0	0	0	364000	0	198000	2740000	2670000	2530000	1850000	1570000	0	0	0	0	0	0	0	0	0	0	0	0	0	2840000
6	5	Q891G4	K.LAGGVAVIKVG.A	N	Y	5.91	3.37	1.7	599000	0	0	358000	1000000	0	1010000	0	0	0	0	0	0	0	0	0	0	0	0	0	0	0	1240000	1090000	1670000	0	0	0	0	0	0	0	0	0	0	0	0	0	0	0	3110000
6	5	Q891G4	T.NDVAGDGTTTATLL.A	N	Y	6.61	1.12	2.5	479000	1610000	659000	619000	2030000	1730000	2270000	1910000	1750000	1730000	653000	0	523000	0	0	0	0	0	0	719000	750000	373000	2140000	2290000	703000	1700000	1140000	1200000	0	0	0	0	0	0	0	0	0	0	465000	0	1300000
6	5	Q891G4	T.MGPKGRNVVLDKKFG.A	N	Y	3.7	1.35	2.7	395000	0	0	0	1260000	0	0	0	0	0	0	0	0	0	0	0	0	0	0	0	0	0	1510000	1940000	855000	0	0	0	0	0	0	0	0	0	0	0	0	0	0	0	3640000
6	5	Q891G4	Q.FDRGYVSPYM.V	N	Y	6.21	1.78	1.3	384000	0	0	0	1360000	1340000	1410000	0	0	0	0	0	0	0	0	0	0	0	0	0	0	0	2140000	3110000	2690000	0	0	0	0	0	0	0	0	0	0	0	0	0	0	0	4560000
6	5	Q891G4	Q.KGVDILADTVKVT.M	N	Y	6.04	2.21	2.1	379000	1220000	569000	588000	0	0	0	0	0	0	0	0	0	0	0	0	0	0	0	1020000	1130000	951000	0	0	0	0	0	0	0	0	0	0	0	0	0	0	0	2190000	2520000	2160000	0
6	5	Q891G4	D.IARVAAISADDK.E	N	Y	5.65	6.18	2	363000	19400000	6930000	4890000	0	0	0	0	0	0	0	0	0	0	0	0	0	0	0	1060000	855000	753000	0	0	0	0	0	0	0	0	0	0	0	0	0	0	0	851000	0	880000	0
6	5	Q891G4	E.IGRDLKDVTVDM.L	N	Y	5.96	2.31	2.3	295000	4340000	2550000	1870000	1390000	1630000	1450000	0	0	0	0	0	0	0	0	0	0	0	0	1870000	1590000	1380000	837000	1080000	1420000	0	0	0	0	0	0	0	0	0	0	0	0	1970000	1730000	1750000	0
6	5	Q891G4	E.TH(+12.00)DIKLG.I	N	Y	6.57	2.47	2.2	238000	0	253000	0	1430000	1390000	0	1060000	0	0	0	0	0	0	0	0	0	0	0	706000	0	300000	2210000	1740000	1910000	1400000	0	0	0	0	0	0	0	0	0	0	0	0	0	0	1360000
6	5	Q891G4	G.APLITNDGVTIARE.I	N	Y	6.93	3.09	2.5	237000	4620000	2410000	2290000	0	0	0	0	0	0	0	0	0	0	0	0	0	0	0	2330000	1940000	1530000	0	0	0	0	0	0	0	0	0	0	0	0	0	0	0	1520000	1710000	1240000	0
6	5	Q891G4	T.NDGVTIARE.I	N	Y	7.32	3.39	1.7	211000	0	4900000	3600000	0	0	0	0	0	0	0	0	0	0	0	0	0	0	0	0	0	3510000	0	0	0	0	0	0	0	0	0	0	0	0	0	0	0	0	0	2240000	0
6	5	Q891G4	Q.NAASVASTFLTTE(+21.98).A	N	Y	8.58	3.13	1.8	190000	3150000	1920000	856000	0	0	0	0	0	0	0	0	0	0	0	0	0	0	0	2090000	1350000	848000	0	0	0	0	0	0	0	0	0	0	0	0	0	0	0	1180000	1310000	850000	0
6	5	Q891G4	Q.NAASVASTFLTT.E	N	Y	6.26	2.58	2.4	104000	999000	534000	435000	0	0	0	0	0	0	0	0	0	0	0	0	0	0	0	595000	344000	273000	0	0	0	0	0	0	0	0	0	0	0	0	0	0	0	733000	662000	456000	0
29	29	Q891J7	Q.YIKPDVS.T	Y	Y	19.93	20.37	1.4	4260000	0	0	0	3730000	3000000	3250000	8760000	9820000	11600000	8420000	8550000	9640000	11100000	7840000	11500000	12000000	10700000	10500000	0	0	0	2680000	2690000	2700000	8470000	5400000	5500000	5690000	7280000	5530000	7690000	7580000	7450000	8530000	9370000	7910000	0	0	0	2530000
29	29	Q891J7	G.IHADRILK.I	Y	Y	20.75	3.01	1.3	3560000	0	0	0	0	0	0	0	1880000	2330000	4130000	3500000	3220000	7430000	9580000	8040000	0	6840000	6100000	0	0	0	0	0	0	1530000	1780000	1770000	3160000	4060000	2530000	5820000	5920000	5870000	6300000	5400000	4830000	0	0	0	0
29	29	Q891J7	E.AEDPDKDIFL.Y	Y	Y	19.44	10.8	1.6	1860000	0	0	0	648000	592000	650000	3980000	3870000	3320000	3710000	5080000	3330000	4230000	5070000	4380000	4770000	3870000	4470000	0	0	0	345000	643000	0	2940000	2500000	3230000	4240000	2530000	2510000	3640000	4730000	4080000	4740000	3900000	4010000	0	0	0	986000
29	29	Q891J7	E.VIQRDTERDNFM.D	N	Y	9.44	2.01	2.1	1150000	0	0	0	0	0	0	3510000	3370000	3570000	1630000	0	0	0	0	0	0	0	0	0	0	0	502000	1090000	0	3230000	3420000	2120000	1110000	1500000	1740000	0	0	0	0	0	0	0	0	0	1340000
29	29	Q891J7	S.EKTGQPLE.V	N	Y	10.52	3.45	1.9	780000	0	0	0	0	0	0	1420000	2390000	1780000	0	1370000	1450000	0	0	0	0	0	0	0	0	0	1310000	1550000	0	1320000	1400000	1320000	1180000	0	0	0	0	0	0	0	0	0	0	0	2890000
29	29	Q891J7	R.SYDIYSRLL.K	N	Y	10.08	0.81	2.1	469000	0	0	0	0	0	0	0	0	0	785000	1240000	614000	1230000	1060000	1320000	1070000	1020000	1240000	0	0	0	0	0	0	0	0	0	1170000	890000	625000	731000	1360000	1010000	1130000	1040000	983000	0	0	0	0
28	24	Q892R0	S.GIAPAPRGIPQIE.V	Y	Y	11.94	3.13	2.1	2070000	2000000	1130000	1150000	6350000	9250000	6910000	9370000	8290000	7800000	1850000	3190000	1910000	0	0	0	0	0	0	804000	0	0	4200000	5220000	4870000	3890000	3750000	3620000	0	521000	718000	0	0	0	0	0	0	1460000	0	0	5870000
28	24	Q892R0	K.DKGTGK(+42.01)EAN(+.98)ITIT.A	Y	Y	15.31	16.34	1	1770000	38700000	24400000	15300000	0	0	0	0	0	0	0	0	0	0	0	0	0	0	0	8790000	8060000	6940000	0	0	0	0	0	0	0	0	0	0	0	0	0	0	0	8480000	7810000	7540000	0
28	24	Q892R0	S.GIAPAPR.G	N	Y	16.13	4.35	1.5	1470000	0	0	0	0	0	1340000	5360000	5870000	4060000	5040000	4230000	5100000	7440000	7640000	7440000	0	5710000	6600000	0	0	0	0	596000	0	1580000	1380000	1500000	1750000	2730000	1900000	2340000	2210000	3050000	3250000	3030000	2810000	0	0	0	0
11	7	Q898R4	A.LVLPQLK.G	Y	Y	18.47	12.54	1	6880000	1330000	1130000	758000	7760000	6980000	6920000	8290000	7380000	8560000	4290000	4280000	3420000	1540000	1370000	2390000	1410000	0	1290000	806000	711000	627000	9480000	7440000	9980000	9360000	8240000	7650000	4060000	3060000	2830000	0	998000	0	1490000	1530000	1610000	915000	907000	651000	13500000
11	7	Q898R4	R.VPTPTVS.M	Y	Y	20.37	8.48	1.3	50000000	17300000	5980000	4570000	42500000	44000000	50100000	60300000	62200000	58700000	38200000	50800000	40700000	44900000	53800000	41500000	48700000	42000000	43800000	9940000	7490000	5440000	42400000	46400000	48700000	53600000	52500000	43700000	33000000	40400000	36200000	35400000	36100000	32400000	50400000	36000000	39900000	9970000	7280000	6690000	60900000
11	7	Q898R4	E.SMIPTTT.G	N	Y	6.58	0.79	1.9	2530000	0	0	0	3490000	3740000	3570000	6800000	4230000	4930000	3350000	5640000	3230000	3380000	4070000	3750000	3910000	3170000	3720000	0	0	0	3770000	3410000	3360000	4750000	4740000	3180000	3800000	3050000	0	2770000	3210000	3370000	3250000	0	2940000	0	0	0	5000000
11	7	Q898R4	A.VRVPTPTVS.M	N	Y	10.89	2.65	1.6	2370000	0	460000	1240000	6090000	4680000	6200000	2550000	3380000	3140000	0	0	0	0	0	0	0	0	0	2850000	1120000	1520000	4950000	5160000	5600000	3640000	3120000	1870000	0	0	0	0	0	0	0	0	0	2690000	2340000	1430000	9450000
11	7	Q898R4	S.TM(+15.99)VM(+15.99)GNRLVK.V	N	Y	10.82	2.98	1.8	2600000	0	0	0	9090000	8220000	10300000	7300000	2360000	2650000	867000	0	0	0	0	0	0	0	0	446000	0	0	10500000	10600000	12000000	2000000	3210000	3300000	0	961000	0	0	0	0	0	0	0	0	0	0	11900000
11	7	Q898R4	R.VPTPTVS(+21.98).M	N	Y	11.25	0.93	1.9	1930000	917000	276000	0	2040000	2760000	2780000	4200000	3970000	3700000	2200000	2180000	1900000	2950000	3570000	2100000	2950000	1920000	3020000	0	393000	199000	2540000	2740000	2980000	3680000	3740000	1420000	1740000	2220000	1840000	0	2180000	1870000	2690000	2640000	1980000	266000	0	0	3270000
11	7	Q898R4	V.SVDYRGDARSSIVDGLS.T	N	Y	9.41	2.03	2.5	2400000	0	632000	204000	5600000	6350000	6090000	2970000	2150000	0	0	0	0	661000	0	0	0	0	0	525000	796000	477000	8070000	6490000	7380000	1690000	2020000	3060000	0	542000	0	0	0	0	0	0	0	450000	1650000	837000	7100000
11	7	Q898R4	S.VDYRGDAR.S	N	Y	9.38	1.5	1.4	1520000	0	0	0	0	1220000	0	2140000	0	1680000	2800000	0	2240000	2880000	3320000	2960000	0	1640000	2190000	0	0	0	0	0	0	2620000	2800000	1830000	2440000	3330000	2690000	2500000	0	0	3200000	2260000	2120000	0	0	0	0
11	7	Q898R4	L.N(+.98)GM(+15.99)AVRVPTPTVS.M	N	Y	14.59	3.64	0.8	1410000	14400000	0	4680000	0	0	0	0	0	0	0	0	0	0	0	0	0	0	0	9450000	8630000	6340000	0	0	0	0	0	0	0	0	0	0	0	0	0	0	0	10500000	9080000	354000	0
11	7	Q898R4	T.TIHSYTNDQKIL.D	N	Y	9.58	4.59	2.3	1390000	0	0	0	945000	0	475000	0	1270000	0	0	0	0	0	880000	0	0	0	0	0	0	0	1320000	0	1250000	0	1050000	764000	1300000	0	1010000	0	0	0	0	0	0	0	0	0	0
11	7	Q898R4	L.APFAKVL.D	N	Y	12.64	4.19	1.7	1330000	0	0	0	609000	0	0	1980000	0	1620000	1690000	2480000	1240000	0	0	1090000	0	0	0	0	0	0	0	681000	900000	2150000	2290000	2260000	2080000	1230000	0	0	0	0	0	0	0	0	0	0	2280000
11	7	Q898R4	A.SETDM(+15.99)KGILG.Y	N	Y	7.43	1.14	2.1	1200000	0	0	0	995000	1110000	1190000	1820000	1830000	1600000	1590000	1970000	0	970000	0	0	0	0	1090000	0	0	0	2440000	2450000	1430000	2910000	1330000	2390000	943000	1870000	1950000	649000	1320000	1690000	1570000	1970000	1570000	0	0	0	3300000
11	7	Q898R4	S.VDYRGDARSSIVDGLS.T	Y	Y	11.27	2.76	1.9	3030000	0	0	311000	7340000	6780000	6680000	6720000	6040000	3510000	1560000	2090000	1520000	0	0	0	0	0	0	695000	371000	323000	7330000	7590000	8020000	5580000	3910000	3060000	0	1890000	1370000	0	0	0	0	0	0	980000	504000	0	10200000
11	7	Q898R4	S.MIPTTTGAAKAVA.L	N	Y	6.22	3.97	2.4	919000	0	0	0	0	0	0	0	0	0	0	0	0	0	1690000	1190000	1100000	0	1140000	0	0	0	0	0	0	0	0	860000	0	0	0	0	0	0	1200000	971000	0	0	0	0	5400000
11	7	Q898R4	L.N(+.98)GMAVRVPTPTVS.M	N	Y	12.47	2.2	1.6	805000	10000000	3900000	4030000	0	0	0	0	0	0	0	0	0	0	0	0	0	0	0	5370000	5270000	3120000	0	0	0	0	0	0	0	0	0	0	0	0	0	0	0	5010000	4930000	3600000	0
11	7	Q898R4	V.SVDYRGDARS.S	N	Y	7.69	1.56	1.6	733000	0	0	0	3240000	2500000	0	0	2960000	1710000	0	0	0	0	0	0	0	0	0	0	1660000	1030000	2500000	2290000	2140000	0	973000	793000	0	0	959000	0	0	0	728000	0	0	0	1140000	0	3070000
11	7	Q898R4	G.YSEEPLV.S	N	Y	5.27	0.79	1.5	597000	5340000	2610000	1860000	0	0	0	0	0	0	0	0	0	0	0	0	0	0	0	3050000	2720000	1990000	0	0	0	0	0	0	0	0	0	0	0	0	0	0	0	3000000	2850000	2140000	0
11	7	Q898R4	S.TRLADLAKYVADRL	N	Y	7.84	2.94	1.6	555000	0	0	0	0	0	0	0	0	0	0	0	0	1260000	1040000	802000	500000	367000	0	0	0	0	589000	437000	301000	1110000	566000	725000	0	0	0	0	0	0	776000	725000	0	0	0	0	4350000
11	7	Q898R4	L.APFAKVLDQ.E	N	Y	4.8	1.36	1.9	553000	0	329000	0	1620000	2460000	2270000	1430000	0	1420000	0	0	0	0	0	0	0	0	0	0	0	0	1760000	1760000	2160000	0	0	0	0	0	0	0	0	0	0	0	0	0	0	0	0
11	7	Q898R4	A.S(+12.00)ETDMKGILGY(+12.00)S.E	N	Y	6.89	0.85	2.2	417000	0	0	0	1690000	1800000	407000	1350000	0	0	0	0	0	0	0	0	0	0	0	255000	347000	176000	2020000	1490000	1230000	1220000	996000	1410000	0	344000	0	0	0	0	0	0	0	0	319000	287000	1290000
11	7	Q898R4	R.LADLAKYVADRL	N	Y	7.45	3.38	2.1	870000	0	0	0	0	0	0	0	0	0	0	0	0	2020000	0	3200000	2040000	416000	1380000	0	0	0	449000	0	0	1030000	0	454000	0	0	0	0	0	0	468000	547000	0	0	0	0	8510000
11	7	Q898R4	E.SM(+15.99)IPTTTGAAKAVA.L	N	Y	14.01	1.97	1.1	363000	4850000	1820000	1330000	0	0	0	0	0	0	0	0	0	0	0	0	0	0	0	2440000	2050000	1140000	0	0	0	0	0	0	0	0	0	0	0	0	0	0	0	2320000	1980000	1600000	0
11	7	Q898R4	E.S(+12.00)MIPTTTGAAKAVA.L	N	Y	9.73	2.07	1.7	342000	2510000	984000	794000	0	0	0	0	0	0	0	0	0	0	0	0	0	0	0	2120000	1480000	1390000	0	0	0	0	0	0	0	0	0	0	0	0	0	0	0	1730000	1850000	1120000	0
11	7	Q898R4	E.TDM(+15.99)KGILGYS.E	N	Y	12.26	3.05	2	269000	4630000	1990000	1410000	1270000	1280000	1010000	0	0	0	0	0	0	0	0	0	0	0	0	1650000	1350000	1090000	439000	0	423000	0	0	0	0	0	0	0	0	0	0	0	0	1440000	1390000	1150000	0
11	7	Q898R4	M.TTIHSYT.N	N	Y	4.71	1.92	2.2	245000	0	0	0	0	0	0	0	0	0	0	0	0	1070000	0	0	0	0	0	0	0	0	0	0	0	0	0	0	534000	0	0	966000	0	1010000	0	1130000	962000	0	0	0	0
11	7	Q898R4	A.DLAKYVADRL	N	Y	4.53	2.69	2.2	211000	0	0	0	0	0	0	0	0	0	0	0	0	580000	0	0	457000	0	0	0	0	0	389000	0	0	0	0	367000	0	0	0	0	0	0	0	0	0	0	0	0	2530000
11	7	Q898R4	E.TDMKGILGYS.E	N	Y	7.94	1.16	1.4	192000	457000	1880000	1890000	0	0	0	0	0	0	0	0	0	0	0	0	0	0	0	1460000	1490000	1040000	0	0	0	0	0	0	0	0	0	0	0	0	0	0	0	1660000	1450000	1240000	0
11	7	Q898R4	G.YSTRLADLAKYVADRL	N	Y	4.9	2.27	2.2	174000	0	0	0	0	0	0	0	0	0	0	0	0	396000	353000	509000	0	0	0	0	0	0	0	0	0	417000	0	0	0	0	0	0	0	0	0	0	0	0	0	0	863000
45	86	Q898D8	G.AK(+14.02)NVYIVG.G	Y	Y	26.21	28.03	1.2	6540000	0	0	0	1670000	1380000	1280000	4830000	5160000	4340000	4030000	6220000	4260000	5220000	4130000	5980000	6050000	5690000	5770000	0	0	0	2550000	2250000	2690000	4980000	6760000	4530000	6020000	5030000	4560000	6130000	5900000	5410000	7370000	5690000	5840000	0	0	0	5390000
45	86	Q898D8	K.KLNAPILLT.E	Y	Y	13.08	2.68	1.1	254000	3480000	1610000	1300000	0	0	0	0	0	0	0	0	0	0	0	0	0	0	0	1230000	1220000	755000	0	0	0	0	0	0	0	0	0	0	0	0	0	0	0	1770000	1800000	1390000	0
45	86	Q898D8	K.KLNAPILL.T	N		5	1.47	1.5	159000	1600000	0	579000	0	0	0	0	0	0	0	0	0	0	0	0	0	0	0	755000	694000	526000	0	0	0	0	0	0	0	0	0	0	0	0	0	0	0	1040000	1030000	780000	0
30	26	Q897R1	K.DAPKPTVA.L	Y	Y	17.07	4.01	1.8	6900000	0	605000	301000	8930000	8800000	9780000	0	12600000	9030000	8070000	5290000	7020000	8730000	8190000	7020000	7430000	7440000	5730000	0	0	375000	8600000	8870000	7240000	5910000	5450000	5690000	4650000	5980000	4790000	5320000	4800000	6710000	6370000	5690000	6810000	740000	0	0	10200000
30	26	Q897R1	N.LIPAIHPFIG.G	Y	Y	40.65	16.84	1.2	2820000	0	0	0	1340000	1470000	1640000	4530000	4100000	3990000	2750000	4970000	2820000	3410000	3750000	2440000	2430000	3490000	2710000	0	0	0	1300000	988000	973000	3960000	3200000	3940000	3610000	3020000	3260000	1600000	2750000	1760000	2790000	3000000	2790000	0	0	0	1620000
30	26	Q897R1	G.SSSN(+.98)GFIGKTIQ.Y	Y	Y	7.7	2.82	2.3	976000	0	0	0	1160000	1200000	752000	2040000	0	1030000	770000	1580000	0	0	0	0	0	0	0	0	0	0	1370000	0	0	1500000	0	1160000	0	0	654000	0	0	0	0	0	0	0	0	0	1630000
30	26	Q897R1	L.IPAIHPFIG.G	N	Y	15.36	4.27	1.7	940000	0	0	0	0	0	413000	1510000	1370000	1600000	1200000	2210000	1030000	1460000	1590000	1150000	1230000	1040000	1360000	0	0	0	0	0	0	1060000	1190000	1170000	1300000	967000	915000	919000	1160000	879000	1240000	1390000	1060000	0	0	0	0
30	26	Q897R1	S.NLIPAIHPFIG.G	N	Y	9.29	2.31	2.1	584000	0	0	0	0	0	0	929000	852000	906000	741000	823000	873000	642000	814000	672000	986000	845000	673000	0	0	0	0	0	0	735000	818000	699000	833000	595000	459000	450000	519000	344000	524000	399000	0	0	0	0	443000
30	26	Q897R1	G.DVSNLIPAIHPFIG.G	N	Y	9.88	1.08	1.8	479000	0	0	0	1050000	1040000	842000	939000	1360000	1130000	464000	512000	396000	0	229000	123000	0	0	0	0	0	0	669000	795000	821000	850000	923000	892000	222000	273000	253000	0	0	0	0	0	0	0	0	0	1330000
30	26	Q897R1	M.GVNALRE.T	N	Y	8.6	3.38	2.9	276000	2190000	870000	515000	0	0	1150000	0	0	0	0	0	0	0	0	0	0	0	0	737000	836000	535000	0	0	0	0	0	0	0	0	0	0	0	0	0	0	0	0	0	663000	1730000
30	26	Q897R1	K.DAPKPTVALG.S	N	Y	6.54	0.98	1.8	155000	2650000	820000	587000	0	0	0	0	0	0	0	0	0	0	0	0	0	0	0	0	977000	739000	0	0	0	0	0	0	0	0	0	0	0	0	0	0	0	841000	0	628000	0
12	10	Q897B4	D.EEVIEGLR.A	Y	Y	40.26	12.81	0.9	15300000	0	0	0	11900000	10500000	12900000	41000000	41400000	35100000	27500000	46900000	28500000	13300000	13900000	14900000	12100000	11600000	11900000	0	0	0	8500000	8490000	9790000	22100000	26300000	20400000	23100000	17100000	17100000	10600000	9200000	8570000	8290000	8520000	6910000	0	0	0	12700000
12	10	Q897B4	A.KGVDEEVIEGLR.A	N	Y	22.73	13.25	1.3	14700000	0	0	0	57100000	38900000	55500000	53500000	46400000	49400000	13500000	21800000	11300000	1530000	0	1570000	0	808000	0	0	0	224000	33800000	33200000	38300000	22000000	24300000	19600000	10400000	7330000	7550000	0	957000	1070000	682000	0	874000	0	0	0	30900000
12	10	Q897B4	A.WADEHVIG.V	N	Y	24.8	6.7	1.2	11000000	0	0	0	7100000	7660000	7640000	28000000	19100000	25800000	16900000	26500000	15700000	11400000	11700000	12300000	8830000	8940000	9620000	0	0	0	5960000	4400000	5580000	15700000	15800000	10900000	13700000	11200000	9960000	6800000	6860000	7040000	7400000	8110000	6970000	0	0	0	10300000
12	10	Q897B4	N.LDAIHDTVH.E	Y	Y	23.83	4.91	1.3	16100000	0	0	123000	16700000	15900000	15000000	62200000	59000000	59400000	35800000	30600000	26600000	14900000	15900000	16600000	14200000	11300000	10900000	0	0	0	10600000	9400000	10200000	39200000	27800000	25200000	20600000	24700000	19300000	7420000	9120000	9240000	7540000	8620000	7690000	0	0	0	12900000
12	10	Q897B4	G.EVVTDSTKKNLE.M	Y	Y	22.25	11.03	1.2	20600000	0	0	0	82700000	76200000	88300000	16600000	17000000	16100000	0	0	793000	0	0	0	0	0	0	0	0	0	60300000	64400000	51000000	6530000	8430000	8090000	0	0	0	0	0	0	0	0	0	5340000	4710000	3520000	81100000
12	10	Q897B4	A.KGVDEEVI.E	N	Y	25.72	6.15	1.2	6780000	0	0	0	3170000	2700000	2010000	13400000	13400000	14400000	12100000	17400000	11000000	10500000	13200000	10100000	10500000	9210000	9190000	0	0	0	2540000	2150000	2580000	9430000	8550000	7390000	12100000	7950000	8160000	6970000	6480000	8150000	6650000	7220000	6260000	0	0	0	6360000
12	10	Q897B4	E.EAEHAAKFAELL.G	N	Y	18.62	3.84	1.2	12500000	0	0	0	21800000	26000000	26100000	47400000	44000000	51300000	14300000	17300000	11800000	668000	411000	565000	315000	0	0	0	0	0	21900000	21100000	23500000	27200000	26100000	24900000	9690000	7570000	7630000	0	0	0	0	0	0	0	0	0	29400000
12	10	Q897B4	R.EGLPEVA.E	N	Y	8.84	0.95	1.3	6080000	0	0	0	3900000	4070000	3540000	13600000	14000000	10700000	9750000	13100000	8080000	9040000	9320000	8140000	10200000	8510000	9060000	0	0	0	2750000	2880000	3310000	7980000	8290000	8910000	9540000	6750000	4850000	5270000	6120000	4630000	6410000	5600000	5260000	0	0	0	4670000
12	10	Q897B4	E.EAEHAAKFAE.L	N	Y	27.44	9.87	1.5	5520000	0	0	0	4940000	5680000	5620000	16800000	14600000	13500000	7890000	11200000	11300000	8260000	7930000	7200000	0	6760000	5400000	0	0	0	4390000	5210000	3550000	6400000	5530000	7000000	5830000	7830000	6170000	3340000	5130000	4360000	4210000	4820000	4460000	0	0	0	6770000
12	10	Q897B4	A.MSRQADREGLPEVA.E	N	Y	10.66	3.21	2.1	7520000	0	0	0	50300000	61300000	44900000	14200000	8020000	10200000	0	0	0	0	0	0	0	0	0	0	0	0	39000000	41000000	31200000	4370000	4890000	3150000	0	0	0	0	0	0	0	0	0	0	0	0	27800000
12	10	Q897B4	A.EAYKRIAFE.E	N	Y	14.53	2.88	1.4	12700000	0	0	0	66700000	67900000	76200000	16000000	20300000	16100000	0	0	612000	0	0	0	0	0	0	0	0	0	49600000	47300000	48500000	4260000	5960000	5640000	0	0	0	0	0	0	0	0	0	0	0	0	56500000
12	10	Q897B4	E.EAEHAAKFAELLG.E	N	Y	12.14	3.54	1.8	7760000	0	0	0	50800000	51300000	57400000	8570000	6030000	6100000	0	0	0	0	0	0	0	0	0	0	0	0	30800000	38000000	33200000	1410000	2610000	1530000	0	0	0	0	0	0	0	0	0	0	0	0	48000000
12	10	Q897B4	C.NVPSDKFVE.Q	N	Y	12.57	2	1.7	3090000	0	0	0	2020000	2360000	2500000	5160000	4800000	5240000	3070000	5620000	3630000	3420000	5350000	3690000	3360000	4530000	4340000	0	0	0	2180000	1720000	1800000	3680000	4160000	2080000	4240000	3090000	0	2830000	3700000	2670000	4290000	3550000	3100000	0	0	0	0
12	10	Q897B4	K.DEARHGKAFKGLL.D	N	Y	15.16	3.89	1.7	2260000	0	0	0	4140000	4750000	4790000	8170000	7470000	11200000	3870000	5100000	3940000	1290000	0	1310000	0	0	0	0	0	0	2990000	3070000	2720000	5680000	4160000	3840000	2550000	2510000	2490000	0	0	0	0	706000	0	0	0	0	3210000
12	10	Q897B4	A.KGVDEEVIE.G	N	Y	13.17	5.82	2.5	1830000	0	0	0	0	0	0	2860000	2800000	2460000	2890000	3540000	2530000	0	1980000	0	1290000	0	0	0	0	0	0	0	0	0	1730000	1240000	1670000	1560000	1360000	1180000	0	1010000	0	0	1000000	0	0	0	0
12	10	Q897B4	K.GVDEEVIEGLR.A	N	Y	13.87	1.99	1.5	1750000	0	0	0	4960000	4930000	4570000	3560000	5210000	5720000	2540000	2600000	0	0	0	0	0	0	0	0	0	0	4250000	4140000	4980000	3650000	4460000	4270000	1170000	0	0	0	0	0	0	0	0	0	0	0	2180000
12	10	Q897B4	K.GLLDRHFK	N	Y	17.87	4.9	1.8	11000000	632000	0	221000	21300000	21700000	20700000	13900000	14400000	14700000	6210000	5570000	4730000	5290000	4550000	4790000	4530000	5890000	4160000	1080000	514000	542000	17600000	21400000	21100000	10700000	10700000	8390000	5020000	4860000	4580000	6150000	6690000	5310000	5750000	6800000	5470000	896000	439000	406000	26700000
12	10	Q897B4	N.LDAIHDTVHEMCK.D	N	Y	6.31	1.82	2.1	1500000	0	0	557000	11500000	14200000	15700000	5350000	1350000	6190000	0	0	0	0	0	0	0	0	0	0	0	0	6650000	4170000	7020000	1210000	929000	1150000	0	0	0	0	0	0	0	0	0	0	0	0	5920000
12	10	Q897B4	G.VAKGVDEEVIEGLR.A	N	Y	9.65	1.58	2	1030000	0	0	0	5220000	6480000	6690000	0	1660000	1470000	0	0	0	0	0	0	0	0	0	0	0	0	4480000	4850000	4910000	0	978000	0	0	0	0	0	0	0	0	0	0	0	0	0	4170000
12	10	Q897B4	A.DEHVIGVA.K	N	Y	9.13	1.31	1.6	979000	0	0	0	1420000	1330000	1660000	4590000	4330000	4350000	2940000	5680000	2790000	0	0	0	0	0	0	0	0	0	874000	1330000	1100000	3210000	2870000	1850000	1860000	2010000	1750000	0	0	0	0	0	0	0	0	0	0
12	10	Q897B4	N.LDAIHDTVHE.M	N	Y	9.17	2.74	1.8	935000	0	0	0	1030000	1010000	877000	1630000	1470000	0	823000	0	1010000	0	0	0	0	0	0	0	0	0	2260000	2020000	2600000	0	2680000	2570000	960000	869000	1040000	1030000	0	0	0	861000	641000	0	0	368000	4000000
12	10	Q897B4	E.L(+12.00)AWADEHVIG.V	N	Y	11.42	3.9	2.2	919000	0	0	0	715000	802000	715000	1180000	1270000	1100000	712000	887000	600000	0	422000	371000	619000	0	0	0	0	0	833000	739000	675000	961000	1030000	1070000	743000	618000	397000	439000	675000	437000	622000	601000	523000	0	0	0	975000
12	10	Q897B4	E.LAWADEHVIGVA.K	N	Y	8.91	3.27	1.9	656000	0	317000	345000	6320000	5480000	5730000	1110000	0	1090000	0	0	0	0	0	0	0	0	0	0	0	0	3170000	602000	2850000	0	0	0	0	0	0	0	0	0	0	0	0	174000	145000	0	3750000
12	10	Q897B4	L.NLDAIHDTVHE.M	N	Y	9.73	3.41	2	1350000	8090000	2720000	2260000	3660000	3240000	3400000	0	0	0	0	0	0	0	0	0	0	0	0	7220000	5620000	5670000	7860000	8660000	7670000	917000	628000	0	0	0	0	0	0	0	0	0	0	9230000	7220000	7070000	4630000
12	10	Q897B4	E.LAWADEHVIG.V	N	Y	6.81	1.35	2.2	373000	0	0	0	1980000	2190000	2070000	1670000	1620000	1540000	0	0	0	0	0	0	0	0	0	0	0	0	1050000	1050000	1570000	893000	735000	715000	0	0	0	0	0	0	0	0	0	0	0	0	2270000
12	10	Q897B4	A.KGVDEEVIEG.L	N	Y	5.75	0.85	2.6	363000	0	0	0	1300000	1410000	1270000	2590000	0	2570000	1520000	1940000	0	0	0	0	0	0	0	0	0	0	0	0	0	0	1250000	1130000	907000	0	0	0	0	0	0	0	0	0	0	0	1030000
12	10	Q897B4	E.EAEHAAKFAEL.L	N	Y	5.86	1.03	1.7	343000	0	0	0	817000	0	0	2320000	0	2400000	0	1930000	1470000	0	0	0	0	0	0	0	0	0	0	0	0	0	0	1340000	0	849000	799000	0	0	0	0	0	0	0	0	0	2720000
12	10	Q897B4	E.LAW(+12.00)ADEHVIGVA.K	N	Y	7.25	1.01	1.8	304000	0	0	0	1210000	1830000	1740000	0	404000	0	0	0	0	0	0	0	0	0	0	0	0	0	1130000	1140000	1130000	0	0	0	0	0	0	0	0	0	0	0	0	0	0	0	767000
12	10	Q897B4	E.H(+12.00)(+12.00)VIGVAKGVD.E	N	Y	7.69	3.05	1.5	192000	2500000	896000	585000	0	0	0	0	0	0	0	0	0	0	0	0	0	0	0	1700000	1260000	936000	0	0	0	0	0	0	0	0	0	0	0	0	0	0	0	0	854000	0	0
36	37	Q898R1	K.LAKDKGLNRVY.V	Y	Y	11.26	1.92	2.1	940000	0	0	0	4280000	1840000	2450000	3880000	4370000	3370000	0	2100000	1800000	0	0	0	0	0	0	0	0	0	2300000	2800000	2000000	2490000	2440000	1880000	1150000	1570000	1170000	0	0	0	0	0	0	0	0	0	3060000
36	37	Q898R1	E.FVLPTVILK.D	Y	Y	11.32	2.64	1.8	412000	911000	672000	1040000	2070000	1630000	1700000	1440000	1230000	1120000	331000	0	292000	0	0	0	0	0	0	401000	271000	249000	1370000	1380000	1330000	756000	0	809000	0	0	0	0	0	0	0	0	0	791000	606000	386000	2480000
36	37	Q898R1	K.DEDSIIFFN.F	Y	Y	13.55	2.06	2.2	356000	0	0	0	145000	0	0	671000	758000	0	925000	800000	677000	559000	1010000	613000	641000	607000	639000	0	0	0	0	0	0	392000	321000	387000	480000	390000	492000	459000	447000	271000	0	424000	342000	0	0	0	236000
37	41	Q891C6	E.KHVPVIE.K	Y	Y	20.07	4.97	1.3	3550000	5070000	2210000	1320000	3240000	2990000	2380000	11100000	9740000	5290000	6290000	9420000	6620000	8390000	9690000	8250000	11000000	7760000	9350000	0	263000	0	0	0	0	3120000	4080000	3810000	3320000	4550000	3290000	4320000	3950000	3990000	5730000	4900000	4310000	1020000	733000	0	1650000
37	41	Q891C6	K.IGEAEHPMIE.E	Y	Y	13.96	5.17	1.6	3460000	0	0	0	11400000	10200000	10800000	14300000	16300000	14700000	5740000	7830000	5390000	1280000	0	0	703000	0	0	0	0	0	8780000	9960000	8960000	11200000	8990000	8940000	5050000	3310000	3830000	0	0	0	0	0	445000	0	0	0	9950000
37	41	Q891C6	E.VVHKGGGQLVC.C	Y	Y	20.85	3.5	2	6350000	0	0	0	4810000	3680000	3480000	15100000	20900000	7940000	11500000	12300000	10800000	7330000	8140000	9070000	1960000	6990000	7060000	0	0	0	3390000	5030000	3820000	10700000	11200000	9240000	8610000	10600000	8750000	7230000	6140000	6670000	6320000	6880000	5630000	0	0	0	4350000
37	41	Q891C6	E.EHYIEWIEVLT.E	N	Y	6.4	1.41	2.3	164000	0	0	0	1060000	857000	1210000	531000	603000	456000	0	0	0	0	0	0	0	0	0	0	0	0	455000	802000	533000	240000	0	281000	0	0	0	0	0	0	0	0	0	0	0	0	789000
18	20	Q894V0	Q.EKDGEFIE.L	Y	Y	27.71	19.58	1.2	7660000	0	0	0	904000	0	0	3900000	2920000	3470000	5270000	6610000	3920000	7970000	8000000	7040000	9650000	9280000	8900000	0	0	0	0	1680000	1200000	4980000	5320000	3380000	8260000	5410000	4900000	8280000	9000000	8540000	11100000	9260000	9230000	0	0	0	4700000
18	20	Q894V0	N.TNYQVIT.I	N	Y	7.56	0.16	2	3000000	0	0	0	0	0	920000	4980000	4390000	4630000	3570000	6900000	3650000	4300000	4510000	4480000	5360000	4560000	4950000	0	0	0	2180000	2010000	2190000	3800000	4300000	3500000	6670000	3860000	4100000	4680000	4720000	4840000	6210000	5590000	4800000	0	0	0	802000
18	20	Q894V0	N.TNYQVITIVPR	N	Y	17.55	5.23	2	2620000	1250000	514000	558000	2340000	1990000	2530000	2950000	3090000	2130000	1630000	1680000	0	1060000	1440000	1830000	1680000	1280000	2260000	555000	417000	359000	5220000	6210000	5300000	4530000	5190000	5430000	2090000	2340000	1810000	3200000	2570000	3070000	2060000	2610000	2290000	0	419000	572000	5950000
18	20	Q894V0	E.S(+12.00)VKNQTEFQ.A	N	Y	14.14	8.01	2.2	2550000	0	0	123000	0	0	0	0	0	0	1230000	0	1320000	2480000	1850000	1610000	1640000	3050000	2220000	0	0	0	0	0	690000	1830000	0	1310000	1200000	1620000	1640000	0	2270000	2220000	2880000	2850000	2540000	0	0	0	0
18	20	Q894V0	E.LTDEDLAKM(+15.99)NLK.I	Y	Y	11.2	5.62	2	3540000	0	0	0	0	0	0	1230000	996000	0	1690000	3310000	831000	1450000	0	2630000	1560000	1430000	0	0	0	0	0	0	0	3360000	1740000	1970000	3320000	1650000	3000000	2130000	2120000	3550000	2700000	3590000	1800000	0	0	0	0
18	20	Q894V0	R.TADKGNGVIIRRLN.T	Y	Y	29.24	2.9	1.5	14500000	0	0	0	2600000	3660000	3480000	19200000	13800000	13700000	17600000	20800000	15900000	21600000	18400000	25300000	25100000	24700000	26000000	0	0	0	4860000	7780000	8550000	19500000	14100000	11500000	12400000	18700000	16800000	19000000	22100000	25600000	23100000	24600000	23700000	0	0	0	8670000
18	20	Q894V0	G.STRPVFM(+15.99).A	N	Y	9.21	1.32	1.8	1760000	0	0	0	0	0	0	3000000	2640000	2190000	1880000	2810000	1500000	2640000	4050000	2750000	3690000	3720000	3080000	0	0	0	1080000	0	0	2830000	0	1630000	2270000	2150000	1450000	2980000	3190000	2810000	4240000	3850000	3550000	0	0	0	0
18	20	Q894V0	K.ELNHNQVNE.L	N	Y	9.56	0.75	1.8	1760000	0	0	0	0	0	0	1520000	0	0	2370000	2840000	2000000	5330000	0	4610000	0	4390000	5430000	0	0	0	833000	733000	0	976000	0	0	2530000	2900000	1760000	0	6720000	4580000	4770000	5700000	4390000	0	0	0	0
18	20	Q894V0	R.TADKGNGVIIR.R	N	Y	12.64	1.81	1.5	1510000	0	0	0	0	0	0	0	0	0	1190000	0	1150000	4530000	4710000	4600000	1820000	5560000	5070000	0	0	0	0	0	0	0	0	0	1080000	1490000	0	4800000	3900000	5410000	6830000	6860000	6230000	0	0	0	0
18	20	Q894V0	G.STRPVFM.A	N	Y	11.31	0.62	1.9	1370000	0	0	0	0	0	0	0	2010000	2430000	1880000	3120000	1790000	2980000	2850000	2700000	3130000	0	0	0	0	0	839000	633000	0	1620000	2200000	1850000	2400000	1920000	1660000	3140000	2720000	2970000	2780000	3560000	3810000	0	0	0	0
18	20	Q894V0	R.Q(-17.03)KRDIEPGSYFE.D	N	Y	7.67	1.71	2.2	1200000	0	0	0	0	0	0	0	0	0	0	0	0	1630000	3590000	1750000	1930000	3350000	1710000	0	0	0	0	0	0	0	0	0	1030000	0	0	2270000	1680000	0	2960000	2790000	2200000	0	0	0	0
18	20	Q894V0	E.S(+12.00)VK(+12.00)NQTEFQ.A	N	Y	8.86	1.81	2.4	983000	0	0	0	0	0	0	845000	1530000	0	0	1920000	0	1600000	2380000	1560000	0	0	2390000	0	0	0	0	0	0	0	0	917000	1160000	0	1190000	1430000	1490000	1860000	1790000	1490000	0	0	0	0	0
18	20	Q894V0	E.LTDEDLAKMNLK.I	N	Y	8.29	2.19	2.3	1370000	0	0	0	0	0	0	812000	849000	0	1930000	1310000	0	0	0	719000	0	0	944000	0	0	0	0	0	0	0	1540000	1820000	2910000	1620000	1300000	817000	0	0	962000	0	0	0	0	0	0
18	20	Q894V0	K.RDIEPGSYFE.D	N	Y	10.37	1.57	1.9	732000	0	0	0	0	0	0	0	0	0	0	0	0	1620000	0	1230000	1370000	1290000	1950000	0	0	0	0	0	0	0	0	0	1160000	852000	837000	1960000	1580000	1890000	2320000	2640000	2320000	0	0	0	0
18	20	Q894V0	T.DEDLAKMN.L	N	Y	6	1.27	2.3	439000	0	0	0	0	0	0	0	0	0	0	0	0	0	1610000	0	0	1790000	0	0	0	0	0	0	0	0	0	0	0	0	0	1380000	0	1260000	1570000	1710000	1660000	0	0	0	0
26	72	Q898G2	E.N(+12.00)(+12.00)VILVN(+.98)GLG.Y	N	Y	22.39	11.29	1	3370000	2060000	1210000	1160000	3800000	3720000	3770000	4010000	4480000	4580000	4300000	3990000	3250000	2620000	2220000	2740000	2060000	1540000	2280000	1360000	1440000	695000	3530000	3410000	3430000	3500000	3110000	4240000	3240000	3220000	3680000	1810000	2190000	1900000	1800000	269000	244000	1570000	1040000	870000	4110000
26	72	Q898G2	E.NVILVN(+.98)GLG.Y	Y	Y	27.03	15.1	1.4	43300000	7610000	6150000	5670000	66600000	69500000	63000000	71700000	13100000	66000000	46400000	80300000	47100000	34400000	38400000	38100000	36000000	31200000	35400000	8080000	5980000	4510000	47600000	38700000	51000000	46200000	52500000	53000000	45800000	32200000	30800000	23300000	25700000	19100000	24900000	22600000	24600000	11400000	10800000	7680000	66800000
26	72	Q898G2	N.VILVN(+.98)GLG.Y	N	Y	10.04	1.19	1.5	2160000	0	0	332000	2110000	2280000	2510000	3090000	3400000	3070000	1670000	3150000	1570000	1590000	1770000	1830000	1640000	1290000	1820000	536000	441000	343000	2580000	2740000	2730000	3430000	3670000	3690000	3450000	2560000	2190000	1560000	1580000	1750000	1840000	1900000	1720000	488000	0	453000	2940000
26	72	Q898G2	E.N(+12.00)VILVN(+.98)GLG.Y	N	Y	10.88	4.75	1.5	5340000	21100000	12600000	11800000	3040000	1400000	3250000	3950000	3870000	3630000	1850000	1940000	520000	1050000	1390000	1900000	1020000	942000	949000	10100000	7040000	5120000	3860000	4110000	1060000	4860000	3870000	4890000	3300000	2930000	2170000	1720000	1840000	1440000	1830000	1840000	1910000	8480000	7930000	5220000	1150000
26	72	Q898G2	S.KGYPVLF.A	Y	Y	10.15	1.34	1.8	816000	0	0	0	0	0	0	999000	0	0	1050000	1330000	802000	1110000	1540000	1280000	1530000	1360000	1450000	0	0	0	0	0	0	0	0	869000	840000	641000	845000	1120000	1480000	1220000	1600000	1220000	1410000	0	0	0	0
9	6	Q891F6	A.IGKDPVE.V	Y	Y	47.63	47.95	1.2	27900000	3890000	1480000	747000	13800000	15900000	17100000	37400000	25200000	25200000	24600000	24100000	19400000	36000000	35200000	31200000	43100000	34800000	25700000	2710000	1930000	1470000	19500000	17200000	15100000	14300000	17700000	17500000	12800000	20000000	16500000	20700000	20500000	22400000	24700000	20200000	23700000	3110000	2430000	1940000	32700000
9	6	Q891F6	G.ANHPMGPLA.L	Y	Y	44.64	2.74	0.9	23500000	0	1170000	0	12300000	11900000	12900000	30100000	36600000	35700000	27800000	43500000	29000000	35000000	40600000	33500000	41200000	35100000	41100000	0	0	0	10500000	12800000	11600000	28500000	27000000	20900000	21100000	25000000	21800000	32700000	31700000	30300000	37100000	35400000	34900000	0	0	0	13600000
9	6	Q891F6	T.ATNRPDKVIG.M	Y	Y	53.14	32.05	0.8	39200000	0	0	0	10300000	12100000	13100000	57800000	56400000	38600000	36200000	45500000	40500000	62100000	67800000	53000000	0	57900000	56100000	0	0	0	12000000	10300000	10900000	21300000	24400000	24600000	27900000	33100000	26400000	45400000	56600000	37300000	41400000	49100000	42600000	0	0	0	21600000
9	6	Q891F6	G.ANHPM(+15.99)GPLA.L	N	Y	45.21	11.25	0.9	16400000	0	335000	0	8720000	9600000	9900000	21300000	20000000	23200000	15000000	15600000	15700000	19600000	25100000	20100000	21700000	21700000	20400000	0	0	0	10200000	9400000	9950000	20200000	13900000	13800000	15200000	19600000	15800000	18400000	22000000	18100000	22800000	24500000	20800000	0	0	0	11200000
9	6	Q891F6	A.EAPGFVV.N	N	Y	23.49	12.73	0.9	11600000	0	0	0	2880000	2920000	3230000	11000000	11400000	11300000	9410000	13800000	8580000	10900000	13100000	10700000	12600000	10500000	11600000	0	0	0	3010000	3020000	3120000	8910000	10300000	9720000	11600000	8200000	8250000	10400000	10300000	10100000	12200000	11500000	11700000	0	0	0	4530000
9	6	Q891F6	A.TSQETFDAVK.E	N	Y	21.86	11.9	1.6	13600000	0	0	0	9270000	6860000	8500000	24800000	26400000	24000000	11900000	15300000	12600000	7590000	10300000	8730000	8270000	7590000	8900000	0	0	0	5820000	6480000	7410000	16200000	15600000	11100000	8880000	7860000	8210000	5880000	7460000	6230000	7940000	5520000	4930000	0	0	0	12600000
9	6	Q891F6	A.EAPGFVVNRIL.I	N	Y	47.06	54.86	1.1	10500000	0	0	0	22200000	20300000	25400000	16500000	9180000	10400000	3410000	4180000	0	2660000	3180000	2960000	2390000	0	0	0	0	0	24100000	23400000	11600000	10100000	11200000	10600000	0	2220000	2770000	1360000	1230000	1250000	2500000	2110000	2410000	0	0	0	38800000
9	6	Q891F6	E.AAIENME.I	N	Y	11.12	1.03	1.5	9250000	0	0	0	3480000	3940000	3610000	18100000	17700000	18600000	12100000	22600000	13200000	15300000	14600000	16400000	18000000	16800000	17600000	0	0	0	2370000	3430000	3250000	11500000	11000000	7450000	11300000	10100000	7550000	10400000	11300000	11300000	14200000	13500000	12500000	0	0	0	4540000
9	6	Q891F6	G.AGTM(+15.99)GAGIA.Q	N	Y	9.93	2.46	1.6	8970000	2110000	1150000	715000	11300000	10900000	14300000	13500000	13900000	12400000	4190000	4630000	5230000	0	2250000	0	0	0	1670000	1980000	1300000	1280000	20000000	18700000	17200000	14600000	11100000	8360000	5260000	5590000	6190000	2120000	1720000	1880000	0	2080000	0	1500000	1740000	0	20300000
9	6	Q891F6	A.TAEDIDKAMM.L	N	Y	31.56	12.88	1.4	8470000	0	0	0	3400000	4590000	3450000	16400000	13900000	17200000	12200000	17000000	9800000	9430000	8910000	10200000	10500000	8880000	9810000	0	0	0	3430000	3830000	3680000	10400000	11600000	8250000	11700000	8520000	7520000	8300000	9030000	8660000	10000000	8340000	7810000	0	0	0	2920000
9	6	Q891F6	T.AEDIDKAMM.L	N	Y	35.68	11.1	1.3	6590000	0	0	0	2850000	3240000	2750000	10900000	11200000	10100000	8040000	11500000	7940000	7730000	9190000	7160000	8430000	7210000	7340000	0	0	0	2980000	3070000	3470000	8130000	8140000	6310000	9300000	6220000	6740000	7450000	5940000	6390000	8560000	5950000	7220000	0	0	0	7390000
9	6	Q891F6	E.RGIKGIE.K	N	Y	26.67	29.57	1.3	6460000	0	1530000	893000	2710000	2570000	2750000	0	8010000	7290000	7700000	8450000	7490000	8640000	9410000	6740000	0	7850000	5320000	1070000	0	539000	2440000	2360000	2800000	3840000	4690000	4660000	5180000	6790000	4650000	6720000	6940000	6220000	5830000	4830000	4850000	769000	750000	0	3410000
9	6	Q891F6	T.ETGDTKYRAHSLLR.K	N	Y	23.37	17.18	1.7	8280000	0	0	0	31000000	30900000	26400000	46400000	49500000	31400000	14300000	15100000	13500000	5270000	3140000	1810000	0	4670000	4820000	0	0	0	25500000	20900000	23900000	17300000	17200000	15100000	9940000	14000000	8230000	1180000	5350000	5610000	6650000	5230000	5420000	0	0	0	22700000
9	6	Q891F6	A.TAEDIDKAMM(+15.99).L	N	Y	19.57	7.29	1.6	4740000	0	0	0	1130000	975000	1370000	5300000	4460000	5330000	4230000	5780000	4280000	4340000	4080000	4610000	5030000	5280000	5150000	0	0	0	1430000	1380000	0	4890000	5920000	4140000	4540000	4550000	4070000	5030000	5800000	4310000	5760000	5110000	5340000	0	0	0	0
9	6	Q891F6	L.GANHPMGPLA.L	N	Y	20.85	1.73	1.6	4730000	2540000	1030000	675000	5300000	5500000	5990000	8740000	8050000	8790000	5720000	9180000	5220000	7180000	7690000	6350000	8500000	7330000	7280000	883000	0	488000	4360000	4830000	4490000	5320000	6110000	4720000	5720000	4780000	3630000	5030000	5100000	5910000	8040000	5350000	5810000	0	510000	336000	5110000
9	6	Q891F6	N.KAADCDLVVE.A	N	Y	19.41	2.11	1.8	4620000	0	0	0	2370000	2080000	2210000	9320000	10800000	10200000	8030000	12600000	7470000	5160000	4840000	4900000	4120000	4750000	4920000	0	0	0	2050000	1790000	2280000	9010000	9850000	7640000	11600000	8250000	8140000	4350000	5060000	5680000	5660000	5090000	4540000	0	0	0	1470000
9	6	Q891F6	G.AN(+.98)HPM(+15.99)GPLA.L	N	Y	22.93	6.18	1.3	4430000	0	0	0	3000000	2450000	3210000	5600000	5050000	5600000	3980000	4060000	3680000	4500000	4480000	4560000	5760000	4700000	4290000	0	0	0	4310000	3420000	4040000	6420000	7300000	4580000	4940000	5810000	4960000	6290000	7920000	6630000	7000000	7100000	6790000	0	0	0	3220000
9	6	Q891F6	T.NRPDKVIG.M	N	Y	19.12	1.18	1	4040000	0	0	0	4930000	4190000	4510000	4650000	7280000	5290000	5850000	7350000	6730000	8500000	8710000	8200000	0	5790000	6810000	3520000	0	944000	3990000	4910000	4200000	4430000	4790000	4020000	3620000	5820000	5040000	6300000	7890000	6160000	6960000	5630000	6110000	0	0	641000	4670000
9	6	Q891F6	V.A(+27.99)EAPGFVV.N	N	Y	16.76	4.96	1.4	3700000	0	0	0	509000	263000	758000	2740000	2730000	2730000	4630000	4260000	3660000	6830000	5990000	6430000	4190000	4780000	5060000	0	0	0	1060000	748000	771000	1870000	2300000	2270000	2580000	2220000	3710000	5530000	6030000	5060000	4320000	4200000	4470000	0	0	0	777000
9	6	Q891F6	T.AEDIDKAMM(+15.99).L	N	Y	17.28	4.17	1.8	3190000	0	0	0	0	0	0	3500000	3090000	2820000	2400000	3740000	2980000	2820000	3950000	2830000	3560000	2940000	2910000	0	0	0	0	1620000	1040000	3190000	3450000	2290000	2590000	3070000	2760000	3930000	3240000	3440000	3820000	3220000	3360000	0	0	0	2810000
9	6	Q891F6	G.AGIAQAFAAKGYE.V	N	Y	8.24	1.23	1.9	3070000	39600000	15000000	14000000	393000	0	0	0	0	0	0	0	0	961000	1100000	1170000	1660000	0	1280000	27200000	21300000	13900000	965000	812000	942000	0	0	0	0	0	0	0	0	0	0	996000	1150000	22100000	19700000	13200000	3570000
9	6	Q891F6	A.EGIATAEDIDKAMM.L	N	Y	14.98	6.76	1.8	2840000	0	0	0	13300000	11400000	13600000	0	7730000	6630000	0	2100000	1140000	0	0	0	0	0	701000	0	0	0	11000000	9210000	10700000	6690000	4910000	0	2260000	1580000	1330000	554000	0	0	0	0	566000	0	0	0	3070000
9	6	Q891F6	E.DIDKAMM.L	N	Y	21.8	3.95	1.7	2790000	4430000	1630000	1080000	5360000	5390000	6560000	7350000	5820000	7170000	4230000	5480000	3600000	1520000	2340000	0	1830000	1520000	2040000	2330000	1820000	1330000	7030000	6360000	5510000	7170000	6480000	4460000	6420000	4380000	3660000	2110000	1950000	1950000	2140000	1840000	1770000	1300000	1220000	984000	5010000
9	6	Q891F6	MKKICVL.G	N	Y	15.28	3.32	1.5	2330000	0	0	0	2040000	2530000	2720000	5620000	7710000	8420000	3220000	4570000	2180000	2100000	2340000	2800000	1840000	2290000	2430000	0	0	0	3350000	2230000	3230000	7190000	7890000	5100000	4100000	2740000	2180000	0	0	0	1910000	2090000	1480000	0	0	0	8650000
9	6	Q891F6	E.DIDKAMM(+15.99).L	N	Y	16.03	1.44	1.7	2290000	1510000	655000	515000	4280000	5100000	6040000	4840000	5640000	6000000	3700000	3320000	3170000	1680000	2630000	2530000	2010000	2380000	2230000	792000	694000	0	5770000	6100000	5030000	5760000	4330000	4810000	3840000	3610000	3540000	2280000	2360000	2220000	2090000	2610000	2000000	0	0	0	5430000
9	6	Q891F6	G.AGIAQAFAAKGYEVVLR.D	N	Y	15.67	13.87	1.8	2270000	0	0	0	1820000	1470000	1060000	1730000	2030000	0	0	0	0	5850000	4740000	5090000	12200000	9930000	6620000	0	0	0	1930000	2730000	0	2350000	3090000	1540000	0	560000	0	942000	2880000	1910000	4380000	4060000	5080000	290000	317000	196000	7440000
9	6	Q891F6	R.ICKPETILS.S	N	Y	14.85	1.73	2	2220000	0	610000	0	0	0	0	5940000	5160000	5410000	4600000	6810000	3510000	5980000	6570000	6370000	5950000	6300000	6020000	0	0	0	0	0	0	2720000	2900000	2970000	5120000	3070000	3210000	4710000	3840000	4200000	5030000	4660000	4540000	0	0	0	0
9	6	Q891F6	G.AN(+.98)HPMGPLA.L	N	Y	9.03	1.79	1.8	2130000	0	0	0	1480000	1290000	0	2200000	1590000	1760000	2660000	2470000	0	2590000	3130000	2820000	0	2850000	3380000	0	0	0	1410000	1120000	1550000	0	2840000	2390000	3400000	1930000	2030000	3620000	3240000	2890000	3990000	3860000	3540000	0	0	0	0
9	6	Q891F6	A.TSQETFD.A	N	Y	5.85	1.9	1.9	1990000	0	0	0	0	0	0	0	1520000	1540000	2260000	2620000	2210000	3060000	3950000	3470000	4280000	3050000	3230000	0	0	0	0	0	0	0	1070000	0	1660000	1380000	0	2290000	2060000	1930000	3140000	2410000	3120000	0	0	0	0
9	6	Q891F6	K.LIEIIRGMA.T	N	Y	14.75	5.52	1.9	1800000	0	0	0	3770000	3210000	3990000	1830000	1760000	1750000	0	0	0	928000	1390000	1180000	1490000	1100000	1380000	0	0	0	2730000	2460000	2650000	2290000	2100000	3750000	0	0	0	0	0	0	1530000	1320000	1380000	0	151000	0	10100000
9	6	Q891F6	G.AGTM(+15.99)GAGIAQ.A	N	Y	18.63	4.17	1.4	1780000	0	902000	573000	3840000	4270000	4490000	3690000	2350000	2160000	0	927000	873000	0	0	0	0	0	0	1140000	1050000	790000	5310000	4760000	5340000	2420000	2440000	2450000	1030000	0	616000	0	0	0	0	0	0	1140000	923000	854000	5030000
9	6	Q891F6	A.QEDMDSILG.R	N	Y	7.77	2.16	2	1760000	0	0	0	0	0	698000	3950000	3890000	3240000	2960000	3770000	2310000	0	0	0	0	0	0	0	0	0	739000	533000	707000	2920000	2290000	2890000	2870000	1690000	1820000	897000	807000	0	0	0	0	0	0	0	0
9	6	Q891F6	M(+15.99)KKICVL.G	N	Y	13.67	2.58	1.9	1610000	0	0	0	0	0	0	2720000	2520000	2050000	2240000	2100000	2400000	2320000	2170000	2180000	2460000	1920000	1380000	0	0	0	0	0	0	2080000	2440000	1430000	1900000	2570000	2030000	2150000	1620000	2010000	2560000	0	1830000	0	0	0	0
9	6	Q891F6	A.TATNRPDKVIG.M	N	Y	10.18	2.83	2.1	2900000	0	0	0	0	0	0	7280000	4470000	1630000	3290000	4310000	3390000	4820000	4670000	3200000	0	3580000	4470000	0	0	0	0	0	0	0	2590000	830000	2040000	2350000	0	3810000	2430000	2410000	3350000	4210000	2640000	0	0	0	0
9	6	Q891F6	A.IMDVLYT.E	N	Y	7.5	0.9	2.1	1510000	542000	0	0	5790000	5350000	4660000	5470000	5080000	5530000	1820000	2910000	1540000	706000	468000	700000	654000	0	421000	0	0	0	4060000	3860000	3540000	4130000	3550000	4430000	1900000	1690000	1150000	563000	843000	832000	849000	890000	953000	0	0	0	2570000
9	6	Q891F6	E.VSVAIGKDPVE.V	N	Y	17.48	6.98	0.7	1490000	22500000	11800000	6380000	0	0	0	0	0	0	0	0	0	0	0	0	0	0	0	11600000	9750000	7610000	0	0	0	0	0	0	0	0	0	0	0	0	0	0	0	14600000	15800000	15100000	0
9	6	Q891F6	A.EAPGFVVNRILIPMIN.E	N	Y	15	6.62	2.1	1400000	662000	256000	293000	575000	915000	935000	867000	941000	817000	0	0	0	1500000	2000000	1160000	1910000	1360000	973000	294000	0	0	1290000	1240000	1270000	1930000	3120000	3870000	0	173000	0	300000	0	322000	1650000	1660000	291000	398000	179000	193000	6060000
9	6	Q891F6	E.IATATNRPDKVIG.M	N	Y	12.92	5.41	1.6	2030000	13400000	5570000	2810000	6130000	7330000	8110000	0	0	0	0	0	737000	0	0	0	0	0	0	6810000	3790000	3420000	4530000	6190000	6700000	0	0	0	0	0	0	0	0	0	0	0	0	7220000	6230000	4150000	13900000
9	6	Q891F6	E.VAEAPGFVVNRIL.I	N	Y	21.01	9.7	1.7	1050000	5160000	2650000	2930000	2300000	2190000	2830000	0	0	0	0	0	0	0	0	0	0	0	0	4280000	2280000	2140000	2770000	2540000	1900000	0	0	0	0	0	0	0	0	0	0	0	0	4040000	3090000	2010000	4580000
9	6	Q891F6	E.LDRICKPE.T	N	Y	7.78	1.53	1.8	1360000	0	0	0	6890000	8470000	6960000	0	3270000	2630000	0	707000	882000	0	0	0	0	0	0	0	0	0	8260000	10000000	6580000	3530000	3510000	4030000	486000	981000	0	0	0	0	0	0	0	0	0	0	7410000
9	6	Q891F6	L.GANHPM(+15.99)GPLA.L	N	Y	8.75	0.75	2.8	879000	0	0	0	1940000	0	2310000	2950000	1850000	1980000	0	0	1390000	0	0	2370000	0	0	0	0	0	125000	3020000	0	0	2720000	1860000	2280000	1510000	0	0	0	0	2240000	2470000	3170000	1910000	0	0	0	0
9	6	Q891F6	A.QAFAAKGYE.V	N	Y	11.96	3.18	1.4	854000	2970000	1040000	1160000	2550000	2520000	2410000	0	0	0	0	0	0	0	0	0	0	0	0	2820000	1720000	1260000	3230000	3220000	0	0	0	0	0	0	0	0	0	0	0	0	0	1750000	1470000	1370000	3490000
9	6	Q891F6	T.EIATATNRPDKVIG.M	N	Y	7.04	3.49	2.3	1630000	0	0	0	4200000	3780000	4180000	3680000	3260000	3060000	0	0	0	0	0	0	0	0	0	0	0	0	1960000	4120000	3360000	2950000	1250000	1490000	0	0	0	0	0	0	0	0	0	0	0	0	3640000
9	6	Q891F6	E.L(+12.00)DRICKPE.T	N	Y	9.87	3.26	2.1	795000	0	0	0	963000	811000	0	0	2400000	0	0	947000	0	0	0	0	0	0	0	0	0	0	2140000	0	1270000	2540000	3780000	2030000	1810000	1330000	1250000	0	0	0	0	0	0	0	0	0	0
9	6	Q891F6	A.QEDMDSILGRIE.G	N	Y	8.59	3.36	2	735000	0	0	0	810000	1060000	960000	1890000	1640000	1670000	0	612000	0	0	0	0	0	0	0	0	0	0	0	1100000	1170000	1310000	1330000	1020000	0	0	0	0	0	0	0	0	0	398000	0	238000	0
9	6	Q891F6	E.V(+12.00)SVAIGKDPVE.V	N	Y	12.02	5.29	1.1	626000	3590000	1520000	1030000	0	0	0	0	0	0	0	0	0	0	0	0	0	0	0	3650000	3680000	2610000	0	0	0	0	0	0	0	0	0	0	0	0	0	0	0	3870000	2820000	1900000	0
9	6	Q891F6	G.MHFFNPAPVMK.L	N	Y	5.94	1.91	1.7	433000	0	0	0	1660000	1520000	1530000	0	0	879000	0	0	0	0	0	0	0	0	0	0	0	0	1060000	1950000	1570000	0	775000	719000	0	0	0	0	0	0	0	0	0	0	0	0	2950000
9	6	Q891F6	E.D(+12.00)IDKAMM(+15.99).L	N	Y	8.01	2.53	1.9	370000	0	0	0	853000	0	0	0	0	0	0	0	0	0	0	0	0	0	0	0	0	0	1630000	1820000	1700000	1370000	0	1330000	0	1180000	0	0	0	0	0	0	0	0	0	0	1530000
9	6	Q891F6	S.ITEIATATNRPDKVIG.M	N	Y	4.61	3.26	2.4	370000	0	0	0	1770000	1910000	2200000	0	0	0	0	0	0	0	0	0	0	0	0	0	0	0	1170000	812000	0	0	0	0	0	0	0	0	0	0	0	0	0	0	0	0	1930000
9	6	Q891F6	G.AGTM(+15.99)GAGIAQAFAAKGY.E	N	Y	8.34	0.98	1.7	338000	4600000	1630000	1510000	0	0	0	0	0	0	0	0	0	0	0	0	0	0	0	2410000	1810000	1090000	0	0	0	0	0	0	0	0	0	0	0	0	0	0	0	2210000	2130000	1620000	0
9	6	Q891F6	E.KGLSKLV.S	N	Y	7.42	3.12	1.6	301000	0	0	0	0	0	0	0	0	0	865000	0	503000	0	0	0	0	0	0	0	0	0	0	0	0	0	681000	0	0	681000	761000	0	0	0	0	0	0	0	0	0	0
9	6	Q891F6	G.AGIAQAFAAKGY.E	N	Y	8.46	1.17	1.3	276000	3610000	1920000	1470000	0	0	0	0	0	0	0	0	0	0	0	0	0	0	0	1980000	1630000	908000	0	0	0	0	0	0	0	0	0	0	0	0	0	0	0	1880000	1980000	1060000	0
9	6	Q891F6	E.D(+12.00)IDKAMM.L	N	Y	4.78	1.92	2.6	144000	0	0	0	488000	0	0	0	0	0	0	0	0	0	0	0	0	0	0	519000	443000	321000	0	965000	1380000	1230000	0	0	778000	633000	0	0	0	0	0	0	0	0	0	0	0
9	6	Q891F6	G.AGTM(+15.99)GAGIAQA.F	N	Y	5.57	1.2	1.3	132000	0	0	0	626000	1280000	0	0	0	0	0	0	0	0	0	0	0	0	0	691000	746000	625000	1380000	1740000	1280000	0	771000	0	0	0	0	0	0	0	0	0	0	486000	0	429000	760000
9	6	Q891F6	A.EAPGFVVN(+.98)RIL.I	N	Y	4.08	2.31	2.2	130000	0	0	0	458000	0	431000	0	620000	0	0	499000	312000	0	0	0	0	0	0	0	0	0	241000	0	572000	0	0	0	0	0	0	0	0	0	0	0	0	0	0	0	745000
9	6	Q891F6	G.AGTM(+15.99)GAGIAQAFAAKGYE.V	N	Y	17.39	3.51	2	1420000	18200000	7490000	5480000	0	0	0	0	0	0	0	0	0	0	0	0	0	0	0	11800000	7980000	6140000	0	0	0	0	0	0	0	0	0	0	0	0	0	0	0	8320000	7620000	5900000	0
9	6	Q891F6	G.AGTM(+15.99)GAGIAQAF.A	N	Y	5.38	0.81	2.5	90000	819000	551000	339000	0	0	0	0	0	0	0	0	0	0	0	0	0	0	0	796000	654000	415000	0	0	0	0	0	0	0	0	0	0	0	0	0	0	0	771000	0	490000	0
42	49	Q891L6	M.VPAVHPLA.N	Y	Y	14.43	1.58	2.3	2170000	0	0	0	1610000	1910000	2190000	3690000	3620000	3870000	2750000	5260000	2450000	3800000	3270000	3130000	3820000	3090000	2730000	0	0	0	1520000	1420000	1370000	2800000	3120000	2030000	2540000	2510000	2030000	2450000	2690000	2870000	2870000	2350000	2950000	0	0	0	1720000
42	49	Q891L6	G.RGAGELPTG.S	Y	Y	12.79	1.89	1.7	1940000	0	0	0	2210000	1750000	2200000	3870000	4840000	5130000	3160000	3690000	2760000	0	4110000	2670000	2780000	3290000	0	0	0	0	1760000	2310000	2330000	2920000	2830000	0	2370000	2810000	2490000	2900000	2290000	2320000	2580000	2520000	2160000	0	0	0	0
42	49	Q891L6	G.DIISVIRNKE.R	Y	Y	17.05	4.47	1.8	1770000	0	0	0	5730000	5290000	6370000	4890000	5630000	5390000	1770000	3260000	1430000	0	0	0	0	0	0	0	0	0	3680000	4290000	3070000	4240000	2840000	3070000	1630000	1560000	1170000	0	0	0	0	0	0	0	0	0	6610000
42	49	Q891L6	G.KGVWNILQ.I	N	Y	14.64	2.44	1.7	535000	0	0	0	611000	0	582000	1140000	1520000	1220000	825000	1460000	812000	872000	1090000	831000	1250000	996000	1140000	0	0	0	0	490000	668000	870000	735000	957000	1290000	819000	671000	859000	909000	719000	781000	692000	711000	0	0	0	0
13	8	Q891X9	G.WDTNKYDGGNDFDLD.A	Y	Y	32.11	35.32	1.1	11100000	0	0	0	4550000	4770000	5930000	24100000	31000000	35300000	20700000	40800000	20600000	20300000	21600000	16300000	16500000	15400000	15500000	0	278000	0	5880000	5690000	6440000	28900000	25300000	23600000	22500000	19200000	12500000	10900000	20400000	13100000	18100000	13400000	15200000	0	0	0	7680000
13	8	Q891X9	K.DDSGSIVHLG.D	Y	Y	36.87	24.71	1.1	9250000	0	0	0	11000000	12700000	13000000	27100000	26100000	27800000	13800000	26600000	12600000	9090000	11000000	9310000	10700000	9010000	8930000	0	0	0	12700000	12200000	13100000	17400000	19700000	16900000	13600000	10800000	11100000	6160000	8550000	7260000	8260000	7440000	7440000	0	0	0	13800000
13	8	Q891X9	M.SDN(+.98)DFIFYNNLK.D	N	Y	35.85	24.24	1.4	6680000	0	0	0	8970000	8430000	8060000	11100000	11800000	16300000	9650000	14600000	7600000	10900000	8790000	7000000	8040000	8230000	8260000	0	420000	554000	10900000	10100000	13600000	15200000	14000000	14800000	11600000	6930000	5840000	5960000	7730000	7540000	6890000	7580000	8330000	1010000	687000	678000	11500000
13	8	Q891X9	K.DDSGSIVH.L	N	Y	14.08	2.2	1.6	4990000	0	0	0	16200000	12500000	14500000	15500000	12800000	6560000	2410000	8620000	9290000	5350000	7230000	5710000	2020000	2860000	1540000	0	0	352000	16100000	20200000	18700000	5560000	10800000	7820000	6750000	8630000	6480000	7360000	4050000	8270000	6610000	4020000	3270000	0	559000	522000	13200000
13	8	Q891X9	M.SDN(+30.01)DFIFYNNLK.D	N	Y	29.95	35.82	1.8	3500000	0	0	0	5420000	5830000	7770000	9240000	11000000	7560000	5350000	8360000	4430000	4260000	4820000	3790000	5110000	5030000	5300000	0	0	0	3920000	3750000	5160000	5370000	3870000	5180000	4700000	3430000	2160000	3620000	3110000	2470000	2840000	2480000	2170000	106000	0	0	8480000
13	8	Q891X9	G.WDTNKYDGGNDFD.L	N	Y	18.11	7.97	1.6	3200000	0	0	0	1880000	1580000	1080000	5800000	3480000	2370000	8010000	12500000	6860000	7770000	8610000	10100000	8650000	7970000	9410000	0	0	0	860000	0	0	4020000	4120000	3820000	6810000	4400000	4240000	5980000	5230000	5060000	7070000	7770000	6750000	0	0	0	2500000
13	8	Q891X9	M.SDNDFIFYNNLK.D	Y	Y	56.14	20.42	1.4	87200000	2750000	1020000	627000	116000000	131000000	178000000	204000000	215000000	150000000	115000000	161000000	101000000	87900000	92000000	90100000	131000000	97400000	112000000	6120000	5670000	4490000	130000000	112000000	133000000	167000000	111000000	151000000	139000000	96600000	101000000	99900000	81500000	67000000	90700000	64500000	67400000	9450000	8220000	6390000	172000000
13	8	Q891X9	S.DNDFIFYNNLK.D	N	Y	22.8	11.65	1.6	2700000	0	0	0	5190000	4770000	4430000	5550000	8200000	5580000	4710000	7870000	3340000	3980000	4140000	4380000	3630000	3910000	4430000	0	0	0	3860000	4090000	2890000	4980000	5140000	4610000	4300000	2910000	2610000	2570000	2570000	2790000	2610000	2660000	2690000	287000	337000	0	4870000
13	8	Q891X9	M.SDNDFIFYNNLK(+14.02).D	N	Y	23.32	7.6	1.9	2570000	0	0	0	3930000	3910000	4370000	6840000	5250000	4800000	4480000	6330000	3700000	3600000	4310000	3960000	2950000	3160000	2700000	0	0	0	4210000	3860000	1640000	4890000	4250000	5290000	3330000	2960000	3400000	2310000	2420000	2000000	2540000	2200000	2520000	0	0	0	5070000
13	8	Q891X9	T.KTNPGLKKVIVG.L	N	Y	9.32	2.01	1.5	2510000	0	0	0	14100000	15100000	14800000	0	2550000	1670000	0	0	0	0	1050000	1310000	0	0	0	0	0	231000	14500000	13000000	11400000	1900000	1610000	2360000	0	0	0	0	0	0	992000	0	730000	0	0	0	17200000
13	8	Q891X9	H.LGDNKTGEGDGDDEQ.I	N	Y	9.18	2.91	2	2140000	0	0	0	3280000	2890000	0	12900000	11500000	13400000	11300000	12300000	2860000	5870000	5740000	5070000	0	3260000	3230000	0	0	0	1740000	0	2500000	2900000	5350000	5100000	0	3640000	6210000	1900000	0	0	0	0	1230000	0	0	0	6330000
13	8	Q891X9	D.LTKTNPGLKKVIVG.L	N	Y	10.23	3.74	1.4	1710000	0	0	0	10100000	11500000	11300000	0	0	0	0	0	0	0	0	0	0	0	0	535000	653000	559000	7920000	9960000	9000000	427000	0	530000	0	0	0	0	0	0	0	0	0	1340000	902000	647000	12600000
13	8	Q891X9	D.AAAFLLG.E	N	Y	5.82	1.43	1.4	1470000	0	0	327000	9930000	9930000	10200000	792000	755000	933000	0	0	0	0	0	0	0	0	0	3380000	1980000	0	7820000	7610000	7430000	796000	1050000	892000	0	0	0	0	0	0	0	0	0	6510000	5950000	4580000	4960000
13	8	Q891X9	L.LGENGKVM(+15.99).S	N	Y	9.45	2.35	1.3	1230000	0	0	0	7960000	7850000	9610000	4900000	7400000	5130000	2470000	3000000	0	0	0	0	0	0	0	0	0	0	6300000	7040000	6900000	3310000	3290000	3480000	0	0	1590000	0	0	0	0	0	0	0	0	0	4110000
13	8	Q891X9	N.P(+12.00)GLKKVIVG.L	N	Y	10.42	3.03	1.4	881000	0	0	0	4780000	4930000	4370000	0	0	0	0	0	0	0	0	0	0	0	0	0	1080000	810000	3980000	5440000	4200000	0	0	0	0	0	0	0	0	0	0	0	0	2520000	1550000	1810000	3850000
13	8	Q891X9	M.AISLKKGQKVD.L	N	Y	6.73	1.48	0.8	621000	0	0	1140000	5070000	4720000	4020000	0	0	0	0	0	0	0	0	0	0	0	0	0	0	0	4810000	4910000	4030000	0	0	0	0	0	0	0	0	0	0	0	0	0	0	0	0
13	8	Q891X9	G.LGWDTNKYDGGNDFDLD.A	N	Y	4.29	2.07	2.8	432000	400000	0	0	0	0	0	0	2980000	0	867000	0	0	0	0	0	0	0	0	296000	0	0	0	0	352000	2790000	0	2220000	0	0	375000	0	0	0	0	0	0	0	143000	0	0
13	8	Q891X9	M.SDNDFIFY.N	N	Y	12.83	1.1	1.8	2250000	0	0	0	270000	0	277000	1040000	1060000	1330000	3280000	3650000	2370000	6450000	4400000	4920000	4940000	4990000	4870000	0	0	0	309000	0	303000	1440000	1200000	1300000	3500000	2840000	3480000	3480000	4480000	3900000	5980000	4660000	4650000	0	98000	0	724000
13	8	Q891X9	M.SDND(-18.01)FIFYNNLK.D	N	Y	4.79	1.55	2.1	174000	0	0	0	0	0	0	0	681000	0	0	0	0	933000	930000	546000	0	0	0	0	0	0	0	0	0	751000	0	0	0	0	406000	513000	701000	0	771000	366000	0	0	0	0	0
17	15	Q890L0	K.GTKTAENLLK.A	Y	Y	25.42	21.39	1.3	8980000	0	0	0	1940000	1920000	2310000	9690000	7800000	6760000	6950000	7550000	8210000	10900000	9750000	10500000	8800000	10400000	9860000	0	0	0	2080000	2410000	1950000	6290000	4510000	4260000	4460000	6160000	4510000	6700000	5770000	6280000	7030000	7720000	7500000	0	0	0	5620000
17	15	Q890L0	K.KDEPTLW.K	Y	Y	35.9	6.43	0.9	7070000	0	0	0	2220000	2350000	2870000	11500000	11500000	11700000	10100000	12800000	9570000	10500000	13700000	12600000	12400000	11200000	12500000	0	0	0	2170000	2490000	2560000	8730000	8370000	9040000	10700000	8670000	7330000	9920000	9170000	7490000	8290000	8830000	9180000	0	0	0	3350000
17	15	Q890L0	E.NINTDKVFK.K	Y	Y	17.25	1.76	1.9	6830000	0	0	0	5640000	5980000	4780000	12900000	14700000	10700000	8650000	12500000	8950000	6450000	9760000	9600000	10100000	8710000	9170000	0	0	0	4250000	3810000	4900000	8280000	8620000	5590000	6000000	8200000	6080000	8650000	7240000	7660000	9010000	6090000	6980000	0	0	0	5880000
17	15	Q890L0	E.GQAAPDICPACA.H	N	Y	16.93	1.75	2	2360000	0	0	0	2700000	2690000	3700000	7360000	4630000	5510000	3420000	4180000	3610000	2140000	2340000	2010000	2530000	1610000	1810000	0	0	0	3180000	3290000	2610000	4570000	4110000	3930000	3510000	2740000	2470000	1390000	1690000	1610000	1280000	1170000	1650000	0	0	0	3750000
17	15	Q890L0	A.HPIGHFE.L	N	Y	18.51	8.22	2	2080000	0	0	0	1730000	2770000	2350000	0	4520000	3100000	2460000	2500000	2290000	1960000	2280000	1960000	1200000	0	1810000	0	0	0	1950000	2210000	1530000	1620000	2000000	1970000	1480000	1850000	1410000	1380000	0	0	1400000	0	0	0	0	0	3030000
17	15	Q890L0	E.NINTDKVFKK.D	N	Y	16.3	2.22	1.6	2060000	0	0	394000	2010000	3130000	2440000	3620000	5600000	4540000	3650000	4250000	2720000	4380000	3680000	3280000	1420000	4270000	3090000	0	0	0	1070000	0	0	2130000	2210000	2520000	1950000	0	1800000	1990000	1860000	2150000	1790000	2450000	1620000	0	0	0	2590000
17	15	Q890L0	A.DEEGFPTIA.T	N	Y	8.34	1.29	1.8	1750000	0	0	0	0	1030000	1040000	2740000	2640000	2370000	2820000	4000000	2870000	2290000	2240000	2480000	2500000	2510000	2490000	0	0	0	732000	834000	0	1670000	1640000	1790000	2420000	1770000	1300000	1480000	1510000	1270000	1450000	1570000	1310000	0	0	0	0
17	15	Q890L0	A.SIARKEGYVQ.I	N	Y	8.34	2.21	2.2	1030000	0	0	0	1430000	1710000	1620000	0	4830000	2510000	2280000	2760000	3140000	0	0	2000000	0	2010000	0	0	0	0	1240000	0	0	1300000	1770000	0	1180000	1970000	1200000	1460000	0	1070000	1570000	1210000	0	0	0	0	0
17	15	Q890L0	C.AHPIGHFE.L	N	Y	6.66	1.34	2.9	544000	0	0	0	2060000	1470000	1540000	1860000	2430000	1740000	0	973000	0	0	0	0	0	0	0	0	0	0	1880000	1780000	1430000	1570000	1450000	1060000	0	0	0	0	0	0	0	0	0	0	0	0	2100000
31	36	Q890S7	T.TGSDGVIM(+15.99)GGSGGHSDTAAGSKL.S	Y	Y	16.87	3.89	2.6	3440000	0	2030000	0	10700000	673000	11800000	9720000	7780000	8630000	3530000	2450000	2480000	0	0	0	0	0	0	2930000	0	1540000	9350000	10500000	11300000	0	6380000	4410000	0	3470000	0	0	0	0	0	0	0	2440000	2560000	1890000	10400000
31	36	Q890S7	Q.TGAGGTSLA.V	Y	Y	7.25	1.13	1.9	2870000	840000	0	0	3690000	3840000	4300000	5270000	5970000	5910000	3310000	3440000	3410000	3430000	3380000	3160000	3550000	3500000	3150000	0	0	0	3180000	3630000	3510000	4390000	2710000	3060000	2480000	3010000	2130000	2540000	2550000	2420000	3170000	2760000	2670000	0	0	0	4680000
31	36	Q890S7	A.ASSIFPIH.E	Y	Y	11.3	0.84	1.6	1220000	0	0	0	769000	0	850000	2430000	2440000	2290000	2380000	3130000	2260000	2570000	1900000	2490000	2820000	2600000	2500000	0	0	0	0	0	0	1650000	1610000	1620000	1910000	1650000	1380000	1540000	1640000	1590000	1730000	2550000	1850000	0	0	0	0
31	36	Q890S7	G.GSGGHSDTAAGSKL.S	N	Y	5.89	1.09	2	696000	0	0	0	3820000	2430000	3660000	2400000	2310000	2000000	2960000	3040000	0	2780000	3110000	0	0	0	0	0	0	435000	2610000	0	3490000	0	0	0	0	0	1610000	1370000	0	0	0	0	0	0	0	0	3900000
31	36	Q890S7	A.ITDNLVPYPASPIE.I	N	Y	9.31	1.09	2	525000	724000	397000	365000	1740000	537000	1930000	1190000	1410000	992000	0	0	352000	0	0	0	0	0	0	700000	409000	0	1120000	1240000	895000	558000	1010000	429000	0	0	0	0	0	0	0	0	0	731000	0	312000	1550000
31	36	Q890S7	E.IDTDFNVNVT.T	N	Y	10.84	1.69	2.3	524000	0	0	169000	1100000	1290000	1240000	1690000	2320000	1700000	950000	1350000	652000	584000	852000	0	0	0	0	0	0	0	1090000	863000	869000	1810000	1420000	1330000	0	594000	514000	489000	0	503000	0	0	0	0	0	0	1560000
31	36	Q890S7	E.A(+12.00)SGLVKDGISFQ.T	N	Y	6.42	0.7	2	240000	0	0	0	690000	829000	851000	0	0	948000	0	0	0	0	0	0	0	0	0	0	0	0	784000	690000	1200000	1310000	0	1170000	699000	0	0	0	0	0	0	0	0	0	0	0	1140000
31	36	Q890S7	E.ASGLVKDGISFQ.T	N	Y	5.08	0.89	2.7	163000	0	0	0	1170000	1260000	0	0	1670000	1730000	966000	945000	0	0	0	0	0	0	0	0	0	0	0	605000	870000	0	0	676000	0	0	0	0	0	0	0	0	0	0	0	0	0
47	58	Q890R0	T.AADIKTDSDVE.I	Y	Y	27.97	23.51	1.6	9970000	7510000	3500000	2060000	13000000	10600000	11800000	13400000	11900000	12100000	9050000	8940000	8280000	10100000	10300000	8940000	8470000	9970000	8780000	4570000	4530000	3720000	8850000	13700000	13300000	9570000	9740000	8590000	7630000	9860000	6910000	8390000	10800000	8780000	8680000	8650000	8300000	3880000	4110000	2300000	14000000
20	23	Q890T9	G.TSAPVVL.T	Y	Y	31.22	17.62	1	21600000	8450000	3970000	2870000	16100000	15700000	19200000	32700000	30300000	35900000	20200000	32300000	20000000	19700000	21700000	17200000	18900000	20200000	19600000	5860000	4610000	3030000	16300000	19600000	20400000	28800000	32300000	27800000	25700000	18800000	19500000	14800000	17800000	13300000	17800000	18000000	17300000	4390000	4340000	3290000	30300000
20	23	Q890T9	Q.AGNIM(+15.99)YKTLT.Y	Y	Y	19.06	5.06	1.7	5960000	0	0	0	5350000	6350000	8010000	7490000	7530000	8090000	4720000	6480000	4310000	3150000	2640000	2320000	2090000	1970000	1870000	439000	0	0	8770000	8730000	9820000	8190000	8750000	6680000	6420000	5810000	3670000	2870000	2730000	3490000	3010000	2260000	3210000	0	0	0	9990000
20	23	Q890T9	G.NECPKVA.A	Y	Y	13.91	2.17	1.2	2630000	0	0	0	0	0	1030000	0	3670000	2930000	3850000	3680000	3340000	4410000	4860000	4890000	4950000	4250000	4960000	0	0	0	0	0	0	2410000	2250000	0	2410000	3130000	2450000	3180000	3560000	3820000	4570000	3790000	3640000	0	0	0	0
20	23	Q890T9	A.VAQDKPVLE.A	N	Y	15.79	9.66	1.4	2220000	2780000	1010000	839000	5840000	6250000	6150000	2700000	2260000	2420000	0	0	0	0	0	0	0	0	0	2480000	1820000	1310000	4590000	4760000	4450000	0	1480000	1000000	0	0	0	0	0	0	0	0	0	1850000	1950000	1510000	2720000
20	23	Q890T9	F.ETDKFDRLL.I	N	Y	9.21	0.57	1.9	1180000	0	0	0	0	0	0	0	2030000	1900000	1710000	3060000	1470000	2370000	3210000	3720000	2990000	2900000	2710000	0	0	0	0	0	0	1290000	1480000	0	2440000	1370000	1180000	1710000	2310000	2540000	2890000	2830000	2980000	0	0	0	0
20	23	Q890T9	E.NAAAVAHSMG.N	N	Y	14.89	2.43	1.3	586000	2300000	1020000	818000	1970000	2340000	2120000	0	0	0	0	0	0	0	0	0	0	0	0	1760000	1540000	1360000	1700000	2270000	0	0	0	0	0	0	0	0	0	0	0	0	0	2050000	2360000	1790000	2890000
20	23	Q890T9	Q.AGNIMYKTLT.Y	N	Y	6.45	2.4	2.3	547000	0	0	0	1840000	1880000	2130000	0	0	0	0	0	0	0	0	0	0	0	0	0	0	0	2410000	1850000	2790000	0	0	0	0	0	0	0	0	0	0	0	0	0	0	0	3090000
20	23	Q890T9	E.N(+12.00)AAAVAHSMG.N	N	Y	8.89	2.42	1.2	234000	4310000	2100000	1400000	0	0	0	0	0	0	0	0	0	0	0	0	0	0	0	1540000	1440000	974000	0	0	0	0	0	0	0	0	0	0	0	0	0	0	0	1470000	1110000	1170000	0
20	23	Q890T9	K.GLVDTANFLR.A	N	Y	4.57	2.69	2.5	182000	0	0	0	1550000	1130000	1410000	0	0	0	0	0	0	0	0	0	0	0	0	0	0	0	1030000	958000	906000	0	0	0	0	0	0	0	0	0	0	0	0	0	0	0	1000000
4	3	Q890S3	Q.YSGAGGRDPLF.L	Y	Y	39.9	22.07	1.5	96600000	68800000	26100000	23500000	106000000	113000000	126000000	194000000	134000000	148000000	80000000	96300000	93700000	53100000	54300000	56300000	47500000	37900000	42900000	44800000	36300000	23700000	138000000	122000000	129000000	127000000	121000000	124000000	114000000	80500000	67600000	37300000	41000000	36600000	39800000	38100000	31400000	46700000	46200000	32600000	166000000
4	3	Q890S3	Q.IKTPDLG.G	N	Y	21.7	6.91	1.6	37700000	4080000	1390000	916000	38400000	39600000	39200000	50600000	51400000	59000000	31600000	41000000	26900000	30500000	36600000	30800000	29500000	28300000	40500000	3180000	1740000	1740000	42400000	44800000	39700000	45300000	40600000	34900000	22800000	28200000	23100000	27300000	23800000	25200000	27300000	28400000	25800000	3730000	2700000	2540000	58600000
4	3	Q890S3	L.AKPGMGVD.E	N	Y	37.4	20.13	1.5	26300000	34000000	12700000	6650000	51400000	51000000	60200000	62100000	43300000	42500000	23800000	24700000	22900000	18300000	17900000	16400000	15500000	14400000	9320000	17100000	11800000	9260000	55900000	52700000	46700000	25900000	28000000	27000000	16000000	20400000	19300000	11000000	10600000	11800000	10100000	8180000	8120000	16900000	12500000	11400000	65300000
4	3	Q890S3	S.GAGGRDPLF.L	N	Y	24.57	1.3	1.2	13800000	0	0	0	3210000	2920000	2600000	12300000	14100000	12800000	17600000	25000000	14700000	26700000	24900000	25200000	34800000	27100000	24900000	0	0	0	2420000	2550000	2630000	10200000	11200000	12400000	16200000	16400000	13900000	23600000	23500000	23200000	24000000	22700000	20500000	0	0	0	4070000
4	3	Q890S3	T.Q(-17.03)SGDDRYDNADKMIIK.E	N	Y	17.33	3.51	2.1	12100000	0	0	0	1450000	1850000	2090000	5740000	6090000	7170000	8320000	8770000	10000000	18500000	19700000	16300000	21400000	22900000	22800000	0	0	0	1770000	2400000	1850000	5540000	5450000	4470000	11800000	7390000	8430000	18300000	10400000	14000000	21000000	17500000	19400000	786000	551000	305000	7810000
4	3	Q890S3	G.AAFDCDIK.A	N	Y	23.9	3.78	1.4	10600000	0	0	0	4030000	3410000	4120000	18600000	16400000	16300000	18700000	22700000	13300000	24400000	20900000	18700000	20000000	21500000	18100000	0	0	0	2930000	2680000	2560000	11900000	12900000	9770000	16900000	12500000	11500000	16700000	17300000	16900000	20100000	19000000	18000000	0	0	0	4040000
4	3	Q890S3	A.SDFIPVIEK.E	N	Y	38.72	44.5	1.1	9620000	0	0	0	737000	550000	0	5890000	5480000	6360000	7590000	12300000	7330000	11300000	16900000	12700000	13600000	13000000	16000000	0	0	0	896000	994000	589000	4210000	4750000	5370000	6900000	5420000	5370000	8100000	7280000	6730000	9840000	10200000	9550000	0	0	0	4160000
4	3	Q890S3	R.AELDGRGIKVE.L	N	Y	30.26	21.26	1.4	15600000	0	0	0	7650000	7320000	4370000	25800000	24900000	24200000	10900000	12100000	10700000	21600000	18100000	19300000	18500000	12500000	18800000	0	0	0	7070000	8010000	9950000	18900000	18800000	12900000	13100000	13900000	10200000	13100000	10100000	9560000	12900000	12700000	7880000	548000	0	458000	26300000
4	3	Q890S3	A.GEFDKLQ.V	N	Y	30.51	18.28	0.9	8390000	0	0	0	0	0	0	6180000	6560000	6820000	9380000	13900000	7610000	14900000	18400000	14100000	18900000	18000000	18900000	0	0	0	0	752000	0	5760000	6940000	5280000	8440000	8230000	7370000	10800000	10900000	10600000	13600000	11400000	12300000	0	0	0	4100000
4	3	Q890S3	K.EIAPKLIG.R	N	Y	34.45	56.74	0.9	8270000	0	0	0	1700000	1800000	1910000	8680000	8080000	7980000	7750000	10800000	5710000	9890000	10200000	7540000	9600000	8800000	7250000	0	0	0	2060000	1650000	1810000	5110000	5010000	3870000	6140000	4250000	4370000	5670000	5490000	5100000	5900000	5420000	5150000	0	0	0	7500000
4	3	Q890S3	T.YTGEPVTE.G	N	Y	14.32	4.25	1.2	7310000	74900000	30600000	18100000	7030000	7550000	8050000	0	0	0	0	0	0	0	0	0	0	0	0	34800000	24700000	20900000	4450000	4130000	3610000	0	0	0	0	0	0	0	0	0	0	0	0	27600000	24600000	20000000	0
4	3	Q890S3	Y.FDDQRAIK.K	N	Y	26.27	3.76	1.2	13100000	0	0	0	831000	0	792000	7450000	13100000	11000000	18200000	17900000	13000000	24600000	29400000	22500000	8160000	24000000	19300000	0	0	0	852000	0	810000	7740000	11000000	9890000	13500000	20100000	13700000	23000000	24300000	20000000	23500000	19700000	18700000	0	0	0	1270000
4	3	Q890S3	Q.YSGAGGRDPLFL.A	N	Y	21.12	9.64	1.5	6900000	35200000	15500000	15500000	16800000	17600000	17900000	2250000	2280000	2110000	0	0	367000	709000	840000	757000	605000	705000	537000	20200000	12300000	9450000	17100000	15800000	14700000	2920000	1810000	2150000	0	0	0	0	0	0	0	455000	0	20700000	17000000	10400000	8270000
4	3	Q890S3	F.LASDFIPVIE.K	N	Y	36.75	30.87	0.9	18700000	20000000	42100000	29800000	46700000	40400000	39000000	14200000	11100000	13100000	2730000	5570000	3310000	2910000	2990000	3260000	2510000	789000	3270000	35200000	24300000	18700000	39700000	43100000	38300000	9080000	10000000	10400000	6140000	6280000	6480000	3470000	3820000	3020000	3730000	3340000	3840000	38200000	29500000	7960000	44300000
4	3	Q890S3	E.ADVLPHAL.I	N	Y	25.79	9.64	1.3	6320000	0	0	0	3210000	2770000	3850000	11500000	11300000	10400000	7330000	11000000	6840000	7620000	9800000	6660000	9360000	8050000	9490000	0	0	0	4090000	4280000	3580000	9590000	10100000	9470000	10200000	7470000	6730000	9920000	8670000	7970000	9000000	8850000	9710000	427000	360000	295000	6820000
4	3	Q890S3	K.AM(+15.99)ADYLQ.T	N	Y	17.71	2.51	1.4	6310000	0	0	0	5930000	6660000	7190000	13500000	12700000	13900000	9420000	16300000	8530000	7380000	8240000	7470000	0	0	8330000	0	0	0	7400000	6370000	6590000	11400000	11800000	6980000	14900000	8850000	7920000	6770000	7550000	7440000	10100000	7500000	8320000	0	0	0	9400000
4	3	Q890S3	T.QSGDDRYDNADKMIIK.E	N	Y	21.85	5.37	1.7	14400000	573000	0	185000	3540000	5780000	5850000	20000000	28100000	20900000	17100000	17900000	14200000	21800000	27800000	17000000	15200000	15400000	16800000	0	0	0	4460000	6960000	6450000	17200000	16900000	15100000	14000000	16600000	12300000	11300000	14000000	10400000	8480000	8140000	11600000	1450000	1830000	802000	38300000
4	3	Q890S3	K.EADVLPHALIN.N	N	Y	29.68	53.95	1.6	5640000	0	0	0	0	0	0	3660000	3990000	3860000	4620000	6160000	4500000	6440000	9460000	7130000	8660000	8890000	11500000	0	0	0	0	0	0	1770000	2180000	2130000	3630000	2870000	2500000	4770000	4180000	3590000	4340000	4640000	5100000	0	0	0	3990000
4	3	Q890S3	R.DEYNPGGEIAPVPVFT.Q	N	Y	35.57	32.41	1.7	5560000	2370000	1070000	991000	4090000	3990000	4320000	9370000	7000000	8180000	6350000	6960000	5350000	3800000	4820000	5340000	4500000	3790000	3000000	0	0	0	2470000	3060000	2970000	6530000	7510000	6610000	4100000	3750000	2930000	2530000	2410000	2490000	2090000	3460000	2940000	1060000	933000	503000	7320000
4	3	Q890S3	K.ENYTPIFH.I	N	Y	24.64	20.84	1.4	5340000	0	0	0	0	0	0	8610000	6720000	7470000	9680000	13900000	8270000	17900000	18300000	14100000	18300000	18900000	18600000	0	0	0	924000	0	0	5370000	5290000	4550000	10100000	6540000	6090000	14200000	15000000	12300000	16600000	13600000	14600000	0	0	0	0
4	3	Q890S3	K.NEMNRVIA.L	N	Y	22.57	13.94	1.2	4880000	0	0	0	3530000	2610000	3250000	14100000	12500000	13800000	10400000	14400000	9980000	12400000	10300000	11900000	10900000	10900000	10600000	0	0	0	2750000	3170000	2530000	8490000	8190000	5320000	7080000	7410000	5670000	7720000	5920000	5580000	5860000	5520000	6150000	0	0	0	5010000
4	3	Q890S3	E.I(+12.00)APVPVFT.Q	N	Y	14.57	14.68	1.8	4750000	3550000	1610000	1450000	2570000	2450000	2680000	2700000	1930000	2360000	1270000	1660000	1160000	507000	528000	681000	0	541000	493000	3530000	2620000	1990000	4340000	4530000	4680000	3570000	4390000	4070000	2950000	2870000	2230000	1130000	1120000	983000	882000	870000	684000	2220000	2160000	1360000	3160000
4	3	Q890S3	R.IEGPMDVE.D	N	Y	10.24	1	1.5	4610000	1150000	0	334000	1150000	2150000	2000000	6440000	6230000	5890000	5480000	0	5120000	7310000	7930000	0	7340000	6680000	7290000	1140000	0	0	3350000	2980000	3370000	6690000	6550000	7180000	7800000	5000000	5150000	4900000	5760000	5000000	5800000	5970000	5810000	0	0	0	4690000
4	3	Q890S3	E.NYTPIFH.I	N	Y	18.16	7.6	2	4510000	0	0	0	2650000	3460000	3090000	9410000	10100000	8410000	8700000	13700000	8970000	13200000	12100000	12900000	13800000	14500000	13100000	0	0	0	2100000	2200000	2070000	6340000	6040000	5640000	6700000	5620000	5620000	8600000	8870000	7890000	9270000	9380000	8790000	0	0	0	2770000
4	3	Q890S3	E.ADVLPHALIN(+.98)NVE.E	N	Y	17.8	5.65	1.9	3660000	1520000	989000	792000	6800000	0	1020000	4940000	6100000	5780000	2980000	5520000	2350000	2820000	3270000	2190000	2560000	1840000	2680000	1080000	663000	522000	752000	783000	1040000	8850000	5990000	5300000	4100000	3030000	2000000	2000000	2670000	1650000	3260000	2650000	2610000	1440000	772000	879000	0
4	3	Q890S3	N.YTPIFHIDVY.G	N	Y	31.07	28.96	1.3	3640000	809000	908000	973000	4390000	6120000	6960000	9890000	8250000	10200000	6880000	6430000	6350000	2570000	4000000	3300000	3990000	3390000	2800000	468000	263000	283000	3030000	3650000	3620000	5470000	4630000	4910000	4710000	3680000	2720000	1510000	2460000	2190000	2340000	1970000	2350000	0	479000	567000	8810000
4	3	Q890S3	F.LASDFIPVIEK.E	N	Y	20.08	8.96	1.6	3590000	0	0	0	3610000	3350000	3370000	6420000	6120000	6110000	2220000	4810000	3010000	2350000	2040000	2790000	2410000	1780000	2060000	0	0	0	4040000	3730000	3000000	4710000	5280000	4430000	2620000	1680000	1670000	610000	788000	641000	951000	815000	1090000	0	0	0	11200000
4	3	Q890S3	T.QSGDDRYDNADKMIIKE.A	N	Y	15.23	14.61	2	3570000	8700000	2620000	1560000	1950000	1940000	2100000	0	0	1530000	0	0	0	0	0	0	0	0	0	16600000	11600000	11800000	12000000	10300000	11400000	7730000	8120000	4490000	2190000	2850000	2890000	0	0	0	0	0	0	1420000	17200000	12100000	18900000
4	3	Q890S3	K.ENYTPIFHIDVY.G	N	Y	26.99	23.64	1.5	3430000	0	0	0	1700000	1930000	1850000	9120000	12500000	6860000	8090000	14400000	6850000	6020000	7430000	3540000	4240000	4800000	4310000	0	0	0	1550000	1860000	1360000	4960000	7810000	6620000	6280000	4630000	4350000	2350000	4770000	3350000	5660000	5440000	2800000	0	0	0	6730000
4	3	Q890S3	E.DVKFFTDNKAGHM(+15.99)VQ.I	N	Y	11.47	3.55	2	4640000	3250000	1770000	1200000	14200000	13800000	12800000	7130000	10500000	5530000	0	3860000	1250000	0	0	0	0	0	0	2290000	1370000	2230000	14100000	9440000	12800000	8490000	7750000	5620000	2000000	2800000	1480000	0	0	0	0	0	0	2900000	2180000	1480000	12800000
4	3	Q890S3	Q.YSGAGGRDPL.F	N	Y	17.1	1.86	1.9	2990000	4300000	1370000	934000	6540000	5790000	6590000	5450000	6720000	7790000	3270000	5190000	3290000	2110000	2630000	2460000	2080000	1820000	1790000	1690000	1560000	1010000	5090000	5250000	4940000	4440000	4550000	4060000	2230000	2610000	2190000	1520000	2080000	1300000	1490000	0	1700000	2440000	1750000	1520000	6090000
4	3	Q890S3	F.LASDFIPVIE(+21.98).K	N	Y	28.12	45.24	1.2	2890000	9130000	6930000	4660000	3590000	4320000	5050000	2340000	1220000	2390000	850000	1230000	791000	655000	578000	654000	541000	383000	520000	7170000	1610000	2410000	5190000	6260000	5760000	1520000	1890000	1770000	1110000	1180000	1120000	537000	647000	547000	772000	707000	692000	4980000	4660000	3500000	6380000
4	3	Q890S3	Q.IKTPDLGGVNNAA.E	N	Y	9.18	3.05	2	2820000	23700000	10400000	5220000	0	0	0	0	0	0	0	0	0	1590000	1480000	1540000	3000000	2440000	1760000	13400000	10000000	374000	0	0	0	0	0	0	0	0	0	1780000	1360000	848000	1430000	1380000	1130000	12000000	11700000	9870000	0
4	3	Q890S3	K.FFTDNKAGHMVQ.I	N	Y	10.89	1.15	2	6250000	0	0	0	4020000	3960000	4250000	19900000	18800000	16900000	10000000	16700000	8490000	6360000	5400000	6020000	4800000	3540000	1390000	0	0	0	1800000	3980000	5050000	11400000	10100000	8660000	11400000	7870000	7720000	4680000	1940000	4720000	5580000	4580000	1830000	0	0	0	9140000
4	3	Q890S3	E.ADVLPHALIN.N	N	Y	19.02	7.52	1.5	2720000	0	0	0	1840000	1610000	1600000	3250000	4330000	5470000	3440000	3570000	2700000	2840000	2440000	2380000	2840000	2010000	2800000	0	0	0	2220000	2240000	2630000	5400000	5360000	6190000	4990000	3640000	3360000	2640000	3530000	1990000	2500000	2920000	2290000	370000	0	0	6840000
4	3	Q890S3	L.ASDFIPVIE(+21.98).K	N	Y	42.1	20.64	1.1	2560000	1030000	1540000	868000	1390000	2490000	2020000	3600000	3120000	3330000	2580000	2650000	2240000	2050000	2450000	2280000	2340000	2390000	2780000	2200000	764000	424000	2130000	2400000	2680000	3160000	2590000	2560000	2030000	2620000	1860000	1710000	2240000	1920000	1720000	1860000	1710000	1200000	1160000	838000	3720000
4	3	Q890S3	E.NYTPIFHIDVY.G	N	Y	24.84	8.68	1.8	2490000	0	281000	0	4570000	3830000	3090000	8280000	8700000	10500000	4050000	6970000	4950000	3340000	2720000	2860000	4080000	2590000	2060000	196000	0	0	2860000	2400000	1700000	5710000	4280000	6040000	3600000	0	2720000	1900000	1940000	1420000	2020000	2040000	2380000	0	0	0	5470000
4	3	Q890S3	E.ADVLPHALINNVE.E	N	Y	14.47	3.62	1.1	2470000	30300000	14100000	8000000	0	4630000	9660000	0	0	0	0	0	0	0	0	0	0	0	0	13000000	14400000	10000000	0	13700000	15000000	0	0	2670000	0	0	0	0	0	0	0	0	0	16500000	10600000	8900000	11900000
4	3	Q890S3	R.DEYNPGGEIAPVPVFT(+17.03).Q	N	Y	19.55	6.66	2	2450000	529000	413000	320000	2100000	2120000	2330000	4380000	3830000	4200000	3260000	3600000	2650000	1240000	1230000	1780000	1570000	1560000	1460000	0	179000	0	1550000	1590000	1720000	2860000	3220000	3130000	1770000	2090000	1460000	885000	678000	718000	558000	958000	695000	0	659000	264000	5110000
4	3	Q890S3	R.DEYNPGGEIAPVPVF.T	N	Y	27.19	26.97	1.6	2310000	0	0	0	381000	487000	457000	1800000	1660000	1530000	2420000	2790000	1730000	3290000	3740000	3770000	2780000	2470000	4180000	0	0	0	604000	615000	619000	1450000	1870000	1580000	1400000	1430000	1800000	1230000	1330000	986000	1980000	1650000	1860000	0	0	0	6110000
4	3	Q890S3	E.A(+12.00)DVLPHALINN(+.98)V.E	N	Y	22.56	20.95	1.7	2180000	2080000	769000	1160000	1550000	1600000	1490000	1440000	1560000	1290000	746000	1670000	672000	729000	1080000	0	0	646000	0	1910000	1560000	1290000	2320000	2640000	3460000	2140000	2660000	3100000	2140000	1490000	1460000	1230000	1170000	891000	1560000	0	1170000	1480000	1400000	1140000	2800000
4	3	Q890S3	MKIVDVL.C	N	Y	22.23	10.56	1.5	2160000	2370000	1330000	958000	6660000	4580000	6000000	7120000	5650000	5620000	2140000	2700000	1660000	3470000	3120000	3760000	3900000	3140000	4190000	686000	725000	503000	4970000	5650000	5280000	5550000	5140000	5900000	1600000	1530000	1040000	0	0	928000	2260000	1830000	1830000	997000	846000	613000	13900000
4	3	Q890S3	I.APVPVFT.Q	N	Y	7.02	1.61	2	2080000	0	0	0	0	0	0	1410000	0	0	1420000	2380000	0	3210000	2650000	3010000	3760000	3470000	3030000	0	0	0	1530000	0	0	0	921000	1030000	1500000	964000	965000	1730000	2000000	1760000	2560000	2090000	2100000	0	0	0	1220000
4	3	Q890S3	E.D(+12.00)VKFFTDNKAGHM(+15.99)VQ.I	N	Y	12.24	5.16	1.7	1880000	0	0	0	2400000	1820000	1110000	866000	1570000	1590000	0	1850000	0	0	0	0	0	0	0	546000	563000	371000	2460000	2400000	3300000	3110000	3070000	1820000	1770000	1290000	1500000	774000	0	0	0	0	0	0	0	265000	2710000
4	3	Q890S3	R.DRIIKLR.V	N	Y	16.97	2.57	1.5	1780000	0	0	0	1870000	2430000	2300000	4770000	5370000	4060000	2370000	2230000	2890000	1470000	0	1370000	1310000	0	0	0	0	0	1720000	2480000	1510000	3530000	2480000	2940000	2360000	2420000	1600000	932000	1290000	974000	1090000	839000	1170000	0	0	0	3390000
4	3	Q890S3	T.GFYFDDQR.A	N	Y	13.41	1.64	1.8	2870000	0	0	0	0	0	0	3890000	2090000	2280000	3550000	4670000	3590000	4740000	5110000	5200000	6530000	4260000	4270000	0	0	0	0	739000	0	2600000	3070000	2020000	5510000	4780000	3850000	2970000	5930000	3870000	7690000	6840000	5500000	0	0	0	0
4	3	Q890S3	A.SDFIPVIE.K	Y	Y	41.89	19.89	1.2	55300000	8800000	4060000	3820000	26600000	29700000	30600000	73300000	74600000	84700000	50800000	81100000	60200000	53300000	53700000	52900000	65400000	61400000	63100000	5530000	4150000	2680000	26300000	31800000	28500000	70100000	64200000	71300000	71700000	64600000	54200000	46200000	45800000	39300000	46500000	44500000	49000000	5280000	4710000	3650000	49900000
4	3	Q890S3	E.KEIAPKLIG.R	N	Y	15.6	7.99	1.9	1530000	0	0	0	0	0	0	0	0	0	1220000	0	1220000	0	0	1100000	0	1070000	0	0	0	0	0	865000	939000	1390000	1460000	0	1210000	1250000	904000	1100000	0	786000	0	0	884000	0	0	0	4580000
4	3	Q890S3	E.DVK(+12.00)FFTDNKAGHMVQ.I	N	Y	12.62	7.61	1.8	1520000	1450000	1170000	706000	678000	2000000	2280000	0	1200000	736000	768000	0	0	0	0	0	0	0	363000	2330000	1180000	643000	1820000	1640000	2690000	1550000	938000	0	894000	1580000	518000	679000	0	0	0	0	0	737000	769000	614000	2640000
4	3	Q890S3	G.AGGRDPLF.L	N	Y	11.59	0.69	1.7	1480000	0	0	0	0	0	0	1920000	1860000	1880000	2080000	3080000	1780000	3350000	2910000	3200000	3880000	3250000	3650000	0	0	0	369000	0	0	1540000	0	0	2490000	1630000	1560000	2370000	2710000	2230000	2970000	3120000	2940000	0	0	0	0
4	3	Q890S3	T.GFYFDDQRAIKKGAGHDGFT.Y	N	Y	9.25	1.75	1.7	11100000	20100000	7820000	4060000	39400000	43500000	28800000	8110000	7280000	6600000	0	0	0	0	0	0	0	0	0	17500000	14100000	9700000	36200000	37500000	37700000	6140000	3290000	4890000	0	0	0	0	0	0	0	0	0	10800000	7280000	8900000	76900000
4	3	Q890S3	E.DVK(+12.00)FFTDNKAGHM(+15.99)VQ.I	N	Y	7.1	3.4	2.8	1250000	0	0	0	0	977000	2060000	0	1260000	0	0	0	0	0	0	0	0	0	0	0	0	0	1400000	3340000	3360000	2210000	1100000	2120000	0	373000	0	0	0	0	0	0	0	0	0	0	1570000
4	3	Q890S3	L.AYVEWLR.D	N	Y	12.71	5.27	1.3	1250000	0	0	0	4950000	4930000	5240000	5920000	5320000	4640000	1910000	2730000	1790000	0	923000	930000	0	778000	0	0	0	0	5350000	5190000	4880000	4080000	3100000	2830000	1820000	1290000	1330000	0	0	0	0	0	0	0	0	0	5350000
4	3	Q890S3	F.DDQRAIKKGAGHDGFT.Y	N	Y	8.72	1.02	2.2	1190000	0	201000	0	2650000	2680000	3070000	6200000	4610000	3270000	0	1970000	1740000	0	0	0	0	0	0	0	0	0	2090000	2710000	2370000	3090000	2370000	2620000	970000	1060000	1080000	0	0	0	0	0	0	0	0	0	4130000
4	3	Q890S3	MKIVDVLC.T	N	Y	10.92	5.7	1.4	1140000	373000	337000	621000	6180000	8090000	8100000	3270000	3170000	2820000	0	0	0	0	1800000	0	0	2780000	3500000	0	0	0	6010000	5680000	6900000	2270000	2630000	0	0	677000	0	0	0	0	0	0	0	0	0	0	8720000
4	3	Q890S3	A.CGASQVL.A	N	Y	4.23	0.63	2.5	1140000	0	0	0	2840000	2790000	2720000	4950000	4530000	0	1090000	1460000	0	0	0	0	0	0	0	0	0	0	3220000	2700000	3390000	4230000	4380000	2300000	0	0	1080000	0	0	0	0	0	0	0	0	0	3780000
4	3	Q890S3	L.ASDFIPVIE.K	N	Y	31.33	34.39	1.1	48200000	47100000	23000000	21300000	43200000	50600000	46100000	55700000	50100000	55700000	41600000	46500000	38800000	28600000	36700000	31800000	39500000	32800000	36900000	36000000	18600000	14000000	40400000	49400000	49600000	46800000	45200000	43500000	47100000	32200000	29900000	24100000	28200000	25100000	26000000	27600000	26300000	29800000	24300000	21500000	67800000
4	3	Q890S3	E.IAPVPVFT(+21.98).Q	N	Y	18.9	3.74	1.6	1080000	817000	879000	521000	884000	920000	1190000	1530000	1680000	1460000	950000	1270000	885000	489000	517000	502000	0	0	470000	1690000	1000000	441000	1800000	1710000	1420000	1610000	1570000	1710000	910000	1310000	665000	0	0	533000	349000	0	334000	790000	894000	591000	2110000
4	3	Q890S3	E.A(+12.00)DVLPHAL.I	N	Y	10.3	4.27	1.7	1080000	0	0	0	0	0	0	551000	660000	0	0	0	0	0	0	0	1040000	0	0	0	0	0	0	0	0	2020000	1560000	2070000	1780000	1260000	1270000	1610000	1790000	1560000	1800000	1880000	1980000	0	0	0	0
4	3	Q890S3	E.A(+12.00)DVLPHALIN(+.98)NVE.E	N	Y	8.22	3.09	2.7	1050000	0	356000	0	0	1130000	1360000	825000	1160000	850000	498000	756000	0	0	0	0	0	0	0	233000	156000	0	2050000	1820000	0	0	1580000	1270000	1460000	668000	0	685000	602000	585000	0	0	0	0	0	0	0
4	3	Q890S3	E.D(+12.00)VKFFTDNKAGHMVQ.I	N	Y	11.06	6.07	2.5	1020000	926000	0	0	1980000	686000	0	0	0	0	0	0	0	0	0	0	0	0	0	968000	1400000	0	2330000	2950000	1280000	0	0	0	0	0	0	0	0	0	0	0	0	0	620000	339000	0
4	3	Q890S3	Q.IKTPDLGGVN(+.98)NAA.E	N	Y	7.67	2.57	1.9	1010000	7680000	3460000	2120000	2600000	0	2300000	0	0	0	0	0	0	0	0	0	0	0	0	4280000	3230000	2450000	0	1150000	2470000	0	0	0	0	0	0	0	0	0	0	0	0	2810000	2620000	2530000	0
4	3	Q890S3	G.FYFDDQRAIK.K	N	Y	11.13	1.57	1.9	4970000	0	0	0	5740000	5700000	4900000	8840000	12600000	10200000	4190000	7320000	2930000	1990000	2540000	2290000	2150000	2370000	2050000	0	0	0	6010000	3360000	5550000	10200000	10500000	8100000	5460000	4790000	6600000	2240000	3890000	3500000	6180000	4790000	4610000	0	0	0	9370000
4	3	Q890S3	G.ITQAILD.A	N	Y	4.87	0.61	2	957000	5660000	2030000	1500000	3450000	3400000	4290000	1570000	0	1220000	0	0	0	0	0	0	0	0	0	2130000	1710000	1370000	4410000	3740000	3570000	917000	0	0	0	0	0	0	0	0	0	0	0	1130000	1080000	994000	4520000
4	3	Q890S3	E.A(+12.00)DVLPHALINNVE.E	N	Y	10.35	6.43	1.6	937000	241000	1730000	989000	1460000	0	0	0	0	0	0	0	0	0	0	0	0	0	0	3130000	2830000	2960000	1960000	0	3110000	0	0	0	0	0	0	0	0	0	0	0	0	3110000	2340000	1760000	0
4	3	Q890S3	T.QSGDDRYDNA.D	N	Y	9.87	1.28	2.1	907000	8440000	2940000	1540000	2570000	2460000	2510000	2790000	1740000	1190000	742000	1360000	0	0	0	0	0	0	0	3470000	2110000	2700000	1940000	2130000	1850000	949000	0	838000	0	0	0	0	0	0	0	0	0	2740000	1880000	3260000	0
4	3	Q890S3	E.IAPVPVFT.Q	Y	Y	41.97	23.93	1.1	76300000	142000000	64300000	39000000	99900000	107000000	96100000	97900000	94300000	92000000	52900000	82300000	46200000	23300000	22600000	27300000	24000000	20100000	21500000	96500000	77400000	45000000	116000000	118000000	103000000	93100000	92000000	98900000	70100000	55600000	33400000	21100000	25400000	24900000	20000000	19100000	20800000	89200000	82700000	60100000	126000000
4	3	Q890S3	E.DGQVAHGDCAAVQ.Y	N	Y	8.44	4.1	1.7	798000	0	0	0	5000000	3380000	5300000	1600000	718000	820000	0	0	0	0	0	0	0	0	0	0	0	0	4550000	3590000	3470000	0	0	913000	0	0	0	0	0	0	0	0	0	0	0	0	1180000
4	3	Q890S3	Y.FDDQRAIKKGAGHDGFT.Y	N	Y	7.83	2.02	2	789000	1210000	593000	0	1410000	2920000	3240000	2380000	3800000	3020000	0	1030000	0	0	0	0	817000	1320000	0	0	0	0	2870000	0	3330000	1880000	1830000	1870000	0	0	0	0	0	0	0	0	0	427000	0	712000	2390000
4	3	Q890S3	E.VTTNIGIA.C	N	Y	2.89	0.73	2	783000	0	0	0	5090000	4500000	3790000	1510000	2000000	0	0	0	0	0	0	0	0	0	0	0	0	0	3690000	3740000	3940000	0	0	0	0	0	0	0	0	0	0	0	0	0	0	0	4000000
4	3	Q890S3	R.DEYNPGGEIAPVPVF(+17.03).T	N	Y	13.73	5.37	2.3	780000	0	0	0	147000	108000	252000	685000	473000	510000	878000	1210000	753000	980000	1160000	1160000	860000	911000	1360000	0	0	0	231000	244000	217000	505000	633000	676000	663000	559000	616000	295000	176000	296000	550000	472000	449000	0	0	0	2760000
4	3	Q890S3	K.FFTDNKAGHM(+15.99)VQ.I	N	Y	14	2.71	2.1	4910000	0	0	0	1020000	2690000	2410000	8020000	6910000	8920000	5430000	5090000	5990000	3300000	3120000	3300000	4420000	5790000	3550000	0	0	0	755000	958000	1180000	7380000	8060000	4580000	5790000	8720000	6150000	5930000	4020000	6110000	6000000	6210000	5670000	0	0	0	2440000
4	3	Q890S3	T.GFYFDDQRAIK.K	N	Y	18.11	4.39	1.6	28900000	0	0	0	18200000	19600000	20700000	53300000	50400000	45300000	30100000	47500000	33500000	17800000	18700000	21800000	17600000	12100000	16000000	0	0	0	21800000	22100000	23800000	42200000	54800000	47500000	43600000	34100000	29500000	15400000	18800000	19900000	17900000	24700000	16400000	0	0	0	25100000
4	3	Q890S3	G.FYFDDQRAIKKGAGHDGFT.Y	N	Y	8.42	1.93	1.6	683000	1240000	969000	532000	3020000	0	3550000	0	0	0	0	0	0	0	0	0	0	0	0	844000	808000	706000	2440000	1270000	2280000	0	0	0	0	0	0	0	0	0	0	0	0	1190000	654000	1150000	0
4	3	Q890S3	G.GVNNAAEAIMY.C	N	Y	10.13	1.14	1.8	644000	761000	0	0	834000	807000	1020000	1510000	1680000	1430000	0	914000	413000	1620000	1200000	1380000	1970000	1280000	1140000	0	0	0	1010000	1000000	1060000	1710000	2040000	1830000	0	0	0	0	0	0	0	945000	0	0	0	0	3710000
4	3	Q890S3	E.IAPVPVF.T	N	Y	35.53	7.95	1.2	39000000	7190000	3010000	2220000	10800000	13100000	11300000	35500000	29700000	30200000	32200000	47500000	33300000	57500000	58000000	59500000	60300000	49600000	55000000	4660000	3390000	2470000	16800000	15400000	14200000	32600000	33900000	32800000	55100000	42900000	32800000	51800000	57700000	46000000	60900000	67100000	63700000	4960000	4030000	2840000	31300000
4	3	Q890S3	E.KAAAPFKLR.I	N	Y	10.23	1.93	1.3	617000	1730000	680000	451000	1300000	1400000	2070000	1520000	0	1740000	0	0	0	0	0	0	0	0	0	1060000	890000	612000	2320000	2400000	1780000	0	0	0	0	0	0	0	0	0	0	0	0	1600000	1470000	1000000	3950000
4	3	Q890S3	C.TPGFTGFYFDDQRAIKKGAGHDGFT.Y	N	Y	7.57	0.76	1.4	854000	6090000	0	2300000	0	0	0	0	0	0	0	0	0	0	0	0	0	0	0	4470000	4460000	5060000	0	0	0	0	0	0	0	0	0	0	0	0	0	0	0	6710000	6150000	3990000	1360000
4	3	Q890S3	Y.SGAGGRDPLF.L	N	Y	7.32	1.96	2	547000	3290000	951000	690000	1460000	1780000	1830000	3080000	2830000	2180000	1810000	3370000	1730000	1630000	1270000	0	0	0	0	0	0	0	855000	0	0	1040000	1220000	965000	736000	583000	819000	0	0	0	0	0	0	982000	994000	678000	1420000
4	3	Q890S3	E.ADVLPHALINNV.E	N	Y	10.57	1.48	1.9	525000	3610000	2230000	2100000	1580000	1200000	0	760000	0	0	0	0	0	0	0	0	0	0	0	1760000	1670000	1180000	1740000	1720000	1030000	0	0	0	0	0	0	0	0	0	0	0	0	2560000	2410000	1740000	2710000
4	3	Q890S3	M(+12.00)KIVDVL.C	N	Y	11.74	2.8	1.6	447000	0	0	0	0	0	0	0	0	0	0	0	0	638000	657000	425000	0	0	676000	0	0	0	0	0	0	780000	603000	628000	674000	0	539000	588000	0	519000	0	861000	810000	0	0	0	0
4	3	Q890S3	E.DGQVAHGDCA.A	N	Y	7.16	1.88	1.5	444000	0	0	0	1610000	1680000	2760000	0	2580000	1530000	0	0	0	0	0	0	0	0	0	0	0	0	2890000	3020000	2400000	1420000	1620000	1440000	0	0	0	0	0	0	0	0	0	0	0	0	0
4	3	Q890S3	M(+12.00)KIVDVLC.T	N	Y	9.72	2.89	1.7	405000	0	0	0	384000	515000	355000	813000	0	586000	0	0	0	0	0	0	0	0	0	0	0	0	926000	842000	482000	901000	954000	789000	511000	0	0	0	0	0	0	0	0	0	0	0	629000
4	3	Q890S3	E.ADVLPHALIN(+.98)NV.E	N	Y	29.09	14.62	1.7	4800000	8070000	4290000	3460000	5280000	5090000	7270000	7760000	6320000	5880000	4890000	6630000	3610000	3510000	2260000	5180000	3970000	3280000	3630000	4360000	4240000	2920000	7010000	7120000	6620000	6270000	6650000	5380000	5220000	3780000	3660000	2680000	3340000	3200000	3330000	3560000	3740000	5720000	4900000	3480000	8610000
4	3	Q890S3	G.ASQVLAKPGMGVD.E	N	Y	7.19	1.54	1.9	256000	4090000	2220000	1450000	0	0	0	0	0	0	0	0	0	976000	0	943000	0	765000	0	1450000	1160000	900000	0	0	0	0	0	0	0	0	0	0	0	0	0	0	0	1470000	1250000	921000	2090000
4	3	Q890S3	N.YTPIFHIDVYG.T	N	Y	5.7	1.34	2.2	246000	0	0	0	866000	1400000	929000	1070000	879000	630000	0	0	0	0	0	0	0	0	0	0	0	0	1110000	776000	295000	624000	782000	510000	0	0	0	0	0	0	0	0	0	0	0	0	1320000
4	3	Q890S3	Q.YSGAGGRDPLFLA.S	N	Y	11.15	2.33	2	239000	3680000	1300000	1280000	0	0	0	0	0	0	0	0	0	0	0	0	0	0	0	1910000	1600000	1210000	0	0	0	0	0	0	0	0	0	0	0	0	0	0	0	1470000	1240000	740000	0
4	3	Q890S3	E.A(+12.00)DVLPHALINNV.E	N	Y	5.89	2.13	1.7	230000	0	537000	513000	518000	0	530000	0	0	0	0	0	0	0	0	0	0	0	0	0	742000	668000	0	0	0	0	0	0	0	0	0	0	0	0	0	0	0	936000	752000	552000	0
4	3	Q890S3	E.ADVLPHALI.N	N	Y	5.46	0.84	1.3	227000	0	0	0	501000	0	0	1170000	0	0	0	0	0	914000	0	0	0	879000	0	0	0	0	0	0	0	0	0	0	0	809000	0	0	0	0	0	0	0	0	0	0	687000
4	3	Q890S3	A.SDFIPVIE(+21.98).K	N	Y	8.15	0.82	2.3	218000	0	0	0	0	0	0	0	0	0	410000	0	676000	0	526000	387000	616000	672000	724000	0	0	0	0	0	0	0	0	0	532000	557000	458000	375000	0	351000	386000	496000	657000	0	0	0	0
4	3	Q890S3	G.ASQVLAKPGM(+15.99)GVD.E	N	Y	8.46	1.28	1.2	204000	2790000	1360000	950000	0	0	0	0	0	0	0	0	0	0	0	0	0	0	0	1800000	991000	792000	0	0	0	0	0	0	0	0	0	0	0	0	0	0	0	0	1100000	847000	0
4	3	Q890S3	T.QSGDDRYDNADKM.I	N	Y	7.32	1.5	1.3	158000	1720000	392000	973000	718000	0	681000	0	0	0	0	0	0	0	0	0	0	0	0	626000	278000	498000	391000	0	0	0	0	0	0	0	0	0	0	0	0	0	0	1100000	1180000	755000	1090000
4	3	Q890S3	E.L(+12.00)DGRGIKVE.L	N	Y	7.89	2.04	1.5	154000	1330000	517000	278000	0	0	0	0	0	0	0	0	0	0	0	0	0	1210000	0	481000	555000	216000	782000	0	0	0	0	0	0	815000	0	877000	0	0	0	0	0	880000	455000	561000	0
4	3	Q890S3	Q.IKTPDLGGVNNA.A	N	Y	4.1	0.7	2.2	104000	1650000	1050000	584000	0	0	0	0	0	0	0	0	0	0	0	0	0	0	0	1070000	0	551000	0	0	0	0	0	0	0	0	0	0	0	0	0	0	0	960000	0	557000	0
4	3	Q890S3	K.AMADYLQTLE.K	N	Y	8.27	1.74	1.6	77000	1240000	508000	442000	0	0	0	0	0	0	0	0	0	0	0	0	0	0	0	685000	409000	347000	0	0	0	0	0	0	0	0	0	0	0	0	0	0	0	634000	597000	446000	0
7	9	Q898R0	N.AKVLPVPMM.N	Y	Y	49.65	7.34	1.2	23000000	0	0	0	5710000	5670000	6360000	25500000	19400000	13900000	16100000	26300000	18800000	35800000	43300000	31700000	36700000	29800000	34800000	0	0	0	8140000	6930000	7160000	29500000	28000000	26000000	31900000	25400000	26700000	31900000	32300000	24200000	35200000	43600000	38500000	0	0	0	9790000
7	9	Q898R0	L.DSRSNPTVE.V	N	Y	29.84	51.68	1.2	10500000	0	0	0	1560000	0	0	3660000	3670000	2630000	3670000	4430000	4420000	9730000	11200000	9320000	0	8800000	10700000	824000	584000	833000	5510000	6460000	6220000	7840000	6500000	6280000	6520000	8120000	7890000	14800000	15200000	12300000	10700000	10300000	9330000	0	0	0	13100000
7	9	Q898R0	K.AAAEYLG.L	N	Y	11.96	1.25	1.3	10200000	0	1130000	677000	3180000	3050000	3180000	11400000	10500000	10600000	9070000	13800000	8940000	12900000	16300000	13300000	13900000	15000000	15600000	0	0	0	4820000	4300000	4660000	12400000	11500000	7920000	16600000	10200000	9650000	11900000	13500000	13400000	15200000	15400000	13700000	0	0	0	5510000
7	9	Q898R0	K.AFYNIKK	N	Y	32.09	60	1.2	10200000	0	0	0	2610000	2800000	2780000	4820000	5090000	4380000	3340000	4650000	3260000	7000000	10100000	5720000	8460000	6260000	8100000	0	257000	0	2710000	2210000	2960000	4150000	4450000	3030000	2670000	2570000	3160000	4430000	4730000	3480000	6300000	5120000	4470000	0	421000	316000	9920000
7	9	Q898R0	K.AGYKPGVE.I	N	Y	37.6	11.85	1.1	9670000	2440000	1430000	1060000	0	0	0	0	0	4990000	6580000	6490000	6830000	13200000	12700000	13800000	10900000	17100000	14300000	5460000	4340000	3420000	9840000	9600000	9620000	6750000	7660000	7790000	8510000	9510000	7770000	11100000	11900000	14300000	15100000	17700000	12900000	3310000	2660000	2930000	7880000
7	9	Q898R0	D.QIAIDKTMIE.L	N	Y	25.79	20.42	1.7	8430000	7830000	2710000	2870000	9280000	11000000	10100000	11300000	12800000	10600000	6300000	9880000	5870000	6820000	8080000	7570000	6990000	4740000	6600000	7590000	7080000	5220000	18400000	18400000	19700000	18500000	19500000	16600000	12900000	9110000	8230000	3160000	4220000	4500000	4070000	4050000	0	7630000	7030000	5610000	25900000
7	9	Q898R0	E.LDGTDNKGKLG.A	N	Y	36.19	11.86	1.8	8400000	3520000	1290000	668000	17600000	16800000	17700000	11700000	19000000	10100000	12400000	11700000	10800000	10500000	16400000	8340000	0	5210000	7550000	1280000	956000	0	13000000	14900000	16200000	10400000	8630000	9930000	5520000	8980000	6370000	7550000	7060000	9830000	10500000	6670000	6950000	1810000	858000	0	22600000
7	9	Q898R0	E.AIQVIVE.A	N	Y	15.73	8.34	1.3	7990000	3930000	8030000	6790000	13300000	12400000	13000000	12000000	15500000	18600000	9560000	14100000	8170000	11400000	11100000	9860000	11100000	10700000	9980000	4660000	4200000	3540000	11400000	14200000	14500000	14800000	15600000	14200000	11400000	9830000	8460000	7510000	9090000	6960000	8770000	10200000	9510000	2960000	4480000	3230000	18300000
7	9	Q898R0	K.AKGYDTGVGD.E	N	Y	27.45	11.14	1.2	7480000	18700000	7290000	3620000	21600000	22100000	23400000	19600000	22200000	18100000	8660000	9580000	7350000	2520000	0	1950000	1480000	1430000	1720000	7400000	5010000	5060000	18500000	22700000	16700000	11300000	11400000	9740000	5040000	6950000	6400000	1820000	1350000	0	0	0	0	4110000	3480000	3370000	14000000
7	9	Q898R0	N.IINGGEHADNNVDLQ.E	N	Y	24.32	10.45	1.6	7070000	0	0	0	0	0	0	4320000	2600000	3620000	4940000	6170000	4550000	7000000	6500000	7890000	8180000	8110000	8870000	957000	667000	664000	3230000	3780000	4330000	7180000	5350000	4090000	4880000	6460000	4700000	6900000	5910000	7110000	7900000	7980000	7260000	767000	0	433000	3820000
7	9	Q898R0	S.ARQVLDSRSNPTVE.V	N	Y	23.74	47.17	1.7	6750000	0	0	0	1870000	0	0	2180000	3100000	3610000	1610000	1900000	1470000	2440000	3080000	1980000	2500000	2210000	2280000	1240000	839000	595000	3730000	2030000	2580000	4600000	3330000	3550000	3090000	3290000	3440000	2920000	4170000	3120000	3320000	2550000	4150000	1490000	1210000	665000	3880000
7	9	Q898R0	M.NIINGGEHADNNVDLQ.E	N	Y	20.4	7.52	1.6	6630000	0	0	0	0	0	0	3660000	5160000	4110000	6270000	8460000	4830000	9410000	9550000	9470000	10200000	9600000	8490000	0	308000	309000	2390000	1800000	1650000	5430000	5430000	2960000	6950000	5250000	4690000	1670000	8800000	8410000	8930000	7920000	7870000	0	0	0	2940000
7	9	Q898R0	E.R(+12.00)LGTKIQ.L	N	Y	21.51	24.08	1.1	5320000	0	567000	354000	3660000	3270000	3560000	0	3780000	3060000	1780000	2050000	1840000	1470000	1230000	1160000	0	0	1390000	2420000	2080000	1860000	7500000	7870000	7060000	4280000	4450000	3760000	2160000	3250000	2340000	1970000	0	1730000	1370000	1610000	1410000	2280000	1440000	1160000	6180000
7	9	Q898R0	A.EEDWEGWR.L	N	Y	25.45	4.2	1.3	5230000	0	0	0	0	0	0	2820000	2810000	2300000	5320000	6740000	5110000	9500000	7160000	8530000	10400000	7600000	8370000	0	0	0	0	0	0	3220000	3240000	3030000	5720000	3850000	3590000	6190000	6710000	6190000	7620000	6480000	6480000	0	0	0	1780000
7	9	Q898R0	K.AKGYDTGVG.D	N	Y	21.87	6.29	1.3	4500000	0	0	0	1550000	1590000	1670000	0	4630000	2870000	3330000	5100000	3500000	4780000	5720000	4750000	2700000	4030000	2920000	0	165000	0	4190000	3640000	4250000	4360000	4610000	4500000	3830000	0	4090000	3660000	3030000	3270000	2840000	3150000	3150000	0	0	181000	7270000
7	9	Q898R0	G.ASTGIFE.A	N	Y	8.65	4.52	1.5	4350000	0	0	0	0	0	0	3420000	2760000	0	0	3850000	2740000	2880000	3400000	3090000	3000000	3200000	3100000	0	0	0	1020000	1330000	1780000	3480000	0	3430000	3400000	2660000	2340000	2420000	2500000	2590000	2740000	2680000	2160000	0	0	0	0
7	9	Q898R0	A.IDKTMIE.L	N	Y	20.74	2.36	1.3	4140000	0	0	0	0	0	0	3470000	3790000	3720000	3890000	4720000	3870000	7110000	8140000	7690000	9110000	8110000	9070000	0	0	0	0	0	0	4420000	5470000	3860000	4820000	5870000	5190000	8840000	8140000	8580000	10700000	10400000	9250000	0	0	0	0
7	9	Q898R0	E.LD(-18.01)GTDNKGKLG.A	Y	Y	23.45	7.69	1.4	10700000	1260000	509000	313000	9180000	11000000	11000000	13000000	12700000	14000000	8350000	8480000	8330000	8810000	7840000	6890000	9010000	8780000	8970000	1560000	1190000	1090000	17600000	18900000	18200000	18400000	19400000	14600000	11300000	15800000	11600000	12400000	10100000	12500000	14000000	13900000	13300000	946000	754000	679000	15000000
7	9	Q898R0	E.NVNTIIA.E	N	Y	6.82	1	1.6	3820000	18200000	6720000	5060000	9120000	10200000	9710000	8970000	9670000	8870000	0	10500000	0	5140000	0	5690000	0	0	5410000	6430000	5570000	4220000	7820000	7040000	7780000	0	7480000	6290000	0	0	0	3580000	4250000	0	5240000	4980000	4240000	6330000	6160000	4510000	0
7	9	Q898R0	L.TPQEMVD.Y	N	Y	6.26	2.13	2.2	3080000	0	0	0	0	0	0	0	0	0	0	2620000	903000	3940000	0	0	5420000	4630000	3920000	0	0	0	0	0	0	0	0	983000	2260000	1930000	1440000	0	3850000	3610000	4050000	4120000	4530000	0	0	0	0
7	9	Q898R0	D.YYANLVA.K	N	Y	8.61	2.89	1.9	3010000	0	0	0	1260000	1250000	1300000	3080000	2720000	3280000	2330000	4030000	2420000	2060000	2420000	1530000	2400000	1990000	2640000	0	0	0	1260000	1380000	1270000	3280000	3470000	3450000	2960000	2140000	2340000	1740000	1700000	1190000	1920000	1770000	1840000	0	0	0	2810000
7	9	Q898R0	N.IINGGEHADNNVD.L	N	Y	13.79	3.16	1.9	2990000	0	0	0	0	0	0	0	0	0	0	1280000	0	5460000	4690000	4930000	0	4450000	5650000	0	0	0	0	0	0	0	992000	0	793000	1410000	1180000	3720000	3870000	2910000	5040000	4580000	3940000	0	0	0	4000000
7	9	Q898R0	V.AVNAGQIK.T	N	Y	17.2	1.8	1	2990000	0	0	0	10000000	10500000	11400000	7530000	7510000	5170000	1920000	2670000	2140000	1220000	0	1060000	0	0	0	0	0	0	10800000	11900000	11200000	4820000	4550000	5080000	1740000	2280000	1990000	0	0	0	0	0	0	0	0	0	13700000
7	9	Q898R0	M.NIINGGEHADNNVD.L	N	Y	14.55	3.23	2.2	2960000	0	0	0	0	0	0	0	0	0	0	0	1220000	4900000	5950000	4220000	6490000	5280000	6170000	0	0	0	0	0	0	692000	0	0	1410000	1420000	876000	3560000	4490000	3340000	4850000	4890000	5250000	0	0	0	3610000
7	9	Q898R0	Q.LVGDDLFVT.N	N	Y	10.41	2.25	1.7	2940000	2710000	1360000	1280000	3370000	4140000	3280000	4220000	4130000	3740000	2210000	2640000	2250000	1120000	1100000	1160000	834000	672000	910000	2080000	1490000	1150000	5710000	4870000	2340000	3910000	4740000	4120000	3470000	2530000	1920000	899000	927000	701000	965000	718000	1090000	2490000	1980000	1670000	3920000
7	9	Q898R0	E.DGTTGRAAVPSGASTG.I	N	Y	20.56	14.06	2.1	2930000	0	0	0	1570000	1920000	0	3340000	4800000	2540000	2540000	2350000	1610000	2540000	4330000	3340000	3200000	0	2340000	252000	0	0	3620000	2940000	3100000	3200000	2400000	2730000	2260000	3020000	1340000	1390000	1230000	0	2170000	1500000	1890000	0	0	0	10500000
7	9	Q898R0	M.NIIN(+.98)GGEHADNNVDLQ.E	N	Y	9.69	5.95	2.1	2830000	0	0	0	0	0	0	0	0	0	861000	0	0	1110000	1370000	0	0	0	0	0	389000	0	823000	0	0	1880000	1750000	614000	2150000	1780000	1090000	1280000	1230000	1190000	1150000	0	1120000	0	0	0	0
7	9	Q898R0	G.DEGGFAPNLN.S	N	Y	12.48	2.71	1.6	6470000	0	0	0	0	0	0	0	0	0	1500000	2930000	2800000	6360000	6110000	6130000	7260000	6810000	7270000	0	0	0	0	0	0	3820000	2020000	4060000	6800000	4880000	4290000	7030000	7800000	7620000	7800000	8070000	8080000	0	0	0	1740000
7	9	Q898R0	A.VNAGQIKTG.A	N	Y	17.15	2.75	1.5	2770000	3660000	387000	1220000	4790000	4830000	5480000	6070000	5720000	3960000	2910000	3550000	2910000	4520000	4190000	4290000	0	3160000	3590000	0	0	229000	3890000	5400000	3750000	2830000	2960000	3010000	2270000	2800000	2230000	2630000	3000000	2790000	2460000	2360000	2910000	0	0	0	5000000
7	9	Q898R0	G.GVNAKVLPVPMM.N	N	Y	15.98	1.2	1.5	2490000	0	0	0	3050000	0	3270000	5270000	4600000	5160000	2290000	3800000	2960000	1500000	1620000	1370000	1570000	1560000	1250000	0	0	0	4120000	4880000	2610000	5640000	4670000	4080000	3920000	2680000	2330000	940000	1370000	867000	1290000	1220000	1130000	0	0	0	6510000
7	9	Q898R0	Q.YIGGVNAKVLPVPMM.N	N	Y	17.43	3.91	2.2	2380000	971000	444000	564000	5710000	5050000	5530000	2170000	2130000	2450000	843000	1490000	693000	759000	719000	529000	860000	408000	514000	1570000	822000	560000	8540000	8320000	7400000	1770000	2400000	2440000	1390000	1080000	761000	255000	0	530000	818000	702000	474000	1090000	1290000	617000	14900000
7	9	Q898R0	E.IIDVSARQVLDSRSNPTVE.V	N	Y	11.87	8.35	1.8	2410000	2710000	2800000	3450000	0	0	0	0	0	0	0	0	0	0	0	0	0	0	0	11200000	10900000	9110000	0	0	0	0	0	0	0	0	0	0	0	0	0	0	0	25300000	23100000	18300000	0
7	9	Q898R0	C.SEVYHSLK.S	N	Y	18.85	3.08	1.6	6630000	630000	0	0	1510000	1420000	1560000	1770000	5870000	4240000	6160000	5860000	4440000	7980000	11400000	7490000	0	10500000	6530000	0	0	0	4760000	5360000	3990000	4890000	5290000	5420000	4930000	8230000	6100000	8410000	6770000	8480000	9800000	8140000	7460000	0	0	0	7090000
7	9	Q898R0	E.DGTTGRAAVPSGASTGIF.E	N	Y	11.83	1.9	1.8	1880000	17900000	5320000	5160000	4590000	4560000	4640000	0	1150000	0	0	0	0	0	0	0	0	0	0	7830000	4760000	2700000	298000	3910000	4250000	1030000	0	0	0	0	0	0	0	0	0	0	0	8400000	8920000	4760000	6590000
7	9	Q898R0	E.GGFAPNLN.S	N	Y	5.3	1.45	2.4	1830000	0	0	0	586000	0	847000	3790000	4430000	2440000	3290000	4040000	3000000	6490000	6110000	6520000	7540000	5530000	5930000	0	0	0	762000	0	0	2530000	2840000	0	3350000	3090000	2950000	3380000	3930000	3670000	4500000	4780000	3990000	0	0	0	0
7	9	Q898R0	E.L(+12.00)DGTDNKGKLG.A	N	Y	14.21	1.32	1.9	1750000	0	0	0	2240000	2130000	2700000	4020000	3100000	585000	1240000	1610000	1190000	0	2110000	1700000	1110000	0	1570000	0	0	0	3800000	3760000	2380000	2410000	2310000	1890000	1740000	2460000	1660000	3020000	1710000	3050000	2340000	2420000	2850000	0	0	0	2630000
7	9	Q898R0	T.IADLVVA.V	N	Y	6.71	0.42	1.8	1640000	0	0	0	2260000	2240000	1710000	1060000	0	0	1330000	1970000	1050000	3230000	2640000	3140000	3640000	3490000	1190000	0	0	0	0	0	0	1340000	1420000	1260000	1860000	1210000	1170000	2110000	2700000	2080000	3800000	2920000	3020000	0	0	0	0
7	9	Q898R0	D.GTTGRAAVPSGASTGIF.E	N	Y	11.54	4.87	2	1340000	12800000	3990000	3330000	2580000	2610000	3340000	0	0	0	0	0	0	0	0	0	0	0	0	5980000	4450000	3360000	3280000	3110000	3150000	0	0	0	0	0	0	0	0	0	0	0	0	8750000	8180000	5640000	5880000
7	9	Q898R0	G.GFAPNLN.S	N	Y	4.34	1.24	2	1270000	0	0	0	0	0	0	0	0	0	0	0	0	1880000	1840000	0	2630000	2160000	1950000	0	0	0	0	0	0	0	0	0	0	769000	0	2780000	2380000	2400000	3460000	3530000	3160000	0	0	0	0
7	9	Q898R0	E.IIDVSARQVLD.S	N	Y	10.2	4.05	1.1	1250000	19000000	12700000	12900000	0	0	0	0	0	0	0	0	0	0	0	0	0	0	0	9570000	8780000	7940000	0	0	0	0	0	0	0	0	0	0	0	0	0	0	0	6320000	6620000	6080000	0
7	9	Q898R0	A.LDPASSEIFE.D	N	Y	14.07	2.78	2	1210000	0	0	0	0	0	0	583000	0	776000	1120000	2450000	1050000	2740000	2550000	2960000	2980000	2220000	2600000	0	0	0	0	0	0	635000	835000	728000	1470000	1110000	1100000	1770000	2060000	2010000	2050000	1950000	2000000	0	0	0	0
7	9	Q898R0	N.AKVLPVPM(+15.99)MN.I	N	Y	9.64	0.99	2.3	1200000	0	0	0	0	0	0	1380000	1680000	1780000	1180000	2400000	0	1470000	0	1570000	0	1790000	1710000	0	0	0	0	0	0	1440000	1630000	1540000	2540000	1670000	0	1840000	1980000	1970000	1770000	2470000	2310000	0	0	0	536000
7	9	Q898R0	E.AIEKAGYKPGVE.I	N	Y	9.93	2.94	1.8	1180000	0	0	0	0	0	0	0	0	1530000	948000	1010000	1040000	723000	0	1380000	0	1070000	0	0	0	0	0	0	0	969000	0	0	0	1410000	1080000	0	0	0	0	0	0	0	0	0	0
7	9	Q898R0	A.KYNQLLR.I	Y	Y	25.08	27.99	1.5	15000000	0	0	0	700000	645000	574000	6110000	4800000	6750000	9140000	9770000	6860000	14100000	13000000	13700000	16000000	16400000	15400000	0	0	0	1050000	1340000	1000000	6060000	4240000	3450000	5920000	8790000	7420000	10400000	11000000	9280000	10800000	10700000	11100000	0	0	0	4690000
7	9	Q898R0	N.AKVLPVPM(+15.99)M.N	N	Y	8.35	0.65	2.3	1170000	0	0	0	565000	0	518000	2120000	0	1540000	1720000	1500000	1830000	2840000	2190000	2310000	768000	1670000	1540000	0	0	0	0	0	452000	1470000	0	1700000	1640000	2180000	1480000	1510000	2010000	1790000	1780000	2210000	1590000	0	0	0	0
7	9	Q898R0	G.EMGEYRGLK.A	N	Y	8.07	5.33	2	1760000	0	0	0	1130000	0	0	0	0	854000	0	0	0	689000	795000	752000	0	1050000	0	0	0	0	1460000	1090000	2060000	1540000	0	1080000	0	0	0	0	0	0	0	741000	696000	0	0	0	11200000
7	9	Q898R0	D.Q(-17.03)IAIDKTMIE.L	N	Y	13.8	2.11	1.8	743000	1470000	842000	786000	1030000	1440000	1420000	1060000	1100000	958000	487000	1130000	593000	515000	634000	824000	923000	633000	0	406000	0	228000	1640000	1770000	1300000	1070000	1150000	1310000	1110000	987000	634000	529000	0	555000	553000	514000	576000	0	0	0	1430000
7	9	Q898R0	N.SNEEAIQVIVE.A	N	Y	9.78	1.45	2.4	737000	0	0	0	0	0	0	0	520000	0	909000	1140000	714000	0	532000	998000	901000	594000	548000	0	0	0	0	0	0	562000	723000	0	988000	640000	0	611000	582000	701000	694000	660000	0	0	0	0	0
7	9	Q898R0	A.KYPIISIE.D	N	Y	8.97	2.87	1.4	719000	1790000	800000	793000	3270000	2710000	3650000	1100000	0	1240000	0	0	0	0	0	0	0	0	0	1230000	1500000	1010000	3850000	4200000	3630000	943000	1200000	1340000	0	0	0	0	0	0	0	0	0	1280000	1170000	789000	3330000
7	9	Q898R0	V.AKYPIIS.I	N	Y	6.37	1.74	1.6	608000	0	0	0	0	0	0	0	0	0	0	0	0	0	0	1260000	1740000	0	1360000	0	0	0	0	0	0	1080000	0	0	1060000	0	888000	0	1160000	1230000	0	1320000	1240000	0	0	0	0
7	9	Q898R0	E.HADN(+12.00)NVDL.Q	N	Y	8.34	1.78	2.1	473000	0	776000	489000	1120000	0	1040000	975000	0	0	713000	0	0	0	0	907000	0	0	0	1900000	1480000	1140000	2350000	2280000	2340000	1980000	0	1600000	0	1340000	1210000	1100000	0	0	908000	1030000	1160000	1350000	1590000	1330000	2140000
7	9	Q898R0	K.VLPVPMM.N	N	Y	11.81	0.48	1.6	2580000	0	0	0	515000	647000	603000	2040000	1890000	2130000	0	3650000	2100000	5150000	5650000	4770000	5400000	4020000	5380000	311000	211000	0	802000	860000	822000	2130000	3190000	2910000	3630000	3300000	2750000	4620000	4300000	3950000	6060000	5580000	5190000	0	0	0	0
7	9	Q898R0	V.VAVNAGQIK.T	N	Y	10.58	4.51	1.3	401000	0	0	0	1680000	1200000	1400000	0	0	0	0	0	0	0	0	0	0	0	0	0	0	0	1940000	2080000	1790000	0	0	0	0	0	0	0	0	0	0	0	0	0	0	0	1610000
7	9	Q898R0	E.DGTTGRAAVPSGAS.T	N	Y	6.05	1.19	2.3	386000	0	0	0	467000	0	0	0	1160000	0	0	884000	552000	913000	0	0	0	1170000	830000	0	0	0	0	1030000	792000	896000	0	983000	0	0	490000	0	0	0	0	0	0	0	0	0	0
7	9	Q898R0	E.MVDYYANLVA.K	N	Y	7.69	1.63	2.2	379000	0	0	0	551000	707000	820000	606000	0	547000	0	0	0	0	0	0	0	0	0	222000	0	169000	1420000	1340000	1260000	577000	708000	666000	0	0	0	0	0	0	0	0	0	217000	257000	139000	2130000
7	9	Q898R0	G.DDLFVTNTDRLT.M	N	Y	12.23	4.09	2.1	329000	4630000	2390000	1900000	0	0	0	0	0	0	0	0	0	0	0	0	0	0	0	2620000	2150000	1640000	0	0	0	0	0	0	0	0	0	0	0	0	0	0	0	2870000	2890000	1820000	0
7	9	Q898R0	E.H(+12.00)ADN(+.98)NVDL.Q	N	Y	6.24	2.55	1.5	311000	2120000	825000	608000	0	1210000	1190000	0	649000	0	0	943000	0	0	0	0	0	0	0	0	1050000	885000	1720000	1670000	1460000	1380000	1560000	1070000	765000	1080000	0	0	0	0	0	0	0	0	0	0	0
7	9	Q898R0	K.AIENVNTIIAEELVG.M	N	Y	5.63	4.16	1.9	297000	0	0	0	0	0	109000	385000	372000	638000	191000	412000	280000	111000	191000	0	0	0	0	0	0	0	0	0	0	529000	472000	510000	189000	0	341000	112000	0	0	0	234000	0	0	0	0	0
7	9	Q898R0	E.IIDVSARQVL.D	N	Y	7.19	1.46	1.8	211000	0	1290000	1430000	0	0	0	0	0	0	0	0	0	0	0	0	0	0	0	0	767000	757000	0	0	0	0	0	0	0	0	0	0	0	0	0	0	0	1430000	1170000	1700000	0
7	9	Q898R0	Q.LVGDDLFVTNTDR.L	N	Y	8.43	2.98	1.9	186000	2950000	1990000	1510000	0	0	0	0	0	0	0	0	0	0	0	0	0	0	0	337000	1260000	1010000	0	0	0	0	0	0	0	0	0	0	0	0	0	0	0	1450000	1420000	1040000	0
7	9	Q898R0	Q.LVGDDLFVTNTDRLT.M	N	Y	9.43	2.42	1.9	546000	6240000	4480000	3530000	0	0	0	0	0	0	0	0	0	0	0	0	0	0	0	4230000	3370000	2950000	0	0	0	0	0	0	0	0	0	0	0	0	0	0	0	4540000	5480000	3150000	0
27	27	Q897G8	K.AAVDRAISWLS.S	Y	Y	12.57	4.62	1.8	1560000	0	0	0	1840000	1880000	1880000	1630000	2080000	1930000	572000	1130000	0	591000	752000	637000	900000	573000	0	0	0	0	2360000	0	3780000	1790000	2120000	2310000	0	0	452000	388000	0	0	1120000	0	1050000	0	0	0	6430000
27	27	Q897G8	D.RAISWLS.S	N	Y	14.56	5.76	1.9	1250000	0	0	0	0	0	0	0	0	1240000	1230000	1500000	965000	998000	829000	1180000	0	0	1040000	0	0	0	0	0	0	1210000	1210000	1310000	1490000	1310000	1080000	1120000	758000	1100000	1180000	1200000	1110000	0	0	0	0
27	27	Q897G8	G.INPHKDSRFIK.K	Y	Y	8.78	1.99	2.1	1160000	0	0	0	0	0	0	0	933000	0	1220000	0	0	1740000	2340000	2790000	0	1180000	2210000	0	0	0	0	0	0	0	1150000	0	1490000	0	1590000	2580000	0	2480000	0	2500000	2830000	0	0	0	0
27	27	Q897G8	G.TGKGEWSILC.L	N	Y	16.33	2	1.7	1070000	0	0	0	0	0	0	1240000	1450000	1080000	1040000	1640000	1060000	1390000	1490000	1310000	1850000	1500000	1660000	0	0	0	416000	0	0	1170000	1150000	1220000	1590000	1300000	1600000	1780000	1600000	1530000	1990000	1790000	1710000	0	0	0	0
27	27	Q897G8	A.SIGRDIKNVG.G	Y	Y	10.78	3.79	2	1610000	0	0	0	1380000	784000	937000	778000	2090000	3240000	1030000	2690000	2020000	2800000	2410000	1870000	2330000	2480000	2070000	0	0	0	1900000	2210000	1060000	3050000	2930000	1120000	758000	2850000	2310000	2000000	0	1090000	0	0	2420000	0	0	0	2300000
27	27	Q897G8	T.FADPKGGFM.H	N	Y	7.93	2.32	2.2	547000	0	0	0	354000	0	0	0	1210000	0	597000	0	544000	0	0	0	0	0	0	0	0	0	0	0	0	0	994000	0	906000	655000	646000	0	0	0	0	0	0	0	0	0	0
27	27	Q897G8	A.LIAYDRFVN.S	N	Y	7.65	4.8	1.4	510000	0	0	0	552000	568000	477000	0	0	0	0	0	0	0	0	0	0	0	0	0	0	0	920000	859000	1030000	0	866000	0	0	0	0	0	0	0	0	0	0	0	0	0	1120000
22	18	Q891R3	T.AISPTPAGEGKSTT.S	Y	Y	26.22	36.31	1.6	4860000	0	0	0	2130000	2320000	2920000	6410000	5860000	5760000	3310000	4780000	3350000	3230000	3030000	1840000	0	2580000	1640000	0	0	0	4630000	4180000	3140000	4170000	6080000	5000000	2670000	4700000	4260000	2310000	1780000	2780000	2200000	2030000	2870000	0	0	0	6560000
22	18	Q891R3	T.AISPTPAG.E	N	Y	8.76	1.07	2	3800000	5170000	2190000	1190000	3910000	3960000	4130000	5610000	5570000	6940000	4210000	4830000	4390000	6660000	6280000	7190000	6830000	7040000	7110000	920000	771000	659000	2150000	2100000	2470000	3320000	2570000	2710000	2510000	3940000	2630000	4720000	4780000	4640000	5710000	5670000	5090000	998000	776000	521000	2960000
22	18	Q891R3	S.AGAGFIVC.E	Y	Y	10.95	1.88	1.8	2340000	0	0	0	1520000	1600000	1580000	6690000	6440000	6340000	5090000	7340000	4270000	4830000	4080000	4700000	4670000	4560000	4430000	0	0	0	1270000	1350000	1230000	3310000	2810000	2820000	4270000	3070000	2510000	2200000	3440000	2580000	3520000	3450000	3130000	0	0	0	2230000
22	18	Q891R3	K.IDSREIVW.K	Y	Y	14.47	2.05	1.6	1620000	0	0	0	625000	0	796000	3040000	2330000	2060000	2140000	3160000	2020000	2680000	2500000	3000000	2780000	2870000	3530000	0	0	0	577000	819000	572000	1600000	1550000	1560000	2150000	1470000	1290000	1690000	2080000	2340000	2310000	2160000	2560000	0	0	0	1140000
22	18	Q891R3	K.DAIKPNIVQ.T	N	Y	10.7	2.57	1.7	1570000	0	0	0	0	0	0	0	2030000	0	0	0	0	2100000	2410000	2590000	0	0	2800000	0	0	0	1100000	0	0	1710000	1870000	1330000	1550000	0	0	0	1920000	2000000	2380000	0	1960000	0	0	0	2200000
22	18	Q891R3	T.AISPTPAGEGKSTTSIGLG.Q	N	Y	2.87	2.61	1.3	530000	0	0	0	3020000	0	0	0	0	0	0	0	0	0	0	0	0	0	0	0	1170000	0	4340000	0	2780000	0	0	0	0	0	0	0	0	0	0	0	0	0	0	249000	0
22	18	Q891R3	R.EPSLGPVF.G	N	Y	16.09	3.55	1.6	378000	0	0	0	0	0	0	805000	681000	914000	435000	823000	400000	607000	527000	528000	490000	537000	0	0	0	0	374000	0	0	0	735000	438000	0	590000	505000	563000	0	413000	0	523000	0	0	0	0	0
22	18	Q891R3	S.LDIFDRLK.D	N	Y	11.79	1.69	1.8	1160000	0	0	0	505000	0	0	1120000	2440000	1670000	1190000	3680000	1690000	2430000	2850000	2200000	2720000	1820000	2150000	0	0	0	0	416000	517000	2280000	595000	1550000	1450000	1020000	1160000	1210000	2220000	817000	2350000	2140000	2200000	0	0	0	880000
22	18	Q891R3	M.VAVNRFITDSEA.E	N	Y	4.99	1.11	2.3	214000	1780000	0	0	0	0	880000	1070000	0	0	0	0	0	0	0	0	0	0	0	693000	658000	492000	0	0	0	0	0	0	0	0	1080000	0	0	0	0	0	932000	589000	621000	632000	0
55	47	Q891S3	K.AINDDVDVPIIL.Y	Y	Y	13.49	3.83	1.8	933000	0	0	0	753000	691000	625000	1220000	783000	1310000	1610000	1620000	779000	700000	1050000	1100000	375000	1030000	473000	0	0	0	648000	575000	625000	1370000	1380000	689000	1200000	948000	964000	699000	1000000	0	898000	838000	687000	0	0	0	1050000
55	47	Q891S3	L.YNVPGRT.G	Y	Y	8.39	1.55	1.8	478000	0	0	0	1820000	1080000	1920000	2550000	2360000	0	0	0	0	1150000	0	1090000	0	0	1300000	0	0	0	1520000	0	0	0	0	0	871000	0	1360000	0	0	0	0	0	0	0	0	0	1290000
55	47	Q891S3	Q.GRIPVIA.G	Y	Y	5.57	1.27	1.9	214000	0	0	0	903000	832000	0	1370000	0	0	0	0	0	0	0	0	986000	0	0	0	0	0	0	0	0	0	0	0	0	0	0	0	0	0	0	942000	0	0	0	0	0
25	33	Q897Y8	E.TDPILPQLR.A	Y	Y	21.21	2.47	1.4	4500000	9250000	6110000	4760000	4870000	5340000	5270000	6930000	7560000	7400000	5160000	5400000	4500000	2480000	2720000	3800000	2430000	2190000	2790000	4360000	3640000	2110000	5580000	4540000	5550000	6060000	5690000	5440000	4440000	2770000	2800000	2220000	0	1580000	2070000	2020000	0	5940000	5250000	3490000	9280000
25	33	Q897Y8	R.AIDAINPTD.E	Y	Y	5.98	0.91	2	2010000	6740000	3330000	1830000	3770000	4160000	4030000	2610000	2290000	2920000	0	0	0	0	0	0	0	0	0	3610000	3390000	2590000	3350000	3830000	3680000	1760000	1350000	1350000	0	0	0	0	0	0	0	0	0	5100000	3940000	3520000	3410000
25	33	Q897Y8	E.T(+12.00)DPILPQLR.A	N	Y	10.45	3.53	1.8	1320000	1830000	0	0	1430000	905000	0	1180000	1250000	1380000	0	1070000	0	0	0	0	0	0	0	1310000	1240000	840000	1980000	1500000	1930000	1710000	1780000	0	1230000	1140000	781000	600000	685000	443000	0	0	0	1170000	1240000	855000	1750000
25	33	Q897Y8	E.IGKDADIIIW.N	Y	Y	8.57	1.19	1.9	714000	0	0	0	0	0	0	2930000	2450000	2000000	1800000	2660000	0	3120000	0	4050000	2760000	0	0	0	0	0	0	0	0	1440000	1660000	1440000	0	1530000	1130000	1770000	2100000	0	0	0	0	0	0	0	0
25	33	Q897Y8	E.IGKDADIIIWNGEPL.D	N	Y	4.98	1.54	2.3	107000	1330000	1230000	373000	0	0	536000	0	0	0	0	0	0	0	0	0	0	0	0	141000	403000	345000	0	496000	0	0	0	0	0	0	0	0	0	0	0	0	0	700000	796000	696000	204000
21	22	Q898M2	S.SGDTILG.G	Y	Y	8.36	1	1.6	4330000	0	0	0	3570000	4010000	3980000	6590000	6690000	6470000	4460000	8360000	4190000	5790000	5940000	5660000	5950000	5970000	5920000	0	0	0	3890000	3900000	3560000	0	4480000	3960000	5020000	3320000	3270000	4360000	4480000	4280000	5460000	5350000	4760000	0	0	0	5150000
21	22	Q898M2	G.IKPVIKDGVIYS.S	N	Y	12.99	2.83	2.1	3410000	0	0	0	1500000	1560000	3030000	9480000	8160000	7080000	3960000	5290000	4070000	4780000	5230000	3570000	1970000	2810000	1640000	0	0	0	1760000	1020000	2370000	9470000	3120000	2130000	6080000	2960000	4520000	3510000	2070000	2540000	3470000	1770000	3550000	0	0	0	2520000
21	22	Q898M2	T.FEPAASGGGSDANVFNGNGIK.S	N	Y	12.25	0.82	2.3	2040000	0	0	0	876000	854000	1060000	4710000	4360000	3180000	4470000	6530000	0	2570000	2590000	2140000	0	2170000	0	0	0	0	0	1200000	1420000	2110000	4480000	0	5020000	3810000	2910000	2420000	1700000	0	2660000	1810000	1750000	0	0	0	1900000
21	22	Q898M2	D.SGGDVGKVIIK.A	Y	Y	13.38	2.21	1.8	3760000	0	0	0	6580000	6130000	6310000	9320000	8440000	7680000	4840000	5000000	3810000	4310000	4530000	4830000	4960000	4860000	2360000	0	0	0	4040000	4440000	4490000	5810000	6520000	3920000	4110000	4140000	3610000	2440000	3300000	2920000	3390000	4210000	3390000	0	0	0	4930000
21	22	Q898M2	T.FEPAASGGGSDANVFN(+.98)GN(+.98)GIK.S	N	Y	7.52	1.31	2.2	2250000	0	0	0	3440000	3520000	4060000	6100000	4850000	4750000	2900000	4150000	2650000	756000	730000	909000	0	0	0	0	0	0	3150000	4960000	4180000	4410000	3980000	4090000	2310000	1960000	2050000	755000	0	0	0	0	0	0	0	0	5430000
21	22	Q898M2	K.SRQAFILD.S	N	Y	10.2	1.14	1.6	815000	0	0	0	0	1020000	945000	2250000	2170000	2350000	1650000	1910000	1660000	973000	889000	0	0	1150000	747000	0	0	0	862000	1170000	808000	1900000	1960000	2060000	1980000	1400000	1410000	1010000	0	1140000	1010000	0	819000	0	0	0	0
21	22	Q898M2	D.TVTPGIG.I	N	Y	3.93	1.23	2.2	773000	0	0	0	0	0	0	2160000	2630000	2680000	0	3490000	0	0	3010000	2450000	3010000	3130000	2950000	0	0	0	0	0	0	0	0	0	1510000	0	1480000	2240000	1830000	0	2460000	2000000	2400000	0	0	0	0
21	22	Q898M2	K.SRQAFIL.D	N	Y	9.83	0.75	1.6	413000	0	0	0	0	0	0	0	0	0	935000	1140000	873000	1110000	1400000	1190000	0	0	1230000	0	0	0	0	0	0	0	0	0	1160000	908000	856000	850000	0	1050000	1120000	808000	1100000	0	0	0	0
21	22	Q898M2	T.FEPAASGGGSDANVFN(+.98)GNGIK.S	N	Y	6.31	1.6	2.7	367000	0	0	0	685000	0	789000	0	0	0	0	793000	0	0	0	0	0	0	0	0	0	0	0	1230000	595000	1040000	406000	0	0	0	450000	0	0	0	0	0	0	0	0	0	1240000
21	22	Q898M2	G.GDDKSGIVSILE.A	Y	Y	16.84	3.33	1.9	5850000	3910000	2390000	2070000	11400000	12500000	12200000	9850000	10900000	13200000	3640000	6240000	3240000	950000	903000	861000	857000	0	0	2280000	1990000	1630000	12100000	10800000	11400000	8770000	8630000	9690000	4430000	3530000	3360000	588000	0	563000	0	609000	0	2550000	2440000	1890000	8210000
21	22	Q898M2	S.SGDTILGGDDKSGIVS.I	N	Y	4.26	1.1	2.4	253000	0	0	0	0	0	0	1490000	0	0	0	1540000	0	0	0	0	0	0	0	0	0	0	0	0	0	1180000	0	1730000	1120000	0	819000	0	0	0	0	0	0	0	0	0	0
21	22	Q898M2	K.GDLDIEPILF.S	N	Y	6.24	1.62	1.6	120000	0	0	0	89000	187000	0	258000	194000	0	190000	0	0	0	0	0	0	0	0	0	0	0	0	204000	0	0	0	315000	0	223000	211000	0	0	102000	0	0	0	0	0	0	0
8	17	Q895B4	N.GAVNPDIVG.Q	Y	Y	14.85	1.41	1.3	12100000	3190000	2160000	1450000	11400000	12500000	10000000	19800000	16400000	19300000	13200000	26000000	13200000	14600000	16400000	16800000	17500000	16300000	17300000	1610000	1200000	1030000	9440000	9610000	9650000	14000000	14600000	10700000	15600000	10400000	10100000	11700000	12600000	13200000	15000000	14400000	13300000	0	1020000	879000	12800000
8	17	Q895B4	K.SFKPDTIIA.L	Y	Y	19.68	3.01	1.6	11200000	0	0	0	4930000	4450000	4980000	16800000	18400000	14200000	15000000	23500000	15100000	24200000	24800000	27600000	29700000	25300000	26100000	0	0	0	3020000	2220000	2790000	11300000	11500000	11300000	17900000	11600000	10800000	15500000	18700000	19000000	20600000	21000000	19400000	0	0	0	4030000
8	17	Q895B4	Q.SSRIIIG.E	N	Y	19.36	1.86	2	8020000	2350000	1040000	710000	3490000	3450000	3750000	11500000	12200000	12000000	12500000	19900000	12900000	15200000	17700000	16600000	22200000	19100000	16700000	0	0	0	1600000	1890000	1900000	9000000	9320000	5950000	10600000	9800000	10400000	12100000	12500000	11500000	16900000	13500000	11800000	0	0	0	0
8	17	Q895B4	M.DIRKRVY.K	N	Y	16.29	2	1.3	9410000	0	0	0	5520000	5120000	5450000	16900000	5910000	11000000	15200000	16700000	13100000	19900000	22700000	19100000	0	17900000	18600000	0	0	0	4570000	5440000	5690000	8940000	11800000	10100000	11000000	14300000	10100000	20000000	25300000	17400000	20300000	21400000	16100000	0	0	0	4280000
8	17	Q895B4	A.NPRYPLIS.E	N	Y	14.79	2.43	1.7	6440000	0	0	0	6480000	5010000	5430000	12400000	11200000	12400000	6530000	13100000	6770000	6000000	7440000	6240000	7450000	5540000	6120000	0	0	0	6380000	5800000	6950000	8230000	9680000	8410000	8920000	6260000	6420000	4250000	5040000	5210000	5340000	5440000	5250000	0	183000	0	8260000
8	17	Q895B4	T.AASGIDALT.H	N	Y	10.04	2.79	1.7	6180000	0	0	0	9110000	9620000	9590000	16300000	17500000	15700000	12800000	21300000	13100000	13200000	12100000	12100000	15800000	14100000	12500000	0	229000	0	4840000	4410000	4670000	9480000	9000000	9330000	10500000	7190000	7100000	8750000	8160000	7750000	8750000	8910000	8070000	0	0	0	4520000
8	17	Q895B4	R.NIILIN(+.98)GAVNPDIVG.Q	N	Y	52.01	25.29	1	6170000	1940000	1110000	1230000	9670000	7320000	7340000	11500000	11400000	9620000	11900000	10400000	7370000	7370000	5720000	5710000	5930000	5690000	6560000	0	153000	0	4880000	4890000	4100000	8500000	6250000	7630000	4400000	5270000	7230000	3140000	4230000	2940000	3930000	3960000	6120000	178000	131000	105000	9490000
8	17	Q895B4	E.IPQSSRIIIG.E	N	Y	19.48	3.79	1.7	5590000	1720000	812000	606000	11900000	14700000	14300000	15100000	17600000	14300000	5200000	9230000	5260000	1560000	1660000	1070000	930000	0	0	663000	470000	381000	10100000	10200000	11700000	9630000	11300000	8380000	4410000	3060000	3240000	0	0	752000	820000	0	676000	754000	0	721000	14600000
8	17	Q895B4	T.LIEDGGRGHTSVL.Y	Y	Y	15.55	3.77	1.7	10200000	0	0	0	10600000	10500000	10400000	20800000	21800000	21600000	14900000	23100000	18100000	16600000	19400000	17500000	16000000	17500000	17700000	0	0	0	9430000	8730000	9060000	15700000	15600000	10500000	10400000	10500000	10800000	13000000	13500000	14800000	14500000	15000000	13500000	0	0	0	11300000
8	17	Q895B4	S.SGKPAIGVG.A	N		19.51	4.5	1.5	4550000	0	0	0	4570000	5060000	4460000	9360000	8490000	9740000	5170000	5120000	5320000	3520000	5010000	3180000	3350000	3470000	2850000	0	0	0	4350000	4120000	3190000	8590000	5710000	5800000	4010000	4940000	5090000	2540000	3380000	2790000	2750000	3460000	2740000	0	0	0	5330000
8	17	Q895B4	N.LGGNTDDEKVE.L	N	Y	20.78	4.31	1.6	4220000	0	0	0	1660000	742000	1100000	5100000	8200000	4900000	6410000	7480000	5480000	9330000	8010000	9500000	6160000	6890000	8460000	0	0	0	849000	0	738000	2770000	3240000	2670000	3870000	4750000	3690000	5440000	4550000	5410000	4970000	4450000	4780000	0	0	0	3320000
8	17	Q895B4	K.GDEVDKLR.N	N	Y	15.94	2.27	1.4	8640000	0	0	0	1450000	0	930000	13500000	14800000	8560000	11600000	11300000	12200000	16100000	19300000	21100000	15000000	19800000	20200000	0	0	0	0	2310000	1580000	7660000	8090000	6690000	10100000	12300000	7960000	14300000	11000000	16700000	20100000	18300000	15800000	0	0	0	2660000
8	17	Q895B4	T.M(+15.99)KTGRTIIN.M	N	Y	19.39	1.81	1.3	9390000	0	0	0	9550000	9390000	9810000	17700000	21200000	14400000	10800000	13900000	12200000	16200000	11500000	15200000	0	10100000	12000000	0	0	0	8040000	10100000	8000000	12200000	11700000	12600000	10100000	13800000	11500000	13000000	13300000	14100000	13400000	11600000	11300000	0	0	0	12100000
8	17	Q895B4	A.SGIDALT.H	N	Y	8.27	0.86	1.6	2930000	0	0	0	2100000	2070000	1840000	0	0	4090000	3650000	7030000	3310000	4050000	4740000	4250000	5160000	4920000	4560000	0	0	0	1330000	0	1830000	3400000	3930000	2850000	4160000	3060000	2870000	3130000	3520000	3310000	4620000	4380000	4010000	0	0	0	1760000
8	17	Q895B4	T.NPTSTTIFK.A	N	Y	16.37	7.07	1.7	2830000	0	0	0	3610000	3920000	3630000	12900000	12200000	11000000	8290000	10800000	7650000	5350000	5820000	5670000	4400000	3470000	3740000	0	0	0	1960000	2100000	2260000	5500000	5760000	5220000	8100000	4420000	4270000	3350000	4160000	3030000	4750000	3810000	2930000	0	0	0	2420000
8	17	Q895B4	K.AAYSSGKPAIGVG.A	N		13	4.09	2.1	2660000	3050000	1110000	578000	6340000	6720000	9830000	0	2490000	1630000	0	0	0	0	0	0	0	0	0	1900000	1580000	1320000	9470000	9580000	8240000	2160000	1360000	1310000	0	0	0	0	0	0	0	0	0	1540000	1440000	1060000	10900000
8	17	Q895B4	M.LNIPKELT.A	N	Y	17.23	3.18	1.4	2590000	0	0	0	672000	735000	0	4150000	3500000	2800000	3170000	4920000	3240000	4740000	5150000	3630000	4270000	4480000	4070000	0	0	0	1100000	1190000	1090000	3010000	4180000	3460000	4340000	3130000	2730000	5020000	4570000	3570000	4590000	4070000	4520000	0	0	0	1830000
8	17	Q895B4	A.AAKIVLQ.A	N	Y	15.17	3.32	1.5	2540000	0	847000	0	4310000	5550000	5430000	8560000	8500000	7230000	3710000	4930000	4050000	2660000	2900000	1970000	1650000	0	0	0	0	0	4070000	4640000	3970000	6210000	6350000	3910000	2980000	3230000	2830000	1410000	1800000	0	0	0	0	0	0	0	4410000
8	17	Q895B4	N.IILIN(+.98)GAVNPDIVG.Q	N	Y	33.71	26.63	1.6	2330000	2260000	1730000	1490000	3850000	4320000	3670000	5160000	3860000	4500000	1940000	3250000	1890000	1980000	1780000	2320000	2090000	2070000	1750000	1340000	1040000	855000	2170000	2270000	2160000	2460000	3460000	2880000	1950000	2510000	1360000	1740000	1410000	1380000	1630000	1590000	1500000	1190000	828000	696000	3440000
8	17	Q895B4	T.VANPRYPLIS.E	N	Y	11.08	1.99	2.2	2160000	0	0	0	2750000	3490000	2620000	4940000	5170000	4540000	2960000	4610000	3110000	1210000	1260000	1520000	2340000	2230000	1790000	0	0	247000	1990000	2740000	2460000	4040000	3560000	4610000	2770000	2120000	1970000	1480000	1350000	1420000	1130000	0	1130000	340000	0	360000	3380000
8	17	Q895B4	E.VTPFAVIT.D	N	Y	11.78	1.52	1.8	2090000	0	0	0	467000	484000	532000	2390000	2440000	2190000	2790000	4330000	2290000	3170000	3150000	2950000	2660000	2620000	2710000	0	0	0	366000	0	404000	1500000	1560000	1810000	3240000	2650000	2070000	2560000	2250000	2700000	2500000	2500000	1940000	0	0	0	738000
8	17	Q895B4	A.TGGPGMVK.A	N		15.41	1.39	1.5	1900000	911000	452000	255000	4950000	4580000	5730000	6270000	5450000	4060000	2050000	3190000	3400000	2900000	2550000	2180000	0	1690000	1660000	0	702000	557000	5390000	4620000	4930000	2730000	3030000	2560000	0	2760000	3360000	2330000	0	2050000	2120000	1440000	1410000	0	678000	506000	5700000
8	17	Q895B4	E.ERGAYILK.G	N	Y	15.78	5.09	1.5	1890000	0	0	0	0	0	0	3750000	3500000	3590000	4540000	4600000	3750000	6070000	5880000	6090000	5820000	4290000	5080000	0	0	0	0	0	0	2080000	2140000	1740000	2110000	2410000	2800000	3510000	2930000	3250000	3620000	3990000	3430000	0	0	0	0
8	17	Q895B4	K.SKDRVDKF.S	N	Y	13.48	2.93	1.6	1640000	0	0	0	3900000	2900000	0	4080000	5430000	4300000	3200000	0	3690000	3560000	0	3160000	0	3120000	3250000	0	0	344000	2270000	3040000	2850000	2270000	2830000	2480000	2460000	2070000	2260000	2340000	1590000	2360000	2150000	1920000	2380000	0	0	0	0
8	17	Q895B4	A.IPTTAGTGS.E	N		6.62	1.39	1.7	1640000	5930000	2380000	1430000	6150000	7820000	7420000	3240000	2980000	2470000	0	461000	0	0	0	0	0	0	0	2250000	1740000	1310000	5700000	5790000	4890000	0	1650000	1390000	0	0	0	0	0	0	0	0	0	1480000	1400000	1260000	5860000
8	17	Q895B4	A.NPRYPLI.S	N	Y	9.94	0.4	1.3	1470000	0	0	0	0	0	0	1990000	1760000	1770000	1750000	2890000	1630000	3110000	3330000	2910000	3340000	3810000	3610000	0	0	0	0	0	0	1580000	1660000	1500000	2210000	1830000	1630000	2610000	3190000	2670000	3930000	3360000	3630000	0	0	0	0
8	17	Q895B4	G.NTPAIID.E	N	Y	4.69	1.2	1.7	1440000	0	0	0	1070000	1250000	0	0	1130000	1430000	1960000	0	2100000	4280000	4710000	4960000	6040000	4930000	5830000	0	0	0	0	0	0	0	0	0	2710000	1870000	1830000	4070000	3510000	3780000	5020000	5510000	4290000	0	0	0	0
8	17	Q895B4	R.SAAIAANEARIE.L	N	Y	8.72	2.24	2.1	1420000	0	0	0	1440000	1130000	1500000	4540000	4310000	3720000	2780000	3980000	2490000	0	907000	0	0	0	0	0	0	0	1340000	2130000	2070000	2870000	2690000	1800000	1400000	1710000	1440000	0	0	0	551000	0	0	0	0	0	3600000
8	17	Q895B4	G.AGNTPAIID(+21.98).E	N	Y	9.79	1.02	2.2	1210000	3770000	0	0	2650000	3290000	0	3700000	3280000	4700000	2010000	5160000	2230000	0	2280000	1570000	2230000	0	1580000	1410000	0	818000	3120000	2540000	3270000	0	3820000	2360000	0	1730000	1820000	1840000	0	0	0	2330000	2030000	721000	0	926000	3510000
8	17	Q895B4	G.QPPY(+12.00)KIAKLA.G	N	Y	10.37	0.84	1.9	1210000	0	366000	0	1710000	1960000	1860000	3520000	4520000	3430000	2100000	3240000	1980000	0	2270000	1830000	982000	0	931000	751000	282000	0	1730000	3090000	1790000	2680000	1980000	1970000	0	1460000	2070000	0	993000	720000	0	933000	627000	0	0	0	0
8	17	Q895B4	L.ATGGPGMVK.A	N		13.53	5.12	2.2	923000	0	0	0	1880000	2330000	2320000	4100000	3280000	2120000	0	1960000	1900000	1820000	2550000	0	0	0	0	308000	0	0	2120000	2500000	1940000	2120000	1470000	0	1320000	1710000	1260000	1440000	0	1510000	1020000	0	0	0	0	252000	0
8	17	Q895B4	T.MKTGRTIIN.M	N	Y	9.79	2.13	1.3	830000	0	0	0	8130000	7100000	7510000	5410000	4100000	2740000	0	0	907000	0	0	0	0	0	0	0	0	0	3950000	3570000	4530000	1190000	1610000	1700000	0	0	0	0	0	0	0	0	0	0	0	0	4800000
8	17	Q895B4	A.GVEIPQSSRIIIG.E	N	Y	14.21	2.76	2	784000	2580000	1360000	1640000	2510000	2040000	2580000	434000	0	0	0	0	0	0	0	0	0	0	0	1180000	1310000	1010000	2380000	2770000	2490000	0	0	0	0	0	0	0	0	0	0	0	0	1760000	1600000	1450000	3610000
8	17	Q895B4	G.RIADHLNLG.G	N	Y	7.81	1.39	2.1	606000	0	0	0	1050000	1790000	902000	2800000	4270000	3050000	1880000	2880000	1730000	0	0	0	0	0	420000	0	0	0	1330000	1680000	1350000	2500000	1940000	1010000	1060000	1190000	1330000	447000	0	0	0	0	0	0	0	0	1680000
8	17	Q895B4	E.L(+12.00)TAASGIDALTHGIE.A	N	Y	18.74	8.02	1	595000	4210000	2330000	3150000	0	0	0	0	0	0	0	0	0	0	0	0	0	0	0	3670000	2620000	2310000	0	0	0	0	0	0	0	0	0	0	0	0	0	0	0	3350000	3380000	2580000	0
8	17	Q895B4	E.LTAASGIDALTHGIE.A	N	Y	12.41	11.19	1.1	590000	15900000	8280000	8560000	0	0	0	0	0	0	0	0	0	0	0	0	0	0	0	3200000	2000000	2230000	0	0	0	0	0	0	0	0	0	0	0	0	0	0	0	3170000	2900000	2050000	0
8	17	Q895B4	K.STIAAAKIVLQ.A	N	Y	10.6	3.17	1.5	498000	4520000	4080000	3800000	2010000	1990000	2800000	0	0	669000	0	0	0	0	0	0	0	0	0	1190000	1120000	1130000	846000	884000	0	0	0	0	0	0	0	0	0	0	0	0	0	1660000	1880000	1610000	1830000
8	17	Q895B4	E.DKVIKN(+.98)HFA.S	N	Y	10.63	0.8	1.8	494000	0	0	0	0	0	0	0	819000	1090000	714000	0	888000	1920000	1320000	605000	835000	0	1380000	0	0	0	0	0	0	0	950000	653000	1020000	1300000	1010000	0	0	0	1360000	0	1390000	0	0	0	0
8	17	Q895B4	L.AGVEIPQSSRIIIG.E	N	Y	8.5	4.81	1.7	381000	9180000	7200000	5310000	717000	667000	1020000	0	0	0	0	0	0	0	0	0	0	0	0	2280000	2150000	1730000	0	0	0	0	0	0	0	0	0	0	0	0	0	0	0	785000	1030000	810000	0
8	17	Q895B4	E.L(+12.00)TAASGIDALTHGI.E	N	Y	12.02	4.01	1.6	268000	2870000	1670000	1810000	0	0	0	0	0	0	0	0	0	0	0	0	0	0	0	1940000	1130000	1070000	0	0	0	0	0	0	0	0	0	0	0	0	0	0	0	1620000	1800000	1010000	0
8	17	Q895B4	E.L(+12.00)TAASGIDALT.H	N	Y	5.32	2.03	2.2	259000	0	0	342000	0	0	1070000	1310000	0	0	0	0	0	0	0	0	0	0	0	452000	422000	284000	1340000	1130000	1240000	0	0	0	0	0	0	0	0	0	0	0	0	530000	358000	0	1330000
8	17	Q895B4	T.AGTGSEVTPFAVIT.D	N	Y	6.13	1.25	2.2	230000	0	0	0	0	0	0	0	0	520000	430000	681000	462000	391000	0	590000	0	0	0	0	0	0	0	0	0	644000	538000	369000	645000	0	450000	0	0	153000	0	0	0	0	0	0	0
8	17	Q895B4	E.LTAASGIDALTHGI.E	N	Y	5.92	5.43	2.2	166000	4450000	3760000	2420000	0	0	0	0	0	0	0	0	0	0	0	0	0	0	0	332000	420000	330000	0	0	0	0	0	0	0	0	0	0	0	0	0	0	0	1000000	887000	874000	0
8	17	Q895B4	E.GDMILATGGPGMVK.A	N	Y	7.57	2.27	2	162000	3130000	1320000	1140000	0	0	0	0	0	0	0	0	0	0	0	0	0	0	0	1470000	989000	659000	0	0	0	0	0	0	0	0	0	0	0	0	0	0	0	1090000	769000	782000	0
8	17	Q895B4	G.QPPYKIAKL.A	N	Y	7.86	2.01	1.8	146000	2740000	1220000	755000	0	0	0	0	0	0	0	0	0	0	0	0	0	0	0	983000	0	406000	0	0	0	0	0	0	0	0	0	0	0	0	0	0	0	675000	782000	480000	0
8	17	Q895B4	E.GDMILATGGPGM(+15.99)VK.A	N	Y	5.44	0.75	2.1	281000	4470000	1280000	1120000	0	0	0	0	0	0	0	0	0	0	0	0	0	0	0	2120000	1960000	1550000	0	0	0	0	0	0	0	0	0	0	0	0	0	0	0	2400000	1570000	1210000	0
8	17	Q895B4	E.GDM(+15.99)ILATGGPGM(+15.99)VK.A	N	Y	4.28	0.97	1.9	130000	2850000	995000	469000	0	0	0	0	0	0	0	0	0	0	0	0	0	0	0	1370000	1150000	879000	0	0	0	0	0	0	0	0	0	0	0	0	0	0	0	0	880000	824000	0
39	42	Q891R2	R.FIGGGLR.F	Y	Y	7.28	1.54	1.9	951000	0	0	0	0	0	0	0	0	0	2090000	2780000	1720000	2900000	3110000	3030000	3590000	3230000	3550000	0	0	0	0	0	0	0	1090000	0	2380000	1560000	1300000	2810000	2250000	2240000	3070000	2820000	2690000	0	0	0	0
39	42	Q891R2	Q.IENFDISQILE.K	Y	Y	20.87	2.01	1.7	830000	0	0	0	556000	514000	534000	1140000	1420000	1260000	1230000	1280000	1030000	1160000	1080000	1210000	908000	1100000	916000	0	0	0	618000	544000	696000	2120000	1960000	2040000	1000000	870000	560000	703000	1290000	946000	1100000	1060000	985000	0	0	0	847000
39	42	Q891R2	E.VADAIAKKVR.F	Y	Y	6.96	1.63	1.6	735000	0	0	0	0	0	0	653000	0	0	0	0	968000	3030000	3200000	2560000	0	2620000	2640000	0	0	0	0	0	0	745000	0	0	0	1470000	1290000	2830000	0	1890000	2540000	3060000	2500000	0	0	0	0
39	42	Q891R2	G.SEVIGTVPMKALL.D	N	Y	8.42	2.32	2.8	455000	0	0	0	267000	318000	0	1110000	904000	1040000	0	0	0	446000	0	0	0	361000	392000	0	0	0	514000	633000	710000	3040000	2500000	3110000	390000	0	0	426000	581000	0	538000	0	365000	0	0	0	0
39	42	Q891R2	G.AVDVIPFTPVS(+21.98).D	N	Y	8.08	1.14	2	246000	0	0	0	0	289000	456000	759000	603000	635000	278000	548000	329000	0	0	0	0	0	0	0	0	0	0	506000	431000	682000	441000	716000	0	310000	354000	0	0	0	0	0	0	0	0	0	535000
39	42	Q891R2	G.AVDVIPFTPVSDVTM(+15.99).E	N	Y	7.4	1.94	2.3	189000	1400000	672000	659000	315000	355000	409000	0	0	0	0	0	0	0	0	0	0	0	0	817000	611000	543000	263000	245000	241000	0	0	0	0	0	0	0	0	0	0	0	0	771000	685000	383000	0
10	19	Q898X5	K.AGDADVVIA.G	Y	Y	20.09	3	1.2	18400000	0	0	0	5340000	5560000	4960000	22800000	23900000	22300000	24500000	35500000	3190000	29100000	28700000	34100000	32100000	33900000	33500000	667000	0	0	5220000	3880000	5930000	15500000	15700000	12300000	25400000	18200000	15600000	26000000	22800000	21200000	30000000	27500000	26000000	0	0	0	11100000
10	19	Q898X5	K.LKPAFKKDGTVT.A	Y	Y	20.6	7.36	1.7	8000000	0	0	0	9310000	10000000	9880000	13100000	14000000	13800000	8120000	9900000	7870000	9050000	10500000	9580000	9140000	7610000	7250000	0	0	0	6100000	9020000	7840000	7910000	7480000	9490000	3840000	8650000	5530000	5470000	5120000	5570000	7140000	5850000	5960000	0	0	0	10200000
10	19	Q898X5	F.DTDEFPRFG.A	N	Y	24.65	7.25	1.2	4750000	0	0	0	2580000	2980000	3860000	5190000	5450000	5730000	4080000	6380000	3700000	4820000	3790000	4650000	4770000	5380000	5150000	0	303000	0	3570000	878000	2660000	1330000	4730000	5500000	1580000	3850000	3420000	3870000	4280000	3860000	5150000	3780000	4480000	379000	376000	230000	6460000
10	19	Q898X5	T.AGNASGINDGAAALVI.M	Y	Y	30.55	19.99	1.3	10000000	0	0	256000	16000000	16900000	16700000	18400000	18500000	18200000	10100000	14300000	8200000	4430000	4130000	3930000	3420000	3110000	3150000	180000	0	145000	16700000	16800000	15600000	18100000	17200000	18100000	11100000	8640000	7850000	2890000	3540000	2890000	2710000	3370000	2850000	785000	506000	572000	21900000
10	19	Q898X5	E.VIM(+15.99)GNVIQ.A	N	Y	7.9	1.64	2	3950000	3030000	987000	450000	10200000	9200000	8810000	5370000	7170000	6400000	5970000	5400000	3040000	1650000	0	1420000	1140000	1110000	1320000	1610000	1070000	696000	8160000	7970000	6850000	5370000	5060000	4040000	4470000	3010000	2550000	0	0	1240000	0	1240000	970000	1750000	1270000	980000	9070000
10	19	Q898X5	G.CSGARILVT.L	N	Y	17.85	3.53	1.7	3860000	0	0	0	4870000	4670000	5270000	13100000	13300000	10800000	7130000	10500000	6630000	3340000	3670000	2890000	3580000	3810000	3750000	0	0	0	4780000	5640000	4320000	9610000	9840000	7090000	5450000	5140000	5040000	2450000	3160000	3560000	3230000	2870000	2370000	0	0	0	5930000
10	19	Q898X5	K.AGDADVVI.A	N	Y	8.35	0.51	1.4	3710000	0	0	0	0	986000	0	4620000	3480000	4100000	4700000	5430000	4680000	7240000	7340000	7440000	8240000	6800000	7210000	0	0	0	0	0	723000	3520000	3450000	0	6420000	4630000	3620000	5850000	4710000	4900000	7050000	7530000	5910000	0	0	0	2350000
10	19	Q898X5	G.LAAQM(+15.99)IKAGDADVVIAGGM(+15.99).E	N	Y	12.58	3.56	1.6	3360000	28100000	13200000	13800000	1950000	3120000	3250000	0	0	0	0	0	0	0	0	0	0	0	0	13400000	11600000	16700000	2850000	2380000	2430000	0	0	0	0	0	0	0	0	0	0	0	0	21100000	15400000	10100000	1750000
10	19	Q898X5	N.GGAIALG.H	N	Y	7.45	0.79	1.9	3330000	0	0	0	3610000	3280000	3430000	8080000	7300000	6670000	4050000	6120000	4170000	3520000	0	3330000	3180000	0	0	0	0	0	3600000	2660000	3470000	5400000	5550000	4000000	5580000	3490000	3310000	2360000	3020000	2780000	2560000	2850000	2280000	0	0	0	4860000
10	19	Q898X5	G.IKPEIID.E	N	Y	11.72	1.04	1.4	2270000	0	0	0	0	0	0	1830000	1990000	1590000	2550000	2690000	1610000	3820000	3650000	3860000	3040000	3650000	4230000	0	0	0	0	0	743000	2270000	2620000	1800000	2900000	2600000	2080000	3270000	3540000	3570000	4380000	3910000	3620000	0	0	0	0
10	19	Q898X5	S.GARILVT.L	N	Y	15.38	1.15	1.3	2200000	0	0	0	0	0	0	2720000	2230000	2000000	2660000	4370000	2520000	6430000	5710000	5780000	7820000	6270000	5560000	0	0	0	0	0	0	0	1760000	0	2620000	2530000	1930000	6160000	4330000	4220000	5150000	5410000	5400000	0	0	0	0
10	19	Q898X5	G.LAAQMIK.A	N	Y	11.04	2.08	1.3	2080000	1840000	879000	636000	9070000	9680000	8990000	0	1070000	0	0	0	0	0	0	0	0	0	0	1320000	874000	703000	8190000	9020000	8410000	0	0	0	0	0	0	0	0	0	0	0	0	1060000	910000	817000	9480000
10	19	Q898X5	E.KVN(+12.00)VN(+.98)GGAIALG.H	N	Y	11.15	1.14	2	2010000	0	444000	0	4320000	3730000	3400000	5170000	4300000	5260000	2020000	4500000	2440000	0	0	1120000	0	0	0	522000	352000	250000	3170000	3450000	4360000	3390000	4720000	4100000	2530000	1760000	2110000	0	0	849000	1170000	960000	0	526000	245000	0	3530000
10	19	Q898X5	G.Q(-17.03)SPGRQAAVK.A	N	Y	8.1	2.07	1.7	1810000	0	0	0	6000000	5300000	5380000	2120000	2670000	2500000	873000	1150000	0	0	0	0	0	0	0	0	0	0	5200000	5240000	6910000	0	1950000	2020000	0	0	0	0	0	0	0	0	0	0	0	0	8160000
10	19	Q898X5	T.AGNASGINDGAAALVIM(+15.99).S	N	Y	15.07	3.9	1.9	4290000	0	0	0	6980000	6770000	7900000	10300000	9350000	8680000	3230000	5390000	3430000	670000	872000	635000	643000	0	0	0	0	0	8220000	7720000	7780000	9780000	8690000	9550000	4150000	2830000	2170000	0	596000	0	0	431000	0	244000	0	165000	10700000
10	19	Q898X5	T.AGNASGINDGAAA.L	N	Y	11.53	0.74	2.4	1690000	0	0	0	958000	1470000	0	2840000	2730000	2600000	2610000	3070000	2530000	3210000	3580000	3210000	3030000	2940000	2630000	0	0	0	0	0	0	2460000	1800000	2360000	2590000	2470000	2980000	3310000	3280000	2900000	2680000	3670000	2290000	0	0	0	1410000
10	19	Q898X5	K.AGDADVVIAGGM(+15.99)E.N	N	Y	10.99	2.62	2	1610000	0	0	0	5810000	5480000	4980000	5460000	6070000	4140000	2300000	3020000	2590000	403000	0	0	0	0	0	0	0	0	4870000	4250000	4710000	4550000	5220000	3700000	2580000	2560000	2190000	0	0	0	0	0	0	0	0	0	0
10	19	Q898X5	M.IKAGDADVVIAGGM(+15.99).E	N	Y	8.91	0.77	2.4	1490000	1400000	1250000	882000	7690000	6270000	6720000	3640000	2270000	3280000	801000	0	653000	0	0	0	0	0	0	1120000	1140000	973000	6390000	4870000	6850000	4070000	3090000	2240000	1270000	885000	0	0	0	0	0	0	0	1160000	1130000	940000	6800000
10	19	Q898X5	G.GGM(+15.99)GTALL.V	N	Y	6.69	0.84	1.8	1490000	0	0	0	1110000	0	1110000	3380000	2940000	3530000	2500000	2970000	1970000	2190000	2140000	1830000	2110000	2220000	2120000	0	0	0	1170000	0	1460000	2550000	0	2410000	2960000	1790000	1850000	1970000	1850000	1870000	2040000	1890000	2000000	0	0	0	1970000
10	19	Q898X5	E.VIM(+15.99)GNVIQAGLG.Q	N	Y	20.01	4.13	0.7	1400000	12600000	8230000	8020000	0	0	0	0	0	0	0	0	0	0	0	0	0	0	0	8430000	7860000	6870000	0	0	0	0	0	0	0	0	0	0	0	0	0	0	0	8390000	10200000	7560000	0
10	19	Q898X5	G.ATKVALE.K	N	Y	5.29	1.72	1.7	1390000	6470000	2270000	1400000	3720000	4160000	3850000	0	1850000	0	0	0	936000	0	0	0	0	0	0	2940000	2080000	2000000	3530000	3240000	4320000	584000	0	0	0	859000	0	0	0	0	0	0	0	2800000	1950000	1900000	4420000
10	19	Q898X5	A.AQM(+15.99)IKAGDADVVIAGGM(+15.99).E	N	Y	18.4	8.41	2	1360000	4330000	3100000	1870000	4170000	2730000	4330000	0	0	0	0	0	0	0	0	0	0	0	0	2230000	2870000	2830000	4130000	3550000	4040000	0	0	0	0	0	0	0	0	0	0	0	0	2660000	3570000	2270000	3140000
10	19	Q898X5	T.AGNASGINDGAAALVIM.S	N	Y	13.08	1.6	1.8	2180000	0	0	0	5480000	3520000	4190000	5740000	3790000	4040000	1780000	1770000	1510000	0	311000	0	0	0	0	0	0	0	4140000	5140000	4580000	3970000	4040000	3890000	2020000	1430000	719000	0	0	0	0	0	0	0	151000	0	6850000
10	19	Q898X5	G.TALLVER	N	Y	13.92	2.59	1.5	1250000	4480000	3040000	1760000	4820000	5080000	4920000	0	1100000	0	0	0	0	0	0	0	0	0	0	2420000	1710000	1450000	3660000	3990000	3960000	0	0	0	0	0	0	0	0	0	0	0	0	2360000	2110000	1740000	3960000
10	19	Q898X5	V.LPNARWG.Q	N	Y	8.47	0.94	1.8	1100000	0	0	0	1730000	1500000	1660000	3560000	3140000	3310000	1100000	1330000	1070000	0	0	0	0	0	0	0	0	0	1630000	1280000	1540000	3590000	2580000	1890000	1370000	0	822000	0	0	0	0	0	0	0	0	0	0
10	19	Q898X5	R.AVGLAAQM(+15.99)IKAGDADVVIAGGM(+15.99).E	N	Y	10.72	2.14	1.4	1050000	5350000	9040000	5750000	0	0	0	0	0	0	0	0	0	0	0	0	0	0	0	6900000	4140000	3620000	0	0	0	0	0	0	0	0	0	0	0	0	0	0	0	6760000	4930000	4820000	0
10	19	Q898X5	K.AGDADVVIAGGM.E	N	Y	11.47	1.47	1.8	982000	0	0	0	2870000	2790000	4240000	2860000	2500000	2440000	545000	0	0	0	0	0	0	0	0	0	0	0	2890000	3170000	382000	1460000	1640000	1890000	578000	0	403000	0	0	0	0	0	0	0	0	0	3250000
10	19	Q898X5	G.LAAQMIKAGDADVVIAGGM(+15.99).E	N	Y	9.07	2.74	1.4	948000	5210000	5300000	5560000	799000	528000	0	0	0	0	0	0	0	0	1070000	0	0	0	0	5330000	4520000	3210000	0	0	0	0	0	0	0	0	0	0	0	0	0	0	0	5110000	5690000	4500000	0
10	19	Q898X5	K.AGDADVVIAGGM(+15.99).E	N	Y	7.96	1.82	2.1	3620000	0	0	0	7210000	5830000	5260000	7450000	8410000	7050000	3150000	5690000	2170000	795000	0	0	891000	920000	1810000	0	0	0	5770000	4460000	3670000	6170000	5930000	4420000	4640000	3360000	2810000	0	0	0	828000	0	0	0	0	0	7290000
10	19	Q898X5	G.IKPEIIDEVIMG.N	N	Y	15.53	4.4	1.9	872000	0	0	0	387000	355000	0	1970000	2020000	1580000	1100000	605000	652000	0	0	0	0	0	0	0	0	0	490000	531000	409000	1490000	1430000	1420000	959000	937000	617000	0	0	0	0	0	0	0	0	0	999000
10	19	Q898X5	G.LAAQM(+15.99)IKAGDADVVIAGGM(+15.99)E.N	N	Y	13.56	0.82	2.3	766000	4620000	4960000	3070000	0	0	0	0	0	0	0	0	0	0	0	0	0	0	0	3820000	2520000	4270000	0	0	0	0	0	0	0	0	0	0	0	0	0	0	0	3940000	3170000	4330000	0
10	19	Q898X5	M.IKAGDADVVIA.G	N	Y	7.82	0.88	2	748000	0	0	0	711000	0	0	2550000	2660000	2750000	1220000	2200000	1470000	522000	0	371000	0	0	0	0	0	0	0	417000	0	1920000	2390000	1490000	2010000	1920000	1390000	0	0	0	0	0	0	0	0	0	1140000
10	19	Q898X5	G.LAAQM(+15.99)IKAGDADVVIAGGM.E	N	Y	9.55	2.47	1.7	731000	7490000	10700000	7260000	0	0	0	0	0	0	0	0	0	0	0	0	0	0	0	3770000	3740000	2950000	0	0	0	0	0	0	0	0	0	0	0	0	0	0	0	4030000	5190000	3770000	0
10	19	Q898X5	T.AGNASGINDGAAALVIM(+15.99)SA.E	N	Y	7.46	1.97	1.5	1110000	1900000	805000	1470000	4990000	4060000	4710000	0	314000	0	0	0	0	0	0	0	0	0	0	1580000	1310000	1820000	4800000	3640000	3730000	0	0	0	0	0	0	0	0	0	0	0	0	2690000	1280000	519000	0
10	19	Q898X5	I.MSAEKAEELG.L	N	Y	5.43	1.02	2.2	696000	0	0	0	0	0	0	3010000	2650000	3840000	2020000	0	1830000	0	0	0	0	0	0	0	0	0	0	0	0	3360000	0	0	1930000	1550000	0	0	0	0	0	0	0	0	0	0	1300000
10	19	Q898X5	R.AVGLAAQM(+15.99)IKAGDAD.V	N	Y	17.05	5.63	1.4	685000	11800000	6010000	2800000	0	0	0	0	0	0	0	0	0	0	0	0	0	0	0	5470000	3670000	2900000	0	0	0	0	0	0	0	0	0	0	0	0	0	0	0	4150000	3420000	1800000	0
10	19	Q898X5	E.VIMGNVIQAGLG.Q	N	Y	21.17	14.28	0.7	561000	7170000	7240000	6000000	0	0	0	0	0	0	0	0	0	0	0	0	0	0	0	3740000	2580000	2720000	0	0	0	0	0	0	0	0	0	0	0	0	0	0	0	3920000	4420000	3400000	0
10	19	Q898X5	C.IGGGM(+15.99)GTALLVER	N	Y	9.98	2.76	2.2	520000	2700000	1770000	930000	1360000	0	1480000	0	0	0	0	0	0	0	0	0	0	0	0	1380000	1320000	1040000	1420000	1020000	1580000	0	0	0	0	0	0	0	0	0	0	0	0	1690000	1660000	1180000	0
10	19	Q898X5	G.LAAQMIKAGDADVVIAGGM.E	N	Y	18.59	6.02	1.5	405000	4610000	5850000	3240000	0	0	0	0	0	0	0	0	0	0	0	0	0	0	0	2370000	2010000	1830000	0	0	0	0	0	0	0	0	0	0	0	0	0	0	0	2490000	3310000	2300000	0
10	19	Q898X5	E.V(+12.00)IMGNVIQAGLG.Q	N	Y	18.4	7.35	1.1	336000	2650000	2610000	2430000	0	0	0	0	0	0	0	0	0	0	0	0	0	0	0	1870000	1240000	1160000	0	0	0	0	0	0	0	0	0	0	0	0	0	0	0	1870000	1880000	1730000	0
10	19	Q898X5	C.GSGLRAVG.L	N	Y	13.28	2.39	0.9	324000	3940000	1620000	1020000	0	0	0	0	0	0	0	0	0	0	0	0	0	0	0	2150000	1660000	1420000	0	0	0	0	0	0	0	0	0	0	0	0	0	0	0	2380000	1610000	1430000	0
10	19	Q898X5	A.AQM(+15.99)IKAGDADVVIAGGM.E	N	Y	6.77	1.16	1.7	317000	913000	2170000	2240000	0	874000	0	0	0	0	0	0	0	0	0	0	0	0	0	2260000	1660000	1540000	0	0	0	0	0	0	0	0	0	0	0	0	0	0	0	2870000	2600000	1900000	0
10	19	Q898X5	G.LAAQMIKAGDADVVIAGGM(+15.99)E.N	N	Y	14.36	2.88	1.7	287000	2270000	3890000	2460000	0	0	0	0	0	0	0	0	0	0	0	0	0	0	0	1290000	2040000	1150000	0	0	0	0	0	0	0	0	0	0	0	0	0	0	0	1950000	1790000	1480000	0
10	19	Q898X5	Q.AAVKAGIPVEVPAFT.L	N	Y	10.4	1.29	1.5	216000	2190000	1720000	1150000	0	0	0	0	0	0	0	0	0	0	0	0	0	0	0	1420000	829000	798000	0	0	0	0	0	0	0	0	0	0	0	0	0	0	0	1420000	1720000	1110000	0
10	19	Q898X5	E.VVFDTDEFPRFG.A	N	Y	6.22	1.25	2.5	650000	3830000	2110000	1560000	1770000	2080000	1850000	0	673000	0	606000	0	411000	317000	432000	282000	0	0	554000	1530000	1900000	1040000	2510000	2010000	851000	0	302000	0	0	320000	366000	0	0	0	0	222000	0	2080000	2240000	1410000	1120000
10	19	Q898X5	A.AQMIKAGDADVVIAGGM.E	N	Y	5.55	0.61	2.4	171000	1590000	1360000	132000	0	0	0	0	0	0	0	0	0	0	0	0	0	0	0	917000	1010000	819000	0	0	0	0	0	0	0	0	0	0	0	0	0	0	0	1440000	1170000	883000	0
10	19	Q898X5	G.IKPEIIDEVIM.G	N	Y	6.16	0.96	2.3	159000	0	0	0	0	0	0	612000	473000	0	192000	532000	0	0	0	0	0	0	0	0	0	0	0	0	0	468000	374000	487000	0	0	328000	0	0	0	0	0	0	0	0	0	0
10	19	Q898X5	R.AVGLAAQMIKAGDAD.V	N	Y	8.37	2.25	2.7	152000	2550000	1740000	1440000	0	0	0	0	0	0	0	0	0	0	0	0	0	0	0	893000	835000	511000	0	0	0	0	0	0	0	0	0	0	0	0	0	0	0	946000	611000	422000	0
10	19	Q898X5	R.AVGLAAQM(+15.99)IKAGDADVVIAGGM(+15.99)E.N	N	Y	6.79	1.73	2.1	128000	1830000	0	1070000	0	0	0	0	0	0	0	0	0	0	0	0	0	0	0	1100000	743000	358000	0	0	0	0	0	0	0	0	0	0	0	0	0	0	0	1020000	699000	459000	0
10	19	Q898X5	F.GGTLKDVPAVE.L	N	Y	4.13	4.33	2.3	120000	4300000	2310000	1040000	0	0	0	0	0	0	0	0	0	0	0	0	0	0	0	937000	554000	528000	0	0	0	0	0	0	0	0	0	0	0	0	0	0	0	0	0	445000	0
10	19	Q898X5	A.SGINDGAAALVIM.S	N	Y	5.04	0.31	2.3	110000	0	0	0	0	0	0	345000	301000	0	427000	672000	0	0	264000	318000	0	0	0	0	0	0	0	0	0	0	413000	0	464000	279000	241000	0	0	0	0	245000	0	0	0	0	0
10	19	Q898X5	K.AGDADVVIAGGM(+21.98).E	N	Y	4.36	0.96	2.4	77200	0	0	0	427000	501000	0	0	439000	0	0	0	0	0	0	0	0	0	0	0	0	0	593000	732000	970000	0	0	0	0	0	0	0	0	0	0	0	0	0	0	0	755000
41	31	Q895H9	D.IPAPDVN.T	Y	Y	3.33	0.62	2.6	554000	0	0	0	0	0	0	0	0	0	0	0	0	2000000	1940000	0	2250000	1750000	1520000	0	0	0	0	0	0	0	0	0	0	0	0	0	0	1440000	1860000	2130000	1850000	0	0	0	0
23	21	Q891Y0	Q.DPSGAVVH.T	Y	Y	17.82	1.59	1.6	11600000	0	0	0	3420000	4770000	3730000	20200000	20700000	15900000	19000000	21600000	14500000	25200000	23500000	20200000	19000000	20500000	23500000	0	0	0	4240000	4870000	3850000	13000000	14600000	14700000	17000000	16500000	14600000	21900000	15000000	19800000	18200000	16300000	18100000	0	0	0	6040000
23	21	Q891Y0	N.FVFYNNLQ.D	Y	Y	18.26	3.28	1.8	3000000	0	0	0	1280000	2020000	2580000	9560000	7630000	8920000	4320000	9000000	5280000	2830000	2760000	3350000	3250000	2720000	2620000	0	0	0	2500000	2390000	2480000	7850000	7400000	8190000	6070000	3920000	4440000	2130000	2510000	2080000	2410000	2190000	2150000	0	0	0	3430000
23	21	Q891Y0	D.ASAFLVG.N	Y	Y	7.45	1.45	1.6	1520000	0	0	0	2980000	2990000	3370000	6750000	6030000	6140000	2740000	4240000	2830000	0	1210000	0	0	0	0	0	0	0	3080000	2830000	3170000	4760000	4660000	4760000	3270000	2480000	1950000	819000	0	0	554000	0	653000	0	0	0	3040000
23	21	Q891Y0	N.FVFYNNLQ(+21.98).D	N	Y	9.34	0.79	1.9	339000	0	0	0	0	241000	392000	1280000	1270000	1580000	856000	1460000	835000	416000	471000	411000	422000	357000	0	0	0	0	435000	451000	370000	1320000	1160000	1470000	922000	781000	623000	377000	0	265000	0	0	0	0	0	0	0
60	68	Q897M1	G.ATYIGRDLGPRVA.A	Y	Y	6.79	0.85	2.2	529000	0	0	0	2070000	1480000	1990000	1530000	2420000	2500000	1470000	0	876000	674000	0	0	0	0	0	0	0	0	0	950000	1310000	1510000	0	1320000	0	861000	700000	0	0	0	0	0	0	0	0	0	1470000
60	68	Q897M1	M.TRPAFGGNLM.A	Y	Y	5.29	0.92	2.1	255000	0	0	0	1330000	904000	1480000	1040000	787000	1090000	0	0	0	0	0	0	0	0	0	513000	0	0	1120000	1250000	1170000	773000	737000	766000	0	0	0	0	0	0	0	0	0	0	536000	0	1270000
38	34	Q897G1	T.ISANRLD.S	Y	Y	16.14	2	1.8	961000	0	0	0	0	1220000	1180000	0	2490000	2640000	1810000	1910000	1760000	0	816000	1750000	2020000	1610000	2100000	0	0	0	1420000	1190000	1190000	0	1490000	0	1510000	1800000	1610000	1490000	0	0	1830000	1550000	1710000	0	0	0	0
38	34	Q897G1	D.IIRPNPIIIN.V	Y	Y	9.08	1.07	1.7	861000	0	0	0	0	0	0	0	0	635000	0	1200000	972000	2190000	2130000	2140000	2970000	2090000	2560000	0	0	0	0	0	0	0	447000	0	1260000	834000	816000	2010000	1600000	1550000	1930000	2070000	2160000	0	0	0	0
38	34	Q897G1	D.EQNNVIPGKEFVF.S	Y	Y	6.76	1.49	2	361000	0	0	0	0	0	0	0	0	1710000	0	0	285000	568000	690000	657000	778000	427000	511000	0	0	0	0	363000	392000	0	0	0	360000	0	232000	470000	0	466000	0	469000	620000	0	0	316000	0
40	79	Q877L9	G.GRHTPFF.N	Y	Y	53.53	12.91	0.8	18800000	24900000	10400000	5580000	12600000	13800000	14600000	19600000	22900000	22500000	20100000	24700000	19300000	27900000	29600000	24400000	34900000	29600000	27600000	17000000	14200000	9770000	14900000	11600000	16400000	19900000	20300000	14700000	24900000	17300000	19100000	29500000	28600000	28600000	35000000	31900000	40600000	14700000	11100000	8850000	16600000
40	79	Q877L9	S.AADGPMPQTRE.H	Y	Y	8.17	1.22	2.1	422000	1470000	659000	264000	1350000	1490000	1400000	0	0	0	0	0	0	0	0	0	0	0	367000	970000	860000	504000	1420000	0	1190000	0	657000	0	658000	0	0	0	0	0	0	0	0	1020000	772000	830000	1440000
40	79	Q877L9	G.AAQM(+15.99)DGAILVV.S	Y	Y	5.96	1.02	1.9	232000	0	0	0	529000	670000	766000	792000	989000	0	0	0	484000	0	510000	449000	0	0	0	0	0	0	578000	435000	670000	418000	0	0	597000	591000	603000	0	0	557000	0	0	0	0	0	0	0
40	79	Q877L9	V.SAADGPMPQTRE.H	N	Y	5.64	0.51	2.4	154000	0	317000	214000	985000	0	0	1270000	574000	0	0	0	414000	0	0	0	0	0	0	668000	354000	331000	569000	940000	0	0	0	0	0	0	0	0	0	0	0	357000	0	483000	0	263000	0
62	61	Q891S2	S.IGINVINSLLK.D	Y	Y	12.43	1.76	2.4	842000	0	0	0	1950000	1770000	1670000	0	3060000	1990000	1710000	2510000	1320000	606000	935000	464000	558000	0	494000	0	0	0	1100000	1240000	1010000	1680000	1840000	2070000	1210000	0	706000	294000	336000	448000	550000	509000	274000	0	0	0	2230000
62	61	Q891S2	G.INVINSLLK.D	N	Y	11.94	1.55	1.8	363000	0	0	0	0	0	0	1050000	976000	0	905000	1400000	883000	738000	0	855000	512000	619000	653000	0	0	0	0	0	255000	1270000	859000	999000	882000	750000	693000	562000	0	502000	0	586000	491000	0	0	0	0
62	61	Q891S2	A.GVDKSSTSNLDFPVF.E	Y	Y	4.94	0.7	2.9	202000	209000	0	0	745000	643000	754000	767000	705000	0	0	0	0	0	0	0	0	0	0	138000	0	0	930000	906000	923000	0	582000	0	0	0	0	0	0	0	0	0	0	0	0	77300	1380000
43	51	Q897N5	F.AEPDKDLQ.I	Y	Y	14.93	1.81	2.3	3150000	0	0	0	3790000	4960000	4190000	8130000	7450000	4620000	4850000	5960000	4880000	6140000	7190000	4550000	0	4520000	4320000	0	255000	273000	3730000	3940000	4300000	3280000	4360000	2370000	4080000	3940000	3130000	5860000	7110000	5170000	5570000	6230000	5690000	0	0	0	7090000
43	51	Q897N5	K.AVFIYNVL	Y	Y	8.68	0.89	2.3	89400	0	0	0	0	0	0	0	276000	239000	0	0	0	186000	262000	259000	0	0	0	0	0	0	0	0	0	0	244000	339000	0	0	0	0	0	0	0	0	332000	0	0	0	0
5	11	Q893R9	G.AEDAERVIVA.M	Y	Y	31.57	6	1.7	35600000	0	0	0	9040000	8640000	9370000	48000000	42200000	39200000	44300000	62800000	37600000	58600000	69700000	56700000	71700000	58300000	65000000	0	0	0	9200000	9520000	8760000	38100000	30600000	25100000	51400000	33100000	33100000	47600000	49500000	47000000	56200000	54800000	49800000	0	0	0	16500000
5	11	Q893R9	T.VAIVDDVT.H	Y	Y	18.95	2.19	1.1	29100000	0	0	0	16300000	18400000	18100000	47900000	49900000	45600000	35100000	50400000	26200000	32700000	35500000	30700000	32300000	31500000	29000000	0	0	0	16800000	18000000	18900000	33100000	36200000	33100000	42800000	28000000	23800000	29900000	31300000	29500000	34400000	30700000	30200000	0	0	0	27200000
5	11	Q893R9	E.AGAAGAVHGSLQ.A	Y	Y	35.02	25.34	1.1	22000000	45400000	20900000	14400000	54900000	81100000	71200000	60100000	51900000	49900000	22500000	20400000	20600000	6500000	5030000	7160000	3580000	5330000	4510000	22200000	18600000	13000000	52700000	57900000	66300000	27500000	29900000	31400000	15400000	13400000	15700000	4620000	3480000	3580000	3440000	4100000	3570000	15600000	12900000	14400000	65300000
5	11	Q893R9	L.LPGVFHVS.A	N		40.31	37.38	0.8	14600000	0	0	0	8110000	7830000	7910000	38100000	31300000	34400000	27700000	46200000	23700000	27700000	38000000	24800000	29700000	37400000	32000000	0	0	0	4820000	5650000	5580000	21800000	18300000	18800000	22800000	21700000	17800000	20900000	25900000	22500000	25400000	26200000	24800000	0	0	0	6710000
5	11	Q893R9	L.NPNQPVT.R	N	Y	25.96	4.03	1	13500000	0	0	0	7920000	8020000	8540000	21000000	23500000	14800000	15200000	19000000	19200000	26500000	26300000	24900000	28400000	20500000	21600000	0	0	0	7900000	8570000	8620000	11300000	12400000	12300000	17200000	19700000	13700000	21600000	19800000	21400000	19500000	18000000	16500000	0	0	0	12400000
5	11	Q893R9	T.RGTAQNPDIFFQ.G	N	Y	25.72	21.53	1.6	10100000	0	0	124000	15300000	15900000	15700000	22000000	22200000	21500000	9130000	11300000	7000000	1620000	2310000	1850000	1540000	1020000	1010000	434000	0	161000	15600000	16300000	16800000	20000000	15800000	21300000	8540000	6680000	5640000	1220000	1310000	1320000	0	1040000	0	0	0	0	20300000
5	11	Q893R9	K.IANIIPVE.D	N	Y	28.18	24.21	1.3	9420000	903000	0	0	7850000	8450000	9230000	15900000	16100000	18300000	13600000	20900000	11800000	17400000	20200000	17000000	16900000	12700000	18000000	379000	321000	210000	6010000	6010000	6110000	11600000	10900000	11600000	14200000	10400000	9240000	9590000	10600000	10100000	11500000	12500000	11500000	0	0	175000	8250000
5	11	Q893R9	R.ALNPNQPVT.R	N	Y	21.2	4.15	1.6	14300000	2680000	996000	607000	11400000	10600000	12300000	20800000	18900000	23800000	14400000	19800000	14100000	17600000	19800000	19700000	21200000	19600000	18300000	1540000	1190000	899000	9930000	11000000	9810000	16700000	18300000	12500000	10500000	13200000	11600000	15200000	15300000	13500000	17700000	17300000	15600000	1540000	1420000	641000	12300000
5	11	Q893R9	G.EASYARLL.T	N	Y	29.94	11.85	1	8800000	0	0	0	1320000	1430000	1400000	12900000	11800000	13700000	14900000	18400000	13200000	14500000	13200000	10800000	14200000	13100000	13900000	0	0	0	1350000	1570000	1380000	9620000	10700000	10700000	13300000	10100000	9300000	8650000	12300000	7950000	9470000	10600000	10500000	148000	0	0	3420000
5	11	Q893R9	K.EECPKDNFT.V	N	Y	21.63	3.79	1.3	7040000	0	0	0	0	0	961000	5640000	5900000	4670000	6130000	8890000	7500000	11800000	14000000	11300000	11500000	10600000	11700000	0	0	0	984000	0	1240000	5170000	4900000	4470000	5870000	6940000	6340000	7530000	10100000	7800000	12200000	10000000	11100000	0	0	0	1800000
5	11	Q893R9	N.M(+15.99)NNAAIDKGVE.A	N	Y	22.8	7.92	2	8230000	0	0	0	5390000	5570000	5540000	13500000	13100000	9250000	8020000	7360000	5480000	7360000	7680000	6840000	5590000	6380000	7020000	0	0	0	6760000	7520000	8110000	7330000	9440000	9440000	8620000	10400000	7990000	6880000	8650000	8010000	6870000	5370000	5870000	0	0	0	8040000
5	11	Q893R9	T.RGTAQNPDIFF.Q	N	Y	27.71	18.65	1.7	6580000	2140000	1010000	747000	13400000	11800000	11800000	13100000	13300000	14000000	5750000	7800000	5140000	1100000	1180000	828000	562000	767000	659000	2070000	1220000	774000	14900000	12500000	11700000	14400000	11200000	11600000	5600000	5140000	3410000	680000	779000	0	503000	552000	0	0	1500000	839000	12600000
5	11	Q893R9	E.ETIDY(+12.00)LMAKGEKVG.L	N	Y	22.55	8.77	1.6	6360000	0	0	0	0	0	0	9460000	9760000	8960000	11000000	17800000	10400000	11100000	17300000	13900000	11400000	14700000	12600000	0	0	0	1080000	1720000	1250000	6570000	6530000	5660000	11800000	8690000	8110000	7950000	7980000	7940000	15300000	12800000	11600000	0	0	0	1010000
5	11	Q893R9	Y.NDVPAVVE.N	N	Y	9.88	1.18	1.4	6130000	753000	0	0	5210000	4000000	4200000	9560000	10800000	10700000	7940000	14700000	7950000	8330000	7600000	8390000	9300000	8610000	8220000	0	0	0	4170000	3810000	4590000	7360000	8360000	5530000	10000000	6890000	6560000	5910000	5200000	6380000	8560000	6660000	6050000	0	0	0	5350000
5	11	Q893R9	R.GTAQNPDIFFQ.G	N	Y	60.21	12.42	1.2	6110000	0	0	0	5030000	6610000	7110000	12800000	10800000	11500000	5670000	11100000	7340000	2970000	2830000	3080000	3680000	2860000	2730000	0	0	0	7120000	6260000	6350000	10200000	10500000	11300000	7930000	5580000	6550000	2280000	2930000	2440000	2290000	2590000	2570000	0	0	0	8580000
5	11	Q893R9	E.ASYARLL.T	N	Y	24.26	14.39	1	5990000	4810000	2060000	1790000	10000000	10900000	10000000	18300000	18600000	15500000	11700000	15900000	10500000	11500000	10500000	12500000	12300000	10500000	10300000	1720000	1430000	1150000	6070000	5450000	5980000	10400000	11000000	10700000	10500000	7390000	7230000	5970000	6690000	6740000	6420000	7770000	6190000	1160000	1630000	1030000	8290000
5	11	Q893R9	K.EEGKNPFT.L	N	Y	15.77	10.2	1.9	5910000	0	0	0	1230000	1650000	1280000	5890000	7880000	7770000	6910000	9520000	6400000	7440000	8690000	7130000	8640000	7310000	9560000	0	0	0	1340000	1200000	0	2810000	0	2210000	2550000	2650000	2290000	3170000	2610000	2770000	4400000	3650000	2820000	0	0	0	6210000
5	11	Q893R9	D.MRPIIVG.G	N	Y	27.68	6.75	1.2	5810000	1340000	1020000	534000	2700000	2740000	2740000	7050000	6220000	6190000	6400000	10300000	4900000	11500000	12000000	10100000	11800000	12000000	10300000	0	433000	0	2140000	1580000	2410000	4010000	4800000	3910000	5830000	4650000	4480000	8560000	9180000	8190000	12000000	9420000	8500000	0	0	0	2250000
5	11	Q893R9	A.QNPDIFFQ.G	N	Y	25.93	9.43	1.4	7780000	0	0	0	847000	1360000	1350000	8830000	8230000	10500000	11300000	16100000	9010000	11500000	11900000	11000000	11700000	9980000	12600000	0	0	0	1500000	1630000	1480000	4670000	6680000	7740000	12500000	12500000	8850000	9370000	10400000	10300000	11000000	10100000	8470000	0	0	0	1710000
5	11	Q893R9	R.QRALNPNQPVT.R	N	Y	19.41	4.53	1.9	5360000	0	0	0	5410000	5440000	4740000	14100000	11900000	13400000	7040000	6830000	7470000	3490000	4780000	3760000	3760000	2640000	2990000	0	0	0	4620000	5430000	5660000	9290000	6930000	7460000	5100000	5640000	6680000	2680000	2580000	2120000	2060000	2280000	1900000	0	0	0	7220000
5	11	Q893R9	E.GDSLPVS.A	N	Y	5.81	1.12	2.2	7140000	0	0	0	3450000	3830000	4200000	5520000	10400000	10500000	7870000	16700000	7200000	8140000	13200000	11400000	12700000	11800000	12300000	0	0	0	3160000	3170000	3270000	5780000	4610000	5690000	7230000	0	6070000	8190000	8020000	7690000	9710000	8520000	6040000	0	0	0	4760000
5	11	Q893R9	M.IANATGCT.S	N	Y	9.15	1.97	1.7	4960000	0	0	0	5560000	4940000	5330000	13900000	15800000	9700000	7970000	8170000	7460000	4200000	5260000	4120000	3070000	3250000	3170000	0	0	0	5090000	4190000	4630000	7150000	8040000	7960000	5340000	7770000	5300000	2830000	3030000	3740000	3730000	3430000	2420000	0	0	0	4200000
5	11	Q893R9	G.GVDHVLA.S	N	Y	22.3	11.62	1.5	4920000	0	0	0	3670000	3910000	3760000	10000000	11000000	10400000	8360000	11700000	9040000	11700000	15300000	12300000	12900000	11200000	11700000	0	0	0	2680000	2500000	2150000	5480000	5640000	4040000	5870000	5360000	5200000	7490000	5310000	5910000	8140000	7920000	7970000	0	0	0	3310000
5	11	Q893R9	A.IVDDVTHTSLPE.G	N	Y	23.05	6.48	1.6	15500000	26200000	10000000	7970000	30800000	38600000	37000000	25400000	25800000	27800000	2020000	6390000	6800000	0	0	0	0	0	0	16900000	10400000	11200000	38000000	31700000	37600000	20400000	21700000	17000000	2990000	2660000	1860000	0	0	0	0	0	0	16100000	13800000	12300000	40300000
5	11	Q893R9	D.R(+12.00)TKEPGSIG.E	N	Y	27.6	20.13	1.3	4090000	0	0	0	3300000	3800000	4310000	3360000	5420000	0	0	0	2220000	0	0	0	0	0	0	0	0	0	6880000	6770000	7980000	4060000	4870000	5430000	4170000	5500000	4690000	4090000	0	2480000	4100000	0	0	0	0	0	6720000
5	11	Q893R9	R.GTAQNPDIFF.Q	N	Y	41.22	23.51	1.4	3970000	275000	221000	191000	4100000	4820000	4720000	7590000	6600000	7570000	5050000	5530000	4170000	2130000	2150000	2370000	1970000	1840000	1920000	427000	323000	222000	4210000	4340000	4550000	5780000	7410000	5960000	4710000	4630000	3550000	1760000	2000000	1870000	1560000	1670000	1360000	300000	225000	209000	5950000
5	11	Q893R9	E.DAVKYLK.D	N	Y	18.5	2.19	1.5	3930000	0	0	0	2970000	2200000	2540000	7160000	6500000	7350000	6200000	6000000	6220000	8390000	7830000	8290000	7730000	8050000	8460000	0	0	0	2320000	2800000	2520000	4620000	4910000	3580000	4180000	0	3210000	5360000	6210000	5590000	6550000	5770000	6000000	0	0	0	0
5	11	Q893R9	E.DMRPIIVG.G	N	Y	19.73	3.46	1	3890000	0	0	0	0	0	0	0	0	0	6620000	9380000	0	8430000	8410000	8480000	10300000	8180000	8710000	717000	762000	0	0	0	0	0	0	0	7610000	6490000	0	7100000	7630000	7280000	8470000	8920000	8250000	0	0	0	0
5	11	Q893R9	G.SKDTLPGHIIS.V	N	Y	20.07	4.42	1.7	13200000	0	0	0	3450000	3650000	4990000	13400000	16900000	15000000	14800000	25700000	12500000	20400000	27400000	22300000	27100000	23600000	28200000	0	0	0	3440000	3320000	4810000	15900000	17500000	9800000	12800000	16000000	13700000	19500000	21700000	20900000	27800000	20500000	24700000	0	0	0	6990000
5	11	Q893R9	K.SKIPFLS.F	N	Y	16.7	1.73	1.2	3690000	0	0	0	2360000	2790000	2900000	6170000	5620000	5480000	4400000	6750000	4150000	5240000	6130000	4790000	5050000	3960000	5000000	0	0	0	2400000	1970000	2100000	4650000	4770000	4350000	5090000	3910000	4060000	3820000	3050000	2780000	3880000	4940000	4220000	0	0	0	2500000
5	11	Q893R9	A.AIYPITPSSPMA.E	N	Y	23.73	9.63	1.6	3660000	654000	0	353000	2950000	3590000	4080000	7770000	6910000	8210000	5830000	9480000	5150000	7730000	6910000	6370000	5650000	5570000	6230000	325000	335000	254000	3060000	3170000	3190000	5400000	5730000	5570000	5260000	4320000	4260000	3190000	4020000	2750000	3900000	3950000	3560000	350000	0	283000	4560000
5	11	Q893R9	D.SKEPDWSKFQ.D	N	Y	15.14	2.46	1.3	3470000	0	0	0	1130000	0	984000	5720000	6640000	4300000	4900000	7730000	5920000	6730000	5140000	7550000	5830000	6300000	5710000	0	0	0	1060000	0	0	3550000	4370000	2550000	6450000	3630000	3110000	3380000	3580000	3910000	4110000	5460000	4530000	0	0	0	0
5	11	Q893R9	G.SKDTLPGHIISVFDNLK.E	N	Y	10.6	1.94	1.8	4070000	884000	697000	0	11000000	9510000	10100000	2920000	3560000	5610000	1540000	2100000	1410000	1500000	1520000	547000	794000	981000	930000	534000	301000	438000	9370000	12200000	12200000	5600000	5630000	5640000	1440000	1360000	549000	160000	440000	0	635000	707000	589000	723000	916000	795000	20000000
5	11	Q893R9	G.GSAPSTPYT.T	N	Y	6.4	0.71	1.7	3400000	0	0	0	1420000	1140000	1280000	5910000	4800000	6800000	4940000	7110000	4810000	4630000	5850000	5570000	6470000	5430000	4840000	0	0	0	0	1380000	1310000	4130000	4220000	3330000	3600000	4280000	3640000	3830000	4130000	3760000	5220000	4520000	4540000	0	0	0	0
5	11	Q893R9	T.LPGHIIS.V	N	Y	19.27	1.38	1.2	3280000	6800000	4050000	2310000	0	0	0	1460000	1490000	981000	2800000	2290000	1860000	7810000	8290000	6590000	10200000	9140000	9960000	2330000	1880000	1880000	0	0	0	0	1840000	938000	2310000	2560000	2320000	7210000	6820000	6490000	10500000	8190000	8300000	2580000	2690000	2120000	0
5	11	Q893R9	E.A(+12.00)GAAGAVHGSLQ.A	N	Y	18.07	7.7	1.5	3250000	3140000	1550000	1200000	4640000	4600000	5040000	3160000	3650000	4540000	1390000	1260000	1360000	0	0	0	0	0	0	3010000	2420000	1900000	6220000	7830000	6080000	4490000	3230000	4150000	1610000	1610000	1450000	0	0	0	0	0	0	2130000	1720000	1610000	7860000
5	11	Q893R9	E.QQLPASLK.N	N	Y	21.24	3.31	1.5	2920000	0	0	0	3550000	3420000	3270000	7640000	6160000	6280000	5250000	5600000	4510000	4750000	5170000	5180000	4570000	3430000	3730000	0	0	0	2670000	2420000	2320000	4450000	4770000	2950000	3290000	3420000	3200000	3280000	3200000	3050000	3290000	3390000	2080000	0	0	0	3030000
5	11	Q893R9	D.M(+15.99)RPIIVG.G	N	Y	16.68	1.29	1.5	2800000	1560000	592000	377000	1360000	2230000	1970000	3160000	3030000	3390000	3360000	4820000	2940000	4800000	5480000	4610000	5120000	5180000	5380000	610000	0	0	1910000	0	1500000	2660000	2380000	2350000	2910000	2960000	2550000	4340000	3980000	4200000	5110000	5480000	4610000	0	0	0	2340000
5	11	Q893R9	N.IFGDHSDVM(+15.99).A	N	Y	13.77	1.56	1.8	2720000	0	0	0	1790000	1830000	2460000	6080000	6240000	6320000	4760000	8420000	4160000	4940000	4650000	3490000	4020000	4490000	4800000	0	0	0	1510000	1980000	2000000	4940000	4550000	3740000	5400000	4690000	4020000	4660000	4020000	4880000	0	3990000	4550000	0	0	0	0
5	11	Q893R9	N.NAAIDKGVE.A	N	Y	15.62	3.28	1.7	2600000	0	0	0	2360000	1560000	2010000	0	4200000	2400000	3660000	3780000	3260000	3830000	4420000	4550000	1840000	3340000	4500000	0	0	158000	1940000	1320000	1790000	2060000	2220000	2250000	2290000	3160000	2170000	3030000	2590000	3230000	3130000	3410000	2180000	0	0	0	2890000
5	11	Q893R9	K.EAEAYNGPSLIIA.Y	N	Y	25.08	5.9	1.7	2580000	413000	265000	0	2250000	2380000	2560000	7460000	6440000	7340000	4770000	5650000	3380000	1660000	1440000	1460000	1130000	841000	1090000	0	0	0	1790000	1850000	1960000	3950000	3800000	4030000	3290000	2740000	2200000	931000	988000	1090000	1030000	816000	798000	0	0	0	3650000
5	11	Q893R9	L.DRTKEPGSIG.E	N	Y	26.43	26.39	1.5	8060000	0	0	0	4630000	3900000	3750000	8610000	12500000	7760000	9420000	8390000	6890000	2660000	2770000	3410000	0	2360000	3900000	0	0	0	8820000	10200000	9990000	11400000	11400000	9250000	5260000	9010000	6570000	3900000	3180000	3550000	3810000	3190000	1520000	0	0	0	12300000
5	11	Q893R9	T.VAIVDDVTHTSLPEG.E	N	Y	12.98	3	1.9	2450000	4930000	2090000	2280000	7150000	6690000	8080000	2410000	2710000	3560000	1420000	720000	0	0	0	0	0	0	0	2510000	2510000	1740000	7290000	6370000	5320000	2790000	2290000	2160000	0	0	0	0	0	0	0	0	0	1260000	1590000	1410000	5090000
5	11	Q893R9	L.DNYDDGEASKVA.T	N	Y	13.77	5.31	1.6	2390000	0	0	0	0	0	0	3130000	2780000	3610000	5630000	5090000	4390000	8000000	7580000	5650000	9010000	7050000	7390000	0	0	0	0	0	0	1560000	2400000	1900000	1920000	2980000	2080000	3580000	4720000	3740000	3880000	4490000	3320000	0	0	0	0
5	11	Q893R9	L.SFFDGFR.T	N	Y	27.12	7.9	1	2340000	0	0	0	1790000	1950000	2180000	2950000	3000000	2890000	2520000	3460000	2150000	2310000	3100000	2300000	3230000	2460000	2530000	0	0	0	1370000	1730000	1480000	2450000	2510000	2600000	2790000	1940000	2320000	2780000	2560000	2420000	3290000	3040000	2780000	0	0	0	1690000
5	11	Q893R9	E.VY(+12.00)SNTGGQASK.S	N	Y	11.18	3.55	1.8	2230000	0	0	0	984000	1050000	0	2350000	2650000	1610000	2050000	2570000	1970000	0	0	2560000	0	2070000	2770000	0	0	0	0	1860000	1780000	2810000	3650000	2910000	2780000	3620000	2660000	0	3600000	3230000	2450000	2960000	3220000	0	0	0	1820000
5	11	Q893R9	H.LYRPFSLE.H	N	Y	17.96	2.97	1.6	2160000	0	0	0	4360000	3100000	3630000	7060000	5290000	6020000	3060000	3700000	2480000	1270000	1500000	1310000	1350000	925000	0	0	0	0	3650000	4020000	3480000	5270000	4340000	5140000	3300000	2810000	2120000	1040000	1240000	932000	889000	1020000	833000	0	0	0	2760000
5	11	Q893R9	S.AVAHLATIK.S	N	Y	13.08	2.75	1.7	2110000	0	0	0	8010000	7080000	8520000	5880000	6240000	8420000	1940000	2290000	2070000	0	0	0	860000	0	0	0	0	0	6280000	5540000	4840000	4190000	3240000	3440000	1240000	1630000	1300000	0	0	0	0	0	0	0	0	0	8600000
5	11	Q893R9	Y.LK(+12.00)DAVVT.S	N	Y	17.91	3.07	1.7	2090000	0	0	0	1720000	2010000	1780000	2710000	2550000	2250000	1530000	1690000	1860000	2350000	2040000	1950000	1800000	2060000	1970000	0	0	0	2310000	2720000	2740000	2930000	3570000	2510000	1900000	2830000	2150000	2250000	1990000	1910000	2240000	2040000	1810000	0	0	0	2120000
5	11	Q893R9	K.SAFYNCE.D	N	Y	6.75	1.23	1.9	1950000	0	0	0	0	0	0	0	3010000	2080000	2580000	3230000	2770000	2350000	2300000	2760000	2340000	2230000	2340000	0	0	0	0	726000	0	2840000	2610000	3080000	3510000	3370000	2630000	1980000	2150000	2950000	2840000	2870000	2370000	0	0	0	0
5	11	Q893R9	A.IGAQQIR.E	N	Y	20.44	13.49	1.7	1900000	0	0	0	597000	621000	0	0	4330000	2830000	2090000	2870000	2560000	1800000	2190000	2400000	0	1680000	0	0	0	0	0	0	0	1770000	1740000	1630000	1260000	2110000	1220000	1090000	0	1060000	0	1150000	1180000	0	0	0	1510000
5	11	Q893R9	L.MIPNMYK.I	N		11.93	2.66	1.3	1650000	0	0	0	2080000	2270000	2470000	6030000	0	5640000	4200000	6390000	3710000	3630000	5950000	4980000	5870000	4900000	5450000	0	0	0	1600000	0	0	0	2670000	0	3550000	2250000	2350000	2540000	3300000	3370000	4760000	3500000	4230000	0	0	0	1360000
5	11	Q893R9	S.FVCPHSVI.R	N	Y	15.36	2.72	1.8	1640000	0	0	0	0	0	0	760000	1900000	2620000	2080000	3610000	1930000	3220000	3540000	3010000	3350000	3400000	3020000	0	0	0	0	0	0	1570000	1600000	1400000	2210000	2190000	1690000	2210000	2360000	1710000	2360000	2920000	3000000	0	0	0	0
5	11	Q893R9	T.VAIVDDVTHTSLPE.G	N	Y	26.09	13.12	1.5	28300000	52200000	25700000	20300000	48100000	67500000	57700000	46800000	34700000	36100000	7600000	10300000	6590000	0	0	0	0	0	0	27800000	24100000	22200000	54600000	78500000	75900000	34900000	36100000	33400000	9410000	5180000	5210000	0	0	0	0	0	0	25800000	31900000	19600000	65100000
[truncated: 90 more rows]
[truncated: 81 more columns]

## Sheet: README
The peptide areas were corrected with a separatly determined correction factor based on the Angiotensin-III peak area (manual integration)
[truncated: 1 more rows]
