# Supplementary material for: Degradomics-Based Analysis of Tetanus Toxoids as a Quality Control Assay
Source: Vaccines (Basel). 2020 Dec 1;8(4):712. doi: 10.3390/vaccines8040712 (PMC7712181; doi:10.3390/vaccines8040712)
Supplement: Supplementary file 1 [file vaccines-08-00712-s001.zip › Table2.xlsx]

## Sheet: EDNNITLK
Component Name		Curve Index	Weighting Index	Origin Index	Equation
EDNNITLK					NA
													fmol standard added: 2500 fmol per digestion
Filename	Sample Type	Sample Name	Sample ID	Exp Amt	Calc Amt	Units	%Diff	Level	%RSD-AMT	Peak Status	Response Ratio	Response Type	fmol per digestion	deamidated + native	Area	Height	ISTD Area	ISTD Ht	RT	Rel RT	Del RT	S/N	Start Time	End Time	Start Height	End Height	Integ Code	Search Window	Threshold	Smooth	Acq Date	Duration	Exp Method	Proc Method	Vial	Inj Vol	Sample Wt	Sample Vol	ISTD Base Amt	ISTD Calc Amt	Dilution Factor	Study	Client	Laboratory	Company	Phone	Comment
fl10926	Unknown Sample	TM147 TTd 4°C ID 0015 1	TTd-B1.1 4 °C replicate 1	NA	NA		NA	NA	NA	Response Low	0.166203	Area	395.096	403.767	2.31359e+07	5.53912e+06	1.39202e+08	35049165	17.4081	0.998169	0.0319316	INF	17.3249	17.8175	0	0	BB	60	3	1	2020-06-25 01:32:11	0		D:\Thomas\TM147\TM147_TTdpeptidesv1	1	2	0	0	0.45	0.45	1						20 mm x 100 µm + 31.5 cm x 50 µm Reprosil-Pur C18-AQ 5/3 µm 120 Å: 0%(10' @ 5 µl/min)-step-10%-3%/min-40%(0')-9%/min-85%(0')
fl10927	Unknown Sample	TM147 TTd 4°C ID 0015 2	TTd-B1.1 4 °C replicate 2	NA	NA		NA	NA	NA	Response Low	0.161127	Area	404.321	409.806	2.48059e+07	5.49256e+06	1.53952e+08	33961624	17.4426	1.00015	-0.00256636	INF	17.372	17.8062	0	0	BB	60	3	1	2020-06-25 02:02:59	30		D:\Thomas\TM147\TM147_TTdpeptidesv1	1	2	0	0	0.45	0.45	1						20 mm x 100 µm + 31.5 cm x 50 µm Reprosil-Pur C18-AQ 5/3 µm 120 Å: 0%(10' @ 5 µl/min)-step-10%-3%/min-40%(0')-9%/min-85%(0')
fl10928	Unknown Sample	TM147 TTd 4°C ID 0015 3	TTd-B1.1 4 °C replicate 3	NA	NA		NA	NA	NA	Response Low	0.163859	Area	414.955	424.161	2.3252e+07	5.22995e+06	1.41902e+08	3.15091e+07	17.3851	0.99685	0.0549296	INF	17.3048	17.7087	0	0	BB	60	3	1	2020-06-25 02:33:48	30		D:\Thomas\TM147\TM147_TTdpeptidesv1	1	2	0	0	0.45	0.45	1						20 mm x 100 µm + 31.5 cm x 50 µm Reprosil-Pur C18-AQ 5/3 µm 120 Å: 0%(10' @ 5 µl/min)-step-10%-3%/min-40%(0')-9%/min-85%(0')
fl10929	Unknown Sample	TM147 TTd 4°C ID 0014 1	TTd-C1 4 °C replicate 1	NA	NA		NA	NA	NA	Response Low	0.111531	Area	286.222	296.547	1.61514e+07	4.10126e+06	1.44815e+08	3.58223e+07	17.3077	0.992413	0.132324	INF	17.2442	17.612	0	0	BB	60	3	1	2020-06-25 03:04:36	30.0007		D:\Thomas\TM147\TM147_TTdpeptidesv1	1	2	0	0	0.45	0.45	1						20 mm x 100 µm + 31.5 cm x 50 µm Reprosil-Pur C18-AQ 5/3 µm 120 Å: 0%(10' @ 5 µl/min)-step-10%-3%/min-40%(0')-9%/min-85%(0')
fl10930	Unknown Sample	TM147 TTd 4°C ID 0014 2	TTd-C1 4 °C replicate 2	NA	NA		NA	NA	NA	Response Low	0.109431	Area	265.239	276.238	2.56218e+07	6.02955e+06	2.34137e+08	5.68313e+07	17.314	0.992777	0.125978	INF	17.2276	17.629	0	0	BB	60	3	1	2020-06-25 03:35:28	30		D:\Thomas\TM147\TM147_TTdpeptidesv1	1	2	0	0	0.45	0.45	1						20 mm x 100 µm + 31.5 cm x 50 µm Reprosil-Pur C18-AQ 5/3 µm 120 Å: 0%(10' @ 5 µl/min)-step-10%-3%/min-40%(0')-9%/min-85%(0')
fl10931	Unknown Sample	TM147 TTd 4°C ID 0014 3	TTd-C1 4 °C replicate 3	NA	NA		NA	NA	NA	Response Low	0.109908	Area	282.987	282.987	2.29732e+07	5.04546e+06	2.09022e+08	4.45732e+07	17.3229	0.993284	0.117135	INF	17.2256	17.5591	0	0	BB	60	3	1	2020-06-25 04:06:18	30		D:\Thomas\TM147\TM147_TTdpeptidesv1	1	2	0	0	0.45	0.45	1						20 mm x 100 µm + 31.5 cm x 50 µm Reprosil-Pur C18-AQ 5/3 µm 120 Å: 0%(10' @ 5 µl/min)-step-10%-3%/min-40%(0')-9%/min-85%(0')
fl10932	Unknown Sample	TM147 TTd 4°C ID TET01-61 1	TTd-A1.2 4 °C replicate 1	NA	NA		NA	NA	NA	Response Low	0.0537789	Area	139.567	142.306	1.13423e+07	2.81142e+06	2.10907e+08	5.03596e+07	17.295	0.991686	0.145002	INF	17.2275	17.4667	0	0	BB	60	3	1	2020-06-25 04:37:07	30		D:\Thomas\TM147\TM147_TTdpeptidesv1	1	2	0	0	0.45	0.45	1						20 mm x 100 µm + 31.5 cm x 50 µm Reprosil-Pur C18-AQ 5/3 µm 120 Å: 0%(10' @ 5 µl/min)-step-10%-3%/min-40%(0')-9%/min-85%(0')
fl10933	Unknown Sample	TM147 TTd 4°C ID TET01-61 2	TTd-A1.2 4 °C replicate 2	NA	NA		NA	NA	NA	Response Low	0.0505642	Area	135.766	135.766	7.36331e+06	1.91684e+06	1.45623e+08	3.52967e+07	17.3316	0.993783	0.108425	INF	17.2444	17.494	0	0	BB	60	3	1	2020-06-25 05:07:55	30.0004		D:\Thomas\TM147\TM147_TTdpeptidesv1	1	2	0	0	0.45	0.45	1						20 mm x 100 µm + 31.5 cm x 50 µm Reprosil-Pur C18-AQ 5/3 µm 120 Å: 0%(10' @ 5 µl/min)-step-10%-3%/min-40%(0')-9%/min-85%(0')
fl10934	Unknown Sample	TM147 TTd 4°C ID TET01-61 3	TTd-A1.2 4 °C replicate 3	NA	NA		NA	NA	NA	Response Low	0.0414944	Area	102.607	102.607	5.21128e+06	1.3203e+06	1.2559e+08	3.21691e+07	17.2468	0.988921	0.193216	3443.42	17.1643	17.4611	0	0	BB	60	3	1	2020-06-25 05:38:45	30.0001		D:\Thomas\TM147\TM147_TTdpeptidesv1	1	2	0	0	0.45	0.45	1						20 mm x 100 µm + 31.5 cm x 50 µm Reprosil-Pur C18-AQ 5/3 µm 120 Å: 0%(10' @ 5 µl/min)-step-10%-3%/min-40%(0')-9%/min-85%(0')
fl10935	Unknown Sample	TM147 TTd 4°C ID 0911 batch 1-1-07/18 1	TTd-B2 4 °C replicate 1	NA	NA		NA	NA	NA	Response Low	0.129604	Area	337.607	337.607	1.69131e+07	4.0142e+06	1.30498e+08	29725406	17.3173	0.992964	0.122705	29275.2	17.2168	17.6009	0	0	BB	60	3	1	2020-06-25 06:09:34	30.0008		D:\Thomas\TM147\TM147_TTdpeptidesv1	1	2	0	0	0.45	0.45	1						20 mm x 100 µm + 31.5 cm x 50 µm Reprosil-Pur C18-AQ 5/3 µm 120 Å: 0%(10' @ 5 µl/min)-step-10%-3%/min-40%(0')-9%/min-85%(0')
fl10936	Unknown Sample	TM147 TTd 4°C ID 0911 batch 1-1-07/18 2	TTd-B2 4 °C replicate 2	NA	NA		NA	NA	NA	Response Low	0.104872	Area	300.787	305.197	1.48265e+07	4.34083e+06	1.41377e+08	3.60789e+07	17.2438	0.988749	0.196222	3508.78	17.1824	17.5557	0	0	BB	60	3	1	2020-06-25 06:40:24	30		D:\Thomas\TM147\TM147_TTdpeptidesv1	1	2	0	0	0.45	0.45	1						20 mm x 100 µm + 31.5 cm x 50 µm Reprosil-Pur C18-AQ 5/3 µm 120 Å: 0%(10' @ 5 µl/min)-step-10%-3%/min-40%(0')-9%/min-85%(0')
fl10937	Unknown Sample	TM147 TTd 4°C ID 0911 batch 1-1-07/18 3	TTd-B2 4 °C replicate 3	NA	NA		NA	NA	NA	Response Low	0.130041	Area	327.146	330.396	2.1179e+07	5.43431e+06	1.62864e+08	4.15281e+07	17.2025	0.986384	0.237456	INF	17.117	17.5211	0	0	BB	60	3	1	2020-06-25 07:11:15	30		D:\Thomas\TM147\TM147_TTdpeptidesv1	1	2	0	0	0.45	0.45	1						20 mm x 100 µm + 31.5 cm x 50 µm Reprosil-Pur C18-AQ 5/3 µm 120 Å: 0%(10' @ 5 µl/min)-step-10%-3%/min-40%(0')-9%/min-85%(0')
fl10938	Unknown Sample	TM147 TTd 37°C ID 0015 1	TTd-B1.1 37 °C replicate 1	NA	NA		NA	NA	NA	Response Low	0.208603	Area	488.736	493.247	4.37787e+07	1.01281e+07	2.09866e+08	5.18076e+07	17.1047	0.980777	0.335253	17013.4	17.0196	17.4784	0	0	BB	60	3	1	2020-06-25 07:42:05	30		D:\Thomas\TM147\TM147_TTdpeptidesv1	1	2	0	0	0.45	0.45	1						20 mm x 100 µm + 31.5 cm x 50 µm Reprosil-Pur C18-AQ 5/3 µm 120 Å: 0%(10' @ 5 µl/min)-step-10%-3%/min-40%(0')-9%/min-85%(0')
fl10939	Unknown Sample	TM147 TTd 37°C ID 0015 2	TTd-B1.1 37 °C replicate 2	NA	NA		NA	NA	NA	Response Low	0.211764	Area	516.747	516.747	2.7476e+07	6.82065e+06	1.29748e+08	3.2998e+07	17.1779	0.984973	0.262073	6573.72	17.1032	17.5448	0	0	BB	60	3	1	2020-06-25 08:12:56	30		D:\Thomas\TM147\TM147_TTdpeptidesv1	1	2	0	0	0.45	0.45	1						20 mm x 100 µm + 31.5 cm x 50 µm Reprosil-Pur C18-AQ 5/3 µm 120 Å: 0%(10' @ 5 µl/min)-step-10%-3%/min-40%(0')-9%/min-85%(0')
fl10940	Unknown Sample	TM147 TTd 37°C ID 0015 3	TTd-B1.1 37 °C replicate 3	NA	NA		NA	NA	NA	Response Low	0.19326	Area	513.818	513.818	2.94619e+07	6.99696e+06	1.52447e+08	3.40439e+07	17.0654	0.978518	0.374647	INF	16.9692	17.3743	0	0	BB	60	3	1	2020-06-25 08:43:46	30		D:\Thomas\TM147\TM147_TTdpeptidesv1	1	2	0	0	0.45	0.45	1						20 mm x 100 µm + 31.5 cm x 50 µm Reprosil-Pur C18-AQ 5/3 µm 120 Å: 0%(10' @ 5 µl/min)-step-10%-3%/min-40%(0')-9%/min-85%(0')
fl10941	Unknown Sample	TM147 TTd 37°C ID 0014 1	TTd-C1 37 °C replicate 1	NA	NA		NA	NA	NA	Response Low	0.140835	Area	356.183	367.677	2.72283e+07	6.13957e+06	1.93334e+08	4.30928e+07	17.0597	0.978195	0.380276	INF	16.9672	17.3305	0	0	BB	60	3	1	2020-06-25 09:14:33	30.0001		D:\Thomas\TM147\TM147_TTdpeptidesv1	1	2	0	0	0.45	0.45	1						20 mm x 100 µm + 31.5 cm x 50 µm Reprosil-Pur C18-AQ 5/3 µm 120 Å: 0%(10' @ 5 µl/min)-step-10%-3%/min-40%(0')-9%/min-85%(0')
fl10942	Unknown Sample	TM147 TTd 37°C ID 0014 2	TTd-C1 37 °C replicate 2	NA	NA		NA	NA	NA	Response Low	0.138417	Area	345.68	354.315	2.36939e+07	5.60103e+06	1.71178e+08	4.05074e+07	16.9293	0.970715	0.510736	INF	16.8552	17.34	0	0	BB	60	3	1	2020-06-25 09:50:58	30		D:\Thomas\TM147\TM147_TTdpeptidesv1	1	2	0	0	0.45	0.45	1						20 mm x 100 µm + 31.5 cm x 50 µm Reprosil-Pur C18-AQ 5/3 µm 120 Å: 0%(10' @ 5 µl/min)-step-10%-3%/min-40%(0')-9%/min-85%(0')
fl10943	Unknown Sample	TM147 TTd 37°C ID 0014 3	TTd-C1 37 °C replicate 3	NA	NA		NA	NA	NA	Response Low	0.133227	Area	334.212	334.212	1.52423e+07	3.63753e+06	1.14409e+08	2.72098e+07	16.8436	0.965805	0.596368	18180.6	16.7391	17.141	0	0	BB	60	3	1	2020-06-25 10:21:46	30.0002		D:\Thomas\TM147\TM147_TTdpeptidesv1	1	2	0	0	0.45	0.45	1						20 mm x 100 µm + 31.5 cm x 50 µm Reprosil-Pur C18-AQ 5/3 µm 120 Å: 0%(10' @ 5 µl/min)-step-10%-3%/min-40%(0')-9%/min-85%(0')
fl10944	Unknown Sample	TM147 TTd 37°C ID TET01-61 1	TTd-A1.2 37 °C replicate 1	NA	NA		NA	NA	NA	Response Low	0.0845101	Area	207.663	207.663	9.18449e+06	2.37553e+06	1.08679e+08	2.85983e+07	16.9458	0.971661	0.494235	1479.31	16.8767	17.2376	0	0	BB	60	3	1	2020-06-25 10:52:35	30		D:\Thomas\TM147\TM147_TTdpeptidesv1	1	2	0	0	0.45	0.45	1						20 mm x 100 µm + 31.5 cm x 50 µm Reprosil-Pur C18-AQ 5/3 µm 120 Å: 0%(10' @ 5 µl/min)-step-10%-3%/min-40%(0')-9%/min-85%(0')
fl10945	Unknown Sample	TM147 TTd 37°C ID TET01-61 2	TTd-A1.2 37 °C replicate 2	NA	NA		NA	NA	NA	Response Low	0.084833	Area	210.651	210.651	1.10601e+07	2.69203e+06	1.30375e+08	3.19489e+07	16.746	0.960204	0.69404	INF	16.6619	16.9522	0	0	BB	60	3	1	2020-06-25 11:23:23	30.0005		D:\Thomas\TM147\TM147_TTdpeptidesv1	1	2	0	0	0.45	0.45	1						20 mm x 100 µm + 31.5 cm x 50 µm Reprosil-Pur C18-AQ 5/3 µm 120 Å: 0%(10' @ 5 µl/min)-step-10%-3%/min-40%(0')-9%/min-85%(0')
fl10946	Unknown Sample	TM147 TTd 37°C ID TET01-61 3	TTd-A1.2 37 °C replicate 3	NA	NA		NA	NA	NA	Response Low	0.0784302	Area	187.32	187.32	1.11074e+07	3.28253e+06	1.41622e+08	43809140	16.7303	0.959307	0.709684	INF	16.6624	16.9415	0	0	BB	60	3	1	2020-06-25 11:54:12	30.0007		D:\Thomas\TM147\TM147_TTdpeptidesv1	1	2	0	0	0.45	0.45	1						20 mm x 100 µm + 31.5 cm x 50 µm Reprosil-Pur C18-AQ 5/3 µm 120 Å: 0%(10' @ 5 µl/min)-step-10%-3%/min-40%(0')-9%/min-85%(0')
fl10947	Unknown Sample	TM147 TTd 4°C ID 0911 batch 2-1-07/18 1	TTd-B3 4 °C replicate 1	NA	NA		NA	NA	NA	Response Low	0.130271	Area	329.879	329.879	2.37654e+07	5.45793e+06	1.82431e+08	4.13631e+07	17.0532	0.977821	0.386798	INF	16.9692	17.352	0	0	BB	60	3	1	2020-06-25 12:25:00	30		D:\Thomas\TM147\TM147_TTdpeptidesv1	1	2	0	0	0.45	0.45	1						20 mm x 100 µm + 31.5 cm x 50 µm Reprosil-Pur C18-AQ 5/3 µm 120 Å: 0%(10' @ 5 µl/min)-step-10%-3%/min-40%(0')-9%/min-85%(0')
fl10948	Unknown Sample	TM147 TTd 4°C ID 0911 batch 2-1-07/18 2	TTd-B3 4 °C replicate 2	NA	NA		NA	NA	NA	Response Low	0.125471	Area	315.101	315.101	2.29234e+07	5.51184e+06	1.82699e+08	4.37308e+07	17.0049	0.975051	0.435107	INF	16.9267	17.3208	0	0	BB	60	3	1	2020-06-25 12:55:49	30		D:\Thomas\TM147\TM147_TTdpeptidesv1	1	2	0	0	0.45	0.45	1						20 mm x 100 µm + 31.5 cm x 50 µm Reprosil-Pur C18-AQ 5/3 µm 120 Å: 0%(10' @ 5 µl/min)-step-10%-3%/min-40%(0')-9%/min-85%(0')
fl10949	Unknown Sample	TM147 TTd 4°C ID 0911 batch 2-1-07/18 3	TTd-B3 4 °C replicate 3	NA	NA		NA	NA	NA	Response Low	0.125724	Area	309.442	311.337	1.34281e+07	2.81018e+06	1.06806e+08	2.27036e+07	16.9957	0.974522	0.444336	INF	16.921	17.3353	0	0	BB	60	3	1	2020-06-25 13:26:37	30		D:\Thomas\TM147\TM147_TTdpeptidesv1	1	2	0	0	0.45	0.45	1						20 mm x 100 µm + 31.5 cm x 50 µm Reprosil-Pur C18-AQ 5/3 µm 120 Å: 0%(10' @ 5 µl/min)-step-10%-3%/min-40%(0')-9%/min-85%(0')
fl10950	Unknown Sample	TM147 TTd 45°C ID 0015 1	TTd-B1.1 45 °C replicate 1	NA	NA		NA	NA	NA	Response Low	0.539075	Area	1269.2	1269.2	8.63539e+07	1.99711e+07	1.60189e+08	3.93382e+07	17.4217	0.99895	0.0183066	12356.9	17.3274	17.9663	0	0	BB	60	3	1	2020-06-25 13:57:26	30		D:\Thomas\TM147\TM147_TTdpeptidesv1	1	2	0	0	0.45	0.45	1						20 mm x 100 µm + 31.5 cm x 50 µm Reprosil-Pur C18-AQ 5/3 µm 120 Å: 0%(10' @ 5 µl/min)-step-10%-3%/min-40%(0')-9%/min-85%(0')
fl10951	Unknown Sample	TM147 TTd 45°C ID 0015 2	TTd-B1.1 45 °C replicate 2	NA	NA		NA	NA	NA	Response Low	0.542591	Area	1325.94	1325.94	7.18811e+07	1.79676e+07	1.32477e+08	3.38771e+07	17.4706	1.00176	-0.0306263	INF	17.3816	17.9902	0	0	BB	60	3	1	2020-06-25 14:28:14	30.0008		D:\Thomas\TM147\TM147_TTdpeptidesv1	1	2	0	0	0.45	0.45	1						20 mm x 100 µm + 31.5 cm x 50 µm Reprosil-Pur C18-AQ 5/3 µm 120 Å: 0%(10' @ 5 µl/min)-step-10%-3%/min-40%(0')-9%/min-85%(0')
fl10952	Unknown Sample	TM147 TTd 45°C ID 0015 3	TTd-B1.1 45 °C replicate 3	NA	NA		NA	NA	NA	Response Low	0.527503	Area	1314.68	1328.24	1.00937e+08	2.56389e+07	1.91348e+08	4.8755e+07	17.5411	1.0058	-0.101078	INF	17.4413	18.0033	0	0	BB	60	3	1	2020-06-25 14:59:03	30.0008		D:\Thomas\TM147\TM147_TTdpeptidesv1	1	2	0	0	0.45	0.45	1						20 mm x 100 µm + 31.5 cm x 50 µm Reprosil-Pur C18-AQ 5/3 µm 120 Å: 0%(10' @ 5 µl/min)-step-10%-3%/min-40%(0')-9%/min-85%(0')
fl10953	Unknown Sample	TM147 TTd 45°C ID 0014 1	TTd-C1 45 °C replicate 1	NA	NA		NA	NA	NA	Response Low	0.312622	Area	775.674	792.273	5.99557e+07	1.46574e+07	1.91783e+08	4.72409e+07	17.6048	1.00945	-0.164791	1.07068e+06	17.5263	18.0654	0	0	BB	60	3	1	2020-06-25 15:29:52	30		D:\Thomas\TM147\TM147_TTdpeptidesv1	1	2	0	0	0.45	0.45	1						20 mm x 100 µm + 31.5 cm x 50 µm Reprosil-Pur C18-AQ 5/3 µm 120 Å: 0%(10' @ 5 µl/min)-step-10%-3%/min-40%(0')-9%/min-85%(0')
fl10954	Unknown Sample	TM147 TTd 45°C ID 0014 2	TTd-C1 45 °C replicate 2	NA	NA		NA	NA	NA	Response Low	0.310265	Area	743.15	757.144	6.59737e+07	1.4856e+07	2.12636e+08	4.99764e+07	17.6177	1.01019	-0.177729	16422.4	17.5204	18.1153	0	0	BB	60	3	1	2020-06-25 16:00:40	30		D:\Thomas\TM147\TM147_TTdpeptidesv1	1	2	0	0	0.45	0.45	1						20 mm x 100 µm + 31.5 cm x 50 µm Reprosil-Pur C18-AQ 5/3 µm 120 Å: 0%(10' @ 5 µl/min)-step-10%-3%/min-40%(0')-9%/min-85%(0')
fl10955	Unknown Sample	TM147 TTd 45°C ID 0014 3	TTd-C1 45 °C replicate 3	NA	NA		NA	NA	NA	Response Low	0.323622	Area	797.399	815.038	6.29781e+07	1.38226e+07	1.94604e+08	4.33365e+07	17.4988	1.00337	-0.0587721	11612.3	17.4077	17.9243	0	0	BB	60	3	1	2020-06-25 16:31:28	30		D:\Thomas\TM147\TM147_TTdpeptidesv1	1	2	0	0	0.45	0.45	1						20 mm x 100 µm + 31.5 cm x 50 µm Reprosil-Pur C18-AQ 5/3 µm 120 Å: 0%(10' @ 5 µl/min)-step-10%-3%/min-40%(0')-9%/min-85%(0')
fl10956	Unknown Sample	TM147 TTd 45°C ID TET01-61 1	TTd-A1.2 45 °C replicate 1	NA	NA		NA	NA	NA	Response Low	0.317734	Area	825.213	843.908	5.33167e+07	1.20907e+07	1.67803e+08	3.66291e+07	17.5528	1.00647	-0.112777	5873.5	17.4668	17.8719	0	0	BB	60	3	1	2020-06-25 17:02:45	30		D:\Thomas\TM147\TM147_TTdpeptidesv1	1	2	0	0	0.45	0.45	1						20 mm x 100 µm + 31.5 cm x 50 µm Reprosil-Pur C18-AQ 5/3 µm 120 Å: 0%(10' @ 5 µl/min)-step-10%-3%/min-40%(0')-9%/min-85%(0')
fl10957	Unknown Sample	TM147 TTd 45°C ID TET01-61 2	TTd-A1.2 45 °C replicate 2	NA	NA		NA	NA	NA	Response Low	0.326917	Area	777.362	786.246	3.98301e+07	9.07004e+06	1.21836e+08	2.91693e+07	17.6485	1.01195	-0.208481	8052.63	17.5302	18.0687	0	0	BB	60	3	1	2020-06-25 17:33:33	30		D:\Thomas\TM147\TM147_TTdpeptidesv1	1	2	0	0	0.45	0.45	1						20 mm x 100 µm + 31.5 cm x 50 µm Reprosil-Pur C18-AQ 5/3 µm 120 Å: 0%(10' @ 5 µl/min)-step-10%-3%/min-40%(0')-9%/min-85%(0')
fl10958	Unknown Sample	TM147 TTd 45°C ID TET01-61 3	TTd-A1.2 45 °C replicate 3	NA	NA		NA	NA	NA	Response Low	0.324519	Area	855.446	867.859	4.17286e+07	8.75857e+06	1.28586e+08	2.55965e+07	17.6748	1.01346	-0.234815	INF	17.5625	18.0358	0	0	BB	60	3	1	2020-06-25 18:04:22	30		D:\Thomas\TM147\TM147_TTdpeptidesv1	1	2	0	0	0.45	0.45	1						20 mm x 100 µm + 31.5 cm x 50 µm Reprosil-Pur C18-AQ 5/3 µm 120 Å: 0%(10' @ 5 µl/min)-step-10%-3%/min-40%(0')-9%/min-85%(0')
fl10959	Unknown Sample	TM147 TTd 4°C ID 0911 batch 3-1-07/18 1	TTd-B4 4 °C replicate 1	NA	NA		NA	NA	NA	Response Low	0.130901	Area	318.702	320.462	1.64245e+07	4.29121e+06	1.25473e+08	3.36616e+07	17.6684	1.0131	-0.228392	16224.4	17.5735	17.9996	0	0	BB	60	3	1	2020-06-25 18:35:11	30		D:\Thomas\TM147\TM147_TTdpeptidesv1	1	2	0	0	0.45	0.45	1						20 mm x 100 µm + 31.5 cm x 50 µm Reprosil-Pur C18-AQ 5/3 µm 120 Å: 0%(10' @ 5 µl/min)-step-10%-3%/min-40%(0')-9%/min-85%(0')
fl10960	Unknown Sample	TM147 TTd 4°C ID 0911 batch 3-1-07/18 2	TTd-B4 4 °C replicate 2	NA	NA		NA	NA	NA	Response Low	0.131994	Area	320.835	323.744	2.95689e+07	6.84744e+06	2.24017e+08	5.33565e+07	17.6519	1.01215	-0.211944	1618.47	17.5819	18.0125	0	0	BB	60	3	1	2020-06-25 19:05:59	30		D:\Thomas\TM147\TM147_TTdpeptidesv1	1	2	0	0	0.45	0.45	1						20 mm x 100 µm + 31.5 cm x 50 µm Reprosil-Pur C18-AQ 5/3 µm 120 Å: 0%(10' @ 5 µl/min)-step-10%-3%/min-40%(0')-9%/min-85%(0')
fl10961	Unknown Sample	TM147 TTd 4°C ID 0911 batch 3-1-07/18 3	TTd-B4 4 °C replicate 3	NA	NA		NA	NA	NA	Response Low	0.12567	Area	318.584	321.132	2.82804e+07	6.46879e+06	2.25037e+08	5.0762e+07	17.617	1.01015	-0.17699	2681.21	17.5363	17.9453	0	0	BB	60	3	1	2020-06-25 19:36:48	30.0004		D:\Thomas\TM147\TM147_TTdpeptidesv1	1	2	0	0	0.45	0.45	1						20 mm x 100 µm + 31.5 cm x 50 µm Reprosil-Pur C18-AQ 5/3 µm 120 Å: 0%(10' @ 5 µl/min)-step-10%-3%/min-40%(0')-9%/min-85%(0')
fl10962	Unknown Sample	TM147 TTd 50°C ID 0015 1	TTd-B1.1 50 °C replicate 1	NA	NA		NA	NA	NA	Response Low	1.13059	Area	2819.6	2885.22	1.89936e+08	4.70252e+07	1.67998e+08	4.16949e+07	17.6422	1.01159	-0.202183	INF	17.5466	18.1753	0	0	BB	60	3	1	2020-06-25 20:07:50	0		D:\Thomas\TM147\TM147_TTdpeptidesv1	1	2	0	0	0.45	0.45	1						20 mm x 100 µm + 31.5 cm x 50 µm Reprosil-Pur C18-AQ 5/3 µm 120 Å: 0%(10' @ 5 µl/min)-step-10%-3%/min-40%(0')-9%/min-85%(0')
fl10963	Unknown Sample	TM147 TTd 50°C ID 0015 2	TTd-B1.1 50 °C replicate 2	NA	NA		NA	NA	NA	Response Low	1.12272	Area	2759.53	2805.31	1.62243e+08	4.63316e+07	1.44509e+08	4.19741e+07	17.5836	1.00823	-0.143572	40493.6	17.4873	18.0359	0	0	BB	60	3	1	2020-06-25 20:38:40	30.0008		D:\Thomas\TM147\TM147_TTdpeptidesv1	1	2	0	0	0.45	0.45	1						20 mm x 100 µm + 31.5 cm x 50 µm Reprosil-Pur C18-AQ 5/3 µm 120 Å: 0%(10' @ 5 µl/min)-step-10%-3%/min-40%(0')-9%/min-85%(0')
fl10964	Unknown Sample	TM147 TTd 50°C ID 0015 3	TTd-B1.1 50 °C replicate 3	NA	NA		NA	NA	NA	Response Low	1.1196	Area	2760.04	2818.1	2.39421e+08	5.47268e+07	2.13844e+08	4.95706e+07	17.5428	1.00589	-0.102785	45799.8	17.4592	17.9653	0	279791	BB	60	3	1	2020-06-25 21:09:30	30		D:\Thomas\TM147\TM147_TTdpeptidesv1	1	2	0	0	0.45	0.45	1						20 mm x 100 µm + 31.5 cm x 50 µm Reprosil-Pur C18-AQ 5/3 µm 120 Å: 0%(10' @ 5 µl/min)-step-10%-3%/min-40%(0')-9%/min-85%(0')
fl10965	Unknown Sample	TM147 TTd 50°C ID 0014 1	TTd-C1 50 °C replicate 1	NA	NA		NA	NA	NA	Response Low	0.639254	Area	1566.75	1614.07	7.97177e+07	1.82041e+07	1.24704e+08	2.90477e+07	17.4924	1.003	-0.0523521	11349.6	17.3862	17.9873	0	0	BB	60	3	1	2020-06-25 21:40:20	29.998		D:\Thomas\TM147\TM147_TTdpeptidesv1	1	2	0	0	0.45	0.45	1						20 mm x 100 µm + 31.5 cm x 50 µm Reprosil-Pur C18-AQ 5/3 µm 120 Å: 0%(10' @ 5 µl/min)-step-10%-3%/min-40%(0')-9%/min-85%(0')
fl10966	Unknown Sample	TM147 TTd 50°C ID 0014 2	TTd-C1 50 °C replicate 2	NA	NA		NA	NA	NA	Response Low	0.624246	Area	1489.18	1524.15	6.87648e+07	1.61802e+07	1.10156e+08	2.71629e+07	17.4875	1.00272	-0.0474758	4217.02	17.3927	17.8328	0	0	BB	60	3	1	2020-06-25 22:11:09	30		D:\Thomas\TM147\TM147_TTdpeptidesv1	1	2	0	0	0.45	0.45	1						20 mm x 100 µm + 31.5 cm x 50 µm Reprosil-Pur C18-AQ 5/3 µm 120 Å: 0%(10' @ 5 µl/min)-step-10%-3%/min-40%(0')-9%/min-85%(0')
fl10967	Unknown Sample	TM147 TTd 50°C ID 0014 3	TTd-C1 50 °C replicate 3	NA	NA		NA	NA	NA	Response Low	0.670935	Area	1581.77	1620.82	1.32058e+08	33933608	1.96827e+08	5.36323e+07	17.493	1.00304	-0.0530159	79601.7	17.4168	17.9064	0	0	BB	60	3	1	2020-06-25 22:42:00	30.0002		D:\Thomas\TM147\TM147_TTdpeptidesv1	1	2	0	0	0.45	0.45	1						20 mm x 100 µm + 31.5 cm x 50 µm Reprosil-Pur C18-AQ 5/3 µm 120 Å: 0%(10' @ 5 µl/min)-step-10%-3%/min-40%(0')-9%/min-85%(0')
fl10968	Unknown Sample	TM147 TTd 50°C ID TET01-61 1	TTd-A1.2 50 °C replicate 1	NA	NA		NA	NA	NA	Response Low	0.836519	Area	2038.88	2140.98	1.66896e+08	3.91358e+07	1.99513e+08	4.79868e+07	17.4082	0.998178	0.03177	26896	17.3077	17.8151	0	0	BB	60	3	1	2020-06-25 23:12:50	30		D:\Thomas\TM147\TM147_TTdpeptidesv1	1	2	0	0	0.45	0.45	1						20 mm x 100 µm + 31.5 cm x 50 µm Reprosil-Pur C18-AQ 5/3 µm 120 Å: 0%(10' @ 5 µl/min)-step-10%-3%/min-40%(0')-9%/min-85%(0')
fl10969	Unknown Sample	TM147 TTd 50°C ID TET01-61 2	TTd-A1.2 50 °C replicate 2	NA	NA		NA	NA	NA	Response Low	0.809335	Area	1991.56	2089.79	9.03139e+07	1.88469e+07	1.1159e+08	2.36585e+07	17.449	1.00052	-0.00900666	INF	17.3491	17.8608	0	0	BB	60	3	1	2020-06-25 23:43:40	30		D:\Thomas\TM147\TM147_TTdpeptidesv1	1	2	0	0	0.45	0.45	1						20 mm x 100 µm + 31.5 cm x 50 µm Reprosil-Pur C18-AQ 5/3 µm 120 Å: 0%(10' @ 5 µl/min)-step-10%-3%/min-40%(0')-9%/min-85%(0')
fl10970	Unknown Sample	TM147 TTd 50°C ID TET01-61 3	TTd-A1.2 50 °C replicate 3	NA	NA		NA	NA	NA	Response Low	0.797279	Area	1959.38	2030.58	8.65414e+07	2.79157e+07	1.08546e+08	3.56182e+07	17.3192	0.993072	0.120831	10497	17.2343	17.8224	0	0	BB	60	3	1	2020-06-26 00:14:29	30		D:\Thomas\TM147\TM147_TTdpeptidesv1	1	2	0	0	0.45	0.45	1						20 mm x 100 µm + 31.5 cm x 50 µm Reprosil-Pur C18-AQ 5/3 µm 120 Å: 0%(10' @ 5 µl/min)-step-10%-3%/min-40%(0')-9%/min-85%(0')
fl10971	Unknown Sample	TM147 TTd 4°C ID 0911 batch 4-1-07/18 1	TTd-B5 4 °C replicate 1	NA	NA		NA	NA	NA	Response Low	0.13706	Area	339.05	342.011	2.72251e+07	6.29519e+06	1.98636e+08	4.64178e+07	17.2041	0.986476	0.235854	INF	17.1236	17.565	0	0	BB	60	3	1	2020-06-26 00:45:21	30		D:\Thomas\TM147\TM147_TTdpeptidesv1	1	2	0	0	0.45	0.45	1						20 mm x 100 µm + 31.5 cm x 50 µm Reprosil-Pur C18-AQ 5/3 µm 120 Å: 0%(10' @ 5 µl/min)-step-10%-3%/min-40%(0')-9%/min-85%(0')
fl10972	Unknown Sample	TM147 TTd 4°C ID 0911 batch 4-1-07/18 2	TTd-B5 4 °C replicate 2	NA	NA		NA	NA	NA	Response Low	0.133659	Area	334.076	335.592	2.6406e+07	6.2895e+06	1.97562e+08	4.70664e+07	17.1254	0.981963	0.314563	4665.03	17.0305	17.4913	0	0	BB	60	3	1	2020-06-26 01:16:09	30		D:\Thomas\TM147\TM147_TTdpeptidesv1	1	2	0	0	0.45	0.45	1						20 mm x 100 µm + 31.5 cm x 50 µm Reprosil-Pur C18-AQ 5/3 µm 120 Å: 0%(10' @ 5 µl/min)-step-10%-3%/min-40%(0')-9%/min-85%(0')
fl10973	Unknown Sample	TM147 TTd 4°C ID 0911 batch 4-1-07/18 3	TTd-B5 4 °C replicate 3	NA	NA		NA	NA	NA	Response Low	0.134747	Area	331.387	334.424	2.80231e+07	6.30955e+06	2.07968e+08	4.75996e+07	17.5377	1.0056	-0.0977001	INF	17.4617	17.9075	0	0	BB	60	3	1	2020-06-26 01:46:58	30.0007		D:\Thomas\TM147\TM147_TTdpeptidesv1	1	2	0	0	0.45	0.45	1						20 mm x 100 µm + 31.5 cm x 50 µm Reprosil-Pur C18-AQ 5/3 µm 120 Å: 0%(10' @ 5 µl/min)-step-10%-3%/min-40%(0')-9%/min-85%(0')
fl10974	Unknown Sample	TM147 TTd 55°C ID 0015 1	TTd-B1.1 55 °C replicate 1	NA	NA		NA	NA	NA	Response Low	1.82964	Area	4605.16	4727.95	3.59196e+08	8.61319e+07	1.96321e+08	4.67584e+07	17.3101	0.992551	0.12991	49300.9	17.2144	18.0114	0	70605.9	BB	60	3	1	2020-06-26 02:17:49	30		D:\Thomas\TM147\TM147_TTdpeptidesv1	1	2	0	0	0.45	0.45	1						20 mm x 100 µm + 31.5 cm x 50 µm Reprosil-Pur C18-AQ 5/3 µm 120 Å: 0%(10' @ 5 µl/min)-step-10%-3%/min-40%(0')-9%/min-85%(0')
fl10975	Unknown Sample	TM147 TTd 55°C ID 0015 2	TTd-B1.1 55 °C replicate 2	NA	NA		NA	NA	NA	Response Low	1.84914	Area	4420.46	4581.34	2.66842e+08	69784109	1.44306e+08	39466518	17.3864	0.996925	0.0536345	12198.6	17.308	18.1818	0	41892.2	BB	60	3	1	2020-06-26 02:48:41	30		D:\Thomas\TM147\TM147_TTdpeptidesv1	1	2	0	0	0.45	0.45	1						20 mm x 100 µm + 31.5 cm x 50 µm Reprosil-Pur C18-AQ 5/3 µm 120 Å: 0%(10' @ 5 µl/min)-step-10%-3%/min-40%(0')-9%/min-85%(0')
fl10976	Unknown Sample	TM147 TTd 55°C ID 0015 3	TTd-B1.1 55 °C replicate 3	NA	NA		NA	NA	NA	Response Low	1.81977	Area	4460.01	4593.09	3.72024e+08	8.68858e+07	2.04435e+08	4.87027e+07	17.4337	0.999639	0.00630257	INF	17.3388	17.9846	0	0	BB	60	3	1	2020-06-26 03:19:32	30		D:\Thomas\TM147\TM147_TTdpeptidesv1	1	2	0	0	0.45	0.45	1						20 mm x 100 µm + 31.5 cm x 50 µm Reprosil-Pur C18-AQ 5/3 µm 120 Å: 0%(10' @ 5 µl/min)-step-10%-3%/min-40%(0')-9%/min-85%(0')
fl10977	Unknown Sample	TM147 TTd 55°C ID 0014 1	TTd-C1 55 °C replicate 1	NA	NA		NA	NA	NA	Response Low	1.08738	Area	2693.55	2828.55	1.2666e+08	3.19432e+07	1.16482e+08	2.96479e+07	17.3061	0.992322	0.133913	17843.4	17.2082	17.8026	0	0	BB	60	3	1	2020-06-26 03:50:23	30		D:\Thomas\TM147\TM147_TTdpeptidesv1	1	2	0	0	0.45	0.45	1						20 mm x 100 µm + 31.5 cm x 50 µm Reprosil-Pur C18-AQ 5/3 µm 120 Å: 0%(10' @ 5 µl/min)-step-10%-3%/min-40%(0')-9%/min-85%(0')
fl10978	Unknown Sample	TM147 TTd 55°C ID 0014 2	TTd-C1 55 °C replicate 2	NA	NA		NA	NA	NA	Response Low	1.06886	Area	2714.82	2835.49	1.51601e+08	32781471	1.41835e+08	3.01875e+07	17.4577	1.00102	-0.0177092	6553.27	17.3531	17.8918	0	0	BB	60	3	1	2020-06-26 04:21:13	30		D:\Thomas\TM147\TM147_TTdpeptidesv1	1	2	0	0	0.45	0.45	1						20 mm x 100 µm + 31.5 cm x 50 µm Reprosil-Pur C18-AQ 5/3 µm 120 Å: 0%(10' @ 5 µl/min)-step-10%-3%/min-40%(0')-9%/min-85%(0')
fl10979	Unknown Sample	TM147 TTd 55°C ID 0014 3	TTd-C1 55 °C replicate 3	NA	NA		NA	NA	NA	Response Low	1.07872	Area	2662.09	2778.76	1.20852e+08	2.80046e+07	1.12033e+08	2.62994e+07	17.1795	0.985062	0.260522	16500.6	17.0484	17.6942	0	0	BB	60	3	1	2020-06-26 04:52:04	30		D:\Thomas\TM147\TM147_TTdpeptidesv1	1	2	0	0	0.45	0.45	1						20 mm x 100 µm + 31.5 cm x 50 µm Reprosil-Pur C18-AQ 5/3 µm 120 Å: 0%(10' @ 5 µl/min)-step-10%-3%/min-40%(0')-9%/min-85%(0')
fl10980	Unknown Sample	TM147 TTd 55°C ID TET01-61 1	TTd-A1.2 55 °C replicate 1	NA	NA		NA	NA	NA	Response Low	1.39985	Area	3366.9	3714.69	1.68686e+08	3.94637e+07	1.20503e+08	29302675	16.9976	0.97463	0.44245	INF	16.8966	17.4198	0	0	BB	60	3	1	2020-06-26 05:22:54	30		D:\Thomas\TM147\TM147_TTdpeptidesv1	1	2	0	0	0.45	0.45	1						20 mm x 100 µm + 31.5 cm x 50 µm Reprosil-Pur C18-AQ 5/3 µm 120 Å: 0%(10' @ 5 µl/min)-step-10%-3%/min-40%(0')-9%/min-85%(0')
fl10981	Unknown Sample	TM147 TTd 55°C ID TET01-61 2	TTd-A1.2 55 °C replicate 2	NA	NA		NA	NA	NA	Response Low	1.37334	Area	3300.69	3660.37	2.52621e+08	6.55603e+07	1.83947e+08	49656528	17.0477	0.977507	0.392272	14170.9	16.9321	17.5567	0	0	BB	60	3	1	2020-06-26 05:53:45	30.0005		D:\Thomas\TM147\TM147_TTdpeptidesv1	1	2	0	0	0.45	0.45	1						20 mm x 100 µm + 31.5 cm x 50 µm Reprosil-Pur C18-AQ 5/3 µm 120 Å: 0%(10' @ 5 µl/min)-step-10%-3%/min-40%(0')-9%/min-85%(0')
fl10982	Unknown Sample	TM147 TTd 55°C ID TET01-61 3	TTd-A1.2 55 °C replicate 3	NA	NA		NA	NA	NA	Response Low	1.36283	Area	3314.44	3568.2	2.19627e+08	50848227	1.61154e+08	38353610	17.5395	1.00571	-0.09953	27457.3	17.4373	18.0228	0	0	BB	60	3	1	2020-06-26 06:24:34	30		D:\Thomas\TM147\TM147_TTdpeptidesv1	1	2	0	0	0.45	0.45	1						20 mm x 100 µm + 31.5 cm x 50 µm Reprosil-Pur C18-AQ 5/3 µm 120 Å: 0%(10' @ 5 µl/min)-step-10%-3%/min-40%(0')-9%/min-85%(0')
fl10983	Unknown Sample	TM147 TTd Batch 1-1-09/16 pos control 55 °C 1	TTd-B1PC 55 °C replicate 1	NA	NA		NA	NA	NA	Response Low	2.18348	Area	5236.13	5315.84	4.6226e+08	1.04141e+08	2.11708e+08	4.97223e+07	17.5362	1.00552	-0.0962482	35252	17.4561	18.0924	0	0	BB	60	3	1	2020-06-26 06:55:23	30.0002		D:\Thomas\TM147\TM147_TTdpeptidesv1	1	2	0	0	0.45	0.45	1						20 mm x 100 µm + 31.5 cm x 50 µm Reprosil-Pur C18-AQ 5/3 µm 120 Å: 0%(10' @ 5 µl/min)-step-10%-3%/min-40%(0')-9%/min-85%(0')
fl10984	Unknown Sample	TM147 TTd Batch 1-1-09/16 pos control 55 °C 2	TTd-B1PC 55 °C replicate 2	NA	NA		NA	NA	NA	Response Low	2.25197	Area	5392.03	5486.91	4.87179e+08	114898192	2.16334e+08	5.32722e+07	17.5547	1.00658	-0.114728	83738.3	17.4572	18.093	0	0	BB	60	3	1	2020-06-26 07:26:11	30		D:\Thomas\TM147\TM147_TTdpeptidesv1	1	2	0	0	0.45	0.45	1						20 mm x 100 µm + 31.5 cm x 50 µm Reprosil-Pur C18-AQ 5/3 µm 120 Å: 0%(10' @ 5 µl/min)-step-10%-3%/min-40%(0')-9%/min-85%(0')
fl10985	Unknown Sample	TM147 TTd Batch 1-1-09/16 pos control 55 °C 3	TTd-B1PC 55 °C replicate 3	NA	NA		NA	NA	NA	Response Low	2.2367	Area	5406.09	5512.38	2.91526e+08	73908051	1.30338e+08	3.41781e+07	17.4581	1.00104	-0.0180641	47833.3	17.3716	17.9878	0	0	BB	60	3	1	2020-06-26 07:57:01	30		D:\Thomas\TM147\TM147_TTdpeptidesv1	1	2	0	0	0.45	0.45	1						20 mm x 100 µm + 31.5 cm x 50 µm Reprosil-Pur C18-AQ 5/3 µm 120 Å: 0%(10' @ 5 µl/min)-step-10%-3%/min-40%(0')-9%/min-85%(0')
fl10986	Unknown Sample	TM147 TTd 60°C ID 0015 1	TTd-B1.1 60 °C replicate 1	NA	NA		NA	NA	NA	Response Low	1.38094	Area	3329.68	3559.73	2.72815e+08	8.08425e+07	1.97557e+08	6.06983e+07	17.622	1.01043	-0.181953	INF	17.5269	18.1704	0	0	BB	60	3	1	2020-06-26 08:27:53	30		D:\Thomas\TM147\TM147_TTdpeptidesv1	1	2	0	0	0.45	0.45	1						20 mm x 100 µm + 31.5 cm x 50 µm Reprosil-Pur C18-AQ 5/3 µm 120 Å: 0%(10' @ 5 µl/min)-step-10%-3%/min-40%(0')-9%/min-85%(0')
fl10987	Unknown Sample	TM147 TTd 60°C ID 0015 2	TTd-B1.1 60 °C replicate 2	NA	NA		NA	NA	NA	Response Low	1.37173	Area	3408.98	3610.26	1.40655e+08	3.66501e+07	1.02538e+08	2.68776e+07	17.5495	1.00628	-0.109462	21974.2	17.4578	18.1181	0	0	BB	60	3	1	2020-06-26 08:58:44	30		D:\Thomas\TM147\TM147_TTdpeptidesv1	1	2	0	0	0.45	0.45	1						20 mm x 100 µm + 31.5 cm x 50 µm Reprosil-Pur C18-AQ 5/3 µm 120 Å: 0%(10' @ 5 µl/min)-step-10%-3%/min-40%(0')-9%/min-85%(0')
fl10988	Unknown Sample	TM147 TTd 60°C ID 0015 3	TTd-B1.1 60 °C replicate 3	NA	NA		NA	NA	NA	Response Low	1.46667	Area	3644.22	3861.56	3.11728e+08	7.0265e+07	2.12542e+08	4.8203e+07	17.589	1.00854	-0.148989	16410.7	17.4973	18.2989	0	0	BB	60	3	1	2020-06-26 09:29:34	30		D:\Thomas\TM147\TM147_TTdpeptidesv1	1	2	0	0	0.45	0.45	1						20 mm x 100 µm + 31.5 cm x 50 µm Reprosil-Pur C18-AQ 5/3 µm 120 Å: 0%(10' @ 5 µl/min)-step-10%-3%/min-40%(0')-9%/min-85%(0')
fl10989	Unknown Sample	TM147 TTd 60°C ID 0014 1	TTd-C1 60 °C replicate 1	NA	NA		NA	NA	NA	Response Low	0.781494	Area	1853.52	2018.8	9.14295e+07	2.19515e+07	1.16993e+08	2.96078e+07	17.6285	1.01081	-0.18852	11386	17.5472	18.1096	0	0	BB	60	3	1	2020-06-26 10:00:24	30		D:\Thomas\TM147\TM147_TTdpeptidesv1	1	2	0	0	0.45	0.45	1						20 mm x 100 µm + 31.5 cm x 50 µm Reprosil-Pur C18-AQ 5/3 µm 120 Å: 0%(10' @ 5 µl/min)-step-10%-3%/min-40%(0')-9%/min-85%(0')
fl10990	Unknown Sample	TM147 TTd 60°C ID 0014 2	TTd-C1 60 °C replicate 2	NA	NA		NA	NA	NA	Response Low	0.775777	Area	1900.97	2023.38	1.82695e+08	43089458	2.355e+08	56667686	17.5982	1.00907	-0.15818	INF	17.4964	18.091	0	0	BB	60	3	1	2020-06-26 10:31:15	30		D:\Thomas\TM147\TM147_TTdpeptidesv1	1	2	0	0	0.45	0.45	1						20 mm x 100 µm + 31.5 cm x 50 µm Reprosil-Pur C18-AQ 5/3 µm 120 Å: 0%(10' @ 5 µl/min)-step-10%-3%/min-40%(0')-9%/min-85%(0')
fl10991	Unknown Sample	TM147 TTd 60°C ID 0014 3	TTd-C1 60 °C replicate 3	NA	NA		NA	NA	NA	Response Low	0.771895	Area	1928.75	2075.05	1.82068e+08	4.11382e+07	2.35872e+08	5.33223e+07	17.5977	1.00904	-0.157672	50096.4	17.4972	17.9711	0	0	BB	60	3	1	2020-06-26 11:02:06	30		D:\Thomas\TM147\TM147_TTdpeptidesv1	1	2	0	0	0.45	0.45	1						20 mm x 100 µm + 31.5 cm x 50 µm Reprosil-Pur C18-AQ 5/3 µm 120 Å: 0%(10' @ 5 µl/min)-step-10%-3%/min-40%(0')-9%/min-85%(0')
fl10992	Unknown Sample	TM147 TTd 60°C ID TET01-61 1	TTd-A1.2 60 °C replicate 1	NA	NA		NA	NA	NA	Response Low	1.07973	Area	2720.13	3105.05	2.49346e+08	6.07675e+07	2.30933e+08	5.58499e+07	17.5559	1.00665	-0.115929	INF	17.4721	17.9796	0	150693	BB	60	3	1	2020-06-26 11:32:55	30		D:\Thomas\TM147\TM147_TTdpeptidesv1	1	2	0	0	0.45	0.45	1						20 mm x 100 µm + 31.5 cm x 50 µm Reprosil-Pur C18-AQ 5/3 µm 120 Å: 0%(10' @ 5 µl/min)-step-10%-3%/min-40%(0')-9%/min-85%(0')
fl10993	Unknown Sample	TM147 TTd 60°C ID TET01-61 2	TTd-A1.2 60 °C replicate 2	NA	NA		NA	NA	NA	Response Low	1.04823	Area	2652.6	3096.15	2.29753e+08	5.39596e+07	2.19181e+08	5.08553e+07	17.5787	1.00796	-0.138744	INF	17.4933	18.0539	0	0	BB	60	3	1	2020-06-26 12:03:44	30		D:\Thomas\TM147\TM147_TTdpeptidesv1	1	2	0	0	0.45	0.45	1						20 mm x 100 µm + 31.5 cm x 50 µm Reprosil-Pur C18-AQ 5/3 µm 120 Å: 0%(10' @ 5 µl/min)-step-10%-3%/min-40%(0')-9%/min-85%(0')
fl10994	Unknown Sample	TM147 TTd 60°C ID TET01-61 3	TTd-A1.2 60 °C replicate 3	NA	NA		NA	NA	NA	Response Low	1.01791	Area	2460.67	2835.55	1.37085e+08	3.60738e+07	1.34672e+08	36650408	17.6414	1.01155	-0.201444	4648.66	17.5743	18.0472	0	0	BB	60	3	1	2020-06-26 12:34:33	30		D:\Thomas\TM147\TM147_TTdpeptidesv1	1	2	0	0	0.45	0.45	1						20 mm x 100 µm + 31.5 cm x 50 µm Reprosil-Pur C18-AQ 5/3 µm 120 Å: 0%(10' @ 5 µl/min)-step-10%-3%/min-40%(0')-9%/min-85%(0')
fl10995	Unknown Sample	TM147 DTd 0013 neg control 1	DTd 4 °C replicate 1	NA	NA		NA	NA	NA	Response Low	0.00452933	Area	14.7002	14.7002	776397	251206	1.71416e+08	4.27216e+07	17.6436	1.01167	-0.203571	267.841	17.5828	17.6615	0	0	BB	60	3	1	2020-06-26 13:05:21	30		D:\Thomas\TM147\TM147_TTdpeptidesv1	1	2	0	0	0.45	0.45	1						20 mm x 100 µm + 31.5 cm x 50 µm Reprosil-Pur C18-AQ 5/3 µm 120 Å: 0%(10' @ 5 µl/min)-step-10%-3%/min-40%(0')-9%/min-85%(0')
fl10996	Unknown Sample	TM147 DTd 0013 neg control 1	DTd 4 °C replicate 2	NA	NA		NA	NA	NA	Response Low	0.0020097	Area	6.96285	6.96285	236206	90570.7	1.17533e+08	3.25192e+07	17.6266	1.0107	-0.186647	INF	17.5859	17.6546	0	0	BB	60	3	1	2020-06-26 13:36:15	30		D:\Thomas\TM147\TM147_TTdpeptidesv1	1	2	0	0	0.45	0.45	1						20 mm x 100 µm + 31.5 cm x 50 µm Reprosil-Pur C18-AQ 5/3 µm 120 Å: 0%(10' @ 5 µl/min)-step-10%-3%/min-40%(0')-9%/min-85%(0')
fl10997	Unknown Sample	TM147 DTd 0013 neg control 1	DTd 4 °C replicate 3	NA	NA		NA	NA	NA	Response Low	0.00116618	Area	8.09509	8.09509	258508	169682	2.2167e+08	5.24029e+07	17.529	1.0051	-0.0890081	109.026	17.5109	17.5671	0	0	BB	60	3	1	2020-06-26 14:07:04	30		D:\Thomas\TM147\TM147_TTdpeptidesv1	1	2	0	0	0.45	0.45	1						20 mm x 100 µm + 31.5 cm x 50 µm Reprosil-Pur C18-AQ 5/3 µm 120 Å: 0%(10' @ 5 µl/min)-step-10%-3%/min-40%(0')-9%/min-85%(0')
fl10998	Unknown Sample	TM147 TTd 65°C ID 0015 1	TTd-B1.1 65 °C replicate 1	NA	NA		NA	NA	NA	Response Low	1.09581	Area	2627.03	3007.24	2.35744e+08	54403469	2.15133e+08	5.17729e+07	17.5873	1.00845	-0.147287	INF	17.4936	18.1346	0	0	BB	60	3	1	2020-06-26 14:37:55	30		D:\Thomas\TM147\TM147_TTdpeptidesv1	1	2	0	0	0.45	0.45	1						20 mm x 100 µm + 31.5 cm x 50 µm Reprosil-Pur C18-AQ 5/3 µm 120 Å: 0%(10' @ 5 µl/min)-step-10%-3%/min-40%(0')-9%/min-85%(0')
fl10999	Unknown Sample	TM147 TTd 65°C ID 0015 2	TTd-B1.1 65 °C replicate 2	NA	NA		NA	NA	NA	Response Low	1.07373	Area	2569.29	3017.14	1.93712e+08	4.22583e+07	1.8041e+08	4.11188e+07	17.5663	1.00724	-0.126293	73211.2	17.3932	18.1339	0	0	BB	60	3	1	2020-06-26 15:08:45	30		D:\Thomas\TM147\TM147_TTdpeptidesv1	1	2	0	0	0.45	0.45	1						20 mm x 100 µm + 31.5 cm x 50 µm Reprosil-Pur C18-AQ 5/3 µm 120 Å: 0%(10' @ 5 µl/min)-step-10%-3%/min-40%(0')-9%/min-85%(0')
fl11000	Unknown Sample	TM147 TTd 65°C ID 0015 3	TTd-B1.1 65 °C replicate 3	NA	NA		NA	NA	NA	Response Low	1.04924	Area	2562.74	2963.5	1.25001e+08	2.57781e+07	1.19135e+08	2.5147e+07	17.5822	1.00815	-0.142222	13242.7	17.4818	18.0458	0	0	BB	60	3	1	2020-06-26 15:39:36	30.0008		D:\Thomas\TM147\TM147_TTdpeptidesv1	1	2	0	0	0.45	0.45	1						20 mm x 100 µm + 31.5 cm x 50 µm Reprosil-Pur C18-AQ 5/3 µm 120 Å: 0%(10' @ 5 µl/min)-step-10%-3%/min-40%(0')-9%/min-85%(0')
fl11001	Unknown Sample	TM147 TTd 65°C ID 0014 1	TTd-C1 65 °C replicate 1	NA	NA		NA	NA	NA	Response Low	0.552743	Area	1395.19	1633.27	1.09343e+08	2.59422e+07	1.97819e+08	4.6485e+07	17.6011	1.00923	-0.161054	INF	17.5121	18.0624	0	0	BB	60	3	1	2020-06-26 16:10:27	30		D:\Thomas\TM147\TM147_TTdpeptidesv1	1	2	0	0	0.45	0.45	1						20 mm x 100 µm + 31.5 cm x 50 µm Reprosil-Pur C18-AQ 5/3 µm 120 Å: 0%(10' @ 5 µl/min)-step-10%-3%/min-40%(0')-9%/min-85%(0')
fl11002	Unknown Sample	TM147 TTd 65°C ID 0014 2	TTd-C1 65 °C replicate 2	NA	NA		NA	NA	NA	Response Low	0.558897	Area	1363.02	1599.81	1.09509e+08	2.38115e+07	1.95938e+08	4.36741e+07	17.5762	1.00781	-0.136194	32741.4	17.4763	18.0596	0	0	BB	60	3	1	2020-06-26 16:41:16	30		D:\Thomas\TM147\TM147_TTdpeptidesv1	1	2	0	0	0.45	0.45	1						20 mm x 100 µm + 31.5 cm x 50 µm Reprosil-Pur C18-AQ 5/3 µm 120 Å: 0%(10' @ 5 µl/min)-step-10%-3%/min-40%(0')-9%/min-85%(0')
fl11003	Unknown Sample	TM147 TTd 65°C ID 0014 3	TTd-C1 65 °C replicate 3	NA	NA		NA	NA	NA	Response Low	0.56823	Area	1367.8	1608.81	9.76923e+07	2.37594e+07	1.71924e+08	4.34262e+07	17.3213	0.993191	0.118741	37694.9	17.2409	17.7622	0	0	BB	60	3	1	2020-06-26 17:12:04	30.0082		D:\Thomas\TM147\TM147_TTdpeptidesv1	1	2	0	0	0.45	0.45	1						20 mm x 100 µm + 31.5 cm x 50 µm Reprosil-Pur C18-AQ 5/3 µm 120 Å: 0%(10' @ 5 µl/min)-step-10%-3%/min-40%(0')-9%/min-85%(0')
fl11004	Unknown Sample	TM147 TTd 65°C ID TET01-61 1	TTd-A1.2 65 °C replicate 1	NA	NA		NA	NA	NA	Response Low	0.74021	Area	1842.41	2434.35	1.35372e+08	3.27071e+07	1.82884e+08	4.43808e+07	17.6077	1.00961	-0.167677	INF	17.5084	17.8681	0	0	BB	60	3	1	2020-06-26 17:42:53	30.0064		D:\Thomas\TM147\TM147_TTdpeptidesv1	1	2	0	0	0.45	0.45	1						20 mm x 100 µm + 31.5 cm x 50 µm Reprosil-Pur C18-AQ 5/3 µm 120 Å: 0%(10' @ 5 µl/min)-step-10%-3%/min-40%(0')-9%/min-85%(0')
fl11005	Unknown Sample	TM147 TTd 65°C ID TET01-61 2	TTd-A1.2 65 °C replicate 2	NA	NA		NA	NA	NA	Response Low	0.740477	Area	1812.3	2331.9	1.24375e+08	2.9157e+07	1.67967e+08	4.02211e+07	17.5585	1.00679	-0.118461	INF	17.411	17.8808	0	0	BB	60	3	1	2020-06-26 18:13:42	30		D:\Thomas\TM147\TM147_TTdpeptidesv1	1	2	0	0	0.45	0.45	1						20 mm x 100 µm + 31.5 cm x 50 µm Reprosil-Pur C18-AQ 5/3 µm 120 Å: 0%(10' @ 5 µl/min)-step-10%-3%/min-40%(0')-9%/min-85%(0')
fl11006	Unknown Sample	TM147 TTd 65°C ID TET01-61 3	TTd-A1.2 65 °C replicate 3	NA	NA		NA	NA	NA	Response Low	0.740492	Area	1792.46	2356.08	1.29592e+08	2.86443e+07	1.75008e+08	39951123	17.6316	1.01098	-0.19156	3873.51	17.5148	18.0375	0	0	BB	60	3	1	2020-06-26 18:44:31	30.0007		D:\Thomas\TM147\TM147_TTdpeptidesv1	1	2	0	0	0.45	0.45	1						20 mm x 100 µm + 31.5 cm x 50 µm Reprosil-Pur C18-AQ 5/3 µm 120 Å: 0%(10' @ 5 µl/min)-step-10%-3%/min-40%(0')-9%/min-85%(0')
fl11007	Unknown Sample	TM147 TTd 4 °C ID 0015_2 1	TTd-B1.2 4 °C replicate 1	NA	NA		NA	NA	NA	Response Low	0.139775	Area	349.317	357.664	2.29702e+07	5.6455e+06	1.64337e+08	4.04038e+07	17.6217	1.01042	-0.181666	INF	17.5472	17.9057	0	0	BB	60	3	1	2020-06-26 19:15:22	30		D:\Thomas\TM147\TM147_TTdpeptidesv1	1	2	0	0	0.45	0.45	1						20 mm x 100 µm + 31.5 cm x 50 µm Reprosil-Pur C18-AQ 5/3 µm 120 Å: 0%(10' @ 5 µl/min)-step-10%-3%/min-40%(0')-9%/min-85%(0')
fl11008	Unknown Sample	TM147 TTd 4 °C ID 0015_2 2	TTd-B1.2 4 °C replicate 2	NA	NA		NA	NA	NA	Response Low	0.139233	Area	334.23	339.133	2.44741e+07	5.48122e+06	1.75778e+08	4.09988e+07	17.5622	1.00701	-0.122216	INF	17.4842	17.9371	0	0	BB	60	3	1	2020-06-26 19:46:12	30		D:\Thomas\TM147\TM147_TTdpeptidesv1	1	2	0	0	0.45	0.45	1						20 mm x 100 µm + 31.5 cm x 50 µm Reprosil-Pur C18-AQ 5/3 µm 120 Å: 0%(10' @ 5 µl/min)-step-10%-3%/min-40%(0')-9%/min-85%(0')
fl11009	Unknown Sample	TM147 TTd 4 °C ID 0015_2 3	TTd-B1.2 4 °C replicate 3	NA	NA		NA	NA	NA	Response Low	0.136179	Area	345.278	352.33	2.44268e+07	6.0575e+06	1.79373e+08	4.38595e+07	17.5372	1.00558	-0.0972334	5133.22	17.4726	17.8615	0	0	BB	60	3	1	2020-06-26 20:17:02	30		D:\Thomas\TM147\TM147_TTdpeptidesv1	1	2	0	0	0.45	0.45	1						20 mm x 100 µm + 31.5 cm x 50 µm Reprosil-Pur C18-AQ 5/3 µm 120 Å: 0%(10' @ 5 µl/min)-step-10%-3%/min-40%(0')-9%/min-85%(0')
Created By:
User Name		Full Name		Date
FUN-LAB-MS		FUN-LAB-MS		6/29/2020 1:07:01 PM

## Sheet: EDNNITLK_
Component Name		Curve Index	Weighting Index	Origin Index	Equation
EDNNITLK*		Average RF	Equal	Ignore	Average Response Factor = 3.72556e+008 %RSD = 23.1
Filename	Sample Type	Sample Name	Sample ID	Exp Amt	Calc Amt	Units	%Diff	Level	%RSD-AMT	Peak Status	Response Ratio	Response Type	Equation	Area	Height	ISTD Area	ISTD Ht	RT	Rel RT	Del RT	S/N	Start Time	End Time	Start Height	End Height	Integ Code	Search Window	Threshold	Smooth	Acq Date	Duration	Exp Method	Proc Method	Vial	Inj Vol	Sample Wt	Sample Vol	ISTD Base Amt	ISTD Calc Amt	Dilution Factor	Study	Client	Laboratory	Company	Phone	Comment
fl10926	Unknown Sample	TM147 TTd 4°C ID 0015 1	TTd-B1.1 4 °C replicate 1	NA	NA		NA	NA	NA		NA	NA	Average Response Factor = 3.72556e+008	1.39202e+08	35049165	NA	NA	17.4081	0.998169	0.0319316	17312.8	17.3078	17.7336	0	0	BB	60	3	1	2020-06-25 01:32:11	0		D:\Thomas\TM147\TM147_TTdpeptidesv1	1	2	0	0	NA	NA	1						20 mm x 100 µm + 31.5 cm x 50 µm Reprosil-Pur C18-AQ 5/3 µm 120 Å: 0%(10' @ 5 µl/min)-step-10%-3%/min-40%(0')-9%/min-85%(0')
fl10927	Unknown Sample	TM147 TTd 4°C ID 0015 2	TTd-B1.1 4 °C replicate 2	NA	NA		NA	NA	NA		NA	NA		1.53952e+08	33961624	NA	NA	17.4426	1.00015	-0.00256636	9154.82	17.3598	17.7562	0	0	BB	60	3	1	2020-06-25 02:02:59	30		D:\Thomas\TM147\TM147_TTdpeptidesv1	1	2	0	0	NA	NA	1						20 mm x 100 µm + 31.5 cm x 50 µm Reprosil-Pur C18-AQ 5/3 µm 120 Å: 0%(10' @ 5 µl/min)-step-10%-3%/min-40%(0')-9%/min-85%(0')
fl10928	Unknown Sample	TM147 TTd 4°C ID 0015 3	TTd-B1.1 4 °C replicate 3	NA	NA		NA	NA	NA		NA	NA		1.41902e+08	3.15091e+07	NA	NA	17.3851	0.99685	0.0549296	INF	17.2765	17.7087	0	0	BB	60	3	1	2020-06-25 02:33:48	30		D:\Thomas\TM147\TM147_TTdpeptidesv1	1	2	0	0	NA	NA	1						20 mm x 100 µm + 31.5 cm x 50 µm Reprosil-Pur C18-AQ 5/3 µm 120 Å: 0%(10' @ 5 µl/min)-step-10%-3%/min-40%(0')-9%/min-85%(0')
fl10929	Unknown Sample	TM147 TTd 4°C ID 0014 1	TTd-C1 4 °C replicate 1	NA	NA		NA	NA	NA		NA	NA		1.44815e+08	3.58223e+07	NA	NA	17.3077	0.992413	0.132324	17791.8	17.2107	17.6293	0	0	BB	60	3	1	2020-06-25 03:04:36	30.0007		D:\Thomas\TM147\TM147_TTdpeptidesv1	1	2	0	0	NA	NA	1						20 mm x 100 µm + 31.5 cm x 50 µm Reprosil-Pur C18-AQ 5/3 µm 120 Å: 0%(10' @ 5 µl/min)-step-10%-3%/min-40%(0')-9%/min-85%(0')
fl10930	Unknown Sample	TM147 TTd 4°C ID 0014 2	TTd-C1 4 °C replicate 2	NA	NA		NA	NA	NA		NA	NA		2.34137e+08	5.68313e+07	NA	NA	17.314	0.992777	0.125978	62673.3	17.2099	17.5445	0	0	BB	60	3	1	2020-06-25 03:35:28	30		D:\Thomas\TM147\TM147_TTdpeptidesv1	1	2	0	0	NA	NA	1						20 mm x 100 µm + 31.5 cm x 50 µm Reprosil-Pur C18-AQ 5/3 µm 120 Å: 0%(10' @ 5 µl/min)-step-10%-3%/min-40%(0')-9%/min-85%(0')
fl10931	Unknown Sample	TM147 TTd 4°C ID 0014 3	TTd-C1 4 °C replicate 3	NA	NA		NA	NA	NA		NA	NA		2.09022e+08	4.45732e+07	NA	NA	17.3229	0.993284	0.117135	46822.1	17.2087	17.5591	0	0	BB	60	3	1	2020-06-25 04:06:18	30		D:\Thomas\TM147\TM147_TTdpeptidesv1	1	2	0	0	NA	NA	1						20 mm x 100 µm + 31.5 cm x 50 µm Reprosil-Pur C18-AQ 5/3 µm 120 Å: 0%(10' @ 5 µl/min)-step-10%-3%/min-40%(0')-9%/min-85%(0')
fl10932	Unknown Sample	TM147 TTd 4°C ID TET01-61 1	TTd-A1.2 4 °C replicate 1	NA	NA		NA	NA	NA		NA	NA		2.10907e+08	5.03596e+07	NA	NA	17.295	0.991686	0.145002	11954	17.1782	17.5347	0	0	BB	60	3	1	2020-06-25 04:37:07	30		D:\Thomas\TM147\TM147_TTdpeptidesv1	1	2	0	0	NA	NA	1						20 mm x 100 µm + 31.5 cm x 50 µm Reprosil-Pur C18-AQ 5/3 µm 120 Å: 0%(10' @ 5 µl/min)-step-10%-3%/min-40%(0')-9%/min-85%(0')
fl10933	Unknown Sample	TM147 TTd 4°C ID TET01-61 2	TTd-A1.2 4 °C replicate 2	NA	NA		NA	NA	NA		NA	NA		1.45623e+08	3.52967e+07	NA	NA	17.3316	0.993783	0.108425	3314.25	17.2282	17.6749	26830.2	0	BB	60	3	1	2020-06-25 05:07:55	30.0004		D:\Thomas\TM147\TM147_TTdpeptidesv1	1	2	0	0	NA	NA	1						20 mm x 100 µm + 31.5 cm x 50 µm Reprosil-Pur C18-AQ 5/3 µm 120 Å: 0%(10' @ 5 µl/min)-step-10%-3%/min-40%(0')-9%/min-85%(0')
fl10934	Unknown Sample	TM147 TTd 4°C ID TET01-61 3	TTd-A1.2 4 °C replicate 3	NA	NA		NA	NA	NA		NA	NA		1.2559e+08	3.21691e+07	NA	NA	17.231	0.988015	0.209014	INF	17.1135	17.4939	0	0	BB	60	3	1	2020-06-25 05:38:45	30.0001		D:\Thomas\TM147\TM147_TTdpeptidesv1	1	2	0	0	NA	NA	1						20 mm x 100 µm + 31.5 cm x 50 µm Reprosil-Pur C18-AQ 5/3 µm 120 Å: 0%(10' @ 5 µl/min)-step-10%-3%/min-40%(0')-9%/min-85%(0')
fl10935	Unknown Sample	TM147 TTd 4°C ID 0911 batch 1-1-07/18 1	TTd-B2 4 °C replicate 1	NA	NA		NA	NA	NA		NA	NA		1.30498e+08	29725406	NA	NA	17.3173	0.992964	0.122705	INF	17.2168	17.5546	0	0	BB	60	3	1	2020-06-25 06:09:34	30.0008		D:\Thomas\TM147\TM147_TTdpeptidesv1	1	2	0	0	NA	NA	1						20 mm x 100 µm + 31.5 cm x 50 µm Reprosil-Pur C18-AQ 5/3 µm 120 Å: 0%(10' @ 5 µl/min)-step-10%-3%/min-40%(0')-9%/min-85%(0')
fl10936	Unknown Sample	TM147 TTd 4°C ID 0911 batch 1-1-07/18 2	TTd-B2 4 °C replicate 2	NA	NA		NA	NA	NA		NA	NA		1.41377e+08	3.60789e+07	NA	NA	17.2438	0.988749	0.196222	32380.4	17.1558	17.5057	0	0	BB	60	3	1	2020-06-25 06:40:24	30		D:\Thomas\TM147\TM147_TTdpeptidesv1	1	2	0	0	NA	NA	1						20 mm x 100 µm + 31.5 cm x 50 µm Reprosil-Pur C18-AQ 5/3 µm 120 Å: 0%(10' @ 5 µl/min)-step-10%-3%/min-40%(0')-9%/min-85%(0')
fl10937	Unknown Sample	TM147 TTd 4°C ID 0911 batch 1-1-07/18 3	TTd-B2 4 °C replicate 3	NA	NA		NA	NA	NA		NA	NA		1.62864e+08	4.15281e+07	NA	NA	17.2025	0.986384	0.237456	179812	17.0864	17.5332	0	0	BB	60	3	1	2020-06-25 07:11:15	30		D:\Thomas\TM147\TM147_TTdpeptidesv1	1	2	0	0	NA	NA	1						20 mm x 100 µm + 31.5 cm x 50 µm Reprosil-Pur C18-AQ 5/3 µm 120 Å: 0%(10' @ 5 µl/min)-step-10%-3%/min-40%(0')-9%/min-85%(0')
fl10938	Unknown Sample	TM147 TTd 37°C ID 0015 1	TTd-B1.1 37 °C replicate 1	NA	NA		NA	NA	NA		NA	NA		2.09866e+08	5.18076e+07	NA	NA	17.1047	0.980777	0.335253	49196.3	17.0057	17.4008	0	0	BB	60	3	1	2020-06-25 07:42:05	30		D:\Thomas\TM147\TM147_TTdpeptidesv1	1	2	0	0	NA	NA	1						20 mm x 100 µm + 31.5 cm x 50 µm Reprosil-Pur C18-AQ 5/3 µm 120 Å: 0%(10' @ 5 µl/min)-step-10%-3%/min-40%(0')-9%/min-85%(0')
fl10939	Unknown Sample	TM147 TTd 37°C ID 0015 2	TTd-B1.1 37 °C replicate 2	NA	NA		NA	NA	NA		NA	NA		1.29748e+08	3.2998e+07	NA	NA	17.1779	0.984973	0.262073	INF	17.0764	17.4952	0	0	BB	60	3	1	2020-06-25 08:12:56	30		D:\Thomas\TM147\TM147_TTdpeptidesv1	1	2	0	0	NA	NA	1						20 mm x 100 µm + 31.5 cm x 50 µm Reprosil-Pur C18-AQ 5/3 µm 120 Å: 0%(10' @ 5 µl/min)-step-10%-3%/min-40%(0')-9%/min-85%(0')
fl10940	Unknown Sample	TM147 TTd 37°C ID 0015 3	TTd-B1.1 37 °C replicate 3	NA	NA		NA	NA	NA		NA	NA		1.52447e+08	3.40439e+07	NA	NA	17.0654	0.978518	0.374647	INF	16.9421	17.6209	0	0	BB	60	3	1	2020-06-25 08:43:46	30		D:\Thomas\TM147\TM147_TTdpeptidesv1	1	2	0	0	NA	NA	1						20 mm x 100 µm + 31.5 cm x 50 µm Reprosil-Pur C18-AQ 5/3 µm 120 Å: 0%(10' @ 5 µl/min)-step-10%-3%/min-40%(0')-9%/min-85%(0')
fl10941	Unknown Sample	TM147 TTd 37°C ID 0014 1	TTd-C1 37 °C replicate 1	NA	NA		NA	NA	NA		NA	NA		1.93334e+08	4.30928e+07	NA	NA	17.044	0.977295	0.395977	92951.6	16.95	17.3481	0	0	BB	60	3	1	2020-06-25 09:14:33	30.0001		D:\Thomas\TM147\TM147_TTdpeptidesv1	1	2	0	0	NA	NA	1						20 mm x 100 µm + 31.5 cm x 50 µm Reprosil-Pur C18-AQ 5/3 µm 120 Å: 0%(10' @ 5 µl/min)-step-10%-3%/min-40%(0')-9%/min-85%(0')
fl10942	Unknown Sample	TM147 TTd 37°C ID 0014 2	TTd-C1 37 °C replicate 2	NA	NA		NA	NA	NA		NA	NA		1.71178e+08	4.05074e+07	NA	NA	16.9156	0.969933	0.524371	INF	16.6867	17.2362	0	0	MB	60	3	1	2020-06-25 09:50:58	30		D:\Thomas\TM147\TM147_TTdpeptidesv1	1	2	0	0	NA	NA	1						20 mm x 100 µm + 31.5 cm x 50 µm Reprosil-Pur C18-AQ 5/3 µm 120 Å: 0%(10' @ 5 µl/min)-step-10%-3%/min-40%(0')-9%/min-85%(0')
fl10943	Unknown Sample	TM147 TTd 37°C ID 0014 3	TTd-C1 37 °C replicate 3	NA	NA		NA	NA	NA		NA	NA		1.14409e+08	2.72098e+07	NA	NA	16.8297	0.965007	0.61028	INF	16.4584	17.6299	0	32914.4	MB	60	3	1	2020-06-25 10:21:46	30.0002		D:\Thomas\TM147\TM147_TTdpeptidesv1	1	2	0	0	NA	NA	1						20 mm x 100 µm + 31.5 cm x 50 µm Reprosil-Pur C18-AQ 5/3 µm 120 Å: 0%(10' @ 5 µl/min)-step-10%-3%/min-40%(0')-9%/min-85%(0')
fl10944	Unknown Sample	TM147 TTd 37°C ID TET01-61 1	TTd-A1.2 37 °C replicate 1	NA	NA		NA	NA	NA		NA	NA		1.08679e+08	2.85983e+07	NA	NA	16.9458	0.971661	0.494235	115940	16.8426	17.2548	0	0	BB	60	3	1	2020-06-25 10:52:35	30		D:\Thomas\TM147\TM147_TTdpeptidesv1	1	2	0	0	NA	NA	1						20 mm x 100 µm + 31.5 cm x 50 µm Reprosil-Pur C18-AQ 5/3 µm 120 Å: 0%(10' @ 5 µl/min)-step-10%-3%/min-40%(0')-9%/min-85%(0')
fl10945	Unknown Sample	TM147 TTd 37°C ID TET01-61 2	TTd-A1.2 37 °C replicate 2	NA	NA		NA	NA	NA		NA	NA		1.30375e+08	3.19489e+07	NA	NA	16.746	0.960204	0.69404	INF	16.5272	17.0721	0	0	MB	60	3	1	2020-06-25 11:23:23	30.0005		D:\Thomas\TM147\TM147_TTdpeptidesv1	1	2	0	0	NA	NA	1						20 mm x 100 µm + 31.5 cm x 50 µm Reprosil-Pur C18-AQ 5/3 µm 120 Å: 0%(10' @ 5 µl/min)-step-10%-3%/min-40%(0')-9%/min-85%(0')
fl10946	Unknown Sample	TM147 TTd 37°C ID TET01-61 3	TTd-A1.2 37 °C replicate 3	NA	NA		NA	NA	NA		NA	NA		1.41622e+08	43809140	NA	NA	16.7303	0.959307	0.709684	INF	16.4268	17.3086	0	0	MB	60	3	1	2020-06-25 11:54:12	30.0007		D:\Thomas\TM147\TM147_TTdpeptidesv1	1	2	0	0	NA	NA	1						20 mm x 100 µm + 31.5 cm x 50 µm Reprosil-Pur C18-AQ 5/3 µm 120 Å: 0%(10' @ 5 µl/min)-step-10%-3%/min-40%(0')-9%/min-85%(0')
fl10947	Unknown Sample	TM147 TTd 4°C ID 0911 batch 2-1-07/18 1	TTd-B3 4 °C replicate 1	NA	NA		NA	NA	NA		NA	NA		1.82431e+08	4.13631e+07	NA	NA	17.0532	0.977821	0.386798	35771.1	16.9518	17.3679	0	0	BB	60	3	1	2020-06-25 12:25:00	30		D:\Thomas\TM147\TM147_TTdpeptidesv1	1	2	0	0	NA	NA	1						20 mm x 100 µm + 31.5 cm x 50 µm Reprosil-Pur C18-AQ 5/3 µm 120 Å: 0%(10' @ 5 µl/min)-step-10%-3%/min-40%(0')-9%/min-85%(0')
fl10948	Unknown Sample	TM147 TTd 4°C ID 0911 batch 2-1-07/18 2	TTd-B3 4 °C replicate 2	NA	NA		NA	NA	NA		NA	NA		1.82699e+08	4.37308e+07	NA	NA	17.0049	0.975051	0.435107	43054.7	16.8997	17.3548	0	0	BB	60	3	1	2020-06-25 12:55:49	30		D:\Thomas\TM147\TM147_TTdpeptidesv1	1	2	0	0	NA	NA	1						20 mm x 100 µm + 31.5 cm x 50 µm Reprosil-Pur C18-AQ 5/3 µm 120 Å: 0%(10' @ 5 µl/min)-step-10%-3%/min-40%(0')-9%/min-85%(0')
fl10949	Unknown Sample	TM147 TTd 4°C ID 0911 batch 2-1-07/18 3	TTd-B3 4 °C replicate 3	NA	NA		NA	NA	NA		NA	NA		1.06806e+08	2.27036e+07	NA	NA	16.9957	0.974522	0.444336	INF	16.8925	17.2344	0	0	BB	60	3	1	2020-06-25 13:26:37	30		D:\Thomas\TM147\TM147_TTdpeptidesv1	1	2	0	0	NA	NA	1						20 mm x 100 µm + 31.5 cm x 50 µm Reprosil-Pur C18-AQ 5/3 µm 120 Å: 0%(10' @ 5 µl/min)-step-10%-3%/min-40%(0')-9%/min-85%(0')
fl10950	Unknown Sample	TM147 TTd 45°C ID 0015 1	TTd-B1.1 45 °C replicate 1	NA	NA		NA	NA	NA		NA	NA		1.60189e+08	3.93382e+07	NA	NA	17.4217	0.99895	0.0183066	30966.2	17.3114	17.6889	0	0	BB	60	3	1	2020-06-25 13:57:26	30		D:\Thomas\TM147\TM147_TTdpeptidesv1	1	2	0	0	NA	NA	1						20 mm x 100 µm + 31.5 cm x 50 µm Reprosil-Pur C18-AQ 5/3 µm 120 Å: 0%(10' @ 5 µl/min)-step-10%-3%/min-40%(0')-9%/min-85%(0')
fl10951	Unknown Sample	TM147 TTd 45°C ID 0015 2	TTd-B1.1 45 °C replicate 2	NA	NA		NA	NA	NA		NA	NA		1.32477e+08	3.38771e+07	NA	NA	17.4706	1.00176	-0.0306263	INF	17.357	17.8629	0	0	BB	60	3	1	2020-06-25 14:28:14	30.0008		D:\Thomas\TM147\TM147_TTdpeptidesv1	1	2	0	0	NA	NA	1						20 mm x 100 µm + 31.5 cm x 50 µm Reprosil-Pur C18-AQ 5/3 µm 120 Å: 0%(10' @ 5 µl/min)-step-10%-3%/min-40%(0')-9%/min-85%(0')
fl10952	Unknown Sample	TM147 TTd 45°C ID 0015 3	TTd-B1.1 45 °C replicate 3	NA	NA		NA	NA	NA		NA	NA		1.91348e+08	4.8755e+07	NA	NA	17.5411	1.0058	-0.101078	47399.4	17.4244	17.856	0	0	BB	60	3	1	2020-06-25 14:59:03	30.0008		D:\Thomas\TM147\TM147_TTdpeptidesv1	1	2	0	0	NA	NA	1						20 mm x 100 µm + 31.5 cm x 50 µm Reprosil-Pur C18-AQ 5/3 µm 120 Å: 0%(10' @ 5 µl/min)-step-10%-3%/min-40%(0')-9%/min-85%(0')
fl10953	Unknown Sample	TM147 TTd 45°C ID 0014 1	TTd-C1 45 °C replicate 1	NA	NA		NA	NA	NA		NA	NA		1.91783e+08	4.72409e+07	NA	NA	17.6048	1.00945	-0.164791	INF	17.5104	17.8968	0	0	BB	60	3	1	2020-06-25 15:29:52	30		D:\Thomas\TM147\TM147_TTdpeptidesv1	1	2	0	0	NA	NA	1						20 mm x 100 µm + 31.5 cm x 50 µm Reprosil-Pur C18-AQ 5/3 µm 120 Å: 0%(10' @ 5 µl/min)-step-10%-3%/min-40%(0')-9%/min-85%(0')
fl10954	Unknown Sample	TM147 TTd 45°C ID 0014 2	TTd-C1 45 °C replicate 2	NA	NA		NA	NA	NA		NA	NA		2.12636e+08	4.99764e+07	NA	NA	17.6177	1.01019	-0.177729	INF	17.5082	17.8687	0	0	BB	60	3	1	2020-06-25 16:00:40	30		D:\Thomas\TM147\TM147_TTdpeptidesv1	1	2	0	0	NA	NA	1						20 mm x 100 µm + 31.5 cm x 50 µm Reprosil-Pur C18-AQ 5/3 µm 120 Å: 0%(10' @ 5 µl/min)-step-10%-3%/min-40%(0')-9%/min-85%(0')
fl10955	Unknown Sample	TM147 TTd 45°C ID 0014 3	TTd-C1 45 °C replicate 3	NA	NA		NA	NA	NA		NA	NA		1.94604e+08	4.33365e+07	NA	NA	17.4988	1.00337	-0.0587721	INF	17.3749	17.7756	0	0	BB	60	3	1	2020-06-25 16:31:28	30		D:\Thomas\TM147\TM147_TTdpeptidesv1	1	2	0	0	NA	NA	1						20 mm x 100 µm + 31.5 cm x 50 µm Reprosil-Pur C18-AQ 5/3 µm 120 Å: 0%(10' @ 5 µl/min)-step-10%-3%/min-40%(0')-9%/min-85%(0')
fl10956	Unknown Sample	TM147 TTd 45°C ID TET01-61 1	TTd-A1.2 45 °C replicate 1	NA	NA		NA	NA	NA		NA	NA		1.67803e+08	3.66291e+07	NA	NA	17.5528	1.00647	-0.112777	INF	17.4338	17.8719	0	0	BB	60	3	1	2020-06-25 17:02:45	30		D:\Thomas\TM147\TM147_TTdpeptidesv1	1	2	0	0	NA	NA	1						20 mm x 100 µm + 31.5 cm x 50 µm Reprosil-Pur C18-AQ 5/3 µm 120 Å: 0%(10' @ 5 µl/min)-step-10%-3%/min-40%(0')-9%/min-85%(0')
fl10957	Unknown Sample	TM147 TTd 45°C ID TET01-61 2	TTd-A1.2 45 °C replicate 2	NA	NA		NA	NA	NA		NA	NA		1.21836e+08	2.91693e+07	NA	NA	17.6485	1.01195	-0.208481	INF	17.5461	17.8679	0	0	BB	60	3	1	2020-06-25 17:33:33	30		D:\Thomas\TM147\TM147_TTdpeptidesv1	1	2	0	0	NA	NA	1						20 mm x 100 µm + 31.5 cm x 50 µm Reprosil-Pur C18-AQ 5/3 µm 120 Å: 0%(10' @ 5 µl/min)-step-10%-3%/min-40%(0')-9%/min-85%(0')
fl10958	Unknown Sample	TM147 TTd 45°C ID TET01-61 3	TTd-A1.2 45 °C replicate 3	NA	NA		NA	NA	NA		NA	NA		1.28586e+08	2.55965e+07	NA	NA	17.6631	1.01279	-0.223082	INF	17.5625	17.9507	0	0	BB	60	3	1	2020-06-25 18:04:22	30		D:\Thomas\TM147\TM147_TTdpeptidesv1	1	2	0	0	NA	NA	1						20 mm x 100 µm + 31.5 cm x 50 µm Reprosil-Pur C18-AQ 5/3 µm 120 Å: 0%(10' @ 5 µl/min)-step-10%-3%/min-40%(0')-9%/min-85%(0')
fl10959	Unknown Sample	TM147 TTd 4°C ID 0911 batch 3-1-07/18 1	TTd-B4 4 °C replicate 1	NA	NA		NA	NA	NA		NA	NA		1.25473e+08	3.36616e+07	NA	NA	17.6684	1.0131	-0.228392	18369.1	17.5376	17.9709	0	0	BB	60	3	1	2020-06-25 18:35:11	30		D:\Thomas\TM147\TM147_TTdpeptidesv1	1	2	0	0	NA	NA	1						20 mm x 100 µm + 31.5 cm x 50 µm Reprosil-Pur C18-AQ 5/3 µm 120 Å: 0%(10' @ 5 µl/min)-step-10%-3%/min-40%(0')-9%/min-85%(0')
fl10960	Unknown Sample	TM147 TTd 4°C ID 0911 batch 3-1-07/18 2	TTd-B4 4 °C replicate 2	NA	NA		NA	NA	NA		NA	NA		2.24017e+08	5.33565e+07	NA	NA	17.6519	1.01215	-0.211944	INF	17.5473	17.9064	0	0	BB	60	3	1	2020-06-25 19:05:59	30		D:\Thomas\TM147\TM147_TTdpeptidesv1	1	2	0	0	NA	NA	1						20 mm x 100 µm + 31.5 cm x 50 µm Reprosil-Pur C18-AQ 5/3 µm 120 Å: 0%(10' @ 5 µl/min)-step-10%-3%/min-40%(0')-9%/min-85%(0')
fl10961	Unknown Sample	TM147 TTd 4°C ID 0911 batch 3-1-07/18 3	TTd-B4 4 °C replicate 3	NA	NA		NA	NA	NA		NA	NA		2.25037e+08	5.0762e+07	NA	NA	17.617	1.01015	-0.17699	8215.16	17.4926	17.928	0	0	BB	60	3	1	2020-06-25 19:36:48	30.0004		D:\Thomas\TM147\TM147_TTdpeptidesv1	1	2	0	0	NA	NA	1						20 mm x 100 µm + 31.5 cm x 50 µm Reprosil-Pur C18-AQ 5/3 µm 120 Å: 0%(10' @ 5 µl/min)-step-10%-3%/min-40%(0')-9%/min-85%(0')
fl10962	Unknown Sample	TM147 TTd 50°C ID 0015 1	TTd-B1.1 50 °C replicate 1	NA	NA		NA	NA	NA		NA	NA		1.67998e+08	4.16949e+07	NA	NA	17.6422	1.01159	-0.202183	INF	17.5317	17.8798	0	0	BB	60	3	1	2020-06-25 20:07:50	0		D:\Thomas\TM147\TM147_TTdpeptidesv1	1	2	0	0	NA	NA	1						20 mm x 100 µm + 31.5 cm x 50 µm Reprosil-Pur C18-AQ 5/3 µm 120 Å: 0%(10' @ 5 µl/min)-step-10%-3%/min-40%(0')-9%/min-85%(0')
fl10963	Unknown Sample	TM147 TTd 50°C ID 0015 2	TTd-B1.1 50 °C replicate 2	NA	NA		NA	NA	NA		NA	NA		1.44509e+08	4.19741e+07	NA	NA	17.5836	1.00823	-0.143572	21762.6	17.4584	17.8723	0	0	BB	60	3	1	2020-06-25 20:38:40	30.0008		D:\Thomas\TM147\TM147_TTdpeptidesv1	1	2	0	0	NA	NA	1						20 mm x 100 µm + 31.5 cm x 50 µm Reprosil-Pur C18-AQ 5/3 µm 120 Å: 0%(10' @ 5 µl/min)-step-10%-3%/min-40%(0')-9%/min-85%(0')
fl10964	Unknown Sample	TM147 TTd 50°C ID 0015 3	TTd-B1.1 50 °C replicate 3	NA	NA		NA	NA	NA		NA	NA		2.13844e+08	4.95706e+07	NA	NA	17.5428	1.00589	-0.102785	INF	17.4413	17.8469	0	0	BB	60	3	1	2020-06-25 21:09:30	30		D:\Thomas\TM147\TM147_TTdpeptidesv1	1	2	0	0	NA	NA	1						20 mm x 100 µm + 31.5 cm x 50 µm Reprosil-Pur C18-AQ 5/3 µm 120 Å: 0%(10' @ 5 µl/min)-step-10%-3%/min-40%(0')-9%/min-85%(0')
fl10965	Unknown Sample	TM147 TTd 50°C ID 0014 1	TTd-C1 50 °C replicate 1	NA	NA		NA	NA	NA		NA	NA		1.24704e+08	2.90477e+07	NA	NA	17.4924	1.003	-0.0523521	12971.3	17.3862	17.81	0	0	BB	60	3	1	2020-06-25 21:40:20	29.998		D:\Thomas\TM147\TM147_TTdpeptidesv1	1	2	0	0	NA	NA	1						20 mm x 100 µm + 31.5 cm x 50 µm Reprosil-Pur C18-AQ 5/3 µm 120 Å: 0%(10' @ 5 µl/min)-step-10%-3%/min-40%(0')-9%/min-85%(0')
fl10966	Unknown Sample	TM147 TTd 50°C ID 0014 2	TTd-C1 50 °C replicate 2	NA	NA		NA	NA	NA		NA	NA		1.10156e+08	2.71629e+07	NA	NA	17.4875	1.00272	-0.0474758	INF	17.3927	17.7457	0	0	BB	60	3	1	2020-06-25 22:11:09	30		D:\Thomas\TM147\TM147_TTdpeptidesv1	1	2	0	0	NA	NA	1						20 mm x 100 µm + 31.5 cm x 50 µm Reprosil-Pur C18-AQ 5/3 µm 120 Å: 0%(10' @ 5 µl/min)-step-10%-3%/min-40%(0')-9%/min-85%(0')
fl10967	Unknown Sample	TM147 TTd 50°C ID 0014 3	TTd-C1 50 °C replicate 3	NA	NA		NA	NA	NA		NA	NA		1.96827e+08	5.36323e+07	NA	NA	17.493	1.00304	-0.0530159	43086.1	17.4013	17.7398	0	0	BB	60	3	1	2020-06-25 22:42:00	30.0002		D:\Thomas\TM147\TM147_TTdpeptidesv1	1	2	0	0	NA	NA	1						20 mm x 100 µm + 31.5 cm x 50 µm Reprosil-Pur C18-AQ 5/3 µm 120 Å: 0%(10' @ 5 µl/min)-step-10%-3%/min-40%(0')-9%/min-85%(0')
fl10968	Unknown Sample	TM147 TTd 50°C ID TET01-61 1	TTd-A1.2 50 °C replicate 1	NA	NA		NA	NA	NA		NA	NA		1.99513e+08	4.79868e+07	NA	NA	17.4082	0.998178	0.03177	INF	17.3248	17.6434	0	0	BB	60	3	1	2020-06-25 23:12:50	30		D:\Thomas\TM147\TM147_TTdpeptidesv1	1	2	0	0	NA	NA	1						20 mm x 100 µm + 31.5 cm x 50 µm Reprosil-Pur C18-AQ 5/3 µm 120 Å: 0%(10' @ 5 µl/min)-step-10%-3%/min-40%(0')-9%/min-85%(0')
fl10969	Unknown Sample	TM147 TTd 50°C ID TET01-61 2	TTd-A1.2 50 °C replicate 2	NA	NA		NA	NA	NA		NA	NA		1.1159e+08	2.36585e+07	NA	NA	17.449	1.00052	-0.00900666	INF	17.3491	17.6716	0	0	BB	60	3	1	2020-06-25 23:43:40	30		D:\Thomas\TM147\TM147_TTdpeptidesv1	1	2	0	0	NA	NA	1						20 mm x 100 µm + 31.5 cm x 50 µm Reprosil-Pur C18-AQ 5/3 µm 120 Å: 0%(10' @ 5 µl/min)-step-10%-3%/min-40%(0')-9%/min-85%(0')
fl10970	Unknown Sample	TM147 TTd 50°C ID TET01-61 3	TTd-A1.2 50 °C replicate 3	NA	NA		NA	NA	NA		NA	NA		1.08546e+08	3.56182e+07	NA	NA	17.3192	0.993072	0.120831	INF	17.2343	17.6387	0	0	BB	60	3	1	2020-06-26 00:14:29	30		D:\Thomas\TM147\TM147_TTdpeptidesv1	1	2	0	0	NA	NA	1						20 mm x 100 µm + 31.5 cm x 50 µm Reprosil-Pur C18-AQ 5/3 µm 120 Å: 0%(10' @ 5 µl/min)-step-10%-3%/min-40%(0')-9%/min-85%(0')
fl10971	Unknown Sample	TM147 TTd 4°C ID 0911 batch 4-1-07/18 1	TTd-B5 4 °C replicate 1	NA	NA		NA	NA	NA		NA	NA		1.98636e+08	4.64178e+07	NA	NA	17.2041	0.986476	0.235854	7660.56	17.094	17.4641	0	0	BB	60	3	1	2020-06-26 00:45:21	30		D:\Thomas\TM147\TM147_TTdpeptidesv1	1	2	0	0	NA	NA	1						20 mm x 100 µm + 31.5 cm x 50 µm Reprosil-Pur C18-AQ 5/3 µm 120 Å: 0%(10' @ 5 µl/min)-step-10%-3%/min-40%(0')-9%/min-85%(0')
fl10972	Unknown Sample	TM147 TTd 4°C ID 0911 batch 4-1-07/18 2	TTd-B5 4 °C replicate 2	NA	NA		NA	NA	NA		NA	NA		1.97562e+08	4.70664e+07	NA	NA	17.1254	0.981963	0.314563	57346	16.9979	17.4268	0	0	BB	60	3	1	2020-06-26 01:16:09	30		D:\Thomas\TM147\TM147_TTdpeptidesv1	1	2	0	0	NA	NA	1						20 mm x 100 µm + 31.5 cm x 50 µm Reprosil-Pur C18-AQ 5/3 µm 120 Å: 0%(10' @ 5 µl/min)-step-10%-3%/min-40%(0')-9%/min-85%(0')
fl10973	Unknown Sample	TM147 TTd 4°C ID 0911 batch 4-1-07/18 3	TTd-B5 4 °C replicate 3	NA	NA		NA	NA	NA		NA	NA		2.07968e+08	4.75996e+07	NA	NA	17.5377	1.0056	-0.0977001	27556.3	17.4135	17.774	0	0	BB	60	3	1	2020-06-26 01:46:58	30.0007		D:\Thomas\TM147\TM147_TTdpeptidesv1	1	2	0	0	NA	NA	1						20 mm x 100 µm + 31.5 cm x 50 µm Reprosil-Pur C18-AQ 5/3 µm 120 Å: 0%(10' @ 5 µl/min)-step-10%-3%/min-40%(0')-9%/min-85%(0')
fl10974	Unknown Sample	TM147 TTd 55°C ID 0015 1	TTd-B1.1 55 °C replicate 1	NA	NA		NA	NA	NA		NA	NA		1.96321e+08	4.67584e+07	NA	NA	17.3101	0.992551	0.12991	INF	17.202	17.6202	0	0	BB	60	3	1	2020-06-26 02:17:49	30		D:\Thomas\TM147\TM147_TTdpeptidesv1	1	2	0	0	NA	NA	1						20 mm x 100 µm + 31.5 cm x 50 µm Reprosil-Pur C18-AQ 5/3 µm 120 Å: 0%(10' @ 5 µl/min)-step-10%-3%/min-40%(0')-9%/min-85%(0')
fl10975	Unknown Sample	TM147 TTd 55°C ID 0015 2	TTd-B1.1 55 °C replicate 2	NA	NA		NA	NA	NA		NA	NA		1.44306e+08	39466518	NA	NA	17.3864	0.996925	0.0536345	21497.9	17.2908	17.6498	0	0	BB	60	3	1	2020-06-26 02:48:41	30		D:\Thomas\TM147\TM147_TTdpeptidesv1	1	2	0	0	NA	NA	1						20 mm x 100 µm + 31.5 cm x 50 µm Reprosil-Pur C18-AQ 5/3 µm 120 Å: 0%(10' @ 5 µl/min)-step-10%-3%/min-40%(0')-9%/min-85%(0')
fl10976	Unknown Sample	TM147 TTd 55°C ID 0015 3	TTd-B1.1 55 °C replicate 3	NA	NA		NA	NA	NA		NA	NA		2.04435e+08	4.87027e+07	NA	NA	17.4337	0.999639	0.00630257	7406.18	17.3388	17.7609	0	0	BB	60	3	1	2020-06-26 03:19:32	30		D:\Thomas\TM147\TM147_TTdpeptidesv1	1	2	0	0	NA	NA	1						20 mm x 100 µm + 31.5 cm x 50 µm Reprosil-Pur C18-AQ 5/3 µm 120 Å: 0%(10' @ 5 µl/min)-step-10%-3%/min-40%(0')-9%/min-85%(0')
fl10977	Unknown Sample	TM147 TTd 55°C ID 0014 1	TTd-C1 55 °C replicate 1	NA	NA		NA	NA	NA		NA	NA		1.16482e+08	2.96479e+07	NA	NA	17.3061	0.992322	0.133913	INF	17.2082	17.7061	0	0	BB	60	3	1	2020-06-26 03:50:23	30		D:\Thomas\TM147\TM147_TTdpeptidesv1	1	2	0	0	NA	NA	1						20 mm x 100 µm + 31.5 cm x 50 µm Reprosil-Pur C18-AQ 5/3 µm 120 Å: 0%(10' @ 5 µl/min)-step-10%-3%/min-40%(0')-9%/min-85%(0')
fl10978	Unknown Sample	TM147 TTd 55°C ID 0014 2	TTd-C1 55 °C replicate 2	NA	NA		NA	NA	NA		NA	NA		1.41835e+08	3.01875e+07	NA	NA	17.4577	1.00102	-0.0177092	INF	17.341	17.7637	0	0	BB	60	3	1	2020-06-26 04:21:13	30		D:\Thomas\TM147\TM147_TTdpeptidesv1	1	2	0	0	NA	NA	1						20 mm x 100 µm + 31.5 cm x 50 µm Reprosil-Pur C18-AQ 5/3 µm 120 Å: 0%(10' @ 5 µl/min)-step-10%-3%/min-40%(0')-9%/min-85%(0')
fl10979	Unknown Sample	TM147 TTd 55°C ID 0014 3	TTd-C1 55 °C replicate 3	NA	NA		NA	NA	NA		NA	NA		1.12033e+08	2.62994e+07	NA	NA	17.1795	0.985062	0.260522	17602.3	17.0973	17.5008	0	0	BB	60	3	1	2020-06-26 04:52:04	30		D:\Thomas\TM147\TM147_TTdpeptidesv1	1	2	0	0	NA	NA	1						20 mm x 100 µm + 31.5 cm x 50 µm Reprosil-Pur C18-AQ 5/3 µm 120 Å: 0%(10' @ 5 µl/min)-step-10%-3%/min-40%(0')-9%/min-85%(0')
fl10980	Unknown Sample	TM147 TTd 55°C ID TET01-61 1	TTd-A1.2 55 °C replicate 1	NA	NA		NA	NA	NA		NA	NA		1.20503e+08	29302675	NA	NA	16.9816	0.973713	0.458439	INF	16.8966	17.3176	0	0	BB	60	3	1	2020-06-26 05:22:54	30		D:\Thomas\TM147\TM147_TTdpeptidesv1	1	2	0	0	NA	NA	1						20 mm x 100 µm + 31.5 cm x 50 µm Reprosil-Pur C18-AQ 5/3 µm 120 Å: 0%(10' @ 5 µl/min)-step-10%-3%/min-40%(0')-9%/min-85%(0')
fl10981	Unknown Sample	TM147 TTd 55°C ID TET01-61 2	TTd-A1.2 55 °C replicate 2	NA	NA		NA	NA	NA		NA	NA		1.83947e+08	49656528	NA	NA	17.0477	0.977507	0.392272	92338.6	16.9478	17.2716	0	0	BB	60	3	1	2020-06-26 05:53:45	30.0005		D:\Thomas\TM147\TM147_TTdpeptidesv1	1	2	0	0	NA	NA	1						20 mm x 100 µm + 31.5 cm x 50 µm Reprosil-Pur C18-AQ 5/3 µm 120 Å: 0%(10' @ 5 µl/min)-step-10%-3%/min-40%(0')-9%/min-85%(0')
fl10982	Unknown Sample	TM147 TTd 55°C ID TET01-61 3	TTd-A1.2 55 °C replicate 3	NA	NA		NA	NA	NA		NA	NA		1.61154e+08	38353610	NA	NA	17.5395	1.00571	-0.09953	INF	17.4373	17.7806	0	0	BB	60	3	1	2020-06-26 06:24:34	30		D:\Thomas\TM147\TM147_TTdpeptidesv1	1	2	0	0	NA	NA	1						20 mm x 100 µm + 31.5 cm x 50 µm Reprosil-Pur C18-AQ 5/3 µm 120 Å: 0%(10' @ 5 µl/min)-step-10%-3%/min-40%(0')-9%/min-85%(0')
fl10983	Unknown Sample	TM147 TTd Batch 1-1-09/16 pos control 55 °C 1	TTd-B1PC 55 °C replicate 1	NA	NA		NA	NA	NA		NA	NA		2.11708e+08	4.97223e+07	NA	NA	17.5362	1.00552	-0.0962482	76096.6	17.4445	17.7866	0	0	BB	60	3	1	2020-06-26 06:55:23	30.0002		D:\Thomas\TM147\TM147_TTdpeptidesv1	1	2	0	0	NA	NA	1						20 mm x 100 µm + 31.5 cm x 50 µm Reprosil-Pur C18-AQ 5/3 µm 120 Å: 0%(10' @ 5 µl/min)-step-10%-3%/min-40%(0')-9%/min-85%(0')
fl10984	Unknown Sample	TM147 TTd Batch 1-1-09/16 pos control 55 °C 2	TTd-B1PC 55 °C replicate 2	NA	NA		NA	NA	NA		NA	NA		2.16334e+08	5.32722e+07	NA	NA	17.5547	1.00658	-0.114728	INF	17.4492	17.782	0	0	BB	60	3	1	2020-06-26 07:26:11	30		D:\Thomas\TM147\TM147_TTdpeptidesv1	1	2	0	0	NA	NA	1						20 mm x 100 µm + 31.5 cm x 50 µm Reprosil-Pur C18-AQ 5/3 µm 120 Å: 0%(10' @ 5 µl/min)-step-10%-3%/min-40%(0')-9%/min-85%(0')
fl10985	Unknown Sample	TM147 TTd Batch 1-1-09/16 pos control 55 °C 3	TTd-B1PC 55 °C replicate 3	NA	NA		NA	NA	NA		NA	NA		1.30338e+08	3.41781e+07	NA	NA	17.4581	1.00104	-0.0180641	102619	17.3616	17.6984	0	0	BB	60	3	1	2020-06-26 07:57:01	30		D:\Thomas\TM147\TM147_TTdpeptidesv1	1	2	0	0	NA	NA	1						20 mm x 100 µm + 31.5 cm x 50 µm Reprosil-Pur C18-AQ 5/3 µm 120 Å: 0%(10' @ 5 µl/min)-step-10%-3%/min-40%(0')-9%/min-85%(0')
fl10986	Unknown Sample	TM147 TTd 60°C ID 0015 1	TTd-B1.1 60 °C replicate 1	NA	NA		NA	NA	NA		NA	NA		1.97557e+08	6.06983e+07	NA	NA	17.622	1.01043	-0.181953	21820.9	17.495	17.8673	0	0	BB	60	3	1	2020-06-26 08:27:53	30		D:\Thomas\TM147\TM147_TTdpeptidesv1	1	2	0	0	NA	NA	1						20 mm x 100 µm + 31.5 cm x 50 µm Reprosil-Pur C18-AQ 5/3 µm 120 Å: 0%(10' @ 5 µl/min)-step-10%-3%/min-40%(0')-9%/min-85%(0')
fl10987	Unknown Sample	TM147 TTd 60°C ID 0015 2	TTd-B1.1 60 °C replicate 2	NA	NA		NA	NA	NA		NA	NA		1.02538e+08	2.68776e+07	NA	NA	17.5495	1.00628	-0.109462	17872.8	17.4408	17.8606	0	0	BB	60	3	1	2020-06-26 08:58:44	30		D:\Thomas\TM147\TM147_TTdpeptidesv1	1	2	0	0	NA	NA	1						20 mm x 100 µm + 31.5 cm x 50 µm Reprosil-Pur C18-AQ 5/3 µm 120 Å: 0%(10' @ 5 µl/min)-step-10%-3%/min-40%(0')-9%/min-85%(0')
fl10988	Unknown Sample	TM147 TTd 60°C ID 0015 3	TTd-B1.1 60 °C replicate 3	NA	NA		NA	NA	NA		NA	NA		2.12542e+08	4.8203e+07	NA	NA	17.589	1.00854	-0.148989	41922.9	17.4667	17.9026	0	0	BB	60	3	1	2020-06-26 09:29:34	30		D:\Thomas\TM147\TM147_TTdpeptidesv1	1	2	0	0	NA	NA	1						20 mm x 100 µm + 31.5 cm x 50 µm Reprosil-Pur C18-AQ 5/3 µm 120 Å: 0%(10' @ 5 µl/min)-step-10%-3%/min-40%(0')-9%/min-85%(0')
fl10989	Unknown Sample	TM147 TTd 60°C ID 0014 1	TTd-C1 60 °C replicate 1	NA	NA		NA	NA	NA		NA	NA		1.16993e+08	2.96078e+07	NA	NA	17.6285	1.01081	-0.18852	33310.9	17.5316	17.8968	0	0	BB	60	3	1	2020-06-26 10:00:24	30		D:\Thomas\TM147\TM147_TTdpeptidesv1	1	2	0	0	NA	NA	1						20 mm x 100 µm + 31.5 cm x 50 µm Reprosil-Pur C18-AQ 5/3 µm 120 Å: 0%(10' @ 5 µl/min)-step-10%-3%/min-40%(0')-9%/min-85%(0')
fl10990	Unknown Sample	TM147 TTd 60°C ID 0014 2	TTd-C1 60 °C replicate 2	NA	NA		NA	NA	NA		NA	NA		2.355e+08	56667686	NA	NA	17.5982	1.00907	-0.15818	12496.6	17.4791	17.8446	0	0	BB	60	3	1	2020-06-26 10:31:15	30		D:\Thomas\TM147\TM147_TTdpeptidesv1	1	2	0	0	NA	NA	1						20 mm x 100 µm + 31.5 cm x 50 µm Reprosil-Pur C18-AQ 5/3 µm 120 Å: 0%(10' @ 5 µl/min)-step-10%-3%/min-40%(0')-9%/min-85%(0')
fl10991	Unknown Sample	TM147 TTd 60°C ID 0014 3	TTd-C1 60 °C replicate 3	NA	NA		NA	NA	NA		NA	NA		2.35872e+08	5.33223e+07	NA	NA	17.5977	1.00904	-0.157672	INF	17.4811	17.942	0	0	BB	60	3	1	2020-06-26 11:02:06	30		D:\Thomas\TM147\TM147_TTdpeptidesv1	1	2	0	0	NA	NA	1						20 mm x 100 µm + 31.5 cm x 50 µm Reprosil-Pur C18-AQ 5/3 µm 120 Å: 0%(10' @ 5 µl/min)-step-10%-3%/min-40%(0')-9%/min-85%(0')
fl10992	Unknown Sample	TM147 TTd 60°C ID TET01-61 1	TTd-A1.2 60 °C replicate 1	NA	NA		NA	NA	NA		NA	NA		2.30933e+08	5.58499e+07	NA	NA	17.5559	1.00665	-0.115929	INF	17.4721	17.7931	0	0	BB	60	3	1	2020-06-26 11:32:55	30		D:\Thomas\TM147\TM147_TTdpeptidesv1	1	2	0	0	NA	NA	1						20 mm x 100 µm + 31.5 cm x 50 µm Reprosil-Pur C18-AQ 5/3 µm 120 Å: 0%(10' @ 5 µl/min)-step-10%-3%/min-40%(0')-9%/min-85%(0')
fl10993	Unknown Sample	TM147 TTd 60°C ID TET01-61 2	TTd-A1.2 60 °C replicate 2	NA	NA		NA	NA	NA		NA	NA		2.19181e+08	5.08553e+07	NA	NA	17.5787	1.00796	-0.138744	INF	17.4759	17.8164	0	0	BB	60	3	1	2020-06-26 12:03:44	30		D:\Thomas\TM147\TM147_TTdpeptidesv1	1	2	0	0	NA	NA	1						20 mm x 100 µm + 31.5 cm x 50 µm Reprosil-Pur C18-AQ 5/3 µm 120 Å: 0%(10' @ 5 µl/min)-step-10%-3%/min-40%(0')-9%/min-85%(0')
fl10994	Unknown Sample	TM147 TTd 60°C ID TET01-61 3	TTd-A1.2 60 °C replicate 3	NA	NA		NA	NA	NA		NA	NA		1.34672e+08	36650408	NA	NA	17.6414	1.01155	-0.201444	INF	17.5571	17.8773	0	0	BB	60	3	1	2020-06-26 12:34:33	30		D:\Thomas\TM147\TM147_TTdpeptidesv1	1	2	0	0	NA	NA	1						20 mm x 100 µm + 31.5 cm x 50 µm Reprosil-Pur C18-AQ 5/3 µm 120 Å: 0%(10' @ 5 µl/min)-step-10%-3%/min-40%(0')-9%/min-85%(0')
fl10995	Unknown Sample	TM147 DTd 0013 neg control 1	DTd 4 °C replicate 1	NA	NA		NA	NA	NA		NA	NA		1.71416e+08	4.27216e+07	NA	NA	17.6254	1.01063	-0.185379	1.04525e+06	17.5483	17.9733	0	0	BB	60	3	1	2020-06-26 13:05:21	30		D:\Thomas\TM147\TM147_TTdpeptidesv1	1	2	0	0	NA	NA	1						20 mm x 100 µm + 31.5 cm x 50 µm Reprosil-Pur C18-AQ 5/3 µm 120 Å: 0%(10' @ 5 µl/min)-step-10%-3%/min-40%(0')-9%/min-85%(0')
fl10996	Unknown Sample	TM147 DTd 0013 neg control 1	DTd 4 °C replicate 2	NA	NA		NA	NA	NA		NA	NA		1.17533e+08	3.25192e+07	NA	NA	17.6084	1.00966	-0.168385	5773.25	17.5512	17.8426	0	0	BB	60	3	1	2020-06-26 13:36:15	30		D:\Thomas\TM147\TM147_TTdpeptidesv1	1	2	0	0	NA	NA	1						20 mm x 100 µm + 31.5 cm x 50 µm Reprosil-Pur C18-AQ 5/3 µm 120 Å: 0%(10' @ 5 µl/min)-step-10%-3%/min-40%(0')-9%/min-85%(0')
fl10997	Unknown Sample	TM147 DTd 0013 neg control 1	DTd 4 °C replicate 3	NA	NA		NA	NA	NA		NA	NA		2.2167e+08	5.24029e+07	NA	NA	17.5327	1.00531	-0.092668	28747.5	17.4398	17.8564	0	0	BB	60	3	1	2020-06-26 14:07:04	30		D:\Thomas\TM147\TM147_TTdpeptidesv1	1	2	0	0	NA	NA	1						20 mm x 100 µm + 31.5 cm x 50 µm Reprosil-Pur C18-AQ 5/3 µm 120 Å: 0%(10' @ 5 µl/min)-step-10%-3%/min-40%(0')-9%/min-85%(0')
fl10998	Unknown Sample	TM147 TTd 65°C ID 0015 1	TTd-B1.1 65 °C replicate 1	NA	NA		NA	NA	NA		NA	NA		2.15133e+08	5.17729e+07	NA	NA	17.5873	1.00845	-0.147287	INF	17.4718	17.8386	0	0	BB	60	3	1	2020-06-26 14:37:55	30		D:\Thomas\TM147\TM147_TTdpeptidesv1	1	2	0	0	NA	NA	1						20 mm x 100 µm + 31.5 cm x 50 µm Reprosil-Pur C18-AQ 5/3 µm 120 Å: 0%(10' @ 5 µl/min)-step-10%-3%/min-40%(0')-9%/min-85%(0')
fl10999	Unknown Sample	TM147 TTd 65°C ID 0015 2	TTd-B1.1 65 °C replicate 2	NA	NA		NA	NA	NA		NA	NA		1.8041e+08	4.11188e+07	NA	NA	17.5663	1.00724	-0.126293	27810.9	17.4676	17.8584	0	0	BB	60	3	1	2020-06-26 15:08:45	30		D:\Thomas\TM147\TM147_TTdpeptidesv1	1	2	0	0	NA	NA	1						20 mm x 100 µm + 31.5 cm x 50 µm Reprosil-Pur C18-AQ 5/3 µm 120 Å: 0%(10' @ 5 µl/min)-step-10%-3%/min-40%(0')-9%/min-85%(0')
fl11000	Unknown Sample	TM147 TTd 65°C ID 0015 3	TTd-B1.1 65 °C replicate 3	NA	NA		NA	NA	NA		NA	NA		1.19135e+08	2.5147e+07	NA	NA	17.5822	1.00815	-0.142222	55395	17.4642	18.0288	0	0	BB	60	3	1	2020-06-26 15:39:36	30.0008		D:\Thomas\TM147\TM147_TTdpeptidesv1	1	2	0	0	NA	NA	1						20 mm x 100 µm + 31.5 cm x 50 µm Reprosil-Pur C18-AQ 5/3 µm 120 Å: 0%(10' @ 5 µl/min)-step-10%-3%/min-40%(0')-9%/min-85%(0')
fl11001	Unknown Sample	TM147 TTd 65°C ID 0014 1	TTd-C1 65 °C replicate 1	NA	NA		NA	NA	NA		NA	NA		1.97819e+08	4.6485e+07	NA	NA	17.6011	1.00923	-0.161054	10287.5	17.5121	17.9219	0	0	BB	60	3	1	2020-06-26 16:10:27	30		D:\Thomas\TM147\TM147_TTdpeptidesv1	1	2	0	0	NA	NA	1						20 mm x 100 µm + 31.5 cm x 50 µm Reprosil-Pur C18-AQ 5/3 µm 120 Å: 0%(10' @ 5 µl/min)-step-10%-3%/min-40%(0')-9%/min-85%(0')
fl11002	Unknown Sample	TM147 TTd 65°C ID 0014 2	TTd-C1 65 °C replicate 2	NA	NA		NA	NA	NA		NA	NA		1.95938e+08	4.36741e+07	NA	NA	17.5762	1.00781	-0.136194	91163.5	17.4428	17.7972	0	0	BB	60	3	1	2020-06-26 16:41:16	30		D:\Thomas\TM147\TM147_TTdpeptidesv1	1	2	0	0	NA	NA	1						20 mm x 100 µm + 31.5 cm x 50 µm Reprosil-Pur C18-AQ 5/3 µm 120 Å: 0%(10' @ 5 µl/min)-step-10%-3%/min-40%(0')-9%/min-85%(0')
fl11003	Unknown Sample	TM147 TTd 65°C ID 0014 3	TTd-C1 65 °C replicate 3	NA	NA		NA	NA	NA		NA	NA		1.71924e+08	4.34262e+07	NA	NA	17.3213	0.993191	0.118741	63625.5	17.2251	17.5212	0	0	BB	60	3	1	2020-06-26 17:12:04	30.0082		D:\Thomas\TM147\TM147_TTdpeptidesv1	1	2	0	0	NA	NA	1						20 mm x 100 µm + 31.5 cm x 50 µm Reprosil-Pur C18-AQ 5/3 µm 120 Å: 0%(10' @ 5 µl/min)-step-10%-3%/min-40%(0')-9%/min-85%(0')
fl11004	Unknown Sample	TM147 TTd 65°C ID TET01-61 1	TTd-A1.2 65 °C replicate 1	NA	NA		NA	NA	NA		NA	NA		1.82884e+08	4.43808e+07	NA	NA	17.6077	1.00961	-0.167677	INF	17.5208	17.8681	0	0	BB	60	3	1	2020-06-26 17:42:53	30.0064		D:\Thomas\TM147\TM147_TTdpeptidesv1	1	2	0	0	NA	NA	1						20 mm x 100 µm + 31.5 cm x 50 µm Reprosil-Pur C18-AQ 5/3 µm 120 Å: 0%(10' @ 5 µl/min)-step-10%-3%/min-40%(0')-9%/min-85%(0')
fl11005	Unknown Sample	TM147 TTd 65°C ID TET01-61 2	TTd-A1.2 65 °C replicate 2	NA	NA		NA	NA	NA		NA	NA		1.67967e+08	4.02211e+07	NA	NA	17.5585	1.00679	-0.118461	9924.05	17.4753	17.7983	0	0	BB	60	3	1	2020-06-26 18:13:42	30		D:\Thomas\TM147\TM147_TTdpeptidesv1	1	2	0	0	NA	NA	1						20 mm x 100 µm + 31.5 cm x 50 µm Reprosil-Pur C18-AQ 5/3 µm 120 Å: 0%(10' @ 5 µl/min)-step-10%-3%/min-40%(0')-9%/min-85%(0')
fl11006	Unknown Sample	TM147 TTd 65°C ID TET01-61 3	TTd-A1.2 65 °C replicate 3	NA	NA		NA	NA	NA		NA	NA		1.75008e+08	39951123	NA	NA	17.6316	1.01098	-0.19156	50366.3	17.5322	17.8678	0	0	BB	60	3	1	2020-06-26 18:44:31	30.0007		D:\Thomas\TM147\TM147_TTdpeptidesv1	1	2	0	0	NA	NA	1						20 mm x 100 µm + 31.5 cm x 50 µm Reprosil-Pur C18-AQ 5/3 µm 120 Å: 0%(10' @ 5 µl/min)-step-10%-3%/min-40%(0')-9%/min-85%(0')
fl11007	Unknown Sample	TM147 TTd 4 °C ID 0015_2 1	TTd-B1.2 4 °C replicate 1	NA	NA		NA	NA	NA		NA	NA		1.64337e+08	4.04038e+07	NA	NA	17.6217	1.01042	-0.181666	172531	17.5047	17.8572	0	0	BB	60	3	1	2020-06-26 19:15:22	30		D:\Thomas\TM147\TM147_TTdpeptidesv1	1	2	0	0	NA	NA	1						20 mm x 100 µm + 31.5 cm x 50 µm Reprosil-Pur C18-AQ 5/3 µm 120 Å: 0%(10' @ 5 µl/min)-step-10%-3%/min-40%(0')-9%/min-85%(0')
fl11008	Unknown Sample	TM147 TTd 4 °C ID 0015_2 2	TTd-B1.2 4 °C replicate 2	NA	NA		NA	NA	NA		NA	NA		1.75778e+08	4.09988e+07	NA	NA	17.5622	1.00701	-0.122216	25223.4	17.4424	17.8794	0	0	BB	60	3	1	2020-06-26 19:46:12	30		D:\Thomas\TM147\TM147_TTdpeptidesv1	1	2	0	0	NA	NA	1						20 mm x 100 µm + 31.5 cm x 50 µm Reprosil-Pur C18-AQ 5/3 µm 120 Å: 0%(10' @ 5 µl/min)-step-10%-3%/min-40%(0')-9%/min-85%(0')
fl11009	Unknown Sample	TM147 TTd 4 °C ID 0015_2 3	TTd-B1.2 4 °C replicate 3	NA	NA		NA	NA	NA		NA	NA		1.79373e+08	4.38595e+07	NA	NA	17.5372	1.00558	-0.0972334	18722	17.4268	17.7923	0	0	BB	60	3	1	2020-06-26 20:17:02	30		D:\Thomas\TM147\TM147_TTdpeptidesv1	1	2	0	0	NA	NA	1						20 mm x 100 µm + 31.5 cm x 50 µm Reprosil-Pur C18-AQ 5/3 µm 120 Å: 0%(10' @ 5 µl/min)-step-10%-3%/min-40%(0')-9%/min-85%(0')
Created By:
User Name		Full Name		Date
FUN-LAB-MS		FUN-LAB-MS		6/29/2020 1:07:01 PM

## Sheet: EDDNITLK
Component Name		Curve Index	Weighting Index	Origin Index	Equation
EDDNITLK					NA
													fmol standard added: 250 fmol per digestion
Filename	Sample Type	Sample Name	Sample ID	Exp Amt	Calc Amt	Units	%Diff	Level	%RSD-AMT	Peak Status	Response Ratio	Response Type	fmol per digestion	Equation	Area	Height	ISTD Area	ISTD Ht	RT	Rel RT	Del RT	S/N	Start Time	End Time	Start Height	End Height	Integ Code	Search Window	Threshold	Smooth	Acq Date	Duration	Exp Method	Proc Method	Vial	Inj Vol	Sample Wt	Sample Vol	ISTD Base Amt	ISTD Calc Amt	Dilution Factor	Study	Client	Laboratory	Company	Phone	Comment
fl10926	Unknown Sample	TM147 TTd 4°C ID 0015 1	TTd-B1.1 4 °C replicate 1	NA	NA		NA	NA	NA	Response Low	0.0173412	Area	8.67059	NA	552129	142474	3.18392e+07	3.99294e+06	17.7684	1.00104	-0.0184408	INF	17.7028	17.8005	0	0	BB	5	3	1	2020-06-25 01:32:11	0		D:\Thomas\TM147\TM147_TTdpeptidesv1	1	2	0	0	1	1	1						20 mm x 100 µm + 31.5 cm x 50 µm Reprosil-Pur C18-AQ 5/3 µm 120 Å: 0%(10' @ 5 µl/min)-step-10%-3%/min-40%(0')-9%/min-85%(0')
fl10927	Unknown Sample	TM147 TTd 4°C ID 0015 2	TTd-B1.1 4 °C replicate 2	NA	NA		NA	NA	NA	Response Low	0.0109701	Area	5.48506		558318	240534	5.08944e+07	7.59629e+06	17.7731	1.0013	-0.0231291	INF	17.7562	17.8223	0	0	BB	5	3	1	2020-06-25 02:02:59	30		D:\Thomas\TM147\TM147_TTdpeptidesv1	1	2	0	0	1	1	1						20 mm x 100 µm + 31.5 cm x 50 µm Reprosil-Pur C18-AQ 5/3 µm 120 Å: 0%(10' @ 5 µl/min)-step-10%-3%/min-40%(0')-9%/min-85%(0')
fl10928	Unknown Sample	TM147 TTd 4°C ID 0015 3	TTd-B1.1 4 °C replicate 3	NA	NA		NA	NA	NA	Response Low	0.0184125	Area	9.20624		532264	149829	2.89078e+07	4.20443e+06	17.7347	0.999139	0.0152757	INF	17.6918	17.7875	0	0	BB	5	3	1	2020-06-25 02:33:48	30		D:\Thomas\TM147\TM147_TTdpeptidesv1	1	2	0	0	1	1	1						20 mm x 100 µm + 31.5 cm x 50 µm Reprosil-Pur C18-AQ 5/3 µm 120 Å: 0%(10' @ 5 µl/min)-step-10%-3%/min-40%(0')-9%/min-85%(0')
fl10929	Unknown Sample	TM147 TTd 4°C ID 0014 1	TTd-C1 4 °C replicate 1	NA	NA		NA	NA	NA	Response Low	0.0206491	Area	10.3246		954970	280402	4.62475e+07	6.20091e+06	17.6633	0.995116	0.0866955	INF	17.5939	17.7138	0	0	BB	5	3	1	2020-06-25 03:04:36	30.0007		D:\Thomas\TM147\TM147_TTdpeptidesv1	1	2	0	0	1	1	1						20 mm x 100 µm + 31.5 cm x 50 µm Reprosil-Pur C18-AQ 5/3 µm 120 Å: 0%(10' @ 5 µl/min)-step-10%-3%/min-40%(0')-9%/min-85%(0')
fl10930	Unknown Sample	TM147 TTd 4°C ID 0014 2	TTd-C1 4 °C replicate 2	NA	NA		NA	NA	NA	Response Low	0.0219983	Area	10.9992		1.16114e+06	318996	5.2783e+07	7.47051e+06	17.629	0.993181	0.121038	INF	17.5445	17.6988	0	0	BB	5	3	1	2020-06-25 03:35:28	30		D:\Thomas\TM147\TM147_TTdpeptidesv1	1	2	0	0	1	1	1						20 mm x 100 µm + 31.5 cm x 50 µm Reprosil-Pur C18-AQ 5/3 µm 120 Å: 0%(10' @ 5 µl/min)-step-10%-3%/min-40%(0')-9%/min-85%(0')
fl10931	Unknown Sample		TTd-C1 4 °C replicate 3	NA	NF		NF	NA	NF	Not Found	NF	Area	#VALUE!		NF	NF	5.04473e+07	6.95588e+06	NF	NF	NF	NF	NF	NF	NF	NF	NF	5	3	1	2020-06-25 04:06:18	30		D:\Thomas\TM147\TM147_TTdpeptidesv1	1	2	0	0	0	0	1
fl10932	Unknown Sample	TM147 TTd 4°C ID TET01-61 1	TTd-A1.2 4 °C replicate 1	NA	NA		NA	NA	NA	Response Low	0.0054781	Area	2.73905		230100	107319	4.20037e+07	6328215	17.6195	0.992649	0.130474	INF	17.584	17.6538	0	0	BB	5	3	1	2020-06-25 04:37:07	30		D:\Thomas\TM147\TM147_TTdpeptidesv1	1	2	0	0	1	1	1						20 mm x 100 µm + 31.5 cm x 50 µm Reprosil-Pur C18-AQ 5/3 µm 120 Å: 0%(10' @ 5 µl/min)-step-10%-3%/min-40%(0')-9%/min-85%(0')
fl10933	Unknown Sample		TTd-A1.2 4 °C replicate 2	NA	NF		NF	NA	NF	Not Found	NF	Area	#VALUE!		NF	NF	2.31622e+07	4381030	NF	NF	NF	NF	NF	NF	NF	NF	NF	5	3	1	2020-06-25 05:07:55	30.0004		D:\Thomas\TM147\TM147_TTdpeptidesv1	1	2	0	0	0	0	1
fl10934	Unknown Sample		TTd-A1.2 4 °C replicate 3	NA	NF		NF	NA	NF	Not Found	NF	Area	#VALUE!		NF	NF	2.33735e+07	4.22863e+06	NF	NF	NF	NF	NF	NF	NF	NF	NF	5	3	1	2020-06-25 05:38:45	30.0001		D:\Thomas\TM147\TM147_TTdpeptidesv1	1	2	0	0	0	0	1
fl10935	Unknown Sample		TTd-B2 4 °C replicate 1	NA	NF		NF	NA	NF	Not Found	NF	Area	#VALUE!		NF	NF	3.0472e+07	4.64595e+06	NF	NF	NF	NF	NF	NF	NF	NF	NF	5	3	1	2020-06-25 06:09:34	30.0008		D:\Thomas\TM147\TM147_TTdpeptidesv1	1	2	0	0	0	0	1
fl10936	Unknown Sample	TM147 TTd 4°C ID 0911 batch 1-1-07/18 2	TTd-B2 4 °C replicate 2	NA	NA		NA	NA	NA	Response Low	0.00882095	Area	4.41048		291850	107157	3.30859e+07	5.00092e+06	17.5904	0.991011	0.159561	INF	17.5557	17.6223	0	0	BB	5	3	1	2020-06-25 06:40:24	30		D:\Thomas\TM147\TM147_TTdpeptidesv1	1	2	0	0	1	1	1						20 mm x 100 µm + 31.5 cm x 50 µm Reprosil-Pur C18-AQ 5/3 µm 120 Å: 0%(10' @ 5 µl/min)-step-10%-3%/min-40%(0')-9%/min-85%(0')
fl10937	Unknown Sample	TM147 TTd 4°C ID 0911 batch 1-1-07/18 3	TTd-B2 4 °C replicate 3	NA	NA		NA	NA	NA	Response Low	0.00649981	Area	3.2499		238749	111076	3.67316e+07	5.59186e+06	17.5332	0.987785	0.21681	INF	17.5053	17.5648	0	0	BB	5	3	1	2020-06-25 07:11:15	30		D:\Thomas\TM147\TM147_TTdpeptidesv1	1	2	0	0	1	1	1						20 mm x 100 µm + 31.5 cm x 50 µm Reprosil-Pur C18-AQ 5/3 µm 120 Å: 0%(10' @ 5 µl/min)-step-10%-3%/min-40%(0')-9%/min-85%(0')
fl10938	Unknown Sample	TM147 TTd 37°C ID 0015 1	TTd-B1.1 37 °C replicate 1	NA	NA		NA	NA	NA	Response Low	0.00902195	Area	4.51098		433756	227066	4.80779e+07	6.54245e+06	17.4313	0.982047	0.318659	INF	17.4166	17.4784	0	0	BB	5	3	1	2020-06-25 07:42:05	30		D:\Thomas\TM147\TM147_TTdpeptidesv1	1	2	0	0	1	1	1						20 mm x 100 µm + 31.5 cm x 50 µm Reprosil-Pur C18-AQ 5/3 µm 120 Å: 0%(10' @ 5 µl/min)-step-10%-3%/min-40%(0')-9%/min-85%(0')
fl10939	Unknown Sample		TTd-B1.1 37 °C replicate 2	NA	NF		NF	NA	NF	Not Found	NF	Area	#VALUE!		NF	NF	3.28029e+07	4280099	NF	NF	NF	NF	NF	NF	NF	NF	NF	5	3	1	2020-06-25 08:12:56	30		D:\Thomas\TM147\TM147_TTdpeptidesv1	1	2	0	0	0	0	1
fl10940	Unknown Sample		TTd-B1.1 37 °C replicate 3	NA	NF		NF	NA	NF	Not Found	NF	Area	#VALUE!		NF	NF	3.09305e+07	4.31056e+06	NF	NF	NF	NF	NF	NF	NF	NF	NF	5	3	1	2020-06-25 08:43:46	30		D:\Thomas\TM147\TM147_TTdpeptidesv1	1	2	0	0	0	0	1
fl10941	Unknown Sample	TM147 TTd 37°C ID 0014 1	TTd-C1 37 °C replicate 1	NA	NA		NA	NA	NA	Response Low	0.0229884	Area	11.4942		959515	264820	4.1739e+07	5.98136e+06	17.3657	0.978347	0.384335	INF	17.3305	17.4325	0	0	BB	5	3	1	2020-06-25 09:14:33	30.0001		D:\Thomas\TM147\TM147_TTdpeptidesv1	1	2	0	0	1	1	1						20 mm x 100 µm + 31.5 cm x 50 µm Reprosil-Pur C18-AQ 5/3 µm 120 Å: 0%(10' @ 5 µl/min)-step-10%-3%/min-40%(0')-9%/min-85%(0')
fl10942	Unknown Sample	TM147 TTd 37°C ID 0014 2	TTd-C1 37 °C replicate 2	NA	NA		NA	NA	NA	Response Low	0.0172713	Area	8.63564		702823	253951	4.06932e+07	5.77054e+06	17.2523	0.971959	0.497724	INF	17.2184	17.2936	0	0	BB	5	3	1	2020-06-25 09:50:58	30		D:\Thomas\TM147\TM147_TTdpeptidesv1	1	2	0	0	1	1	1						20 mm x 100 µm + 31.5 cm x 50 µm Reprosil-Pur C18-AQ 5/3 µm 120 Å: 0%(10' @ 5 µl/min)-step-10%-3%/min-40%(0')-9%/min-85%(0')
fl10943	Unknown Sample		TTd-C1 37 °C replicate 3	NA	NF		NF	NA	NF	Not Found	NF	Area	#VALUE!		NF	NF	2.22533e+07	3.51887e+06	NF	NF	NF	NF	NF	NF	NF	NF	NF	5	3	1	2020-06-25 10:21:46	30.0002		D:\Thomas\TM147\TM147_TTdpeptidesv1	1	2	0	0	0	0	1
fl10944	Unknown Sample		TTd-A1.2 37 °C replicate 1	NA	NF		NF	NA	NF	Not Found	NF	Area	#VALUE!		NF	NF	1.67724e+07	3.36351e+06	NF	NF	NF	NF	NF	NF	NF	NF	NF	5	3	1	2020-06-25 10:52:35	30		D:\Thomas\TM147\TM147_TTdpeptidesv1	1	2	0	0	0	0	1
fl10945	Unknown Sample		TTd-A1.2 37 °C replicate 2	NA	NF		NF	NA	NF	Not Found	NF	Area	#VALUE!		NF	NF	1.11592e+07	4.04513e+06	NF	NF	NF	NF	NF	NF	NF	NF	NF	5	3	1	2020-06-25 11:23:23	30.0005		D:\Thomas\TM147\TM147_TTdpeptidesv1	1	2	0	0	0	0	1
fl10946	Unknown Sample		TTd-A1.2 37 °C replicate 3	NA	NF		NF	NA	NF	Not Found	NF	Area	#VALUE!		NF	NF	1.68384e+07	4.07683e+06	NF	NF	NF	NF	NF	NF	NF	NF	NF	5	3	1	2020-06-25 11:54:12	30.0007		D:\Thomas\TM147\TM147_TTdpeptidesv1	1	2	0	0	0	0	1
fl10947	Unknown Sample		TTd-B3 4 °C replicate 1	NA	NF		NF	NA	NF	Not Found	NF	Area	#VALUE!		NF	NF	4.31457e+07	5.69913e+06	NF	NF	NF	NF	NF	NF	NF	NF	NF	5	3	1	2020-06-25 12:25:00	30		D:\Thomas\TM147\TM147_TTdpeptidesv1	1	2	0	0	0	0	1
fl10948	Unknown Sample		TTd-B3 4 °C replicate 2	NA	NF		NF	NA	NF	Not Found	NF	Area	#VALUE!		NF	NF	4.29422e+07	5.6247e+06	NF	NF	NF	NF	NF	NF	NF	NF	NF	5	3	1	2020-06-25 12:55:49	30		D:\Thomas\TM147\TM147_TTdpeptidesv1	1	2	0	0	0	0	1
fl10949	Unknown Sample	TM147 TTd 4°C ID 0911 batch 2-1-07/18 3	TTd-B3 4 °C replicate 3	NA	NA		NA	NA	NA	Response Low	0.00379024	Area	1.89512		88488.1	36020.6	2.33463e+07	3.3134e+06	17.3184	0.975684	0.431606	INF	17.2841	17.3512	0	0	BB	5	3	1	2020-06-25 13:26:37	30		D:\Thomas\TM147\TM147_TTdpeptidesv1	1	2	0	0	1	1	1						20 mm x 100 µm + 31.5 cm x 50 µm Reprosil-Pur C18-AQ 5/3 µm 120 Å: 0%(10' @ 5 µl/min)-step-10%-3%/min-40%(0')-9%/min-85%(0')
fl10950	Unknown Sample		TTd-B1.1 45 °C replicate 1	NA	NF		NF	NA	NF	Not Found	NF	Area	#VALUE!		NF	NF	3.79796e+07	5.60105e+06	NF	NF	NF	NF	NF	NF	NF	NF	NF	5	3	1	2020-06-25 13:57:26	30		D:\Thomas\TM147\TM147_TTdpeptidesv1	1	2	0	0	0	0	1
fl10951	Unknown Sample		TTd-B1.1 45 °C replicate 2	NA	NF		NF	NA	NF	Not Found	NF	Area	#VALUE!		NF	NF	3.08861e+07	4.508e+06	NF	NF	NF	NF	NF	NF	NF	NF	NF	5	3	1	2020-06-25 14:28:14	30.0008		D:\Thomas\TM147\TM147_TTdpeptidesv1	1	2	0	0	0	0	1
fl10952	Unknown Sample	TM147 TTd 45°C ID 0015 3	TTd-B1.1 45 °C replicate 3	NA	NA		NA	NA	NA	Response Low	0.0271159	Area	13.558		1.08018e+06	550725	3.98358e+07	5.14372e+06	17.9027	1.0086	-0.152655	INF	17.7918	17.9879	0	0	MB	5	3	1	2020-06-25 14:59:03	30.0008		D:\Thomas\TM147\TM147_TTdpeptidesv1	1	2	0	0	1	1	1						20 mm x 100 µm + 31.5 cm x 50 µm Reprosil-Pur C18-AQ 5/3 µm 120 Å: 0%(10' @ 5 µl/min)-step-10%-3%/min-40%(0')-9%/min-85%(0')
fl10953	Unknown Sample	TM147 TTd 45°C ID 0014 1	TTd-C1 45 °C replicate 1	NA	NA		NA	NA	NA	Response Low	0.0331987	Area	16.5994		1.23977e+06	458582	3.73438e+07	6.26818e+06	17.929	1.01008	-0.17896	INF	17.8784	17.9463	0	0	BB	5	3	1	2020-06-25 15:29:52	30		D:\Thomas\TM147\TM147_TTdpeptidesv1	1	2	0	0	1	1	1						20 mm x 100 µm + 31.5 cm x 50 µm Reprosil-Pur C18-AQ 5/3 µm 120 Å: 0%(10' @ 5 µl/min)-step-10%-3%/min-40%(0')-9%/min-85%(0')
fl10954	Unknown Sample	TM147 TTd 45°C ID 0014 2	TTd-C1 45 °C replicate 2	NA	NA		NA	NA	NA	Response Low	0.0279868	Area	13.9934		1.01708e+06	496952	3.63412e+07	6.42638e+06	17.9539	1.01149	-0.203887	INF	17.8687	18.0203	0	0	MB	5	3	1	2020-06-25 16:00:40	30		D:\Thomas\TM147\TM147_TTdpeptidesv1	1	2	0	0	1	1	1						20 mm x 100 µm + 31.5 cm x 50 µm Reprosil-Pur C18-AQ 5/3 µm 120 Å: 0%(10' @ 5 µl/min)-step-10%-3%/min-40%(0')-9%/min-85%(0')
fl10955	Unknown Sample	TM147 TTd 45°C ID 0014 3	TTd-C1 45 °C replicate 3	NA	NA		NA	NA	NA	Response Low	0.0352777	Area	17.6388		1.31544e+06	537956	3.72882e+07	6.01137e+06	17.8595	1.00617	-0.109465	INF	17.8261	17.8924	0	0	BB	5	3	1	2020-06-25 16:31:28	30		D:\Thomas\TM147\TM147_TTdpeptidesv1	1	2	0	0	1	1	1						20 mm x 100 µm + 31.5 cm x 50 µm Reprosil-Pur C18-AQ 5/3 µm 120 Å: 0%(10' @ 5 µl/min)-step-10%-3%/min-40%(0')-9%/min-85%(0')
fl10956	Unknown Sample	TM147 TTd 45°C ID TET01-61 1	TTd-A1.2 45 °C replicate 1	NA	NA		NA	NA	NA	Response Low	0.0373899	Area	18.695		828269	393581	2.21522e+07	4.59611e+06	17.8896	1.00786	-0.139567	INF	17.8064	18.0232	0	0	MB	5	3	1	2020-06-25 17:02:45	30		D:\Thomas\TM147\TM147_TTdpeptidesv1	1	2	0	0	1	1	1						20 mm x 100 µm + 31.5 cm x 50 µm Reprosil-Pur C18-AQ 5/3 µm 120 Å: 0%(10' @ 5 µl/min)-step-10%-3%/min-40%(0')-9%/min-85%(0')
fl10957	Unknown Sample	TM147 TTd 45°C ID TET01-61 2	TTd-A1.2 45 °C replicate 2	NA	NA		NA	NA	NA	Response Low	0.0177677	Area	8.88387		276790	277077	1.55782e+07	3.66083e+06	17.9688	1.01232	-0.218768	INF	17.9015	18.0514	0	0	MB	5	3	1	2020-06-25 17:33:33	30		D:\Thomas\TM147\TM147_TTdpeptidesv1	1	2	0	0	1	1	1						20 mm x 100 µm + 31.5 cm x 50 µm Reprosil-Pur C18-AQ 5/3 µm 120 Å: 0%(10' @ 5 µl/min)-step-10%-3%/min-40%(0')-9%/min-85%(0')
fl10958	Unknown Sample	TM147 TTd 45°C ID TET01-61 3	TTd-A1.2 45 °C replicate 3	NA	NA		NA	NA	NA	Response Low	0.0248251	Area	12.4126		349679	209352	1.40857e+07	3.69437e+06	17.9836	1.01316	-0.233572	INF	17.8815	18.0862	0	0	MB	5	3	1	2020-06-25 18:04:22	30		D:\Thomas\TM147\TM147_TTdpeptidesv1	1	2	0	0	1	1	1						20 mm x 100 µm + 31.5 cm x 50 µm Reprosil-Pur C18-AQ 5/3 µm 120 Å: 0%(10' @ 5 µl/min)-step-10%-3%/min-40%(0')-9%/min-85%(0')
fl10959	Unknown Sample	TM147 TTd 4°C ID 0911 batch 3-1-07/18 1	TTd-B4 4 °C replicate 1	NA	NA		NA	NA	NA	Response Low	0.00351979	Area	1.75989		108148	58304.9	3.07258e+07	5.56767e+06	17.9996	1.01406	-0.249635	INF	17.9216	18.0995	0	0	MB	5	3	1	2020-06-25 18:35:11	30		D:\Thomas\TM147\TM147_TTdpeptidesv1	1	2	0	0	1	1	1						20 mm x 100 µm + 31.5 cm x 50 µm Reprosil-Pur C18-AQ 5/3 µm 120 Å: 0%(10' @ 5 µl/min)-step-10%-3%/min-40%(0')-9%/min-85%(0')
fl10960	Unknown Sample	TM147 TTd 4°C ID 0911 batch 3-1-07/18 2	TTd-B4 4 °C replicate 2	NA	NA		NA	NA	NA	Response Low	0.00581769	Area	2.90885		302754	120336	5.20403e+07	7.37436e+06	18.0008	1.01413	-0.250823	INF	17.922	18.1102	0	0	MB	5	3	1	2020-06-25 19:05:59	30		D:\Thomas\TM147\TM147_TTdpeptidesv1	1	2	0	0	1	1	1						20 mm x 100 µm + 31.5 cm x 50 µm Reprosil-Pur C18-AQ 5/3 µm 120 Å: 0%(10' @ 5 µl/min)-step-10%-3%/min-40%(0')-9%/min-85%(0')
fl10961	Unknown Sample	TM147 TTd 4°C ID 0911 batch 3-1-07/18 3	TTd-B4 4 °C replicate 3	NA	NA		NA	NA	NA	Response Low	0.00509629	Area	2.54815		269164	120479	5.28157e+07	7.06236e+06	17.9616	1.01192	-0.211556	INF	17.8607	18.0468	0	0	MB	5	3	1	2020-06-25 19:36:48	30.0004		D:\Thomas\TM147\TM147_TTdpeptidesv1	1	2	0	0	1	1	1						20 mm x 100 µm + 31.5 cm x 50 µm Reprosil-Pur C18-AQ 5/3 µm 120 Å: 0%(10' @ 5 µl/min)-step-10%-3%/min-40%(0')-9%/min-85%(0')
fl10962	Unknown Sample	TM147 TTd 50°C ID 0015 1	TTd-B1.1 50 °C replicate 1	NA	NA		NA	NA	NA	Response Low	0.131233	Area	65.6165		3.65875e+06	1.17358e+06	2.78798e+07	4.77349e+06	17.9747	1.01266	-0.224681	INF	17.8639	18.0334	0	0	MB	5	3	1	2020-06-25 20:07:50	0		D:\Thomas\TM147\TM147_TTdpeptidesv1	1	2	0	0	1	1	1						20 mm x 100 µm + 31.5 cm x 50 µm Reprosil-Pur C18-AQ 5/3 µm 120 Å: 0%(10' @ 5 µl/min)-step-10%-3%/min-40%(0')-9%/min-85%(0')
fl10963	Unknown Sample	TM147 TTd 50°C ID 0015 2	TTd-B1.1 50 °C replicate 2	NA	NA		NA	NA	NA	Response Low	0.0915481	Area	45.774		2.91651e+06	1.17886e+06	3.18577e+07	4.69853e+06	17.9187	1.0095	-0.168685	INF	17.8898	17.9707	0	0	BB	5	3	1	2020-06-25 20:38:40	30.0008		D:\Thomas\TM147\TM147_TTdpeptidesv1	1	2	0	0	1	1	1						20 mm x 100 µm + 31.5 cm x 50 µm Reprosil-Pur C18-AQ 5/3 µm 120 Å: 0%(10' @ 5 µl/min)-step-10%-3%/min-40%(0')-9%/min-85%(0')
fl10964	Unknown Sample	TM147 TTd 50°C ID 0015 3	TTd-B1.1 50 °C replicate 3	NA	NA		NA	NA	NA	Response Low	0.116106	Area	58.0531		5.19115e+06	1.66035e+06	4.47104e+07	6.52771e+06	17.8469	1.00546	-0.0968849	INF	17.83	17.9145	0	0	BB	5	3	1	2020-06-25 21:09:30	30		D:\Thomas\TM147\TM147_TTdpeptidesv1	1	2	0	0	1	1	1						20 mm x 100 µm + 31.5 cm x 50 µm Reprosil-Pur C18-AQ 5/3 µm 120 Å: 0%(10' @ 5 µl/min)-step-10%-3%/min-40%(0')-9%/min-85%(0')
fl10965	Unknown Sample	TM147 TTd 50°C ID 0014 1	TTd-C1 50 °C replicate 1	NA	NA		NA	NA	NA	Response Low	0.0946504	Area	47.3252		2.21874e+06	750473	2.34415e+07	4.5134e+06	17.81	1.00338	-0.059996	INF	17.7768	17.861	0	0	BB	5	3	1	2020-06-25 21:40:20	29.998		D:\Thomas\TM147\TM147_TTdpeptidesv1	1	2	0	0	1	1	1						20 mm x 100 µm + 31.5 cm x 50 µm Reprosil-Pur C18-AQ 5/3 µm 120 Å: 0%(10' @ 5 µl/min)-step-10%-3%/min-40%(0')-9%/min-85%(0')
fl10966	Unknown Sample	TM147 TTd 50°C ID 0014 2	TTd-C1 50 °C replicate 2	NA	NA		NA	NA	NA	Response Low	0.0699287	Area	34.9644		1.14622e+06	346724	1.63912e+07	3.08688e+06	17.8498	1.00562	-0.0997731	INF	17.6791	18.0001	0	0	MB	5	3	1	2020-06-25 22:11:09	30		D:\Thomas\TM147\TM147_TTdpeptidesv1	1	2	0	0	1	1	1						20 mm x 100 µm + 31.5 cm x 50 µm Reprosil-Pur C18-AQ 5/3 µm 120 Å: 0%(10' @ 5 µl/min)-step-10%-3%/min-40%(0')-9%/min-85%(0')
fl10967	Unknown Sample	TM147 TTd 50°C ID 0014 3	TTd-C1 50 °C replicate 3	NA	NA		NA	NA	NA	Response Low	0.078105	Area	39.0525		2.85169e+06	1.0759e+06	3.6511e+07	6.18091e+06	17.8254	1.00425	-0.0753868	INF	17.7926	17.8572	0	0	BB	5	3	1	2020-06-25 22:42:00	30.0002		D:\Thomas\TM147\TM147_TTdpeptidesv1	1	2	0	0	1	1	1						20 mm x 100 µm + 31.5 cm x 50 µm Reprosil-Pur C18-AQ 5/3 µm 120 Å: 0%(10' @ 5 µl/min)-step-10%-3%/min-40%(0')-9%/min-85%(0')
fl10968	Unknown Sample	TM147 TTd 50°C ID TET01-61 1	TTd-A1.2 50 °C replicate 1	NA	NA		NA	NA	NA	Response Low	0.204193	Area	102.096		3.73602e+06	1.24263e+06	1.82965e+07	4.89494e+06	17.7625	1.0007	-0.0125025	INF	17.6274	17.9315	0	0	MB	5	3	1	2020-06-25 23:12:50	30		D:\Thomas\TM147\TM147_TTdpeptidesv1	1	2	0	0	1	1	1						20 mm x 100 µm + 31.5 cm x 50 µm Reprosil-Pur C18-AQ 5/3 µm 120 Å: 0%(10' @ 5 µl/min)-step-10%-3%/min-40%(0')-9%/min-85%(0')
fl10969	Unknown Sample	TM147 TTd 50°C ID TET01-61 2	TTd-A1.2 50 °C replicate 2	NA	NA		NA	NA	NA	Response Low	0.196462	Area	98.2309		2.0612e+06	673362	1.04916e+07	3.26065e+06	17.7583	1.00047	-0.00825769	INF	17.6368	17.8783	0	0	MB	5	3	1	2020-06-25 23:43:40	30		D:\Thomas\TM147\TM147_TTdpeptidesv1	1	2	0	0	1	1	1						20 mm x 100 µm + 31.5 cm x 50 µm Reprosil-Pur C18-AQ 5/3 µm 120 Å: 0%(10' @ 5 µl/min)-step-10%-3%/min-40%(0')-9%/min-85%(0')
fl10970	Unknown Sample	TM147 TTd 50°C ID TET01-61 3	TTd-A1.2 50 °C replicate 3	NA	NA		NA	NA	NA	Response Low	0.142409	Area	71.2044		1.48402e+06	511599	1.04208e+07	2.55791e+06	17.6568	0.994751	0.0931703	INF	17.5409	17.7575	0	0	MB	5	3	1	2020-06-26 00:14:29	30		D:\Thomas\TM147\TM147_TTdpeptidesv1	1	2	0	0	1	1	1						20 mm x 100 µm + 31.5 cm x 50 µm Reprosil-Pur C18-AQ 5/3 µm 120 Å: 0%(10' @ 5 µl/min)-step-10%-3%/min-40%(0')-9%/min-85%(0')
fl10971	Unknown Sample	TM147 TTd 4°C ID 0911 batch 4-1-07/18 1	TTd-B5 4 °C replicate 1	NA	NA		NA	NA	NA	Response Low	0.00592079	Area	2.9604		280530	136382	4.73805e+07	6.53801e+06	17.531	0.98766	0.219035	INF	17.4992	17.565	0	0	BB	5	3	1	2020-06-26 00:45:21	30		D:\Thomas\TM147\TM147_TTdpeptidesv1	1	2	0	0	1	1	1						20 mm x 100 µm + 31.5 cm x 50 µm Reprosil-Pur C18-AQ 5/3 µm 120 Å: 0%(10' @ 5 µl/min)-step-10%-3%/min-40%(0')-9%/min-85%(0')
fl10972	Unknown Sample	TM147 TTd 4°C ID 0911 batch 4-1-07/18 2	TTd-B5 4 °C replicate 2	NA	NA		NA	NA	NA	Response Low	0.00303233	Area	1.51616		143860	98261.4	4.74422e+07	6.32561e+06	17.4268	0.981789	0.323247	INF	17.3087	17.6003	0	0	MB	5	3	1	2020-06-26 01:16:09	30		D:\Thomas\TM147\TM147_TTdpeptidesv1	1	2	0	0	1	1	1						20 mm x 100 µm + 31.5 cm x 50 µm Reprosil-Pur C18-AQ 5/3 µm 120 Å: 0%(10' @ 5 µl/min)-step-10%-3%/min-40%(0')-9%/min-85%(0')
fl10973	Unknown Sample	TM147 TTd 4°C ID 0911 batch 4-1-07/18 3	TTd-B5 4 °C replicate 3	NA	NA		NA	NA	NA	Response Low	0.00607382	Area	3.03691		291244	149099	4.79506e+07	6.06639e+06	17.8421	1.00519	-0.0921405	INF	17.689	18.1015	0	0	MB	5	3	1	2020-06-26 01:46:58	30.0007		D:\Thomas\TM147\TM147_TTdpeptidesv1	1	2	0	0	1	1	1						20 mm x 100 µm + 31.5 cm x 50 µm Reprosil-Pur C18-AQ 5/3 µm 120 Å: 0%(10' @ 5 µl/min)-step-10%-3%/min-40%(0')-9%/min-85%(0')
fl10974	Unknown Sample	TM147 TTd 55°C ID 0015 1	TTd-B1.1 55 °C replicate 1	NA	NA		NA	NA	NA	Response Low	0.245578	Area	122.789		9.42144e+06	3.18939e+06	3.83643e+07	5.34053e+06	17.636	0.993578	0.113996	INF	17.6202	17.7105	0	0	BB	5	3	1	2020-06-26 02:17:49	30		D:\Thomas\TM147\TM147_TTdpeptidesv1	1	2	0	0	1	1	1						20 mm x 100 µm + 31.5 cm x 50 µm Reprosil-Pur C18-AQ 5/3 µm 120 Å: 0%(10' @ 5 µl/min)-step-10%-3%/min-40%(0')-9%/min-85%(0')
fl10975	Unknown Sample	TM147 TTd 55°C ID 0015 2	TTd-B1.1 55 °C replicate 2	NA	NA		NA	NA	NA	Response Low	0.32175	Area	160.875		9.51445e+06	3.82092e+06	2.95709e+07	5.90492e+06	17.6772	0.995896	0.0728455	INF	17.6498	17.7408	0	0	BB	5	3	1	2020-06-26 02:48:41	30		D:\Thomas\TM147\TM147_TTdpeptidesv1	1	2	0	0	1	1	1						20 mm x 100 µm + 31.5 cm x 50 µm Reprosil-Pur C18-AQ 5/3 µm 120 Å: 0%(10' @ 5 µl/min)-step-10%-3%/min-40%(0')-9%/min-85%(0')
fl10976	Unknown Sample	TM147 TTd 55°C ID 0015 3	TTd-B1.1 55 °C replicate 3	NA	NA		NA	NA	NA	Response Low	0.26617	Area	133.085		1.25326e+07	3.60341e+06	4.70849e+07	5.92901e+06	17.7609	1.00061	-0.0108941	INF	17.7451	17.8352	0	0	BB	5	3	1	2020-06-26 03:19:32	30		D:\Thomas\TM147\TM147_TTdpeptidesv1	1	2	0	0	1	1	1						20 mm x 100 µm + 31.5 cm x 50 µm Reprosil-Pur C18-AQ 5/3 µm 120 Å: 0%(10' @ 5 µl/min)-step-10%-3%/min-40%(0')-9%/min-85%(0')
fl10977	Unknown Sample	TM147 TTd 55°C ID 0014 1	TTd-C1 55 °C replicate 1	NA	NA		NA	NA	NA	Response Low	0.269998	Area	134.999		5.40437e+06	1.54395e+06	2.00163e+07	3.44966e+06	17.6218	0.992779	0.128179	INF	17.5707	17.6889	0	0	BB	5	3	1	2020-06-26 03:50:23	30		D:\Thomas\TM147\TM147_TTdpeptidesv1	1	2	0	0	1	1	1						20 mm x 100 µm + 31.5 cm x 50 µm Reprosil-Pur C18-AQ 5/3 µm 120 Å: 0%(10' @ 5 µl/min)-step-10%-3%/min-40%(0')-9%/min-85%(0')
fl10978	Unknown Sample	TM147 TTd 55°C ID 0014 2	TTd-C1 55 °C replicate 2	NA	NA		NA	NA	NA	Response Low	0.241339	Area	120.67		6.19446e+06	2.33348e+06	2.5667e+07	5676008	17.7811	1.00175	-0.0310802	INF	17.7463	17.8469	0	0	BB	5	3	1	2020-06-26 04:21:13	30		D:\Thomas\TM147\TM147_TTdpeptidesv1	1	2	0	0	1	1	1						20 mm x 100 µm + 31.5 cm x 50 µm Reprosil-Pur C18-AQ 5/3 µm 120 Å: 0%(10' @ 5 µl/min)-step-10%-3%/min-40%(0')-9%/min-85%(0')
fl10979	Unknown Sample	TM147 TTd 55°C ID 0014 3	TTd-C1 55 °C replicate 3	NA	NA		NA	NA	NA	Response Low	0.233336	Area	116.668		5.20964e+06	1.92833e+06	2.23268e+07	4.38833e+06	17.5183	0.986949	0.231657	INF	17.4846	17.5987	0	0	BB	5	3	1	2020-06-26 04:52:04	30		D:\Thomas\TM147\TM147_TTdpeptidesv1	1	2	0	0	1	1	1						20 mm x 100 µm + 31.5 cm x 50 µm Reprosil-Pur C18-AQ 5/3 µm 120 Å: 0%(10' @ 5 µl/min)-step-10%-3%/min-40%(0')-9%/min-85%(0')
fl10980	Unknown Sample	TM147 TTd 55°C ID TET01-61 1	TTd-A1.2 55 °C replicate 1	NA	NA		NA	NA	NA	Response Low	0.695592	Area	347.796		6.38058e+06	2.03943e+06	9.17288e+06	2.95252e+06	17.3176	0.975641	0.432364	INF	17.1459	17.5382	0	0	MB	5	3	1	2020-06-26 05:22:54	30		D:\Thomas\TM147\TM147_TTdpeptidesv1	1	2	0	0	1	1	1						20 mm x 100 µm + 31.5 cm x 50 µm Reprosil-Pur C18-AQ 5/3 µm 120 Å: 0%(10' @ 5 µl/min)-step-10%-3%/min-40%(0')-9%/min-85%(0')
fl10981	Unknown Sample	TM147 TTd 55°C ID TET01-61 2	TTd-A1.2 55 °C replicate 2	NA	NA		NA	NA	NA	Response Low	0.719361	Area	359.681		7.94171e+06	2045302	1.104e+07	5.48767e+06	17.3907	0.979755	0.359348	INF	17.2367	17.5233	0	0	MB	5	3	1	2020-06-26 05:53:45	30.0005		D:\Thomas\TM147\TM147_TTdpeptidesv1	1	2	0	0	1	1	1						20 mm x 100 µm + 31.5 cm x 50 µm Reprosil-Pur C18-AQ 5/3 µm 120 Å: 0%(10' @ 5 µl/min)-step-10%-3%/min-40%(0')-9%/min-85%(0')
fl10982	Unknown Sample	TM147 TTd 55°C ID TET01-61 3	TTd-A1.2 55 °C replicate 3	NA	NA		NA	NA	NA	Response Low	0.507531	Area	253.765		7.26469e+06	2.23165e+06	1.43138e+07	3.02705e+06	17.8867	1.0077	-0.136722	INF	17.7285	18.1221	0	0	MB	5	3	1	2020-06-26 06:24:34	30		D:\Thomas\TM147\TM147_TTdpeptidesv1	1	2	0	0	1	1	1						20 mm x 100 µm + 31.5 cm x 50 µm Reprosil-Pur C18-AQ 5/3 µm 120 Å: 0%(10' @ 5 µl/min)-step-10%-3%/min-40%(0')-9%/min-85%(0')
fl10983	Unknown Sample	TM147 TTd Batch 1-1-09/16 pos control 55 °C 1	TTd-B1PC 55 °C replicate 1	NA	NA		NA	NA	NA	Response Low	0.159428	Area	79.7142		7.57664e+06	3.69235e+06	4.75238e+07	7.05685e+06	17.878	1.00721	-0.128002	INF	17.8653	17.9284	0	0	BB	5	3	1	2020-06-26 06:55:23	30.0002		D:\Thomas\TM147\TM147_TTdpeptidesv1	1	2	0	0	1	1	1						20 mm x 100 µm + 31.5 cm x 50 µm Reprosil-Pur C18-AQ 5/3 µm 120 Å: 0%(10' @ 5 µl/min)-step-10%-3%/min-40%(0')-9%/min-85%(0')
fl10984	Unknown Sample	TM147 TTd Batch 1-1-09/16 pos control 55 °C 2	TTd-B1PC 55 °C replicate 2	NA	NA		NA	NA	NA	Response Low	0.189765	Area	94.8823		8.90232e+06	3.61037e+06	4.69124e+07	7.00157e+06	17.8832	1.00751	-0.133237	INF	17.8755	17.9439	0	0	BB	5	3	1	2020-06-26 07:26:11	30		D:\Thomas\TM147\TM147_TTdpeptidesv1	1	2	0	0	1	1	1						20 mm x 100 µm + 31.5 cm x 50 µm Reprosil-Pur C18-AQ 5/3 µm 120 Å: 0%(10' @ 5 µl/min)-step-10%-3%/min-40%(0')-9%/min-85%(0')
fl10985	Unknown Sample	TM147 TTd Batch 1-1-09/16 pos control 55 °C 3	TTd-B1PC 55 °C replicate 3	NA	NA		NA	NA	NA	Response Low	0.212567	Area	106.284		4.72394e+06	1.88272e+06	2.22233e+07	3.68496e+06	17.7919	1.00236	-0.0419015	INF	17.7634	17.8399	0	0	BB	5	3	1	2020-06-26 07:57:01	30		D:\Thomas\TM147\TM147_TTdpeptidesv1	1	2	0	0	1	1	1						20 mm x 100 µm + 31.5 cm x 50 µm Reprosil-Pur C18-AQ 5/3 µm 120 Å: 0%(10' @ 5 µl/min)-step-10%-3%/min-40%(0')-9%/min-85%(0')
fl10986	Unknown Sample	TM147 TTd 60°C ID 0015 1	TTd-B1.1 60 °C replicate 1	NA	NA		NA	NA	NA	Response Low	0.460084	Area	230.042		2.13339e+07	6.12626e+06	4.63696e+07	7.50796e+06	17.951	1.01133	-0.201022	INF	17.8996	17.9996	0	0	BB	5	3	1	2020-06-26 08:27:53	30		D:\Thomas\TM147\TM147_TTdpeptidesv1	1	2	0	0	1	1	1						20 mm x 100 µm + 31.5 cm x 50 µm Reprosil-Pur C18-AQ 5/3 µm 120 Å: 0%(10' @ 5 µl/min)-step-10%-3%/min-40%(0')-9%/min-85%(0')
fl10987	Unknown Sample	TM147 TTd 60°C ID 0015 2	TTd-B1.1 60 °C replicate 2	NA	NA		NA	NA	NA	Response Low	0.402569	Area	201.285		1.00186e+07	2.59814e+06	2.48867e+07	3.31711e+06	17.8719	1.00687	-0.121881	INF	17.8259	17.9371	0	0	BB	5	3	1	2020-06-26 08:58:44	30		D:\Thomas\TM147\TM147_TTdpeptidesv1	1	2	0	0	1	1	1						20 mm x 100 µm + 31.5 cm x 50 µm Reprosil-Pur C18-AQ 5/3 µm 120 Å: 0%(10' @ 5 µl/min)-step-10%-3%/min-40%(0')-9%/min-85%(0')
fl10988	Unknown Sample	TM147 TTd 60°C ID 0015 3	TTd-B1.1 60 °C replicate 3	NA	NA		NA	NA	NA	Response Low	0.434683	Area	217.342		2.21917e+07	5.83754e+06	5.10525e+07	7.35607e+06	17.9197	1.00956	-0.169717	INF	17.8693	18.0018	0	0	BB	5	3	1	2020-06-26 09:29:34	30		D:\Thomas\TM147\TM147_TTdpeptidesv1	1	2	0	0	1	1	1						20 mm x 100 µm + 31.5 cm x 50 µm Reprosil-Pur C18-AQ 5/3 µm 120 Å: 0%(10' @ 5 µl/min)-step-10%-3%/min-40%(0')-9%/min-85%(0')
fl10989	Unknown Sample	TM147 TTd 60°C ID 0014 1	TTd-C1 60 °C replicate 1	NA	NA		NA	NA	NA	Response Low	0.330556	Area	165.278		8.37343e+06	2.21129e+06	2.53314e+07	4.33703e+06	17.9803	1.01298	-0.230328	INF	17.931	18.0602	0	0	BB	5	3	1	2020-06-26 10:00:24	30		D:\Thomas\TM147\TM147_TTdpeptidesv1	1	2	0	0	1	1	1						20 mm x 100 µm + 31.5 cm x 50 µm Reprosil-Pur C18-AQ 5/3 µm 120 Å: 0%(10' @ 5 µl/min)-step-10%-3%/min-40%(0')-9%/min-85%(0')
fl10990	Unknown Sample	TM147 TTd 60°C ID 0014 2	TTd-C1 60 °C replicate 2	NA	NA		NA	NA	NA	Response Low	0.244818	Area	122.409		1.00099e+07	3.60651e+06	4.0887e+07	7.09907e+06	17.9291	1.01009	-0.179116	INF	17.8941	17.997	0	0	BB	5	3	1	2020-06-26 10:31:15	30		D:\Thomas\TM147\TM147_TTdpeptidesv1	1	2	0	0	1	1	1						20 mm x 100 µm + 31.5 cm x 50 µm Reprosil-Pur C18-AQ 5/3 µm 120 Å: 0%(10' @ 5 µl/min)-step-10%-3%/min-40%(0')-9%/min-85%(0')
fl10991	Unknown Sample	TM147 TTd 60°C ID 0014 3	TTd-C1 60 °C replicate 3	NA	NA		NA	NA	NA	Response Low	0.292605	Area	146.302		1.26791e+07	3.28202e+06	4.33319e+07	6.56678e+06	17.954	1.01149	-0.204	INF	17.6477	18.1379	0	0	MB	5	3	1	2020-06-26 11:02:06	30		D:\Thomas\TM147\TM147_TTdpeptidesv1	1	2	0	0	1	1	1						20 mm x 100 µm + 31.5 cm x 50 µm Reprosil-Pur C18-AQ 5/3 µm 120 Å: 0%(10' @ 5 µl/min)-step-10%-3%/min-40%(0')-9%/min-85%(0')
fl10992	Unknown Sample	TM147 TTd 60°C ID TET01-61 1	TTd-A1.2 60 °C replicate 1	NA	NA		NA	NA	NA	Response Low	0.769849	Area	384.924		1.07908e+07	2.58813e+06	1.40167e+07	4.17338e+06	17.8933	1.00807	-0.143302	INF	17.7443	18.1293	0	0	MB	5	3	1	2020-06-26 11:32:55	30		D:\Thomas\TM147\TM147_TTdpeptidesv1	1	2	0	0	1	1	1						20 mm x 100 µm + 31.5 cm x 50 µm Reprosil-Pur C18-AQ 5/3 µm 120 Å: 0%(10' @ 5 µl/min)-step-10%-3%/min-40%(0')-9%/min-85%(0')
fl10993	Unknown Sample	TM147 TTd 60°C ID TET01-61 2	TTd-A1.2 60 °C replicate 2	NA	NA		NA	NA	NA	Response Low	0.8871	Area	443.55		1.19154e+07	3.44802e+06	1.34318e+07	3.75674e+06	17.9352	1.01043	-0.185175	INF	17.6633	17.9853	0	0	MB	5	3	1	2020-06-26 12:03:44	30		D:\Thomas\TM147\TM147_TTdpeptidesv1	1	2	0	0	1	1	1						20 mm x 100 µm + 31.5 cm x 50 µm Reprosil-Pur C18-AQ 5/3 µm 120 Å: 0%(10' @ 5 µl/min)-step-10%-3%/min-40%(0')-9%/min-85%(0')
fl10994	Unknown Sample	TM147 TTd 60°C ID TET01-61 3	TTd-A1.2 60 °C replicate 3	NA	NA		NA	NA	NA	Response Low	0.749762	Area	374.881		8.65065e+06	2.46544e+06	1.15379e+07	2.81799e+06	17.9952	1.01381	-0.2452	INF	17.6909	18.0472	0	0	MB	5	3	1	2020-06-26 12:34:33	30		D:\Thomas\TM147\TM147_TTdpeptidesv1	1	2	0	0	1	1	1						20 mm x 100 µm + 31.5 cm x 50 µm Reprosil-Pur C18-AQ 5/3 µm 120 Å: 0%(10' @ 5 µl/min)-step-10%-3%/min-40%(0')-9%/min-85%(0')
fl10995	Unknown Sample		DTd 4 °C replicate 1	NA	NF		NF	NA	NF	Not Found	NF	Area	#VALUE!		NF	NF	3.49281e+07	6.933e+06	NF	NF	NF	NF	NF	NF	NF	NF	NF	5	3	1	2020-06-26 13:05:21	30		D:\Thomas\TM147\TM147_TTdpeptidesv1	1	2	0	0	0	0	1
fl10996	Unknown Sample		DTd 4 °C replicate 2	NA	NF		NF	NA	NF	Not Found	NF	Area	#VALUE!		NF	NF	2.88128e+07	4.98502e+06	NF	NF	NF	NF	NF	NF	NF	NF	NF	5	3	1	2020-06-26 13:36:15	30		D:\Thomas\TM147\TM147_TTdpeptidesv1	1	2	0	0	0	0	1
fl10997	Unknown Sample		DTd 4 °C replicate 3	NA	NF		NF	NA	NF	Not Found	NF	Area	#VALUE!		NF	NF	5.00124e+07	6.1411e+06	NF	NF	NF	NF	NF	NF	NF	NF	NF	5	3	1	2020-06-26 14:07:04	30		D:\Thomas\TM147\TM147_TTdpeptidesv1	1	2	0	0	0	0	1
fl10998	Unknown Sample	TM147 TTd 65°C ID 0015 1	TTd-B1.1 65 °C replicate 1	NA	NA		NA	NA	NA	Response Low	0.760423	Area	380.211		3.99601e+07	7.38785e+06	5.25499e+07	6.75602e+06	17.9209	1.00963	-0.1709	INF	17.6213	18.0178	0	0	MB	5	3	1	2020-06-26 14:37:55	30		D:\Thomas\TM147\TM147_TTdpeptidesv1	1	2	0	0	1	1	1						20 mm x 100 µm + 31.5 cm x 50 µm Reprosil-Pur C18-AQ 5/3 µm 120 Å: 0%(10' @ 5 µl/min)-step-10%-3%/min-40%(0')-9%/min-85%(0')
fl10999	Unknown Sample	TM147 TTd 65°C ID 0015 2	TTd-B1.1 65 °C replicate 2	NA	NA		NA	NA	NA	Response Low	0.895708	Area	447.854		3.25448e+07	6066526	3.63342e+07	5.6202e+06	17.9194	1.00955	-0.169424	INF	17.6483	18.0024	0	0	MB	5	3	1	2020-06-26 15:08:45	30		D:\Thomas\TM147\TM147_TTdpeptidesv1	1	2	0	0	1	1	1						20 mm x 100 µm + 31.5 cm x 50 µm Reprosil-Pur C18-AQ 5/3 µm 120 Å: 0%(10' @ 5 µl/min)-step-10%-3%/min-40%(0')-9%/min-85%(0')
fl11000	Unknown Sample	TM147 TTd 65°C ID 0015 3	TTd-B1.1 65 °C replicate 3	NA	NA		NA	NA	NA	Response Low	0.801526	Area	400.763		2.31941e+07	3.93842e+06	2.89375e+07	3.75342e+06	17.9285	1.01006	-0.178485	INF	17.631	18.1634	0	0	MB	5	3	1	2020-06-26 15:39:36	30.0008		D:\Thomas\TM147\TM147_TTdpeptidesv1	1	2	0	0	1	1	1						20 mm x 100 µm + 31.5 cm x 50 µm Reprosil-Pur C18-AQ 5/3 µm 120 Å: 0%(10' @ 5 µl/min)-step-10%-3%/min-40%(0')-9%/min-85%(0')
fl11001	Unknown Sample	TM147 TTd 65°C ID 0014 1	TTd-C1 65 °C replicate 1	NA	NA		NA	NA	NA	Response Low	0.476153	Area	238.077		1.98393e+07	4.01474e+06	4.16657e+07	6.77195e+06	17.932	1.01025	-0.181952	INF	17.6507	18.0303	0	0	MB	5	3	1	2020-06-26 16:10:27	30		D:\Thomas\TM147\TM147_TTdpeptidesv1	1	2	0	0	1	1	1						20 mm x 100 µm + 31.5 cm x 50 µm Reprosil-Pur C18-AQ 5/3 µm 120 Å: 0%(10' @ 5 µl/min)-step-10%-3%/min-40%(0')-9%/min-85%(0')
fl11002	Unknown Sample	TM147 TTd 65°C ID 0014 2	TTd-C1 65 °C replicate 2	NA	NA		NA	NA	NA	Response Low	0.473571	Area	236.785		1.47741e+07	3.72413e+06	3.11972e+07	6.28251e+06	17.8935	1.00808	-0.143482	INF	17.6113	18.008	-19225.1	0	MB	5	3	1	2020-06-26 16:41:16	30		D:\Thomas\TM147\TM147_TTdpeptidesv1	1	2	0	0	1	1	1						20 mm x 100 µm + 31.5 cm x 50 µm Reprosil-Pur C18-AQ 5/3 µm 120 Å: 0%(10' @ 5 µl/min)-step-10%-3%/min-40%(0')-9%/min-85%(0')
fl11003	Unknown Sample	TM147 TTd 65°C ID 0014 3	TTd-C1 65 °C replicate 3	NA	NA		NA	NA	NA	Response Low	0.482015	Area	241.007		1.79072e+07	3.63703e+06	3.71506e+07	5.69093e+06	17.625	0.992957	0.12502	INF	17.3725	17.7622	0	0	MB	5	3	1	2020-06-26 17:12:04	30.0082		D:\Thomas\TM147\TM147_TTdpeptidesv1	1	2	0	0	1	1	1						20 mm x 100 µm + 31.5 cm x 50 µm Reprosil-Pur C18-AQ 5/3 µm 120 Å: 0%(10' @ 5 µl/min)-step-10%-3%/min-40%(0')-9%/min-85%(0')
fl11004	Unknown Sample	TM147 TTd 65°C ID TET01-61 1	TTd-A1.2 65 °C replicate 1	NA	NA		NA	NA	NA	Response Low	1.18388	Area	591.939		2.28664e+07	4.75547e+06	1.93148e+07	4.35348e+06	17.953	1.01144	-0.202994	INF	17.6248	18.1048	0	0	MB	5	3	1	2020-06-26 17:42:53	30.0064		D:\Thomas\TM147\TM147_TTdpeptidesv1	1	2	0	0	1	1	1						20 mm x 100 µm + 31.5 cm x 50 µm Reprosil-Pur C18-AQ 5/3 µm 120 Å: 0%(10' @ 5 µl/min)-step-10%-3%/min-40%(0')-9%/min-85%(0')
fl11005	Unknown Sample	TM147 TTd 65°C ID TET01-61 2	TTd-A1.2 65 °C replicate 2	NA	NA		NA	NA	NA	Response Low	1.03921	Area	519.605		2.15156e+07	5.04941e+06	2.07038e+07	5.27728e+06	17.8965	1.00825	-0.146455	INF	17.6082	17.9791	-26057.8	0	MB	5	3	1	2020-06-26 18:13:42	30		D:\Thomas\TM147\TM147_TTdpeptidesv1	1	2	0	0	1	1	1						20 mm x 100 µm + 31.5 cm x 50 µm Reprosil-Pur C18-AQ 5/3 µm 120 Å: 0%(10' @ 5 µl/min)-step-10%-3%/min-40%(0')-9%/min-85%(0')
fl11006	Unknown Sample	TM147 TTd 65°C ID TET01-61 3	TTd-A1.2 65 °C replicate 3	NA	NA		NA	NA	NA	Response Low	1.12725	Area	563.625		2.41722e+07	4.35461e+06	2.14436e+07	4.56119e+06	17.9696	1.01237	-0.219577	INF	17.6973	18.0375	-22469.6	0	MB	5	3	1	2020-06-26 18:44:31	30.0007		D:\Thomas\TM147\TM147_TTdpeptidesv1	1	2	0	0	1	1	1						20 mm x 100 µm + 31.5 cm x 50 µm Reprosil-Pur C18-AQ 5/3 µm 120 Å: 0%(10' @ 5 µl/min)-step-10%-3%/min-40%(0')-9%/min-85%(0')
fl11007	Unknown Sample	TM147 TTd 4 °C ID 0015_2 1	TTd-B1.2 4 °C replicate 1	NA	NA		NA	NA	NA	Response Low	0.0166929	Area	8.34646		674970	235609	4.04345e+07	5.63831e+06	17.946	1.01104	-0.195952	INF	17.9168	17.9893	0	0	BB	5	3	1	2020-06-26 19:15:22	30		D:\Thomas\TM147\TM147_TTdpeptidesv1	1	2	0	0	1	1	1						20 mm x 100 µm + 31.5 cm x 50 µm Reprosil-Pur C18-AQ 5/3 µm 120 Å: 0%(10' @ 5 µl/min)-step-10%-3%/min-40%(0')-9%/min-85%(0')
fl11008	Unknown Sample	TM147 TTd 4 °C ID 0015_2 2	TTd-B1.2 4 °C replicate 2	NA	NA		NA	NA	NA	Response Low	0.00980617	Area	4.90309		395144	204930	4.02954e+07	5.79835e+06	17.9077	1.00889	-0.157745	INF	17.8399	18.0323	0	0	BM	5	3	1	2020-06-26 19:46:12	30		D:\Thomas\TM147\TM147_TTdpeptidesv1	1	2	0	0	1	1	1						20 mm x 100 µm + 31.5 cm x 50 µm Reprosil-Pur C18-AQ 5/3 µm 120 Å: 0%(10' @ 5 µl/min)-step-10%-3%/min-40%(0')-9%/min-85%(0')
fl11009	Unknown Sample	TM147 TTd 4 °C ID 0015_2 3	TTd-B1.2 4 °C replicate 3	NA	NA		NA	NA	NA	Response Low	0.0141042	Area	7.05208		552067	192910	3.91421e+07	5.56053e+06	17.8857	1.00764	-0.135652	INF	17.8511	17.9347	0	0	BB	5	3	1	2020-06-26 20:17:02	30		D:\Thomas\TM147\TM147_TTdpeptidesv1	1	2	0	0	1	1	1						20 mm x 100 µm + 31.5 cm x 50 µm Reprosil-Pur C18-AQ 5/3 µm 120 Å: 0%(10' @ 5 µl/min)-step-10%-3%/min-40%(0')-9%/min-85%(0')
Created By:
User Name		Full Name		Date
FUN-LAB-MS		FUN-LAB-MS		6/29/2020 1:07:01 PM

## Sheet: EDDNITLK_
Component Name		Curve Index	Weighting Index	Origin Index	Equation
EDDNITLK*		Average RF	Equal	Ignore	Average Response Factor = 3.23629e+007 %RSD = 39.1
Filename	Sample Type	Sample Name	Sample ID	Exp Amt	Calc Amt	Units	%Diff	Level	%RSD-AMT	Peak Status	Response Ratio	Response Type	Equation	Area	Height	ISTD Area	ISTD Ht	RT	Rel RT	Del RT	S/N	Start Time	End Time	Start Height	End Height	Integ Code	Search Window	Threshold	Smooth	Acq Date	Duration	Exp Method	Proc Method	Vial	Inj Vol	Sample Wt	Sample Vol	ISTD Base Amt	ISTD Calc Amt	Dilution Factor	Study	Client	Laboratory	Company	Phone	Comment
fl10926	Unknown Sample	TM147 TTd 4°C ID 0015 1	TTd-B1.1 4 °C replicate 1	NA	NA		NA	NA	NA		NA	NA	Average Response Factor = 3.23629e+007	3.18392e+07	3.99294e+06	NA	NA	17.7522	1.00013	-0.00222699	INF	17.6103	17.9171	0	0	BB	60	200	1	2020-06-25 01:32:11	0		D:\Thomas\TM147\TM147_TTdpeptidesv1	1	2	0	0	NA	NA	1						20 mm x 100 µm + 31.5 cm x 50 µm Reprosil-Pur C18-AQ 5/3 µm 120 Å: 0%(10' @ 5 µl/min)-step-10%-3%/min-40%(0')-9%/min-85%(0')
fl10927	Unknown Sample	TM147 TTd 4°C ID 0015 2	TTd-B1.1 4 °C replicate 2	NA	NA		NA	NA	NA		NA	NA		5.08944e+07	7.59629e+06	NA	NA	17.7731	1.0013	-0.0231291	INF	17.6434	17.9195	0	0	BB	60	200	1	2020-06-25 02:02:59	30		D:\Thomas\TM147\TM147_TTdpeptidesv1	1	2	0	0	NA	NA	1						20 mm x 100 µm + 31.5 cm x 50 µm Reprosil-Pur C18-AQ 5/3 µm 120 Å: 0%(10' @ 5 µl/min)-step-10%-3%/min-40%(0')-9%/min-85%(0')
fl10928	Unknown Sample	TM147 TTd 4°C ID 0015 3	TTd-B1.1 4 °C replicate 3	NA	NA		NA	NA	NA		NA	NA		2.89078e+07	4.20443e+06	NA	NA	17.7215	0.998397	0.0284505	INF	17.472	17.8682	0	0	MB	60	200	1	2020-06-25 02:33:48	30		D:\Thomas\TM147\TM147_TTdpeptidesv1	1	2	0	0	NA	NA	1						20 mm x 100 µm + 31.5 cm x 50 µm Reprosil-Pur C18-AQ 5/3 µm 120 Å: 0%(10' @ 5 µl/min)-step-10%-3%/min-40%(0')-9%/min-85%(0')
fl10929	Unknown Sample	TM147 TTd 4°C ID 0014 1	TTd-C1 4 °C replicate 1	NA	NA		NA	NA	NA		NA	NA		4.62475e+07	6.20091e+06	NA	NA	17.6462	0.994149	0.103849	INF	17.3413	17.8627	0	0	MB	60	200	1	2020-06-25 03:04:36	30.0007		D:\Thomas\TM147\TM147_TTdpeptidesv1	1	2	0	0	NA	NA	1						20 mm x 100 µm + 31.5 cm x 50 µm Reprosil-Pur C18-AQ 5/3 µm 120 Å: 0%(10' @ 5 µl/min)-step-10%-3%/min-40%(0')-9%/min-85%(0')
fl10930	Unknown Sample	TM147 TTd 4°C ID 0014 2	TTd-C1 4 °C replicate 2	NA	NA		NA	NA	NA		NA	NA		5.2783e+07	7.47051e+06	NA	NA	17.629	0.993181	0.121038	INF	17.3437	18.0631	0	12187.3	MB	60	200	1	2020-06-25 03:35:28	30		D:\Thomas\TM147\TM147_TTdpeptidesv1	1	2	0	0	NA	NA	1						20 mm x 100 µm + 31.5 cm x 50 µm Reprosil-Pur C18-AQ 5/3 µm 120 Å: 0%(10' @ 5 µl/min)-step-10%-3%/min-40%(0')-9%/min-85%(0')
fl10931	Unknown Sample	TM147 TTd 4°C ID 0014 3	TTd-C1 4 °C replicate 3	NA	NA		NA	NA	NA		NA	NA		5.04473e+07	6.95588e+06	NA	NA	17.6603	0.994944	0.0897455	INF	17.5067	17.8395	0	0	BB	60	200	1	2020-06-25 04:06:18	30		D:\Thomas\TM147\TM147_TTdpeptidesv1	1	2	0	0	NA	NA	1						20 mm x 100 µm + 31.5 cm x 50 µm Reprosil-Pur C18-AQ 5/3 µm 120 Å: 0%(10' @ 5 µl/min)-step-10%-3%/min-40%(0')-9%/min-85%(0')
fl10932	Unknown Sample	TM147 TTd 4°C ID TET01-61 1	TTd-A1.2 4 °C replicate 1	NA	NA		NA	NA	NA		NA	NA		4.20037e+07	6328215	NA	NA	17.6195	0.992649	0.130474	INF	17.484	17.8047	0	0	BB	60	200	1	2020-06-25 04:37:07	30		D:\Thomas\TM147\TM147_TTdpeptidesv1	1	2	0	0	NA	NA	1						20 mm x 100 µm + 31.5 cm x 50 µm Reprosil-Pur C18-AQ 5/3 µm 120 Å: 0%(10' @ 5 µl/min)-step-10%-3%/min-40%(0')-9%/min-85%(0')
fl10933	Unknown Sample	TM147 TTd 4°C ID TET01-61 2	TTd-A1.2 4 °C replicate 2	NA	NA		NA	NA	NA		NA	NA		2.31622e+07	4381030	NA	NA	17.6749	0.995771	0.0750565	INF	17.5272	17.8276	0	0	BB	60	200	1	2020-06-25 05:07:55	30.0004		D:\Thomas\TM147\TM147_TTdpeptidesv1	1	2	0	0	NA	NA	1						20 mm x 100 µm + 31.5 cm x 50 µm Reprosil-Pur C18-AQ 5/3 µm 120 Å: 0%(10' @ 5 µl/min)-step-10%-3%/min-40%(0')-9%/min-85%(0')
fl10934	Unknown Sample	TM147 TTd 4°C ID TET01-61 3	TTd-A1.2 4 °C replicate 3	NA	NA		NA	NA	NA		NA	NA		2.33735e+07	4.22863e+06	NA	NA	17.5793	0.990386	0.170654	INF	17.4454	17.7083	0	0	BB	60	200	1	2020-06-25 05:38:45	30.0001		D:\Thomas\TM147\TM147_TTdpeptidesv1	1	2	0	0	NA	NA	1						20 mm x 100 µm + 31.5 cm x 50 µm Reprosil-Pur C18-AQ 5/3 µm 120 Å: 0%(10' @ 5 µl/min)-step-10%-3%/min-40%(0')-9%/min-85%(0')
fl10935	Unknown Sample	TM147 TTd 4°C ID 0911 batch 1-1-07/18 1	TTd-B2 4 °C replicate 1	NA	NA		NA	NA	NA		NA	NA		3.0472e+07	4.64595e+06	NA	NA	17.5546	0.988992	0.195389	INF	17.3632	17.8565	0	0	MB	60	200	1	2020-06-25 06:09:34	30.0008		D:\Thomas\TM147\TM147_TTdpeptidesv1	1	2	0	0	NA	NA	1						20 mm x 100 µm + 31.5 cm x 50 µm Reprosil-Pur C18-AQ 5/3 µm 120 Å: 0%(10' @ 5 µl/min)-step-10%-3%/min-40%(0')-9%/min-85%(0')
fl10936	Unknown Sample	TM147 TTd 4°C ID 0911 batch 1-1-07/18 2	TTd-B2 4 °C replicate 2	NA	NA		NA	NA	NA		NA	NA		3.30859e+07	5.00092e+06	NA	NA	17.5732	0.990042	0.176763	INF	17.3445	17.7518	0	0	MB	60	200	1	2020-06-25 06:40:24	30		D:\Thomas\TM147\TM147_TTdpeptidesv1	1	2	0	0	NA	NA	1						20 mm x 100 µm + 31.5 cm x 50 µm Reprosil-Pur C18-AQ 5/3 µm 120 Å: 0%(10' @ 5 µl/min)-step-10%-3%/min-40%(0')-9%/min-85%(0')
fl10937	Unknown Sample	TM147 TTd 4°C ID 0911 batch 1-1-07/18 3	TTd-B2 4 °C replicate 3	NA	NA		NA	NA	NA		NA	NA		3.67316e+07	5.59186e+06	NA	NA	17.5211	0.987104	0.228906	INF	17.3048	17.9081	0	0	MB	60	200	1	2020-06-25 07:11:15	30		D:\Thomas\TM147\TM147_TTdpeptidesv1	1	2	0	0	NA	NA	1						20 mm x 100 µm + 31.5 cm x 50 µm Reprosil-Pur C18-AQ 5/3 µm 120 Å: 0%(10' @ 5 µl/min)-step-10%-3%/min-40%(0')-9%/min-85%(0')
fl10938	Unknown Sample	TM147 TTd 37°C ID 0015 1	TTd-B1.1 37 °C replicate 1	NA	NA		NA	NA	NA		NA	NA		4.80779e+07	6.54245e+06	NA	NA	17.4313	0.982047	0.318659	INF	17.1555	18.0254	0	0	MB	60	200	1	2020-06-25 07:42:05	30		D:\Thomas\TM147\TM147_TTdpeptidesv1	1	2	0	0	NA	NA	1						20 mm x 100 µm + 31.5 cm x 50 µm Reprosil-Pur C18-AQ 5/3 µm 120 Å: 0%(10' @ 5 µl/min)-step-10%-3%/min-40%(0')-9%/min-85%(0')
fl10939	Unknown Sample	TM147 TTd 37°C ID 0015 2	TTd-B1.1 37 °C replicate 2	NA	NA		NA	NA	NA		NA	NA		3.28029e+07	4280099	NA	NA	17.4782	0.984685	0.271834	INF	17.2583	17.8346	0	0	MB	60	200	1	2020-06-25 08:12:56	30		D:\Thomas\TM147\TM147_TTdpeptidesv1	1	2	0	0	NA	NA	1						20 mm x 100 µm + 31.5 cm x 50 µm Reprosil-Pur C18-AQ 5/3 µm 120 Å: 0%(10' @ 5 µl/min)-step-10%-3%/min-40%(0')-9%/min-85%(0')
fl10940	Unknown Sample	TM147 TTd 37°C ID 0015 3	TTd-B1.1 37 °C replicate 3	NA	NA		NA	NA	NA		NA	NA		3.09305e+07	4.31056e+06	NA	NA	17.4023	0.980411	0.347707	INF	17.1518	17.7173	0	0	MB	60	200	1	2020-06-25 08:43:46	30		D:\Thomas\TM147\TM147_TTdpeptidesv1	1	2	0	0	NA	NA	1						20 mm x 100 µm + 31.5 cm x 50 µm Reprosil-Pur C18-AQ 5/3 µm 120 Å: 0%(10' @ 5 µl/min)-step-10%-3%/min-40%(0')-9%/min-85%(0')
fl10941	Unknown Sample	TM147 TTd 37°C ID 0014 1	TTd-C1 37 °C replicate 1	NA	NA		NA	NA	NA		NA	NA		4.1739e+07	5.98136e+06	NA	NA	17.3816	0.979246	0.368378	INF	17.0924	17.9176	0	0	MB	60	200	1	2020-06-25 09:14:33	30.0001		D:\Thomas\TM147\TM147_TTdpeptidesv1	1	2	0	0	NA	NA	1						20 mm x 100 µm + 31.5 cm x 50 µm Reprosil-Pur C18-AQ 5/3 µm 120 Å: 0%(10' @ 5 µl/min)-step-10%-3%/min-40%(0')-9%/min-85%(0')
fl10942	Unknown Sample	TM147 TTd 37°C ID 0014 2	TTd-C1 37 °C replicate 2	NA	NA		NA	NA	NA		NA	NA		4.06932e+07	5.77054e+06	NA	NA	17.2523	0.971959	0.497724	INF	16.9877	17.7752	0	39317.3	MB	60	200	1	2020-06-25 09:50:58	30		D:\Thomas\TM147\TM147_TTdpeptidesv1	1	2	0	0	NA	NA	1						20 mm x 100 µm + 31.5 cm x 50 µm Reprosil-Pur C18-AQ 5/3 µm 120 Å: 0%(10' @ 5 µl/min)-step-10%-3%/min-40%(0')-9%/min-85%(0')
fl10943	Unknown Sample	TM147 TTd 37°C ID 0014 3	TTd-C1 37 °C replicate 3	NA	NA		NA	NA	NA		NA	NA		2.22533e+07	3.51887e+06	NA	NA	17.073	0.96186	0.676993	INF	16.7391	17.676	0	33313.6	MB	60	200	1	2020-06-25 10:21:46	30.0002		D:\Thomas\TM147\TM147_TTdpeptidesv1	1	2	0	0	NA	NA	1						20 mm x 100 µm + 31.5 cm x 50 µm Reprosil-Pur C18-AQ 5/3 µm 120 Å: 0%(10' @ 5 µl/min)-step-10%-3%/min-40%(0')-9%/min-85%(0')
fl10944	Unknown Sample	TM147 TTd 37°C ID TET01-61 1	TTd-A1.2 37 °C replicate 1	NA	NA		NA	NA	NA		NA	NA		1.67724e+07	3.36351e+06	NA	NA	17.1871	0.968285	0.562944	INF	16.8601	17.363	-17369	0	MB	60	200	1	2020-06-25 10:52:35	30		D:\Thomas\TM147\TM147_TTdpeptidesv1	1	2	0	0	NA	NA	1						20 mm x 100 µm + 31.5 cm x 50 µm Reprosil-Pur C18-AQ 5/3 µm 120 Å: 0%(10' @ 5 µl/min)-step-10%-3%/min-40%(0')-9%/min-85%(0')
fl10945	Unknown Sample	TM147 TTd 37°C ID TET01-61 2	TTd-A1.2 37 °C replicate 2	NA	NA		NA	NA	NA		NA	NA		1.11592e+07	4.04513e+06	NA	NA	16.9868	0.957005	0.763161	INF	16.7572	17.2761	0	130035	MB	60	200	1	2020-06-25 11:23:23	30.0005		D:\Thomas\TM147\TM147_TTdpeptidesv1	1	2	0	0	NA	NA	1						20 mm x 100 µm + 31.5 cm x 50 µm Reprosil-Pur C18-AQ 5/3 µm 120 Å: 0%(10' @ 5 µl/min)-step-10%-3%/min-40%(0')-9%/min-85%(0')
fl10946	Unknown Sample	TM147 TTd 37°C ID TET01-61 3	TTd-A1.2 37 °C replicate 3	NA	NA		NA	NA	NA		NA	NA		1.68384e+07	4.07683e+06	NA	NA	16.9238	0.953455	0.826172	INF	16.7652	17.1779	0	46738.5	MB	60	200	1	2020-06-25 11:54:12	30.0007		D:\Thomas\TM147\TM147_TTdpeptidesv1	1	2	0	0	NA	NA	1						20 mm x 100 µm + 31.5 cm x 50 µm Reprosil-Pur C18-AQ 5/3 µm 120 Å: 0%(10' @ 5 µl/min)-step-10%-3%/min-40%(0')-9%/min-85%(0')
fl10947	Unknown Sample	TM147 TTd 4°C ID 0911 batch 2-1-07/18 1	TTd-B3 4 °C replicate 1	NA	NA		NA	NA	NA		NA	NA		4.31457e+07	5.69913e+06	NA	NA	17.3851	0.979444	0.364871	INF	17.1354	17.7369	0	0	MB	60	200	1	2020-06-25 12:25:00	30		D:\Thomas\TM147\TM147_TTdpeptidesv1	1	2	0	0	NA	NA	1						20 mm x 100 µm + 31.5 cm x 50 µm Reprosil-Pur C18-AQ 5/3 µm 120 Å: 0%(10' @ 5 µl/min)-step-10%-3%/min-40%(0')-9%/min-85%(0')
fl10948	Unknown Sample	TM147 TTd 4°C ID 0911 batch 2-1-07/18 2	TTd-B3 4 °C replicate 2	NA	NA		NA	NA	NA		NA	NA		4.29422e+07	5.6247e+06	NA	NA	17.3548	0.977737	0.395168	INF	16.9699	17.8745	0	83506.7	MB	60	200	1	2020-06-25 12:55:49	30		D:\Thomas\TM147\TM147_TTdpeptidesv1	1	2	0	0	NA	NA	1						20 mm x 100 µm + 31.5 cm x 50 µm Reprosil-Pur C18-AQ 5/3 µm 120 Å: 0%(10' @ 5 µl/min)-step-10%-3%/min-40%(0')-9%/min-85%(0')
fl10949	Unknown Sample	TM147 TTd 4°C ID 0911 batch 2-1-07/18 3	TTd-B3 4 °C replicate 3	NA	NA		NA	NA	NA		NA	NA		2.33463e+07	3.3134e+06	NA	NA	17.3353	0.976635	0.414727	INF	17.108	17.5619	0	0	MB	60	200	1	2020-06-25 13:26:37	30		D:\Thomas\TM147\TM147_TTdpeptidesv1	1	2	0	0	NA	NA	1						20 mm x 100 µm + 31.5 cm x 50 µm Reprosil-Pur C18-AQ 5/3 µm 120 Å: 0%(10' @ 5 µl/min)-step-10%-3%/min-40%(0')-9%/min-85%(0')
fl10950	Unknown Sample	TM147 TTd 45°C ID 0015 1	TTd-B1.1 45 °C replicate 1	NA	NA		NA	NA	NA		NA	NA		3.79796e+07	5.60105e+06	NA	NA	17.7778	1.00157	-0.0278263	INF	17.6245	17.8902	0	0	BB	60	200	1	2020-06-25 13:57:26	30		D:\Thomas\TM147\TM147_TTdpeptidesv1	1	2	0	0	NA	NA	1						20 mm x 100 µm + 31.5 cm x 50 µm Reprosil-Pur C18-AQ 5/3 µm 120 Å: 0%(10' @ 5 µl/min)-step-10%-3%/min-40%(0')-9%/min-85%(0')
fl10951	Unknown Sample	TM147 TTd 45°C ID 0015 2	TTd-B1.1 45 °C replicate 2	NA	NA		NA	NA	NA		NA	NA		3.08861e+07	4.508e+06	NA	NA	17.6971	0.99702	0.0528963	2564.87	17.6492	18.0193	0	0	BB	60	200	1	2020-06-25 14:28:14	30.0008		D:\Thomas\TM147\TM147_TTdpeptidesv1	1	2	0	0	NA	NA	1						20 mm x 100 µm + 31.5 cm x 50 µm Reprosil-Pur C18-AQ 5/3 µm 120 Å: 0%(10' @ 5 µl/min)-step-10%-3%/min-40%(0')-9%/min-85%(0')
fl10952	Unknown Sample	TM147 TTd 45°C ID 0015 3	TTd-B1.1 45 °C replicate 3	NA	NA		NA	NA	NA		NA	NA		3.98358e+07	5.14372e+06	NA	NA	17.7918	1.00235	-0.0417596	INF	17.7318	17.9706	0	0	BB	60	200	1	2020-06-25 14:59:03	30.0008		D:\Thomas\TM147\TM147_TTdpeptidesv1	1	2	0	0	NA	NA	1						20 mm x 100 µm + 31.5 cm x 50 µm Reprosil-Pur C18-AQ 5/3 µm 120 Å: 0%(10' @ 5 µl/min)-step-10%-3%/min-40%(0')-9%/min-85%(0')
fl10953	Unknown Sample	TM147 TTd 45°C ID 0014 1	TTd-C1 45 °C replicate 1	NA	NA		NA	NA	NA		NA	NA		3.73438e+07	6.26818e+06	NA	NA	17.9118	1.00912	-0.161829	INF	17.7925	17.9969	0	0	BB	60	200	1	2020-06-25 15:29:52	30		D:\Thomas\TM147\TM147_TTdpeptidesv1	1	2	0	0	NA	NA	1						20 mm x 100 µm + 31.5 cm x 50 µm Reprosil-Pur C18-AQ 5/3 µm 120 Å: 0%(10' @ 5 µl/min)-step-10%-3%/min-40%(0')-9%/min-85%(0')
fl10954	Unknown Sample	TM147 TTd 45°C ID 0014 2	TTd-C1 45 °C replicate 2	NA	NA		NA	NA	NA		NA	NA		3.63412e+07	6.42638e+06	NA	NA	17.9366	1.01051	-0.186554	INF	17.8006	18.0203	0	0	BB	60	200	1	2020-06-25 16:00:40	30		D:\Thomas\TM147\TM147_TTdpeptidesv1	1	2	0	0	NA	NA	1						20 mm x 100 µm + 31.5 cm x 50 µm Reprosil-Pur C18-AQ 5/3 µm 120 Å: 0%(10' @ 5 µl/min)-step-10%-3%/min-40%(0')-9%/min-85%(0')
fl10955	Unknown Sample	TM147 TTd 45°C ID 0014 3	TTd-C1 45 °C replicate 3	NA	NA		NA	NA	NA		NA	NA		3.72882e+07	6.01137e+06	NA	NA	17.8595	1.00617	-0.109465	2787.74	17.7109	17.9396	0	0	BB	60	200	1	2020-06-25 16:31:28	30		D:\Thomas\TM147\TM147_TTdpeptidesv1	1	2	0	0	NA	NA	1						20 mm x 100 µm + 31.5 cm x 50 µm Reprosil-Pur C18-AQ 5/3 µm 120 Å: 0%(10' @ 5 µl/min)-step-10%-3%/min-40%(0')-9%/min-85%(0')
fl10956	Unknown Sample	TM147 TTd 45°C ID TET01-61 1	TTd-A1.2 45 °C replicate 1	NA	NA		NA	NA	NA		NA	NA		2.21522e+07	4.59611e+06	NA	NA	17.8896	1.00786	-0.139567	INF	17.7392	18.0232	0	0	BM	60	200	1	2020-06-25 17:02:45	30		D:\Thomas\TM147\TM147_TTdpeptidesv1	1	2	0	0	NA	NA	1						20 mm x 100 µm + 31.5 cm x 50 µm Reprosil-Pur C18-AQ 5/3 µm 120 Å: 0%(10' @ 5 µl/min)-step-10%-3%/min-40%(0')-9%/min-85%(0')
fl10957	Unknown Sample	TM147 TTd 45°C ID TET01-61 2	TTd-A1.2 45 °C replicate 2	NA	NA		NA	NA	NA		NA	NA		1.55782e+07	3.66083e+06	NA	NA	17.9688	1.01232	-0.218768	INF	17.8339	18.0687	0	0	BM	60	200	1	2020-06-25 17:33:33	30		D:\Thomas\TM147\TM147_TTdpeptidesv1	1	2	0	0	NA	NA	1						20 mm x 100 µm + 31.5 cm x 50 µm Reprosil-Pur C18-AQ 5/3 µm 120 Å: 0%(10' @ 5 µl/min)-step-10%-3%/min-40%(0')-9%/min-85%(0')
fl10958	Unknown Sample	TM147 TTd 45°C ID TET01-61 3	TTd-A1.2 45 °C replicate 3	NA	NA		NA	NA	NA		NA	NA		1.40857e+07	3.69437e+06	NA	NA	17.9663	1.01219	-0.216345	INF	17.8461	18.0358	0	0	BB	60	200	1	2020-06-25 18:04:22	30		D:\Thomas\TM147\TM147_TTdpeptidesv1	1	2	0	0	NA	NA	1						20 mm x 100 µm + 31.5 cm x 50 µm Reprosil-Pur C18-AQ 5/3 µm 120 Å: 0%(10' @ 5 µl/min)-step-10%-3%/min-40%(0')-9%/min-85%(0')
fl10959	Unknown Sample	TM147 TTd 4°C ID 0911 batch 3-1-07/18 1	TTd-B4 4 °C replicate 1	NA	NA		NA	NA	NA		NA	NA		3.07258e+07	5.56767e+06	NA	NA	17.9824	1.01309	-0.232418	INF	17.8355	18.1479	0	0	BB	60	200	1	2020-06-25 18:35:11	30		D:\Thomas\TM147\TM147_TTdpeptidesv1	1	2	0	0	NA	NA	1						20 mm x 100 µm + 31.5 cm x 50 µm Reprosil-Pur C18-AQ 5/3 µm 120 Å: 0%(10' @ 5 µl/min)-step-10%-3%/min-40%(0')-9%/min-85%(0')
fl10960	Unknown Sample	TM147 TTd 4°C ID 0911 batch 3-1-07/18 2	TTd-B4 4 °C replicate 2	NA	NA		NA	NA	NA		NA	NA		5.20403e+07	7.37436e+06	NA	NA	18.0125	1.01479	-0.262481	2195.08	17.8653	18.2288	0	0	BB	60	200	1	2020-06-25 19:05:59	30		D:\Thomas\TM147\TM147_TTdpeptidesv1	1	2	0	0	NA	NA	1						20 mm x 100 µm + 31.5 cm x 50 µm Reprosil-Pur C18-AQ 5/3 µm 120 Å: 0%(10' @ 5 µl/min)-step-10%-3%/min-40%(0')-9%/min-85%(0')
fl10961	Unknown Sample	TM147 TTd 4°C ID 0911 batch 3-1-07/18 3	TTd-B4 4 °C replicate 3	NA	NA		NA	NA	NA		NA	NA		5.28157e+07	7.06236e+06	NA	NA	17.9453	1.01101	-0.195346	INF	17.8105	18.1887	0	0	BB	60	200	1	2020-06-25 19:36:48	30.0004		D:\Thomas\TM147\TM147_TTdpeptidesv1	1	2	0	0	NA	NA	1						20 mm x 100 µm + 31.5 cm x 50 µm Reprosil-Pur C18-AQ 5/3 µm 120 Å: 0%(10' @ 5 µl/min)-step-10%-3%/min-40%(0')-9%/min-85%(0')
fl10962	Unknown Sample	TM147 TTd 50°C ID 0015 1	TTd-B1.1 50 °C replicate 1	NA	NA		NA	NA	NA		NA	NA		2.78798e+07	4.77349e+06	NA	NA	17.9747	1.01266	-0.224681	INF	17.8331	18.2593	0	0	BM	60	200	1	2020-06-25 20:07:50	0		D:\Thomas\TM147\TM147_TTdpeptidesv1	1	2	0	0	NA	NA	1						20 mm x 100 µm + 31.5 cm x 50 µm Reprosil-Pur C18-AQ 5/3 µm 120 Å: 0%(10' @ 5 µl/min)-step-10%-3%/min-40%(0')-9%/min-85%(0')
fl10963	Unknown Sample	TM147 TTd 50°C ID 0015 2	TTd-B1.1 50 °C replicate 2	NA	NA		NA	NA	NA		NA	NA		3.18577e+07	4.69853e+06	NA	NA	17.9055	1.00876	-0.155485	INF	17.7575	18.1406	0	0	BB	60	200	1	2020-06-25 20:38:40	30.0008		D:\Thomas\TM147\TM147_TTdpeptidesv1	1	2	0	0	NA	NA	1						20 mm x 100 µm + 31.5 cm x 50 µm Reprosil-Pur C18-AQ 5/3 µm 120 Å: 0%(10' @ 5 µl/min)-step-10%-3%/min-40%(0')-9%/min-85%(0')
fl10964	Unknown Sample	TM147 TTd 50°C ID 0015 3	TTd-B1.1 50 °C replicate 3	NA	NA		NA	NA	NA		NA	NA		4.47104e+07	6.52771e+06	NA	NA	17.8626	1.00635	-0.112646	INF	17.7298	17.9653	0	0	BB	60	200	1	2020-06-25 21:09:30	30		D:\Thomas\TM147\TM147_TTdpeptidesv1	1	2	0	0	NA	NA	1						20 mm x 100 µm + 31.5 cm x 50 µm Reprosil-Pur C18-AQ 5/3 µm 120 Å: 0%(10' @ 5 µl/min)-step-10%-3%/min-40%(0')-9%/min-85%(0')
fl10965	Unknown Sample	TM147 TTd 50°C ID 0014 1	TTd-C1 50 °C replicate 1	NA	NA		NA	NA	NA		NA	NA		2.34415e+07	4.5134e+06	NA	NA	17.81	1.00338	-0.059996	3630.52	17.6753	17.8946	0	0	BB	60	200	1	2020-06-25 21:40:20	29.998		D:\Thomas\TM147\TM147_TTdpeptidesv1	1	2	0	0	NA	NA	1						20 mm x 100 µm + 31.5 cm x 50 µm Reprosil-Pur C18-AQ 5/3 µm 120 Å: 0%(10' @ 5 µl/min)-step-10%-3%/min-40%(0')-9%/min-85%(0')
fl10966	Unknown Sample	TM147 TTd 50°C ID 0014 2	TTd-C1 50 °C replicate 2	NA	NA		NA	NA	NA		NA	NA		1.63912e+07	3.08688e+06	NA	NA	17.7457	0.999759	0.00428053	INF	17.6939	17.9131	0	0	BB	60	200	1	2020-06-25 22:11:09	30		D:\Thomas\TM147\TM147_TTdpeptidesv1	1	2	0	0	NA	NA	1						20 mm x 100 µm + 31.5 cm x 50 µm Reprosil-Pur C18-AQ 5/3 µm 120 Å: 0%(10' @ 5 µl/min)-step-10%-3%/min-40%(0')-9%/min-85%(0')
fl10967	Unknown Sample	TM147 TTd 50°C ID 0014 3	TTd-C1 50 °C replicate 3	NA	NA		NA	NA	NA		NA	NA		3.6511e+07	6.18091e+06	NA	NA	17.8254	1.00425	-0.0753868	INF	17.6743	17.891	0	0	BB	60	200	1	2020-06-25 22:42:00	30.0002		D:\Thomas\TM147\TM147_TTdpeptidesv1	1	2	0	0	NA	NA	1						20 mm x 100 µm + 31.5 cm x 50 µm Reprosil-Pur C18-AQ 5/3 µm 120 Å: 0%(10' @ 5 µl/min)-step-10%-3%/min-40%(0')-9%/min-85%(0')
fl10968	Unknown Sample	TM147 TTd 50°C ID TET01-61 1	TTd-A1.2 50 °C replicate 1	NA	NA		NA	NA	NA		NA	NA		1.82965e+07	4.89494e+06	NA	NA	17.6593	0.994889	0.0907161	INF	17.6112	17.8832	0	0	BM	60	200	1	2020-06-25 23:12:50	30		D:\Thomas\TM147\TM147_TTdpeptidesv1	1	2	0	0	NA	NA	1						20 mm x 100 µm + 31.5 cm x 50 µm Reprosil-Pur C18-AQ 5/3 µm 120 Å: 0%(10' @ 5 µl/min)-step-10%-3%/min-40%(0')-9%/min-85%(0')
fl10969	Unknown Sample	TM147 TTd 50°C ID TET01-61 2	TTd-A1.2 50 °C replicate 2	NA	NA		NA	NA	NA		NA	NA		1.04916e+07	3.26065e+06	NA	NA	17.6716	0.995581	0.0784421	INF	17.5339	17.8114	0	0	MB	60	200	1	2020-06-25 23:43:40	30		D:\Thomas\TM147\TM147_TTdpeptidesv1	1	2	0	0	NA	NA	1						20 mm x 100 µm + 31.5 cm x 50 µm Reprosil-Pur C18-AQ 5/3 µm 120 Å: 0%(10' @ 5 µl/min)-step-10%-3%/min-40%(0')-9%/min-85%(0')
fl10970	Unknown Sample	TM147 TTd 50°C ID TET01-61 3	TTd-A1.2 50 °C replicate 3	NA	NA		NA	NA	NA		NA	NA		1.04208e+07	2.55791e+06	NA	NA	17.5409	0.98822	0.209101	INF	17.4225	17.709	0	0	MB	60	200	1	2020-06-26 00:14:29	30		D:\Thomas\TM147\TM147_TTdpeptidesv1	1	2	0	0	NA	NA	1						20 mm x 100 µm + 31.5 cm x 50 µm Reprosil-Pur C18-AQ 5/3 µm 120 Å: 0%(10' @ 5 µl/min)-step-10%-3%/min-40%(0')-9%/min-85%(0')
fl10971	Unknown Sample	TM147 TTd 4°C ID 0911 batch 4-1-07/18 1	TTd-B5 4 °C replicate 1	NA	NA		NA	NA	NA		NA	NA		4.73805e+07	6.53801e+06	NA	NA	17.547	0.988561	0.203039	INF	17.2811	17.8694	0	0	MB	60	200	1	2020-06-26 00:45:21	30		D:\Thomas\TM147\TM147_TTdpeptidesv1	1	2	0	0	NA	NA	1						20 mm x 100 µm + 31.5 cm x 50 µm Reprosil-Pur C18-AQ 5/3 µm 120 Å: 0%(10' @ 5 µl/min)-step-10%-3%/min-40%(0')-9%/min-85%(0')
fl10972	Unknown Sample	TM147 TTd 4°C ID 0911 batch 4-1-07/18 2	TTd-B5 4 °C replicate 2	NA	NA		NA	NA	NA		NA	NA		4.74422e+07	6.32561e+06	NA	NA	17.444	0.982761	0.305985	INF	17.2071	17.9669	0	0	MB	60	200	1	2020-06-26 01:16:09	30		D:\Thomas\TM147\TM147_TTdpeptidesv1	1	2	0	0	NA	NA	1						20 mm x 100 µm + 31.5 cm x 50 µm Reprosil-Pur C18-AQ 5/3 µm 120 Å: 0%(10' @ 5 µl/min)-step-10%-3%/min-40%(0')-9%/min-85%(0')
fl10973	Unknown Sample	TM147 TTd 4°C ID 0911 batch 4-1-07/18 3	TTd-B5 4 °C replicate 3	NA	NA		NA	NA	NA		NA	NA		4.79506e+07	6.06639e+06	NA	NA	17.8581	1.00609	-0.108099	INF	17.722	18.0362	0	0	BB	60	200	1	2020-06-26 01:46:58	30.0007		D:\Thomas\TM147\TM147_TTdpeptidesv1	1	2	0	0	NA	NA	1						20 mm x 100 µm + 31.5 cm x 50 µm Reprosil-Pur C18-AQ 5/3 µm 120 Å: 0%(10' @ 5 µl/min)-step-10%-3%/min-40%(0')-9%/min-85%(0')
fl10974	Unknown Sample	TM147 TTd 55°C ID 0015 1	TTd-B1.1 55 °C replicate 1	NA	NA		NA	NA	NA		NA	NA		3.83643e+07	5.34053e+06	NA	NA	17.636	0.993578	0.113996	INF	17.5027	17.8604	0	0	BB	60	200	1	2020-06-26 02:17:49	30		D:\Thomas\TM147\TM147_TTdpeptidesv1	1	2	0	0	NA	NA	1						20 mm x 100 µm + 31.5 cm x 50 µm Reprosil-Pur C18-AQ 5/3 µm 120 Å: 0%(10' @ 5 µl/min)-step-10%-3%/min-40%(0')-9%/min-85%(0')
fl10975	Unknown Sample	TM147 TTd 55°C ID 0015 2	TTd-B1.1 55 °C replicate 2	NA	NA		NA	NA	NA		NA	NA		2.95709e+07	5.90492e+06	NA	NA	17.6772	0.995896	0.0728455	INF	17.5541	17.8881	0	0	BB	60	200	1	2020-06-26 02:48:41	30		D:\Thomas\TM147\TM147_TTdpeptidesv1	1	2	0	0	NA	NA	1						20 mm x 100 µm + 31.5 cm x 50 µm Reprosil-Pur C18-AQ 5/3 µm 120 Å: 0%(10' @ 5 µl/min)-step-10%-3%/min-40%(0')-9%/min-85%(0')
fl10976	Unknown Sample	TM147 TTd 55°C ID 0015 3	TTd-B1.1 55 °C replicate 3	NA	NA		NA	NA	NA		NA	NA		4.70849e+07	5.92901e+06	NA	NA	17.7764	1.00149	-0.0264304	INF	17.6312	17.9512	0	0	BB	60	200	1	2020-06-26 03:19:32	30		D:\Thomas\TM147\TM147_TTdpeptidesv1	1	2	0	0	NA	NA	1						20 mm x 100 µm + 31.5 cm x 50 µm Reprosil-Pur C18-AQ 5/3 µm 120 Å: 0%(10' @ 5 µl/min)-step-10%-3%/min-40%(0')-9%/min-85%(0')
fl10977	Unknown Sample	TM147 TTd 55°C ID 0014 1	TTd-C1 55 °C replicate 1	NA	NA		NA	NA	NA		NA	NA		2.00163e+07	3.44966e+06	NA	NA	17.6218	0.992779	0.128179	INF	17.4911	17.8355	0	0	BB	60	200	1	2020-06-26 03:50:23	30		D:\Thomas\TM147\TM147_TTdpeptidesv1	1	2	0	0	NA	NA	1						20 mm x 100 µm + 31.5 cm x 50 µm Reprosil-Pur C18-AQ 5/3 µm 120 Å: 0%(10' @ 5 µl/min)-step-10%-3%/min-40%(0')-9%/min-85%(0')
fl10978	Unknown Sample	TM147 TTd 55°C ID 0014 2	TTd-C1 55 °C replicate 2	NA	NA		NA	NA	NA		NA	NA		2.5667e+07	5676008	NA	NA	17.7811	1.00175	-0.0310802	INF	17.5293	17.8469	0	392331	MB	60	200	1	2020-06-26 04:21:13	30		D:\Thomas\TM147\TM147_TTdpeptidesv1	1	2	0	0	NA	NA	1						20 mm x 100 µm + 31.5 cm x 50 µm Reprosil-Pur C18-AQ 5/3 µm 120 Å: 0%(10' @ 5 µl/min)-step-10%-3%/min-40%(0')-9%/min-85%(0')
fl10979	Unknown Sample	TM147 TTd 55°C ID 0014 3	TTd-C1 55 °C replicate 3	NA	NA		NA	NA	NA		NA	NA		2.23268e+07	4.38833e+06	NA	NA	17.5183	0.986949	0.231657	INF	17.2826	17.6627	0	0	BM	60	200	1	2020-06-26 04:52:04	30		D:\Thomas\TM147\TM147_TTdpeptidesv1	1	2	0	0	NA	NA	1						20 mm x 100 µm + 31.5 cm x 50 µm Reprosil-Pur C18-AQ 5/3 µm 120 Å: 0%(10' @ 5 µl/min)-step-10%-3%/min-40%(0')-9%/min-85%(0')
fl10980	Unknown Sample	TM147 TTd 55°C ID TET01-61 1	TTd-A1.2 55 °C replicate 1	NA	NA		NA	NA	NA		NA	NA		9.17288e+06	2.95252e+06	NA	NA	17.2302	0.970716	0.519797	INF	17.0966	17.4362	0	0	BM	60	200	1	2020-06-26 05:22:54	30		D:\Thomas\TM147\TM147_TTdpeptidesv1	1	2	0	0	NA	NA	1						20 mm x 100 µm + 31.5 cm x 50 µm Reprosil-Pur C18-AQ 5/3 µm 120 Å: 0%(10' @ 5 µl/min)-step-10%-3%/min-40%(0')-9%/min-85%(0')
fl10981	Unknown Sample	TM147 TTd 55°C ID TET01-61 2	TTd-A1.2 55 °C replicate 2	NA	NA		NA	NA	NA		NA	NA		1.104e+07	5.48767e+06	NA	NA	17.2887	0.974014	0.461253	INF	17.0299	17.4079	0	0	MB	60	200	1	2020-06-26 05:53:45	30.0005		D:\Thomas\TM147\TM147_TTdpeptidesv1	1	2	0	0	NA	NA	1						20 mm x 100 µm + 31.5 cm x 50 µm Reprosil-Pur C18-AQ 5/3 µm 120 Å: 0%(10' @ 5 µl/min)-step-10%-3%/min-40%(0')-9%/min-85%(0')
fl10982	Unknown Sample	TM147 TTd 55°C ID TET01-61 3	TTd-A1.2 55 °C replicate 3	NA	NA		NA	NA	NA		NA	NA		1.43138e+07	3.02705e+06	NA	NA	17.7806	1.00172	-0.0305698	INF	17.7285	17.9732	0	0	BM	60	200	1	2020-06-26 06:24:34	30		D:\Thomas\TM147\TM147_TTdpeptidesv1	1	2	0	0	NA	NA	1						20 mm x 100 µm + 31.5 cm x 50 µm Reprosil-Pur C18-AQ 5/3 µm 120 Å: 0%(10' @ 5 µl/min)-step-10%-3%/min-40%(0')-9%/min-85%(0')
fl10983	Unknown Sample	TM147 TTd Batch 1-1-09/16 pos control 55 °C 1	TTd-B1PC 55 °C replicate 1	NA	NA		NA	NA	NA		NA	NA		4.75238e+07	7.05685e+06	NA	NA	17.878	1.00721	-0.128002	INF	17.7345	17.9774	0	0	BB	60	200	1	2020-06-26 06:55:23	30.0002		D:\Thomas\TM147\TM147_TTdpeptidesv1	1	2	0	0	NA	NA	1						20 mm x 100 µm + 31.5 cm x 50 µm Reprosil-Pur C18-AQ 5/3 µm 120 Å: 0%(10' @ 5 µl/min)-step-10%-3%/min-40%(0')-9%/min-85%(0')
fl10984	Unknown Sample	TM147 TTd Batch 1-1-09/16 pos control 55 °C 2	TTd-B1PC 55 °C replicate 2	NA	NA		NA	NA	NA		NA	NA		4.69124e+07	7.00157e+06	NA	NA	17.8969	1.00828	-0.146899	INF	17.7504	18.1932	0	0	BM	60	200	1	2020-06-26 07:26:11	30		D:\Thomas\TM147\TM147_TTdpeptidesv1	1	2	0	0	NA	NA	1						20 mm x 100 µm + 31.5 cm x 50 µm Reprosil-Pur C18-AQ 5/3 µm 120 Å: 0%(10' @ 5 µl/min)-step-10%-3%/min-40%(0')-9%/min-85%(0')
fl10985	Unknown Sample	TM147 TTd Batch 1-1-09/16 pos control 55 °C 3	TTd-B1PC 55 °C replicate 3	NA	NA		NA	NA	NA		NA	NA		2.22233e+07	3.68496e+06	NA	NA	17.7919	1.00236	-0.0419015	2117.01	17.6546	17.8911	0	0	BB	60	200	1	2020-06-26 07:57:01	30		D:\Thomas\TM147\TM147_TTdpeptidesv1	1	2	0	0	NA	NA	1						20 mm x 100 µm + 31.5 cm x 50 µm Reprosil-Pur C18-AQ 5/3 µm 120 Å: 0%(10' @ 5 µl/min)-step-10%-3%/min-40%(0')-9%/min-85%(0')
fl10986	Unknown Sample	TM147 TTd 60°C ID 0015 1	TTd-B1.1 60 °C replicate 1	NA	NA		NA	NA	NA		NA	NA		4.63696e+07	7.50796e+06	NA	NA	17.9354	1.01045	-0.185411	INF	17.8167	18.0852	0	0	BB	60	200	1	2020-06-26 08:27:53	30		D:\Thomas\TM147\TM147_TTdpeptidesv1	1	2	0	0	NA	NA	1						20 mm x 100 µm + 31.5 cm x 50 µm Reprosil-Pur C18-AQ 5/3 µm 120 Å: 0%(10' @ 5 µl/min)-step-10%-3%/min-40%(0')-9%/min-85%(0')
fl10987	Unknown Sample	TM147 TTd 60°C ID 0015 2	TTd-B1.1 60 °C replicate 2	NA	NA		NA	NA	NA		NA	NA		2.48867e+07	3.31711e+06	NA	NA	17.8719	1.00687	-0.121881	INF	17.7252	18.0311	0	0	BB	60	200	1	2020-06-26 08:58:44	30		D:\Thomas\TM147\TM147_TTdpeptidesv1	1	2	0	0	NA	NA	1						20 mm x 100 µm + 31.5 cm x 50 µm Reprosil-Pur C18-AQ 5/3 µm 120 Å: 0%(10' @ 5 µl/min)-step-10%-3%/min-40%(0')-9%/min-85%(0')
fl10988	Unknown Sample	TM147 TTd 60°C ID 0015 3	TTd-B1.1 60 °C replicate 3	NA	NA		NA	NA	NA		NA	NA		5.10525e+07	7.35607e+06	NA	NA	17.9026	1.0086	-0.152584	INF	17.7707	18.0527	0	0	BB	60	200	1	2020-06-26 09:29:34	30		D:\Thomas\TM147\TM147_TTdpeptidesv1	1	2	0	0	NA	NA	1						20 mm x 100 µm + 31.5 cm x 50 µm Reprosil-Pur C18-AQ 5/3 µm 120 Å: 0%(10' @ 5 µl/min)-step-10%-3%/min-40%(0')-9%/min-85%(0')
fl10989	Unknown Sample	TM147 TTd 60°C ID 0014 1	TTd-C1 60 °C replicate 1	NA	NA		NA	NA	NA		NA	NA		2.53314e+07	4.33703e+06	NA	NA	17.9803	1.01298	-0.230328	2297.13	17.8285	18.0602	0	0	BB	60	200	1	2020-06-26 10:00:24	30		D:\Thomas\TM147\TM147_TTdpeptidesv1	1	2	0	0	NA	NA	1						20 mm x 100 µm + 31.5 cm x 50 µm Reprosil-Pur C18-AQ 5/3 µm 120 Å: 0%(10' @ 5 µl/min)-step-10%-3%/min-40%(0')-9%/min-85%(0')
fl10990	Unknown Sample	TM147 TTd 60°C ID 0014 2	TTd-C1 60 °C replicate 2	NA	NA		NA	NA	NA		NA	NA		4.0887e+07	7.09907e+06	NA	NA	17.9291	1.01009	-0.179116	INF	17.7926	18.1081	0	0	BB	60	200	1	2020-06-26 10:31:15	30		D:\Thomas\TM147\TM147_TTdpeptidesv1	1	2	0	0	NA	NA	1						20 mm x 100 µm + 31.5 cm x 50 µm Reprosil-Pur C18-AQ 5/3 µm 120 Å: 0%(10' @ 5 µl/min)-step-10%-3%/min-40%(0')-9%/min-85%(0')
fl10991	Unknown Sample	TM147 TTd 60°C ID 0014 3	TTd-C1 60 °C replicate 3	NA	NA		NA	NA	NA		NA	NA		4.33319e+07	6.56678e+06	NA	NA	17.8539	1.00585	-0.103905	INF	17.8029	18.1034	0	105704	BM	60	200	1	2020-06-26 11:02:06	30		D:\Thomas\TM147\TM147_TTdpeptidesv1	1	2	0	0	NA	NA	1						20 mm x 100 µm + 31.5 cm x 50 µm Reprosil-Pur C18-AQ 5/3 µm 120 Å: 0%(10' @ 5 µl/min)-step-10%-3%/min-40%(0')-9%/min-85%(0')
fl10992	Unknown Sample	TM147 TTd 60°C ID TET01-61 1	TTd-A1.2 60 °C replicate 1	NA	NA		NA	NA	NA		NA	NA		1.40167e+07	4.17338e+06	NA	NA	17.7931	1.00243	-0.0430956	INF	17.7605	17.9978	0	0	BM	60	200	1	2020-06-26 11:32:55	30		D:\Thomas\TM147\TM147_TTdpeptidesv1	1	2	0	0	NA	NA	1						20 mm x 100 µm + 31.5 cm x 50 µm Reprosil-Pur C18-AQ 5/3 µm 120 Å: 0%(10' @ 5 µl/min)-step-10%-3%/min-40%(0')-9%/min-85%(0')
fl10993	Unknown Sample	TM147 TTd 60°C ID TET01-61 2	TTd-A1.2 60 °C replicate 2	NA	NA		NA	NA	NA		NA	NA		1.34318e+07	3.75674e+06	NA	NA	17.9352	1.01043	-0.185175	INF	17.7828	18.0365	0	0	BM	60	200	1	2020-06-26 12:03:44	30		D:\Thomas\TM147\TM147_TTdpeptidesv1	1	2	0	0	NA	NA	1						20 mm x 100 µm + 31.5 cm x 50 µm Reprosil-Pur C18-AQ 5/3 µm 120 Å: 0%(10' @ 5 µl/min)-step-10%-3%/min-40%(0')-9%/min-85%(0')
fl10994	Unknown Sample	TM147 TTd 60°C ID TET01-61 3	TTd-A1.2 60 °C replicate 3	NA	NA		NA	NA	NA		NA	NA		1.15379e+07	2.81799e+06	NA	NA	17.9789	1.0129	-0.228921	INF	17.8429	18.0298	0	0	BB	60	200	1	2020-06-26 12:34:33	30		D:\Thomas\TM147\TM147_TTdpeptidesv1	1	2	0	0	NA	NA	1						20 mm x 100 µm + 31.5 cm x 50 µm Reprosil-Pur C18-AQ 5/3 µm 120 Å: 0%(10' @ 5 µl/min)-step-10%-3%/min-40%(0')-9%/min-85%(0')
fl10995	Unknown Sample	TM147 DTd 0013 neg control 1	DTd 4 °C replicate 1	NA	NA		NA	NA	NA		NA	NA		3.49281e+07	6.933e+06	NA	NA	17.9733	1.01258	-0.223275	INF	17.8361	18.059	0	0	BB	60	200	1	2020-06-26 13:05:21	30		D:\Thomas\TM147\TM147_TTdpeptidesv1	1	2	0	0	NA	NA	1						20 mm x 100 µm + 31.5 cm x 50 µm Reprosil-Pur C18-AQ 5/3 µm 120 Å: 0%(10' @ 5 µl/min)-step-10%-3%/min-40%(0')-9%/min-85%(0')
fl10996	Unknown Sample	TM147 DTd 0013 neg control 1	DTd 4 °C replicate 2	NA	NA		NA	NA	NA		NA	NA		2.88128e+07	4.98502e+06	NA	NA	17.9454	1.01101	-0.195414	INF	17.8071	18.024	0	0	BB	60	200	1	2020-06-26 13:36:15	30		D:\Thomas\TM147\TM147_TTdpeptidesv1	1	2	0	0	NA	NA	1						20 mm x 100 µm + 31.5 cm x 50 µm Reprosil-Pur C18-AQ 5/3 µm 120 Å: 0%(10' @ 5 µl/min)-step-10%-3%/min-40%(0')-9%/min-85%(0')
fl10997	Unknown Sample	TM147 DTd 0013 neg control 1	DTd 4 °C replicate 3	NA	NA		NA	NA	NA		NA	NA		5.00124e+07	6.1411e+06	NA	NA	17.7847	1.00195	-0.0346766	INF	17.7335	17.9767	0	0	BB	60	200	1	2020-06-26 14:07:04	30		D:\Thomas\TM147\TM147_TTdpeptidesv1	1	2	0	0	NA	NA	1						20 mm x 100 µm + 31.5 cm x 50 µm Reprosil-Pur C18-AQ 5/3 µm 120 Å: 0%(10' @ 5 µl/min)-step-10%-3%/min-40%(0')-9%/min-85%(0')
fl10998	Unknown Sample	TM147 TTd 65°C ID 0015 1	TTd-B1.1 65 °C replicate 1	NA	NA		NA	NA	NA		NA	NA		5.25499e+07	6.75602e+06	NA	NA	17.9209	1.00963	-0.1709	INF	17.7727	18.1346	0	0	BB	60	200	1	2020-06-26 14:37:55	30		D:\Thomas\TM147\TM147_TTdpeptidesv1	1	2	0	0	NA	NA	1						20 mm x 100 µm + 31.5 cm x 50 µm Reprosil-Pur C18-AQ 5/3 µm 120 Å: 0%(10' @ 5 µl/min)-step-10%-3%/min-40%(0')-9%/min-85%(0')
fl10999	Unknown Sample	TM147 TTd 65°C ID 0015 2	TTd-B1.1 65 °C replicate 2	NA	NA		NA	NA	NA		NA	NA		3.63342e+07	5.6202e+06	NA	NA	17.9035	1.00865	-0.15353	INF	17.7732	18.0348	0	0	BB	60	200	1	2020-06-26 15:08:45	30		D:\Thomas\TM147\TM147_TTdpeptidesv1	1	2	0	0	NA	NA	1						20 mm x 100 µm + 31.5 cm x 50 µm Reprosil-Pur C18-AQ 5/3 µm 120 Å: 0%(10' @ 5 µl/min)-step-10%-3%/min-40%(0')-9%/min-85%(0')
fl11000	Unknown Sample	TM147 TTd 65°C ID 0015 3	TTd-B1.1 65 °C replicate 3	NA	NA		NA	NA	NA		NA	NA		2.89375e+07	3.75342e+06	NA	NA	17.8471	1.00547	-0.0971405	INF	17.7952	18.1127	0	0	BB	60	200	1	2020-06-26 15:39:36	30.0008		D:\Thomas\TM147\TM147_TTdpeptidesv1	1	2	0	0	NA	NA	1						20 mm x 100 µm + 31.5 cm x 50 µm Reprosil-Pur C18-AQ 5/3 µm 120 Å: 0%(10' @ 5 µl/min)-step-10%-3%/min-40%(0')-9%/min-85%(0')
fl11001	Unknown Sample	TM147 TTd 65°C ID 0014 1	TTd-C1 65 °C replicate 1	NA	NA		NA	NA	NA		NA	NA		4.16657e+07	6.77195e+06	NA	NA	17.9478	1.01114	-0.197756	INF	17.8069	18.0303	0	0	BB	60	200	1	2020-06-26 16:10:27	30		D:\Thomas\TM147\TM147_TTdpeptidesv1	1	2	0	0	NA	NA	1						20 mm x 100 µm + 31.5 cm x 50 µm Reprosil-Pur C18-AQ 5/3 µm 120 Å: 0%(10' @ 5 µl/min)-step-10%-3%/min-40%(0')-9%/min-85%(0')
fl11002	Unknown Sample	TM147 TTd 65°C ID 0014 2	TTd-C1 65 °C replicate 2	NA	NA		NA	NA	NA		NA	NA		3.11972e+07	6.28251e+06	NA	NA	17.8935	1.00808	-0.143482	5765.33	17.7639	18.129	0	0	BB	60	200	1	2020-06-26 16:41:16	30		D:\Thomas\TM147\TM147_TTdpeptidesv1	1	2	0	0	NA	NA	1						20 mm x 100 µm + 31.5 cm x 50 µm Reprosil-Pur C18-AQ 5/3 µm 120 Å: 0%(10' @ 5 µl/min)-step-10%-3%/min-40%(0')-9%/min-85%(0')
fl11003	Unknown Sample	TM147 TTd 65°C ID 0014 3	TTd-C1 65 °C replicate 3	NA	NA		NA	NA	NA		NA	NA		3.71506e+07	5.69093e+06	NA	NA	17.5371	0.988007	0.212882	INF	17.505	17.8655	0	0	BB	60	200	1	2020-06-26 17:12:04	30.0082		D:\Thomas\TM147\TM147_TTdpeptidesv1	1	2	0	0	NA	NA	1						20 mm x 100 µm + 31.5 cm x 50 µm Reprosil-Pur C18-AQ 5/3 µm 120 Å: 0%(10' @ 5 µl/min)-step-10%-3%/min-40%(0')-9%/min-85%(0')
fl11004	Unknown Sample	TM147 TTd 65°C ID TET01-61 1	TTd-A1.2 65 °C replicate 1	NA	NA		NA	NA	NA		NA	NA		1.93148e+07	4.35348e+06	NA	NA	17.8511	1.00569	-0.10105	INF	17.8335	18.036	0	-22450.7	BM	60	200	1	2020-06-26 17:42:53	30.0064		D:\Thomas\TM147\TM147_TTdpeptidesv1	1	2	0	0	NA	NA	1						20 mm x 100 µm + 31.5 cm x 50 µm Reprosil-Pur C18-AQ 5/3 µm 120 Å: 0%(10' @ 5 µl/min)-step-10%-3%/min-40%(0')-9%/min-85%(0')
fl11005	Unknown Sample	TM147 TTd 65°C ID TET01-61 2	TTd-A1.2 65 °C replicate 2	NA	NA		NA	NA	NA		NA	NA		2.07038e+07	5.27728e+06	NA	NA	17.8965	1.00825	-0.146455	INF	17.7472	17.9949	0	0	BM	60	200	1	2020-06-26 18:13:42	30		D:\Thomas\TM147\TM147_TTdpeptidesv1	1	2	0	0	NA	NA	1						20 mm x 100 µm + 31.5 cm x 50 µm Reprosil-Pur C18-AQ 5/3 µm 120 Å: 0%(10' @ 5 µl/min)-step-10%-3%/min-40%(0')-9%/min-85%(0')
fl11006	Unknown Sample	TM147 TTd 65°C ID TET01-61 3	TTd-A1.2 65 °C replicate 3	NA	NA		NA	NA	NA		NA	NA		2.14436e+07	4.56119e+06	NA	NA	17.9696	1.01237	-0.219577	INF	17.8159	18.0534	0	0	BM	60	200	1	2020-06-26 18:44:31	30.0007		D:\Thomas\TM147\TM147_TTdpeptidesv1	1	2	0	0	NA	NA	1						20 mm x 100 µm + 31.5 cm x 50 µm Reprosil-Pur C18-AQ 5/3 µm 120 Å: 0%(10' @ 5 µl/min)-step-10%-3%/min-40%(0')-9%/min-85%(0')
fl11007	Unknown Sample	TM147 TTd 4 °C ID 0015_2 1	TTd-B1.2 4 °C replicate 1	NA	NA		NA	NA	NA		NA	NA		4.04345e+07	5.63831e+06	NA	NA	17.946	1.01104	-0.195952	INF	17.815	18.1134	0	0	BB	60	200	1	2020-06-26 19:15:22	30		D:\Thomas\TM147\TM147_TTdpeptidesv1	1	2	0	0	NA	NA	1						20 mm x 100 µm + 31.5 cm x 50 µm Reprosil-Pur C18-AQ 5/3 µm 120 Å: 0%(10' @ 5 µl/min)-step-10%-3%/min-40%(0')-9%/min-85%(0')
fl11008	Unknown Sample	TM147 TTd 4 °C ID 0015_2 2	TTd-B1.2 4 °C replicate 2	NA	NA		NA	NA	NA		NA	NA		4.02954e+07	5.79835e+06	NA	NA	17.9077	1.00889	-0.157745	INF	17.7637	18.0008	0	0	BB	60	200	1	2020-06-26 19:46:12	30		D:\Thomas\TM147\TM147_TTdpeptidesv1	1	2	0	0	NA	NA	1						20 mm x 100 µm + 31.5 cm x 50 µm Reprosil-Pur C18-AQ 5/3 µm 120 Å: 0%(10' @ 5 µl/min)-step-10%-3%/min-40%(0')-9%/min-85%(0')
fl11009	Unknown Sample	TM147 TTd 4 °C ID 0015_2 3	TTd-B1.2 4 °C replicate 3	NA	NA		NA	NA	NA		NA	NA		3.91421e+07	5.56053e+06	NA	NA	17.8857	1.00764	-0.135652	INF	17.754	17.9825	0	0	BB	60	200	1	2020-06-26 20:17:02	30		D:\Thomas\TM147\TM147_TTdpeptidesv1	1	2	0	0	NA	NA	1						20 mm x 100 µm + 31.5 cm x 50 µm Reprosil-Pur C18-AQ 5/3 µm 120 Å: 0%(10' @ 5 µl/min)-step-10%-3%/min-40%(0')-9%/min-85%(0')
Created By:
User Name		Full Name		Date
FUN-LAB-MS		FUN-LAB-MS		6/29/2020 1:07:01 PM

## Sheet: EDDDITLK_
Component Name		Curve Index	Weighting Index	Origin Index	Equation
EDDDITLK*		Average RF	Equal	Ignore	Average Response Factor = 9.89032e+006 %RSD = 23.3
Filename	Sample Type	Sample Name	Sample ID	Exp Amt	Calc Amt	Units	%Diff	Level	%RSD-AMT	Peak Status	Response Ratio	Response Type	Equation	Area	Height	ISTD Area	ISTD Ht	RT	Rel RT	Del RT	S/N	Start Time	End Time	Start Height	End Height	Integ Code	Search Window	Threshold	Smooth	Acq Date	Duration	Exp Method	Proc Method	Vial	Inj Vol	Sample Wt	Sample Vol	ISTD Base Amt	ISTD Calc Amt	Dilution Factor	Study	Client	Laboratory	Company	Phone	Comment
fl10926	Unknown Sample	TM147 TTd 4°C ID 0015 1	TTd-B1.1 4 °C replicate 1	NA	NA		NA	NA	NA		NA	NA	Average Response Factor = 9.89032e+006	8.92576e+06	1.90275e+06	NA	NA	18.0028	0.999602	0.00716921	INF	17.9345	18.1467	0	0	BB	60	3	1	2020-06-25 01:32:11	0		D:\Thomas\TM147\TM147_TTdpeptidesv1	1	2	0	0	NA	NA	1						20 mm x 100 µm + 31.5 cm x 50 µm Reprosil-Pur C18-AQ 5/3 µm 120 Å: 0%(10' @ 5 µl/min)-step-10%-3%/min-40%(0')-9%/min-85%(0')
fl10927	Unknown Sample	TM147 TTd 4°C ID 0015 2	TTd-B1.1 4 °C replicate 2	NA	NA		NA	NA	NA		NA	NA		9.66233e+06	2.34133e+06	NA	NA	18.0372	1.00151	-0.0271958	6433.72	17.9756	18.1345	0	0	BB	60	3	1	2020-06-25 02:02:59	30		D:\Thomas\TM147\TM147_TTdpeptidesv1	1	2	0	0	NA	NA	1						20 mm x 100 µm + 31.5 cm x 50 µm Reprosil-Pur C18-AQ 5/3 µm 120 Å: 0%(10' @ 5 µl/min)-step-10%-3%/min-40%(0')-9%/min-85%(0')
fl10928	Unknown Sample	TM147 TTd 4°C ID 0015 3	TTd-B1.1 4 °C replicate 3	NA	NA		NA	NA	NA		NA	NA		8.81376e+06	2.16007e+06	NA	NA	17.9515	0.996751	0.0585082	INF	17.9002	18.0663	0	0	BB	60	3	1	2020-06-25 02:33:48	30		D:\Thomas\TM147\TM147_TTdpeptidesv1	1	2	0	0	NA	NA	1						20 mm x 100 µm + 31.5 cm x 50 µm Reprosil-Pur C18-AQ 5/3 µm 120 Å: 0%(10' @ 5 µl/min)-step-10%-3%/min-40%(0')-9%/min-85%(0')
fl10929	Unknown Sample	TM147 TTd 4°C ID 0014 1	TTd-C1 4 °C replicate 1	NA	NA		NA	NA	NA		NA	NA		1.29405e+07	3.2988e+06	NA	NA	17.8968	0.993712	0.113239	INF	17.8451	17.9984	0	0	BB	60	3	1	2020-06-25 03:04:36	30.0007		D:\Thomas\TM147\TM147_TTdpeptidesv1	1	2	0	0	NA	NA	1						20 mm x 100 µm + 31.5 cm x 50 µm Reprosil-Pur C18-AQ 5/3 µm 120 Å: 0%(10' @ 5 µl/min)-step-10%-3%/min-40%(0')-9%/min-85%(0')
fl10930	Unknown Sample	TM147 TTd 4°C ID 0014 2	TTd-C1 4 °C replicate 2	NA	NA		NA	NA	NA		NA	NA		1.43629e+07	3.57558e+06	NA	NA	17.8818	0.992881	0.128204	INF	17.8149	18.0149	0	0	BB	60	3	1	2020-06-25 03:35:28	30		D:\Thomas\TM147\TM147_TTdpeptidesv1	1	2	0	0	NA	NA	1						20 mm x 100 µm + 31.5 cm x 50 µm Reprosil-Pur C18-AQ 5/3 µm 120 Å: 0%(10' @ 5 µl/min)-step-10%-3%/min-40%(0')-9%/min-85%(0')
fl10931	Unknown Sample	TM147 TTd 4°C ID 0014 3	TTd-C1 4 °C replicate 3	NA	NA		NA	NA	NA		NA	NA		1.31658e+07	2.99586e+06	NA	NA	17.8909	0.993385	0.119145	10652.7	17.8234	18.0069	0	0	BB	60	3	1	2020-06-25 04:06:18	30		D:\Thomas\TM147\TM147_TTdpeptidesv1	1	2	0	0	NA	NA	1						20 mm x 100 µm + 31.5 cm x 50 µm Reprosil-Pur C18-AQ 5/3 µm 120 Å: 0%(10' @ 5 µl/min)-step-10%-3%/min-40%(0')-9%/min-85%(0')
fl10932	Unknown Sample	TM147 TTd 4°C ID TET01-61 1	TTd-A1.2 4 °C replicate 1	NA	NA		NA	NA	NA		NA	NA		1.34392e+07	3.21195e+06	NA	NA	17.8697	0.992209	0.140314	INF	17.8047	18.0084	0	0	BB	60	3	1	2020-06-25 04:37:07	30		D:\Thomas\TM147\TM147_TTdpeptidesv1	1	2	0	0	NA	NA	1						20 mm x 100 µm + 31.5 cm x 50 µm Reprosil-Pur C18-AQ 5/3 µm 120 Å: 0%(10' @ 5 µl/min)-step-10%-3%/min-40%(0')-9%/min-85%(0')
fl10933	Unknown Sample	TM147 TTd 4°C ID TET01-61 2	TTd-A1.2 4 °C replicate 2	NA	NA		NA	NA	NA		NA	NA		8.12359e+06	1.78933e+06	NA	NA	17.8768	0.992601	0.133249	INF	17.8433	18.0386	0	0	BB	60	3	1	2020-06-25 05:07:55	30.0004		D:\Thomas\TM147\TM147_TTdpeptidesv1	1	2	0	0	NA	NA	1						20 mm x 100 µm + 31.5 cm x 50 µm Reprosil-Pur C18-AQ 5/3 µm 120 Å: 0%(10' @ 5 µl/min)-step-10%-3%/min-40%(0')-9%/min-85%(0')
fl10934	Unknown Sample	TM147 TTd 4°C ID TET01-61 3	TTd-A1.2 4 °C replicate 3	NA	NA		NA	NA	NA		NA	NA		7.36855e+06	2.11123e+06	NA	NA	17.8362	0.99035	0.1738	731.892	17.7708	17.9734	0	0	BB	60	3	1	2020-06-25 05:38:45	30.0001		D:\Thomas\TM147\TM147_TTdpeptidesv1	1	2	0	0	NA	NA	1						20 mm x 100 µm + 31.5 cm x 50 µm Reprosil-Pur C18-AQ 5/3 µm 120 Å: 0%(10' @ 5 µl/min)-step-10%-3%/min-40%(0')-9%/min-85%(0')
fl10935	Unknown Sample	TM147 TTd 4°C ID 0911 batch 1-1-07/18 1	TTd-B2 4 °C replicate 1	NA	NA		NA	NA	NA		NA	NA		6.94773e+06	1.88309e+06	NA	NA	17.872	0.99234	0.13795	733.932	17.821	17.9771	0	0	BB	60	3	1	2020-06-25 06:09:34	30.0008		D:\Thomas\TM147\TM147_TTdpeptidesv1	1	2	0	0	NA	NA	1						20 mm x 100 µm + 31.5 cm x 50 µm Reprosil-Pur C18-AQ 5/3 µm 120 Å: 0%(10' @ 5 µl/min)-step-10%-3%/min-40%(0')-9%/min-85%(0')
fl10936	Unknown Sample	TM147 TTd 4°C ID 0911 batch 1-1-07/18 2	TTd-B2 4 °C replicate 2	NA	NA		NA	NA	NA		NA	NA		9.1401e+06	2759288	NA	NA	17.817	0.989284	0.19299	INF	17.7518	17.9397	0	0	BB	60	3	1	2020-06-25 06:40:24	30		D:\Thomas\TM147\TM147_TTdpeptidesv1	1	2	0	0	NA	NA	1						20 mm x 100 µm + 31.5 cm x 50 µm Reprosil-Pur C18-AQ 5/3 µm 120 Å: 0%(10' @ 5 µl/min)-step-10%-3%/min-40%(0')-9%/min-85%(0')
fl10937	Unknown Sample	TM147 TTd 4°C ID 0911 batch 1-1-07/18 3	TTd-B2 4 °C replicate 3	NA	NA		NA	NA	NA		NA	NA		8.08828e+06	1868005	NA	NA	17.7608	0.986162	0.249222	INF	17.7262	17.8907	0	0	BB	60	3	1	2020-06-25 07:11:15	30		D:\Thomas\TM147\TM147_TTdpeptidesv1	1	2	0	0	NA	NA	1						20 mm x 100 µm + 31.5 cm x 50 µm Reprosil-Pur C18-AQ 5/3 µm 120 Å: 0%(10' @ 5 µl/min)-step-10%-3%/min-40%(0')-9%/min-85%(0')
fl10938	Unknown Sample	TM147 TTd 37°C ID 0015 1	TTd-B1.1 37 °C replicate 1	NA	NA		NA	NA	NA		NA	NA		1.19525e+07	2.98945e+06	NA	NA	17.6903	0.982251	0.319663	INF	17.6239	17.8081	0	0	BB	60	3	1	2020-06-25 07:42:05	30		D:\Thomas\TM147\TM147_TTdpeptidesv1	1	2	0	0	NA	NA	1						20 mm x 100 µm + 31.5 cm x 50 µm Reprosil-Pur C18-AQ 5/3 µm 120 Å: 0%(10' @ 5 µl/min)-step-10%-3%/min-40%(0')-9%/min-85%(0')
fl10939	Unknown Sample	TM147 TTd 37°C ID 0015 2	TTd-B1.1 37 °C replicate 2	NA	NA		NA	NA	NA		NA	NA		8.77533e+06	1.9959e+06	NA	NA	17.7449	0.98528	0.265112	INF	17.6774	17.8536	0	0	BB	60	3	1	2020-06-25 08:12:56	30		D:\Thomas\TM147\TM147_TTdpeptidesv1	1	2	0	0	NA	NA	1						20 mm x 100 µm + 31.5 cm x 50 µm Reprosil-Pur C18-AQ 5/3 µm 120 Å: 0%(10' @ 5 µl/min)-step-10%-3%/min-40%(0')-9%/min-85%(0')
fl10940	Unknown Sample	TM147 TTd 37°C ID 0015 3	TTd-B1.1 37 °C replicate 3	NA	NA		NA	NA	NA		NA	NA		8.9463e+06	2.29748e+06	NA	NA	17.6209	0.978393	0.389146	INF	17.5694	17.768	0	0	BB	60	3	1	2020-06-25 08:43:46	30		D:\Thomas\TM147\TM147_TTdpeptidesv1	1	2	0	0	NA	NA	1						20 mm x 100 µm + 31.5 cm x 50 µm Reprosil-Pur C18-AQ 5/3 µm 120 Å: 0%(10' @ 5 µl/min)-step-10%-3%/min-40%(0')-9%/min-85%(0')
fl10941	Unknown Sample	TM147 TTd 37°C ID 0014 1	TTd-C1 37 °C replicate 1	NA	NA		NA	NA	NA		NA	NA		1.0674e+07	2.38786e+06	NA	NA	17.6182	0.978248	0.39175	2908.94	17.551	17.7538	0	0	BB	60	3	1	2020-06-25 09:14:33	30.0001		D:\Thomas\TM147\TM147_TTdpeptidesv1	1	2	0	0	NA	NA	1						20 mm x 100 µm + 31.5 cm x 50 µm Reprosil-Pur C18-AQ 5/3 µm 120 Å: 0%(10' @ 5 µl/min)-step-10%-3%/min-40%(0')-9%/min-85%(0')
fl10942	Unknown Sample	TM147 TTd 37°C ID 0014 2	TTd-C1 37 °C replicate 2	NA	NA		NA	NA	NA		NA	NA		1.10688e+07	2.61822e+06	NA	NA	17.4987	0.971608	0.511334	INF	17.3573	17.9171	0	0	MB	60	3	1	2020-06-25 09:50:58	30		D:\Thomas\TM147\TM147_TTdpeptidesv1	1	2	0	0	NA	NA	1						20 mm x 100 µm + 31.5 cm x 50 µm Reprosil-Pur C18-AQ 5/3 µm 120 Å: 0%(10' @ 5 µl/min)-step-10%-3%/min-40%(0')-9%/min-85%(0')
fl10943	Unknown Sample	TM147 TTd 37°C ID 0014 3	TTd-C1 37 °C replicate 3	NA	NA		NA	NA	NA		NA	NA		6.98267e+06	1.73919e+06	NA	NA	17.3785	0.964934	0.631538	INF	17.1907	17.7326	0	0	MB	60	3	1	2020-06-25 10:21:46	30.0002		D:\Thomas\TM147\TM147_TTdpeptidesv1	1	2	0	0	NA	NA	1						20 mm x 100 µm + 31.5 cm x 50 µm Reprosil-Pur C18-AQ 5/3 µm 120 Å: 0%(10' @ 5 µl/min)-step-10%-3%/min-40%(0')-9%/min-85%(0')
fl10944	Unknown Sample	TM147 TTd 37°C ID TET01-61 1	TTd-A1.2 37 °C replicate 1	NA	NA		NA	NA	NA		NA	NA		6.73298e+06	1.84584e+06	NA	NA	17.5358	0.973669	0.474229	INF	17.4841	17.6368	0	0	BB	60	3	1	2020-06-25 10:52:35	30		D:\Thomas\TM147\TM147_TTdpeptidesv1	1	2	0	0	NA	NA	1						20 mm x 100 µm + 31.5 cm x 50 µm Reprosil-Pur C18-AQ 5/3 µm 120 Å: 0%(10' @ 5 µl/min)-step-10%-3%/min-40%(0')-9%/min-85%(0')
fl10945	Unknown Sample	TM147 TTd 37°C ID TET01-61 2	TTd-A1.2 37 °C replicate 2	NA	NA		NA	NA	NA		NA	NA		8.27662e+06	1.76731e+06	NA	NA	17.3105	0.961161	0.699498	INF	17.1216	17.7	0	0	MB	60	3	1	2020-06-25 11:23:23	30.0005		D:\Thomas\TM147\TM147_TTdpeptidesv1	1	2	0	0	NA	NA	1						20 mm x 100 µm + 31.5 cm x 50 µm Reprosil-Pur C18-AQ 5/3 µm 120 Å: 0%(10' @ 5 µl/min)-step-10%-3%/min-40%(0')-9%/min-85%(0')
fl10946	Unknown Sample	TM147 TTd 37°C ID TET01-61 3	TTd-A1.2 37 °C replicate 3	NA	NA		NA	NA	NA		NA	NA		7.55736e+06	1.79905e+06	NA	NA	17.2604	0.958379	0.74959	INF	17.0622	17.6904	0	0	MB	60	3	1	2020-06-25 11:54:12	30.0007		D:\Thomas\TM147\TM147_TTdpeptidesv1	1	2	0	0	NA	NA	1						20 mm x 100 µm + 31.5 cm x 50 µm Reprosil-Pur C18-AQ 5/3 µm 120 Å: 0%(10' @ 5 µl/min)-step-10%-3%/min-40%(0')-9%/min-85%(0')
fl10947	Unknown Sample	TM147 TTd 4°C ID 0911 batch 2-1-07/18 1	TTd-B3 4 °C replicate 1	NA	NA		NA	NA	NA		NA	NA		1.07391e+07	2.72504e+06	NA	NA	17.6254	0.978647	0.384566	INF	17.5767	17.721	0	0	BB	60	3	1	2020-06-25 12:25:00	30		D:\Thomas\TM147\TM147_TTdpeptidesv1	1	2	0	0	NA	NA	1						20 mm x 100 µm + 31.5 cm x 50 µm Reprosil-Pur C18-AQ 5/3 µm 120 Å: 0%(10' @ 5 µl/min)-step-10%-3%/min-40%(0')-9%/min-85%(0')
fl10948	Unknown Sample	TM147 TTd 4°C ID 0911 batch 2-1-07/18 2	TTd-B3 4 °C replicate 2	NA	NA		NA	NA	NA		NA	NA		1.1428e+07	2.59701e+06	NA	NA	17.6116	0.977877	0.398441	INF	17.5364	17.7782	0	0	BB	60	3	1	2020-06-25 12:55:49	30		D:\Thomas\TM147\TM147_TTdpeptidesv1	1	2	0	0	NA	NA	1						20 mm x 100 µm + 31.5 cm x 50 µm Reprosil-Pur C18-AQ 5/3 µm 120 Å: 0%(10' @ 5 µl/min)-step-10%-3%/min-40%(0')-9%/min-85%(0')
fl10949	Unknown Sample	TM147 TTd 4°C ID 0911 batch 2-1-07/18 3	TTd-B3 4 °C replicate 3	NA	NA		NA	NA	NA		NA	NA		6.57171e+06	1.64939e+06	NA	NA	17.5732	0.975745	0.436831	4284.9	17.524	17.7111	0	0	BB	60	3	1	2020-06-25 13:26:37	30		D:\Thomas\TM147\TM147_TTdpeptidesv1	1	2	0	0	NA	NA	1						20 mm x 100 µm + 31.5 cm x 50 µm Reprosil-Pur C18-AQ 5/3 µm 120 Å: 0%(10' @ 5 µl/min)-step-10%-3%/min-40%(0')-9%/min-85%(0')
fl10950	Unknown Sample	TM147 TTd 45°C ID 0015 1	TTd-B1.1 45 °C replicate 1	NA	NA		NA	NA	NA		NA	NA		1.21475e+07	3.06816e+06	NA	NA	18.0156	1.00031	-0.0055973	INF	17.9663	18.1602	0	0	BB	60	3	1	2020-06-25 13:57:26	30		D:\Thomas\TM147\TM147_TTdpeptidesv1	1	2	0	0	NA	NA	1						20 mm x 100 µm + 31.5 cm x 50 µm Reprosil-Pur C18-AQ 5/3 µm 120 Å: 0%(10' @ 5 µl/min)-step-10%-3%/min-40%(0')-9%/min-85%(0')
fl10951	Unknown Sample	TM147 TTd 45°C ID 0015 2	TTd-B1.1 45 °C replicate 2	NA	NA		NA	NA	NA		NA	NA		8.60528e+06	2.33775e+06	NA	NA	18.0294	1.00108	-0.0194433	INF	17.9728	18.1535	0	0	BB	60	3	1	2020-06-25 14:28:14	30.0008		D:\Thomas\TM147\TM147_TTdpeptidesv1	1	2	0	0	NA	NA	1						20 mm x 100 µm + 31.5 cm x 50 µm Reprosil-Pur C18-AQ 5/3 µm 120 Å: 0%(10' @ 5 µl/min)-step-10%-3%/min-40%(0')-9%/min-85%(0')
fl10952	Unknown Sample	TM147 TTd 45°C ID 0015 3	TTd-B1.1 45 °C replicate 3	NA	NA		NA	NA	NA		NA	NA		9.43759e+06	2.3472e+06	NA	NA	18.1167	1.00592	-0.106689	INF	18.0678	18.2126	0	0	BB	60	3	1	2020-06-25 14:59:03	30.0008		D:\Thomas\TM147\TM147_TTdpeptidesv1	1	2	0	0	NA	NA	1						20 mm x 100 µm + 31.5 cm x 50 µm Reprosil-Pur C18-AQ 5/3 µm 120 Å: 0%(10' @ 5 µl/min)-step-10%-3%/min-40%(0')-9%/min-85%(0')
fl10953	Unknown Sample	TM147 TTd 45°C ID 0014 1	TTd-C1 45 °C replicate 1	NA	NA		NA	NA	NA		NA	NA		1.13107e+07	2.48329e+06	NA	NA	18.1478	1.00765	-0.137802	INF	18.0815	18.2806	0	0	BB	60	3	1	2020-06-25 15:29:52	30		D:\Thomas\TM147\TM147_TTdpeptidesv1	1	2	0	0	NA	NA	1						20 mm x 100 µm + 31.5 cm x 50 µm Reprosil-Pur C18-AQ 5/3 µm 120 Å: 0%(10' @ 5 µl/min)-step-10%-3%/min-40%(0')-9%/min-85%(0')
fl10954	Unknown Sample	TM147 TTd 45°C ID 0014 2	TTd-C1 45 °C replicate 2	NA	NA		NA	NA	NA		NA	NA		1.31447e+07	2.78333e+06	NA	NA	18.1987	1.01048	-0.188669	INF	18.1337	18.3823	0	0	BB	60	3	1	2020-06-25 16:00:40	30		D:\Thomas\TM147\TM147_TTdpeptidesv1	1	2	0	0	NA	NA	1						20 mm x 100 µm + 31.5 cm x 50 µm Reprosil-Pur C18-AQ 5/3 µm 120 Å: 0%(10' @ 5 µl/min)-step-10%-3%/min-40%(0')-9%/min-85%(0')
fl10955	Unknown Sample	TM147 TTd 45°C ID 0014 3	TTd-C1 45 °C replicate 3	NA	NA		NA	NA	NA		NA	NA		1.20643e+07	2.97116e+06	NA	NA	18.0942	1.00468	-0.0842388	INF	18.0264	18.2116	0	0	BB	60	3	1	2020-06-25 16:31:28	30		D:\Thomas\TM147\TM147_TTdpeptidesv1	1	2	0	0	NA	NA	1						20 mm x 100 µm + 31.5 cm x 50 µm Reprosil-Pur C18-AQ 5/3 µm 120 Å: 0%(10' @ 5 µl/min)-step-10%-3%/min-40%(0')-9%/min-85%(0')
fl10956	Unknown Sample	TM147 TTd 45°C ID TET01-61 1	TTd-A1.2 45 °C replicate 1	NA	NA		NA	NA	NA		NA	NA		9.84039e+06	2.36895e+06	NA	NA	18.1086	1.00548	-0.0986159	INF	18.0577	18.2424	0	0	BB	60	3	1	2020-06-25 17:02:45	30		D:\Thomas\TM147\TM147_TTdpeptidesv1	1	2	0	0	NA	NA	1						20 mm x 100 µm + 31.5 cm x 50 µm Reprosil-Pur C18-AQ 5/3 µm 120 Å: 0%(10' @ 5 µl/min)-step-10%-3%/min-40%(0')-9%/min-85%(0')
fl10957	Unknown Sample	TM147 TTd 45°C ID TET01-61 2	TTd-A1.2 45 °C replicate 2	NA	NA		NA	NA	NA		NA	NA		1.11957e+07	3.13149e+06	NA	NA	18.2193	1.01162	-0.209329	INF	18.1532	18.3194	0	0	BB	60	3	1	2020-06-25 17:33:33	30		D:\Thomas\TM147\TM147_TTdpeptidesv1	1	2	0	0	NA	NA	1						20 mm x 100 µm + 31.5 cm x 50 µm Reprosil-Pur C18-AQ 5/3 µm 120 Å: 0%(10' @ 5 µl/min)-step-10%-3%/min-40%(0')-9%/min-85%(0')
fl10958	Unknown Sample	TM147 TTd 45°C ID TET01-61 3	TTd-A1.2 45 °C replicate 3	NA	NA		NA	NA	NA		NA	NA		8.73078e+06	1.94966e+06	NA	NA	18.2204	1.01168	-0.210362	INF	18.1539	18.3883	0	0	BB	60	3	1	2020-06-25 18:04:22	30		D:\Thomas\TM147\TM147_TTdpeptidesv1	1	2	0	0	NA	NA	1						20 mm x 100 µm + 31.5 cm x 50 µm Reprosil-Pur C18-AQ 5/3 µm 120 Å: 0%(10' @ 5 µl/min)-step-10%-3%/min-40%(0')-9%/min-85%(0')
fl10959	Unknown Sample	TM147 TTd 4°C ID 0911 batch 3-1-07/18 1	TTd-B4 4 °C replicate 1	NA	NA		NA	NA	NA		NA	NA		7.99802e+06	1.88467e+06	NA	NA	18.2293	1.01217	-0.21927	INF	18.1776	18.3512	0	0	BB	60	3	1	2020-06-25 18:35:11	30		D:\Thomas\TM147\TM147_TTdpeptidesv1	1	2	0	0	NA	NA	1						20 mm x 100 µm + 31.5 cm x 50 µm Reprosil-Pur C18-AQ 5/3 µm 120 Å: 0%(10' @ 5 µl/min)-step-10%-3%/min-40%(0')-9%/min-85%(0')
fl10960	Unknown Sample	TM147 TTd 4°C ID 0911 batch 3-1-07/18 2	TTd-B4 4 °C replicate 2	NA	NA		NA	NA	NA		NA	NA		1.31458e+07	3.384e+06	NA	NA	18.2452	1.01306	-0.235219	INF	18.1769	18.3617	0	0	BB	60	3	1	2020-06-25 19:05:59	30		D:\Thomas\TM147\TM147_TTdpeptidesv1	1	2	0	0	NA	NA	1						20 mm x 100 µm + 31.5 cm x 50 µm Reprosil-Pur C18-AQ 5/3 µm 120 Å: 0%(10' @ 5 µl/min)-step-10%-3%/min-40%(0')-9%/min-85%(0')
fl10961	Unknown Sample	TM147 TTd 4°C ID 0911 batch 3-1-07/18 3	TTd-B4 4 °C replicate 3	NA	NA		NA	NA	NA		NA	NA		1.24398e+07	2.77024e+06	NA	NA	18.1887	1.00992	-0.178686	INF	18.1262	18.3167	0	0	BB	60	3	1	2020-06-25 19:36:48	30.0004		D:\Thomas\TM147\TM147_TTdpeptidesv1	1	2	0	0	NA	NA	1						20 mm x 100 µm + 31.5 cm x 50 µm Reprosil-Pur C18-AQ 5/3 µm 120 Å: 0%(10' @ 5 µl/min)-step-10%-3%/min-40%(0')-9%/min-85%(0')
fl10962	Unknown Sample	TM147 TTd 50°C ID 0015 1	TTd-B1.1 50 °C replicate 1	NA	NA		NA	NA	NA		NA	NA		9.34253e+06	2.97911e+06	NA	NA	18.2249	1.01193	-0.214873	24337.6	18.1753	18.371	0	0	BB	60	3	1	2020-06-25 20:07:50	0		D:\Thomas\TM147\TM147_TTdpeptidesv1	1	2	0	0	NA	NA	1						20 mm x 100 µm + 31.5 cm x 50 µm Reprosil-Pur C18-AQ 5/3 µm 120 Å: 0%(10' @ 5 µl/min)-step-10%-3%/min-40%(0')-9%/min-85%(0')
fl10963	Unknown Sample	TM147 TTd 50°C ID 0015 2	TTd-B1.1 50 °C replicate 2	NA	NA		NA	NA	NA		NA	NA		7.61409e+06	1.85739e+06	NA	NA	18.1579	1.00821	-0.147904	INF	18.0921	18.2577	0	0	BB	60	3	1	2020-06-25 20:38:40	30.0008		D:\Thomas\TM147\TM147_TTdpeptidesv1	1	2	0	0	NA	NA	1						20 mm x 100 µm + 31.5 cm x 50 µm Reprosil-Pur C18-AQ 5/3 µm 120 Å: 0%(10' @ 5 µl/min)-step-10%-3%/min-40%(0')-9%/min-85%(0')
fl10964	Unknown Sample	TM147 TTd 50°C ID 0015 3	TTd-B1.1 50 °C replicate 3	NA	NA		NA	NA	NA		NA	NA		1.16957e+07	3.09747e+06	NA	NA	18.0968	1.00482	-0.0867756	INF	18.0458	18.2308	0	0	BB	60	3	1	2020-06-25 21:09:30	30		D:\Thomas\TM147\TM147_TTdpeptidesv1	1	2	0	0	NA	NA	1						20 mm x 100 µm + 31.5 cm x 50 µm Reprosil-Pur C18-AQ 5/3 µm 120 Å: 0%(10' @ 5 µl/min)-step-10%-3%/min-40%(0')-9%/min-85%(0')
fl10965	Unknown Sample	TM147 TTd 50°C ID 0014 1	TTd-C1 50 °C replicate 1	NA	NA		NA	NA	NA		NA	NA		6.66337e+06	1.37036e+06	NA	NA	18.0559	1.00255	-0.04589	7194.33	17.9873	18.2048	0	0	BB	60	3	1	2020-06-25 21:40:20	29.998		D:\Thomas\TM147\TM147_TTdpeptidesv1	1	2	0	0	NA	NA	1						20 mm x 100 µm + 31.5 cm x 50 µm Reprosil-Pur C18-AQ 5/3 µm 120 Å: 0%(10' @ 5 µl/min)-step-10%-3%/min-40%(0')-9%/min-85%(0')
fl10966	Unknown Sample	TM147 TTd 50°C ID 0014 2	TTd-C1 50 °C replicate 2	NA	NA		NA	NA	NA		NA	NA		6.89956e+06	1.90704e+06	NA	NA	18.0975	1.00486	-0.0874655	INF	18.0133	18.2005	0	0	BB	60	3	1	2020-06-25 22:11:09	30		D:\Thomas\TM147\TM147_TTdpeptidesv1	1	2	0	0	NA	NA	1						20 mm x 100 µm + 31.5 cm x 50 µm Reprosil-Pur C18-AQ 5/3 µm 120 Å: 0%(10' @ 5 µl/min)-step-10%-3%/min-40%(0')-9%/min-85%(0')
fl10967	Unknown Sample	TM147 TTd 50°C ID 0014 3	TTd-C1 50 °C replicate 3	NA	NA		NA	NA	NA		NA	NA		1.15268e+07	3.05887e+06	NA	NA	18.0735	1.00352	-0.0634745	INF	18.0054	18.1735	0	0	BB	60	3	1	2020-06-25 22:42:00	30.0002		D:\Thomas\TM147\TM147_TTdpeptidesv1	1	2	0	0	NA	NA	1						20 mm x 100 µm + 31.5 cm x 50 µm Reprosil-Pur C18-AQ 5/3 µm 120 Å: 0%(10' @ 5 µl/min)-step-10%-3%/min-40%(0')-9%/min-85%(0')
fl10968	Unknown Sample	TM147 TTd 50°C ID TET01-61 1	TTd-A1.2 50 °C replicate 1	NA	NA		NA	NA	NA		NA	NA		1.08762e+07	2624173	NA	NA	17.9971	0.999286	0.0128554	INF	17.9315	18.1684	0	0	BB	60	3	1	2020-06-25 23:12:50	30		D:\Thomas\TM147\TM147_TTdpeptidesv1	1	2	0	0	NA	NA	1						20 mm x 100 µm + 31.5 cm x 50 µm Reprosil-Pur C18-AQ 5/3 µm 120 Å: 0%(10' @ 5 µl/min)-step-10%-3%/min-40%(0')-9%/min-85%(0')
fl10969	Unknown Sample	TM147 TTd 50°C ID TET01-61 2	TTd-A1.2 50 °C replicate 2	NA	NA		NA	NA	NA		NA	NA		7.22128e+06	1.92549e+06	NA	NA	18.0142	1.00023	-0.00422404	INF	17.9468	18.1492	0	0	BB	60	3	1	2020-06-25 23:43:40	30		D:\Thomas\TM147\TM147_TTdpeptidesv1	1	2	0	0	NA	NA	1						20 mm x 100 µm + 31.5 cm x 50 µm Reprosil-Pur C18-AQ 5/3 µm 120 Å: 0%(10' @ 5 µl/min)-step-10%-3%/min-40%(0')-9%/min-85%(0')
fl10970	Unknown Sample	TM147 TTd 50°C ID TET01-61 3	TTd-A1.2 50 °C replicate 3	NA	NA		NA	NA	NA		NA	NA		6.88712e+06	1.50261e+06	NA	NA	17.8906	0.993373	0.119353	INF	17.8395	18.0813	0	0	BB	60	3	1	2020-06-26 00:14:29	30		D:\Thomas\TM147\TM147_TTdpeptidesv1	1	2	0	0	NA	NA	1						20 mm x 100 µm + 31.5 cm x 50 µm Reprosil-Pur C18-AQ 5/3 µm 120 Å: 0%(10' @ 5 µl/min)-step-10%-3%/min-40%(0')-9%/min-85%(0')
fl10971	Unknown Sample	TM147 TTd 4°C ID 0911 batch 4-1-07/18 1	TTd-B5 4 °C replicate 1	NA	NA		NA	NA	NA		NA	NA		1.13679e+07	3.02016e+06	NA	NA	17.7782	0.987128	0.231833	INF	17.7291	17.9187	0	0	BB	60	3	1	2020-06-26 00:45:21	30		D:\Thomas\TM147\TM147_TTdpeptidesv1	1	2	0	0	NA	NA	1						20 mm x 100 µm + 31.5 cm x 50 µm Reprosil-Pur C18-AQ 5/3 µm 120 Å: 0%(10' @ 5 µl/min)-step-10%-3%/min-40%(0')-9%/min-85%(0')
fl10972	Unknown Sample	TM147 TTd 4°C ID 0911 batch 4-1-07/18 2	TTd-B5 4 °C replicate 2	NA	NA		NA	NA	NA		NA	NA		1.13378e+07	3.05932e+06	NA	NA	17.6979	0.982671	0.312092	INF	17.6484	17.83	0	0	BB	60	3	1	2020-06-26 01:16:09	30		D:\Thomas\TM147\TM147_TTdpeptidesv1	1	2	0	0	NA	NA	1						20 mm x 100 µm + 31.5 cm x 50 µm Reprosil-Pur C18-AQ 5/3 µm 120 Å: 0%(10' @ 5 µl/min)-step-10%-3%/min-40%(0')-9%/min-85%(0')
fl10973	Unknown Sample	TM147 TTd 4°C ID 0911 batch 4-1-07/18 3	TTd-B5 4 °C replicate 3	NA	NA		NA	NA	NA		NA	NA		1.18727e+07	2.94189e+06	NA	NA	18.1015	1.00508	-0.091455	INF	18.0362	18.2683	0	0	BB	60	3	1	2020-06-26 01:46:58	30.0007		D:\Thomas\TM147\TM147_TTdpeptidesv1	1	2	0	0	NA	NA	1						20 mm x 100 µm + 31.5 cm x 50 µm Reprosil-Pur C18-AQ 5/3 µm 120 Å: 0%(10' @ 5 µl/min)-step-10%-3%/min-40%(0')-9%/min-85%(0')
fl10974	Unknown Sample	TM147 TTd 55°C ID 0015 1	TTd-B1.1 55 °C replicate 1	NA	NA		NA	NA	NA		NA	NA		7.75354e+06	1.96687e+06	NA	NA	17.9051	0.994176	0.104891	INF	17.8272	17.9965	0	0	BB	60	3	1	2020-06-26 02:17:49	30		D:\Thomas\TM147\TM147_TTdpeptidesv1	1	2	0	0	NA	NA	1						20 mm x 100 µm + 31.5 cm x 50 µm Reprosil-Pur C18-AQ 5/3 µm 120 Å: 0%(10' @ 5 µl/min)-step-10%-3%/min-40%(0')-9%/min-85%(0')
fl10975	Unknown Sample	TM147 TTd 55°C ID 0015 2	TTd-B1.1 55 °C replicate 2	NA	NA		NA	NA	NA		NA	NA		6.70484e+06	1.65061e+06	NA	NA	17.9049	0.994162	0.10514	INF	17.857	18.004	0	0	BB	60	3	1	2020-06-26 02:48:41	30		D:\Thomas\TM147\TM147_TTdpeptidesv1	1	2	0	0	NA	NA	1						20 mm x 100 µm + 31.5 cm x 50 µm Reprosil-Pur C18-AQ 5/3 µm 120 Å: 0%(10' @ 5 µl/min)-step-10%-3%/min-40%(0')-9%/min-85%(0')
fl10976	Unknown Sample	TM147 TTd 55°C ID 0015 3	TTd-B1.1 55 °C replicate 3	NA	NA		NA	NA	NA		NA	NA		1.12683e+07	2.88208e+06	NA	NA	18.0194	1.00052	-0.00941645	INF	17.9671	18.1196	0	0	BB	60	3	1	2020-06-26 03:19:32	30		D:\Thomas\TM147\TM147_TTdpeptidesv1	1	2	0	0	NA	NA	1						20 mm x 100 µm + 31.5 cm x 50 µm Reprosil-Pur C18-AQ 5/3 µm 120 Å: 0%(10' @ 5 µl/min)-step-10%-3%/min-40%(0')-9%/min-85%(0')
fl10977	Unknown Sample	TM147 TTd 55°C ID 0014 1	TTd-C1 55 °C replicate 1	NA	NA		NA	NA	NA		NA	NA		7.3002e+06	1.84625e+06	NA	NA	17.8689	0.992166	0.141083	2452.47	17.8185	18.0382	0	0	BB	60	3	1	2020-06-26 03:50:23	30		D:\Thomas\TM147\TM147_TTdpeptidesv1	1	2	0	0	NA	NA	1						20 mm x 100 µm + 31.5 cm x 50 µm Reprosil-Pur C18-AQ 5/3 µm 120 Å: 0%(10' @ 5 µl/min)-step-10%-3%/min-40%(0')-9%/min-85%(0')
fl10978	Unknown Sample	TM147 TTd 55°C ID 0014 2	TTd-C1 55 °C replicate 2	NA	NA		NA	NA	NA		NA	NA		7.47959e+06	1.60646e+06	NA	NA	18.0091	0.99995	0.000902585	INF	17.9578	18.2146	0	0	BB	60	3	1	2020-06-26 04:21:13	30		D:\Thomas\TM147\TM147_TTdpeptidesv1	1	2	0	0	NA	NA	1						20 mm x 100 µm + 31.5 cm x 50 µm Reprosil-Pur C18-AQ 5/3 µm 120 Å: 0%(10' @ 5 µl/min)-step-10%-3%/min-40%(0')-9%/min-85%(0')
fl10979	Unknown Sample	TM147 TTd 55°C ID 0014 3	TTd-C1 55 °C replicate 3	NA	NA		NA	NA	NA		NA	NA		6.83291e+06	1.79538e+06	NA	NA	17.7798	0.987216	0.23024	INF	17.7103	17.8824	0	0	BB	60	3	1	2020-06-26 04:52:04	30		D:\Thomas\TM147\TM147_TTdpeptidesv1	1	2	0	0	NA	NA	1						20 mm x 100 µm + 31.5 cm x 50 µm Reprosil-Pur C18-AQ 5/3 µm 120 Å: 0%(10' @ 5 µl/min)-step-10%-3%/min-40%(0')-9%/min-85%(0')
fl10980	Unknown Sample	TM147 TTd 55°C ID TET01-61 1	TTd-A1.2 55 °C replicate 1	NA	NA		NA	NA	NA		NA	NA		8.28591e+06	1.73845e+06	NA	NA	17.5716	0.975655	0.43845	INF	17.4893	17.6713	0	0	BB	60	3	1	2020-06-26 05:22:54	30		D:\Thomas\TM147\TM147_TTdpeptidesv1	1	2	0	0	NA	NA	1						20 mm x 100 µm + 31.5 cm x 50 µm Reprosil-Pur C18-AQ 5/3 µm 120 Å: 0%(10' @ 5 µl/min)-step-10%-3%/min-40%(0')-9%/min-85%(0')
fl10981	Unknown Sample	TM147 TTd 55°C ID TET01-61 2	TTd-A1.2 55 °C replicate 2	NA	NA		NA	NA	NA		NA	NA		7.36915e+06	1.80106e+06	NA	NA	17.6249	0.978618	0.385095	INF	17.574	17.7267	0	0	BB	60	3	1	2020-06-26 05:53:45	30.0005		D:\Thomas\TM147\TM147_TTdpeptidesv1	1	2	0	0	NA	NA	1						20 mm x 100 µm + 31.5 cm x 50 µm Reprosil-Pur C18-AQ 5/3 µm 120 Å: 0%(10' @ 5 µl/min)-step-10%-3%/min-40%(0')-9%/min-85%(0')
fl10982	Unknown Sample	TM147 TTd 55°C ID TET01-61 3	TTd-A1.2 55 °C replicate 3	NA	NA		NA	NA	NA		NA	NA		7.73439e+06	2.15064e+06	NA	NA	18.0896	1.00442	-0.0796248	INF	18.0389	18.2061	0	0	BB	60	3	1	2020-06-26 06:24:34	30		D:\Thomas\TM147\TM147_TTdpeptidesv1	1	2	0	0	NA	NA	1						20 mm x 100 µm + 31.5 cm x 50 µm Reprosil-Pur C18-AQ 5/3 µm 120 Å: 0%(10' @ 5 µl/min)-step-10%-3%/min-40%(0')-9%/min-85%(0')
fl10983	Unknown Sample	TM147 TTd Batch 1-1-09/16 pos control 55 °C 1	TTd-B1PC 55 °C replicate 1	NA	NA		NA	NA	NA		NA	NA		1.28568e+07	3.36197e+06	NA	NA	18.1446	1.00747	-0.134619	INF	18.0765	18.2273	0	0	BB	60	3	1	2020-06-26 06:55:23	30.0002		D:\Thomas\TM147\TM147_TTdpeptidesv1	1	2	0	0	NA	NA	1						20 mm x 100 µm + 31.5 cm x 50 µm Reprosil-Pur C18-AQ 5/3 µm 120 Å: 0%(10' @ 5 µl/min)-step-10%-3%/min-40%(0')-9%/min-85%(0')
fl10984	Unknown Sample	TM147 TTd Batch 1-1-09/16 pos control 55 °C 2	TTd-B1PC 55 °C replicate 2	NA	NA		NA	NA	NA		NA	NA		1.36564e+07	3.48592e+06	NA	NA	18.1269	1.00649	-0.116906	INF	18.0606	18.2283	0	0	BB	60	3	1	2020-06-26 07:26:11	30		D:\Thomas\TM147\TM147_TTdpeptidesv1	1	2	0	0	NA	NA	1						20 mm x 100 µm + 31.5 cm x 50 µm Reprosil-Pur C18-AQ 5/3 µm 120 Å: 0%(10' @ 5 µl/min)-step-10%-3%/min-40%(0')-9%/min-85%(0')
fl10985	Unknown Sample	TM147 TTd Batch 1-1-09/16 pos control 55 °C 3	TTd-B1PC 55 °C replicate 3	NA	NA		NA	NA	NA		NA	NA		7.28593e+06	2.02349e+06	NA	NA	18.037	1.0015	-0.0270018	1243.39	17.9717	18.1505	0	0	BB	60	3	1	2020-06-26 07:57:01	30		D:\Thomas\TM147\TM147_TTdpeptidesv1	1	2	0	0	NA	NA	1						20 mm x 100 µm + 31.5 cm x 50 µm Reprosil-Pur C18-AQ 5/3 µm 120 Å: 0%(10' @ 5 µl/min)-step-10%-3%/min-40%(0')-9%/min-85%(0')
fl10986	Unknown Sample	TM147 TTd 60°C ID 0015 1	TTd-B1.1 60 °C replicate 1	NA	NA		NA	NA	NA		NA	NA		1.1803e+07	2.78655e+06	NA	NA	18.1875	1.00986	-0.177501	INF	18.1186	18.3084	0	0	BB	60	3	1	2020-06-26 08:27:53	30		D:\Thomas\TM147\TM147_TTdpeptidesv1	1	2	0	0	NA	NA	1						20 mm x 100 µm + 31.5 cm x 50 µm Reprosil-Pur C18-AQ 5/3 µm 120 Å: 0%(10' @ 5 µl/min)-step-10%-3%/min-40%(0')-9%/min-85%(0')
fl10987	Unknown Sample	TM147 TTd 60°C ID 0015 2	TTd-B1.1 60 °C replicate 2	NA	NA		NA	NA	NA		NA	NA		7.72471e+06	2.36049e+06	NA	NA	18.1351	1.00695	-0.125143	826.051	18.0671	18.2206	0	0	BB	60	3	1	2020-06-26 08:58:44	30		D:\Thomas\TM147\TM147_TTdpeptidesv1	1	2	0	0	NA	NA	1						20 mm x 100 µm + 31.5 cm x 50 µm Reprosil-Pur C18-AQ 5/3 µm 120 Å: 0%(10' @ 5 µl/min)-step-10%-3%/min-40%(0')-9%/min-85%(0')
fl10988	Unknown Sample	TM147 TTd 60°C ID 0015 3	TTd-B1.1 60 °C replicate 3	NA	NA		NA	NA	NA		NA	NA		1.24704e+07	3.07611e+06	NA	NA	18.1837	1.00965	-0.173731	2111.86	18.1157	18.2483	0	0	BB	60	3	1	2020-06-26 09:29:34	30		D:\Thomas\TM147\TM147_TTdpeptidesv1	1	2	0	0	NA	NA	1						20 mm x 100 µm + 31.5 cm x 50 µm Reprosil-Pur C18-AQ 5/3 µm 120 Å: 0%(10' @ 5 µl/min)-step-10%-3%/min-40%(0')-9%/min-85%(0')
fl10989	Unknown Sample	TM147 TTd 60°C ID 0014 1	TTd-C1 60 °C replicate 1	NA	NA		NA	NA	NA		NA	NA		8.40267e+06	1.94973e+06	NA	NA	18.2114	1.01118	-0.201354	INF	18.1593	18.3599	0	0	BB	60	3	1	2020-06-26 10:00:24	30		D:\Thomas\TM147\TM147_TTdpeptidesv1	1	2	0	0	NA	NA	1						20 mm x 100 µm + 31.5 cm x 50 µm Reprosil-Pur C18-AQ 5/3 µm 120 Å: 0%(10' @ 5 µl/min)-step-10%-3%/min-40%(0')-9%/min-85%(0')
fl10990	Unknown Sample	TM147 TTd 60°C ID 0014 2	TTd-C1 60 °C replicate 2	NA	NA		NA	NA	NA		NA	NA		1.05169e+07	2.44587e+06	NA	NA	18.1587	1.00826	-0.148692	INF	18.1081	18.3296	0	0	BB	60	3	1	2020-06-26 10:31:15	30		D:\Thomas\TM147\TM147_TTdpeptidesv1	1	2	0	0	NA	NA	1						20 mm x 100 µm + 31.5 cm x 50 µm Reprosil-Pur C18-AQ 5/3 µm 120 Å: 0%(10' @ 5 µl/min)-step-10%-3%/min-40%(0')-9%/min-85%(0')
fl10991	Unknown Sample	TM147 TTd 60°C ID 0014 3	TTd-C1 60 °C replicate 3	NA	NA		NA	NA	NA		NA	NA		1.29347e+07	3.15555e+06	NA	NA	18.2072	1.01095	-0.197194	INF	18.1379	18.2922	0	0	BB	60	3	1	2020-06-26 11:02:06	30		D:\Thomas\TM147\TM147_TTdpeptidesv1	1	2	0	0	NA	NA	1						20 mm x 100 µm + 31.5 cm x 50 µm Reprosil-Pur C18-AQ 5/3 µm 120 Å: 0%(10' @ 5 µl/min)-step-10%-3%/min-40%(0')-9%/min-85%(0')
fl10992	Unknown Sample	TM147 TTd 60°C ID TET01-61 1	TTd-A1.2 60 °C replicate 1	NA	NA		NA	NA	NA		NA	NA		7.51333e+06	2.03217e+06	NA	NA	18.1463	1.00757	-0.136325	INF	18.0641	18.2119	0	0	BB	60	3	1	2020-06-26 11:32:55	30		D:\Thomas\TM147\TM147_TTdpeptidesv1	1	2	0	0	NA	NA	1						20 mm x 100 µm + 31.5 cm x 50 µm Reprosil-Pur C18-AQ 5/3 µm 120 Å: 0%(10' @ 5 µl/min)-step-10%-3%/min-40%(0')-9%/min-85%(0')
fl10993	Unknown Sample	TM147 TTd 60°C ID TET01-61 2	TTd-A1.2 60 °C replicate 2	NA	NA		NA	NA	NA		NA	NA		9.63544e+06	2.76038e+06	NA	NA	18.1731	1.00906	-0.163111	INF	18.1048	18.2742	0	0	BB	60	3	1	2020-06-26 12:03:44	30		D:\Thomas\TM147\TM147_TTdpeptidesv1	1	2	0	0	NA	NA	1						20 mm x 100 µm + 31.5 cm x 50 µm Reprosil-Pur C18-AQ 5/3 µm 120 Å: 0%(10' @ 5 µl/min)-step-10%-3%/min-40%(0')-9%/min-85%(0')
fl10994	Unknown Sample	TM147 TTd 60°C ID TET01-61 3	TTd-A1.2 60 °C replicate 3	NA	NA		NA	NA	NA		NA	NA		7.85066e+06	1675983	NA	NA	18.2352	1.0125	-0.225196	INF	18.1505	18.3373	0	0	BB	60	3	1	2020-06-26 12:34:33	30		D:\Thomas\TM147\TM147_TTdpeptidesv1	1	2	0	0	NA	NA	1						20 mm x 100 µm + 31.5 cm x 50 µm Reprosil-Pur C18-AQ 5/3 µm 120 Å: 0%(10' @ 5 µl/min)-step-10%-3%/min-40%(0')-9%/min-85%(0')
fl10995	Unknown Sample	TM147 DTd 0013 neg control 1	DTd 4 °C replicate 1	NA	NA		NA	NA	NA		NA	NA		8.23157e+06	1.44819e+06	NA	NA	18.2142	1.01134	-0.204173	INF	18.1473	18.424	0	0	BB	60	3	1	2020-06-26 13:05:21	30		D:\Thomas\TM147\TM147_TTdpeptidesv1	1	2	0	0	NA	NA	1						20 mm x 100 µm + 31.5 cm x 50 µm Reprosil-Pur C18-AQ 5/3 µm 120 Å: 0%(10' @ 5 µl/min)-step-10%-3%/min-40%(0')-9%/min-85%(0')
fl10996	Unknown Sample	TM147 DTd 0013 neg control 1	DTd 4 °C replicate 2	NA	NA		NA	NA	NA		NA	NA		6.77961e+06	1.48055e+06	NA	NA	18.1727	1.00903	-0.162704	850.109	18.1225	18.4094	0	0	BB	60	3	1	2020-06-26 13:36:15	30		D:\Thomas\TM147\TM147_TTdpeptidesv1	1	2	0	0	NA	NA	1						20 mm x 100 µm + 31.5 cm x 50 µm Reprosil-Pur C18-AQ 5/3 µm 120 Å: 0%(10' @ 5 µl/min)-step-10%-3%/min-40%(0')-9%/min-85%(0')
fl10997	Unknown Sample	TM147 DTd 0013 neg control 1	DTd 4 °C replicate 3	NA	NA		NA	NA	NA		NA	NA		1.52456e+07	2.68815e+06	NA	NA	18.1468	1.0076	-0.136832	INF	18.0643	18.3867	0	0	BB	60	3	1	2020-06-26 14:07:04	30		D:\Thomas\TM147\TM147_TTdpeptidesv1	1	2	0	0	NA	NA	1						20 mm x 100 µm + 31.5 cm x 50 µm Reprosil-Pur C18-AQ 5/3 µm 120 Å: 0%(10' @ 5 µl/min)-step-10%-3%/min-40%(0')-9%/min-85%(0')
fl10998	Unknown Sample	TM147 TTd 65°C ID 0015 1	TTd-B1.1 65 °C replicate 1	NA	NA		NA	NA	NA		NA	NA		1.42014e+07	3.38408e+06	NA	NA	18.1674	1.00874	-0.157441	INF	18.1177	18.2976	0	0	BB	60	3	1	2020-06-26 14:37:55	30		D:\Thomas\TM147\TM147_TTdpeptidesv1	1	2	0	0	NA	NA	1						20 mm x 100 µm + 31.5 cm x 50 µm Reprosil-Pur C18-AQ 5/3 µm 120 Å: 0%(10' @ 5 µl/min)-step-10%-3%/min-40%(0')-9%/min-85%(0')
fl10999	Unknown Sample	TM147 TTd 65°C ID 0015 2	TTd-B1.1 65 °C replicate 2	NA	NA		NA	NA	NA		NA	NA		1.15576e+07	2.6654e+06	NA	NA	18.1339	1.00688	-0.123893	INF	18.0827	18.2624	0	0	BB	60	3	1	2020-06-26 15:08:45	30		D:\Thomas\TM147\TM147_TTdpeptidesv1	1	2	0	0	NA	NA	1						20 mm x 100 µm + 31.5 cm x 50 µm Reprosil-Pur C18-AQ 5/3 µm 120 Å: 0%(10' @ 5 µl/min)-step-10%-3%/min-40%(0')-9%/min-85%(0')
fl11000	Unknown Sample	TM147 TTd 65°C ID 0015 3	TTd-B1.1 65 °C replicate 3	NA	NA		NA	NA	NA		NA	NA		7.06744e+06	1.65113e+06	NA	NA	18.181	1.00949	-0.170999	INF	18.1127	18.2893	0	0	BB	60	3	1	2020-06-26 15:39:36	30.0008		D:\Thomas\TM147\TM147_TTdpeptidesv1	1	2	0	0	NA	NA	1						20 mm x 100 µm + 31.5 cm x 50 µm Reprosil-Pur C18-AQ 5/3 µm 120 Å: 0%(10' @ 5 µl/min)-step-10%-3%/min-40%(0')-9%/min-85%(0')
fl11001	Unknown Sample	TM147 TTd 65°C ID 0014 1	TTd-C1 65 °C replicate 1	NA	NA		NA	NA	NA		NA	NA		1.21713e+07	3.35536e+06	NA	NA	18.1773	1.00929	-0.167308	INF	18.1106	18.2589	0	0	BB	60	3	1	2020-06-26 16:10:27	30		D:\Thomas\TM147\TM147_TTdpeptidesv1	1	2	0	0	NA	NA	1						20 mm x 100 µm + 31.5 cm x 50 µm Reprosil-Pur C18-AQ 5/3 µm 120 Å: 0%(10' @ 5 µl/min)-step-10%-3%/min-40%(0')-9%/min-85%(0')
fl11002	Unknown Sample	TM147 TTd 65°C ID 0014 2	TTd-C1 65 °C replicate 2	NA	NA		NA	NA	NA		NA	NA		8.66913e+06	2.2489e+06	NA	NA	18.129	1.00661	-0.118957	INF	18.0768	18.2772	0	0	BB	60	3	1	2020-06-26 16:41:16	30		D:\Thomas\TM147\TM147_TTdpeptidesv1	1	2	0	0	NA	NA	1						20 mm x 100 µm + 31.5 cm x 50 µm Reprosil-Pur C18-AQ 5/3 µm 120 Å: 0%(10' @ 5 µl/min)-step-10%-3%/min-40%(0')-9%/min-85%(0')
fl11003	Unknown Sample	TM147 TTd 65°C ID 0014 3	TTd-C1 65 °C replicate 3	NA	NA		NA	NA	NA		NA	NA		1.14518e+07	2.85746e+06	NA	NA	17.8814	0.992859	0.128607	INF	17.8132	17.9657	0	0	BB	60	3	1	2020-06-26 17:12:04	30.0082		D:\Thomas\TM147\TM147_TTdpeptidesv1	1	2	0	0	NA	NA	1						20 mm x 100 µm + 31.5 cm x 50 µm Reprosil-Pur C18-AQ 5/3 µm 120 Å: 0%(10' @ 5 µl/min)-step-10%-3%/min-40%(0')-9%/min-85%(0')
fl11004	Unknown Sample	TM147 TTd 65°C ID TET01-61 1	TTd-A1.2 65 °C replicate 1	NA	NA		NA	NA	NA		NA	NA		1.14801e+07	2870756	NA	NA	18.1888	1.00993	-0.178815	INF	18.1207	18.2906	0	0	BB	60	3	1	2020-06-26 17:42:53	30.0064		D:\Thomas\TM147\TM147_TTdpeptidesv1	1	2	0	0	NA	NA	1						20 mm x 100 µm + 31.5 cm x 50 µm Reprosil-Pur C18-AQ 5/3 µm 120 Å: 0%(10' @ 5 µl/min)-step-10%-3%/min-40%(0')-9%/min-85%(0')
fl11005	Unknown Sample	TM147 TTd 65°C ID TET01-61 2	TTd-A1.2 65 °C replicate 2	NA	NA		NA	NA	NA		NA	NA		1.12863e+07	2.94041e+06	NA	NA	18.1561	1.00811	-0.14605	INF	18.0735	18.2702	0	0	BB	60	3	1	2020-06-26 18:13:42	30		D:\Thomas\TM147\TM147_TTdpeptidesv1	1	2	0	0	NA	NA	1						20 mm x 100 µm + 31.5 cm x 50 µm Reprosil-Pur C18-AQ 5/3 µm 120 Å: 0%(10' @ 5 µl/min)-step-10%-3%/min-40%(0')-9%/min-85%(0')
fl11006	Unknown Sample	TM147 TTd 65°C ID TET01-61 3	TTd-A1.2 65 °C replicate 3	NA	NA		NA	NA	NA		NA	NA		1.11906e+07	2.99466e+06	NA	NA	18.2035	1.01074	-0.193464	404.267	18.154	18.3147	0	0	BB	60	3	1	2020-06-26 18:44:31	30.0007		D:\Thomas\TM147\TM147_TTdpeptidesv1	1	2	0	0	NA	NA	1						20 mm x 100 µm + 31.5 cm x 50 µm Reprosil-Pur C18-AQ 5/3 µm 120 Å: 0%(10' @ 5 µl/min)-step-10%-3%/min-40%(0')-9%/min-85%(0')
fl11007	Unknown Sample	TM147 TTd 4 °C ID 0015_2 1	TTd-B1.2 4 °C replicate 1	NA	NA		NA	NA	NA		NA	NA		1.132e+07	2.77517e+06	NA	NA	18.1958	1.01032	-0.185825	5093.79	18.1302	18.3327	0	0	BB	60	3	1	2020-06-26 19:15:22	30		D:\Thomas\TM147\TM147_TTdpeptidesv1	1	2	0	0	NA	NA	1						20 mm x 100 µm + 31.5 cm x 50 µm Reprosil-Pur C18-AQ 5/3 µm 120 Å: 0%(10' @ 5 µl/min)-step-10%-3%/min-40%(0')-9%/min-85%(0')
fl11008	Unknown Sample	TM147 TTd 4 °C ID 0015_2 2	TTd-B1.2 4 °C replicate 2	NA	NA		NA	NA	NA		NA	NA		1.19117e+07	2.71186e+06	NA	NA	18.1438	1.00743	-0.133841	8203.83	18.0955	18.2854	0	0	BB	60	3	1	2020-06-26 19:46:12	30		D:\Thomas\TM147\TM147_TTdpeptidesv1	1	2	0	0	NA	NA	1						20 mm x 100 µm + 31.5 cm x 50 µm Reprosil-Pur C18-AQ 5/3 µm 120 Å: 0%(10' @ 5 µl/min)-step-10%-3%/min-40%(0')-9%/min-85%(0')
fl11009	Unknown Sample	TM147 TTd 4 °C ID 0015_2 3	TTd-B1.2 4 °C replicate 3	NA	NA		NA	NA	NA		NA	NA		1.07939e+07	2.46526e+06	NA	NA	18.1442	1.00745	-0.13424	INF	18.0659	18.2611	0	0	BB	60	3	1	2020-06-26 20:17:02	30		D:\Thomas\TM147\TM147_TTdpeptidesv1	1	2	0	0	NA	NA	1						20 mm x 100 µm + 31.5 cm x 50 µm Reprosil-Pur C18-AQ 5/3 µm 120 Å: 0%(10' @ 5 µl/min)-step-10%-3%/min-40%(0')-9%/min-85%(0')
Created By:
User Name		Full Name		Date
FUN-LAB-MS		FUN-LAB-MS		6/29/2020 1:07:01 PM

## Sheet: EDDDITLK
Component Name		Curve Index	Weighting Index	Origin Index	Equation
EDDDITLK					NA
Filename	Sample Type	Sample Name	Sample ID	Exp Amt	Calc Amt	Units	%Diff	Level	%RSD-AMT	Peak Status	Response Ratio	Response Type	Equation	Area	Height	ISTD Area	ISTD Ht	RT	Rel RT	Del RT	S/N	Start Time	End Time	Start Height	End Height	Integ Code	Search Window	Threshold	Smooth	Acq Date	Duration	Exp Method	Proc Method	Vial	Inj Vol	Sample Wt	Sample Vol	ISTD Base Amt	ISTD Calc Amt	Dilution Factor	Study	Client	Laboratory	Company	Phone	Comment
fl10926	Unknown Sample		TTd-B1.1 4 °C replicate 1	NA	NF		NF	NA	NF	Not Found	NF	Area	NA	NF	NF	8.92576e+06	1.90275e+06	NF	NF	NF	NF	NF	NF	NF	NF	NF	60	3	1	2020-06-25 01:32:11	0		D:\Thomas\TM147\TM147_TTdpeptidesv1	1	2	0	0	0	0	1
fl10927	Unknown Sample		TTd-B1.1 4 °C replicate 2	NA	NF		NF	NA	NF	Not Found	NF	Area		NF	NF	9.66233e+06	2.34133e+06	NF	NF	NF	NF	NF	NF	NF	NF	NF	60	3	1	2020-06-25 02:02:59	30		D:\Thomas\TM147\TM147_TTdpeptidesv1	1	2	0	0	0	0	1
fl10928	Unknown Sample		TTd-B1.1 4 °C replicate 3	NA	NF		NF	NA	NF	Not Found	NF	Area		NF	NF	8.81376e+06	2.16007e+06	NF	NF	NF	NF	NF	NF	NF	NF	NF	60	3	1	2020-06-25 02:33:48	30		D:\Thomas\TM147\TM147_TTdpeptidesv1	1	2	0	0	0	0	1
fl10929	Unknown Sample		TTd-C1 4 °C replicate 1	NA	NF		NF	NA	NF	Not Found	NF	Area		NF	NF	1.29405e+07	3.2988e+06	NF	NF	NF	NF	NF	NF	NF	NF	NF	60	3	1	2020-06-25 03:04:36	30.0007		D:\Thomas\TM147\TM147_TTdpeptidesv1	1	2	0	0	0	0	1
fl10930	Unknown Sample		TTd-C1 4 °C replicate 2	NA	NF		NF	NA	NF	Not Found	NF	Area		NF	NF	1.43629e+07	3.57558e+06	NF	NF	NF	NF	NF	NF	NF	NF	NF	60	3	1	2020-06-25 03:35:28	30		D:\Thomas\TM147\TM147_TTdpeptidesv1	1	2	0	0	0	0	1
fl10931	Unknown Sample		TTd-C1 4 °C replicate 3	NA	NF		NF	NA	NF	Not Found	NF	Area		NF	NF	1.31658e+07	2.99586e+06	NF	NF	NF	NF	NF	NF	NF	NF	NF	60	3	1	2020-06-25 04:06:18	30		D:\Thomas\TM147\TM147_TTdpeptidesv1	1	2	0	0	0	0	1
fl10932	Unknown Sample		TTd-A1.2 4 °C replicate 1	NA	NF		NF	NA	NF	Not Found	NF	Area		NF	NF	1.34392e+07	3.21195e+06	NF	NF	NF	NF	NF	NF	NF	NF	NF	60	3	1	2020-06-25 04:37:07	30		D:\Thomas\TM147\TM147_TTdpeptidesv1	1	2	0	0	0	0	1
fl10933	Unknown Sample		TTd-A1.2 4 °C replicate 2	NA	NF		NF	NA	NF	Not Found	NF	Area		NF	NF	8.12359e+06	1.78933e+06	NF	NF	NF	NF	NF	NF	NF	NF	NF	60	3	1	2020-06-25 05:07:55	30.0004		D:\Thomas\TM147\TM147_TTdpeptidesv1	1	2	0	0	0	0	1
fl10934	Unknown Sample		TTd-A1.2 4 °C replicate 3	NA	NF		NF	NA	NF	Not Found	NF	Area		NF	NF	7.36855e+06	2.11123e+06	NF	NF	NF	NF	NF	NF	NF	NF	NF	60	3	1	2020-06-25 05:38:45	30.0001		D:\Thomas\TM147\TM147_TTdpeptidesv1	1	2	0	0	0	0	1
fl10935	Unknown Sample		TTd-B2 4 °C replicate 1	NA	NF		NF	NA	NF	Not Found	NF	Area		NF	NF	6.94773e+06	1.88309e+06	NF	NF	NF	NF	NF	NF	NF	NF	NF	60	3	1	2020-06-25 06:09:34	30.0008		D:\Thomas\TM147\TM147_TTdpeptidesv1	1	2	0	0	0	0	1
fl10936	Unknown Sample		TTd-B2 4 °C replicate 2	NA	NF		NF	NA	NF	Not Found	NF	Area		NF	NF	9.1401e+06	2759288	NF	NF	NF	NF	NF	NF	NF	NF	NF	60	3	1	2020-06-25 06:40:24	30		D:\Thomas\TM147\TM147_TTdpeptidesv1	1	2	0	0	0	0	1
fl10937	Unknown Sample		TTd-B2 4 °C replicate 3	NA	NF		NF	NA	NF	Not Found	NF	Area		NF	NF	8.08828e+06	1868005	NF	NF	NF	NF	NF	NF	NF	NF	NF	60	3	1	2020-06-25 07:11:15	30		D:\Thomas\TM147\TM147_TTdpeptidesv1	1	2	0	0	0	0	1
fl10938	Unknown Sample		TTd-B1.1 37 °C replicate 1	NA	NF		NF	NA	NF	Not Found	NF	Area		NF	NF	1.19525e+07	2.98945e+06	NF	NF	NF	NF	NF	NF	NF	NF	NF	60	3	1	2020-06-25 07:42:05	30		D:\Thomas\TM147\TM147_TTdpeptidesv1	1	2	0	0	0	0	1
fl10939	Unknown Sample		TTd-B1.1 37 °C replicate 2	NA	NF		NF	NA	NF	Not Found	NF	Area		NF	NF	8.77533e+06	1.9959e+06	NF	NF	NF	NF	NF	NF	NF	NF	NF	60	3	1	2020-06-25 08:12:56	30		D:\Thomas\TM147\TM147_TTdpeptidesv1	1	2	0	0	0	0	1
fl10940	Unknown Sample		TTd-B1.1 37 °C replicate 3	NA	NF		NF	NA	NF	Not Found	NF	Area		NF	NF	8.9463e+06	2.29748e+06	NF	NF	NF	NF	NF	NF	NF	NF	NF	60	3	1	2020-06-25 08:43:46	30		D:\Thomas\TM147\TM147_TTdpeptidesv1	1	2	0	0	0	0	1
fl10941	Unknown Sample		TTd-C1 37 °C replicate 1	NA	NF		NF	NA	NF	Not Found	NF	Area		NF	NF	1.0674e+07	2.38786e+06	NF	NF	NF	NF	NF	NF	NF	NF	NF	60	3	1	2020-06-25 09:14:33	30.0001		D:\Thomas\TM147\TM147_TTdpeptidesv1	1	2	0	0	0	0	1
fl10942	Unknown Sample		TTd-C1 37 °C replicate 2	NA	NF		NF	NA	NF	Not Found	NF	Area		NF	NF	1.10688e+07	2.61822e+06	NF	NF	NF	NF	NF	NF	NF	NF	NF	60	3	1	2020-06-25 09:50:58	30		D:\Thomas\TM147\TM147_TTdpeptidesv1	1	2	0	0	0	0	1
fl10943	Unknown Sample		TTd-C1 37 °C replicate 3	NA	NF		NF	NA	NF	Not Found	NF	Area		NF	NF	6.98267e+06	1.73919e+06	NF	NF	NF	NF	NF	NF	NF	NF	NF	60	3	1	2020-06-25 10:21:46	30.0002		D:\Thomas\TM147\TM147_TTdpeptidesv1	1	2	0	0	0	0	1
fl10944	Unknown Sample		TTd-A1.2 37 °C replicate 1	NA	NF		NF	NA	NF	Not Found	NF	Area		NF	NF	6.73298e+06	1.84584e+06	NF	NF	NF	NF	NF	NF	NF	NF	NF	60	3	1	2020-06-25 10:52:35	30		D:\Thomas\TM147\TM147_TTdpeptidesv1	1	2	0	0	0	0	1
fl10945	Unknown Sample		TTd-A1.2 37 °C replicate 2	NA	NF		NF	NA	NF	Not Found	NF	Area		NF	NF	8.27662e+06	1.76731e+06	NF	NF	NF	NF	NF	NF	NF	NF	NF	60	3	1	2020-06-25 11:23:23	30.0005		D:\Thomas\TM147\TM147_TTdpeptidesv1	1	2	0	0	0	0	1
fl10946	Unknown Sample		TTd-A1.2 37 °C replicate 3	NA	NF		NF	NA	NF	Not Found	NF	Area		NF	NF	7.55736e+06	1.79905e+06	NF	NF	NF	NF	NF	NF	NF	NF	NF	60	3	1	2020-06-25 11:54:12	30.0007		D:\Thomas\TM147\TM147_TTdpeptidesv1	1	2	0	0	0	0	1
fl10947	Unknown Sample		TTd-B3 4 °C replicate 1	NA	NF		NF	NA	NF	Not Found	NF	Area		NF	NF	1.07391e+07	2.72504e+06	NF	NF	NF	NF	NF	NF	NF	NF	NF	60	3	1	2020-06-25 12:25:00	30		D:\Thomas\TM147\TM147_TTdpeptidesv1	1	2	0	0	0	0	1
fl10948	Unknown Sample		TTd-B3 4 °C replicate 2	NA	NF		NF	NA	NF	Not Found	NF	Area		NF	NF	1.1428e+07	2.59701e+06	NF	NF	NF	NF	NF	NF	NF	NF	NF	60	3	1	2020-06-25 12:55:49	30		D:\Thomas\TM147\TM147_TTdpeptidesv1	1	2	0	0	0	0	1
fl10949	Unknown Sample		TTd-B3 4 °C replicate 3	NA	NF		NF	NA	NF	Not Found	NF	Area		NF	NF	6.57171e+06	1.64939e+06	NF	NF	NF	NF	NF	NF	NF	NF	NF	60	3	1	2020-06-25 13:26:37	30		D:\Thomas\TM147\TM147_TTdpeptidesv1	1	2	0	0	0	0	1
fl10950	Unknown Sample		TTd-B1.1 45 °C replicate 1	NA	NF		NF	NA	NF	Not Found	NF	Area		NF	NF	1.21475e+07	3.06816e+06	NF	NF	NF	NF	NF	NF	NF	NF	NF	60	3	1	2020-06-25 13:57:26	30		D:\Thomas\TM147\TM147_TTdpeptidesv1	1	2	0	0	0	0	1
fl10951	Unknown Sample		TTd-B1.1 45 °C replicate 2	NA	NF		NF	NA	NF	Not Found	NF	Area		NF	NF	8.60528e+06	2.33775e+06	NF	NF	NF	NF	NF	NF	NF	NF	NF	60	3	1	2020-06-25 14:28:14	30.0008		D:\Thomas\TM147\TM147_TTdpeptidesv1	1	2	0	0	0	0	1
fl10952	Unknown Sample		TTd-B1.1 45 °C replicate 3	NA	NF		NF	NA	NF	Not Found	NF	Area		NF	NF	9.43759e+06	2.3472e+06	NF	NF	NF	NF	NF	NF	NF	NF	NF	60	3	1	2020-06-25 14:59:03	30.0008		D:\Thomas\TM147\TM147_TTdpeptidesv1	1	2	0	0	0	0	1
fl10953	Unknown Sample		TTd-C1 45 °C replicate 1	NA	NF		NF	NA	NF	Not Found	NF	Area		NF	NF	1.13107e+07	2.48329e+06	NF	NF	NF	NF	NF	NF	NF	NF	NF	60	3	1	2020-06-25 15:29:52	30		D:\Thomas\TM147\TM147_TTdpeptidesv1	1	2	0	0	0	0	1
fl10954	Unknown Sample		TTd-C1 45 °C replicate 2	NA	NF		NF	NA	NF	Not Found	NF	Area		NF	NF	1.31447e+07	2.78333e+06	NF	NF	NF	NF	NF	NF	NF	NF	NF	60	3	1	2020-06-25 16:00:40	30		D:\Thomas\TM147\TM147_TTdpeptidesv1	1	2	0	0	0	0	1
fl10955	Unknown Sample		TTd-C1 45 °C replicate 3	NA	NF		NF	NA	NF	Not Found	NF	Area		NF	NF	1.20643e+07	2.97116e+06	NF	NF	NF	NF	NF	NF	NF	NF	NF	60	3	1	2020-06-25 16:31:28	30		D:\Thomas\TM147\TM147_TTdpeptidesv1	1	2	0	0	0	0	1
fl10956	Unknown Sample		TTd-A1.2 45 °C replicate 1	NA	NF		NF	NA	NF	Not Found	NF	Area		NF	NF	9.84039e+06	2.36895e+06	NF	NF	NF	NF	NF	NF	NF	NF	NF	60	3	1	2020-06-25 17:02:45	30		D:\Thomas\TM147\TM147_TTdpeptidesv1	1	2	0	0	0	0	1
fl10957	Unknown Sample		TTd-A1.2 45 °C replicate 2	NA	NF		NF	NA	NF	Not Found	NF	Area		NF	NF	1.11957e+07	3.13149e+06	NF	NF	NF	NF	NF	NF	NF	NF	NF	60	3	1	2020-06-25 17:33:33	30		D:\Thomas\TM147\TM147_TTdpeptidesv1	1	2	0	0	0	0	1
fl10958	Unknown Sample		TTd-A1.2 45 °C replicate 3	NA	NF		NF	NA	NF	Not Found	NF	Area		NF	NF	8.73078e+06	1.94966e+06	NF	NF	NF	NF	NF	NF	NF	NF	NF	60	3	1	2020-06-25 18:04:22	30		D:\Thomas\TM147\TM147_TTdpeptidesv1	1	2	0	0	0	0	1
fl10959	Unknown Sample		TTd-B4 4 °C replicate 1	NA	NF		NF	NA	NF	Not Found	NF	Area		NF	NF	7.99802e+06	1.88467e+06	NF	NF	NF	NF	NF	NF	NF	NF	NF	60	3	1	2020-06-25 18:35:11	30		D:\Thomas\TM147\TM147_TTdpeptidesv1	1	2	0	0	0	0	1
fl10960	Unknown Sample		TTd-B4 4 °C replicate 2	NA	NF		NF	NA	NF	Not Found	NF	Area		NF	NF	1.31458e+07	3.384e+06	NF	NF	NF	NF	NF	NF	NF	NF	NF	60	3	1	2020-06-25 19:05:59	30		D:\Thomas\TM147\TM147_TTdpeptidesv1	1	2	0	0	0	0	1
fl10961	Unknown Sample		TTd-B4 4 °C replicate 3	NA	NF		NF	NA	NF	Not Found	NF	Area		NF	NF	1.24398e+07	2.77024e+06	NF	NF	NF	NF	NF	NF	NF	NF	NF	60	3	1	2020-06-25 19:36:48	30.0004		D:\Thomas\TM147\TM147_TTdpeptidesv1	1	2	0	0	0	0	1
fl10962	Unknown Sample		TTd-B1.1 50 °C replicate 1	NA	NF		NF	NA	NF	Not Found	NF	Area		NF	NF	9.34253e+06	2.97911e+06	NF	NF	NF	NF	NF	NF	NF	NF	NF	60	3	1	2020-06-25 20:07:50	0		D:\Thomas\TM147\TM147_TTdpeptidesv1	1	2	0	0	0	0	1
fl10963	Unknown Sample		TTd-B1.1 50 °C replicate 2	NA	NF		NF	NA	NF	Not Found	NF	Area		NF	NF	7.61409e+06	1.85739e+06	NF	NF	NF	NF	NF	NF	NF	NF	NF	60	3	1	2020-06-25 20:38:40	30.0008		D:\Thomas\TM147\TM147_TTdpeptidesv1	1	2	0	0	0	0	1
fl10964	Unknown Sample		TTd-B1.1 50 °C replicate 3	NA	NF		NF	NA	NF	Not Found	NF	Area		NF	NF	1.16957e+07	3.09747e+06	NF	NF	NF	NF	NF	NF	NF	NF	NF	60	3	1	2020-06-25 21:09:30	30		D:\Thomas\TM147\TM147_TTdpeptidesv1	1	2	0	0	0	0	1
fl10965	Unknown Sample		TTd-C1 50 °C replicate 1	NA	NF		NF	NA	NF	Not Found	NF	Area		NF	NF	6.66337e+06	1.37036e+06	NF	NF	NF	NF	NF	NF	NF	NF	NF	60	3	1	2020-06-25 21:40:20	29.998		D:\Thomas\TM147\TM147_TTdpeptidesv1	1	2	0	0	0	0	1
fl10966	Unknown Sample		TTd-C1 50 °C replicate 2	NA	NF		NF	NA	NF	Not Found	NF	Area		NF	NF	6.89956e+06	1.90704e+06	NF	NF	NF	NF	NF	NF	NF	NF	NF	60	3	1	2020-06-25 22:11:09	30		D:\Thomas\TM147\TM147_TTdpeptidesv1	1	2	0	0	0	0	1
fl10967	Unknown Sample		TTd-C1 50 °C replicate 3	NA	NF		NF	NA	NF	Not Found	NF	Area		NF	NF	1.15268e+07	3.05887e+06	NF	NF	NF	NF	NF	NF	NF	NF	NF	60	3	1	2020-06-25 22:42:00	30.0002		D:\Thomas\TM147\TM147_TTdpeptidesv1	1	2	0	0	0	0	1
fl10968	Unknown Sample		TTd-A1.2 50 °C replicate 1	NA	NF		NF	NA	NF	Not Found	NF	Area		NF	NF	1.08762e+07	2624173	NF	NF	NF	NF	NF	NF	NF	NF	NF	60	3	1	2020-06-25 23:12:50	30		D:\Thomas\TM147\TM147_TTdpeptidesv1	1	2	0	0	0	0	1
fl10969	Unknown Sample		TTd-A1.2 50 °C replicate 2	NA	NF		NF	NA	NF	Not Found	NF	Area		NF	NF	7.22128e+06	1.92549e+06	NF	NF	NF	NF	NF	NF	NF	NF	NF	60	3	1	2020-06-25 23:43:40	30		D:\Thomas\TM147\TM147_TTdpeptidesv1	1	2	0	0	0	0	1
fl10970	Unknown Sample		TTd-A1.2 50 °C replicate 3	NA	NF		NF	NA	NF	Not Found	NF	Area		NF	NF	6.88712e+06	1.50261e+06	NF	NF	NF	NF	NF	NF	NF	NF	NF	60	3	1	2020-06-26 00:14:29	30		D:\Thomas\TM147\TM147_TTdpeptidesv1	1	2	0	0	0	0	1
fl10971	Unknown Sample		TTd-B5 4 °C replicate 1	NA	NF		NF	NA	NF	Not Found	NF	Area		NF	NF	1.13679e+07	3.02016e+06	NF	NF	NF	NF	NF	NF	NF	NF	NF	60	3	1	2020-06-26 00:45:21	30		D:\Thomas\TM147\TM147_TTdpeptidesv1	1	2	0	0	0	0	1
fl10972	Unknown Sample		TTd-B5 4 °C replicate 2	NA	NF		NF	NA	NF	Not Found	NF	Area		NF	NF	1.13378e+07	3.05932e+06	NF	NF	NF	NF	NF	NF	NF	NF	NF	60	3	1	2020-06-26 01:16:09	30		D:\Thomas\TM147\TM147_TTdpeptidesv1	1	2	0	0	0	0	1
fl10973	Unknown Sample		TTd-B5 4 °C replicate 3	NA	NF		NF	NA	NF	Not Found	NF	Area		NF	NF	1.18727e+07	2.94189e+06	NF	NF	NF	NF	NF	NF	NF	NF	NF	60	3	1	2020-06-26 01:46:58	30.0007		D:\Thomas\TM147\TM147_TTdpeptidesv1	1	2	0	0	0	0	1
fl10974	Unknown Sample		TTd-B1.1 55 °C replicate 1	NA	NF		NF	NA	NF	Not Found	NF	Area		NF	NF	7.75354e+06	1.96687e+06	NF	NF	NF	NF	NF	NF	NF	NF	NF	60	3	1	2020-06-26 02:17:49	30		D:\Thomas\TM147\TM147_TTdpeptidesv1	1	2	0	0	0	0	1
fl10975	Unknown Sample		TTd-B1.1 55 °C replicate 2	NA	NF		NF	NA	NF	Not Found	NF	Area		NF	NF	6.70484e+06	1.65061e+06	NF	NF	NF	NF	NF	NF	NF	NF	NF	60	3	1	2020-06-26 02:48:41	30		D:\Thomas\TM147\TM147_TTdpeptidesv1	1	2	0	0	0	0	1
fl10976	Unknown Sample		TTd-B1.1 55 °C replicate 3	NA	NF		NF	NA	NF	Not Found	NF	Area		NF	NF	1.12683e+07	2.88208e+06	NF	NF	NF	NF	NF	NF	NF	NF	NF	60	3	1	2020-06-26 03:19:32	30		D:\Thomas\TM147\TM147_TTdpeptidesv1	1	2	0	0	0	0	1
fl10977	Unknown Sample		TTd-C1 55 °C replicate 1	NA	NF		NF	NA	NF	Not Found	NF	Area		NF	NF	7.3002e+06	1.84625e+06	NF	NF	NF	NF	NF	NF	NF	NF	NF	60	3	1	2020-06-26 03:50:23	30		D:\Thomas\TM147\TM147_TTdpeptidesv1	1	2	0	0	0	0	1
fl10978	Unknown Sample		TTd-C1 55 °C replicate 2	NA	NF		NF	NA	NF	Not Found	NF	Area		NF	NF	7.47959e+06	1.60646e+06	NF	NF	NF	NF	NF	NF	NF	NF	NF	60	3	1	2020-06-26 04:21:13	30		D:\Thomas\TM147\TM147_TTdpeptidesv1	1	2	0	0	0	0	1
fl10979	Unknown Sample		TTd-C1 55 °C replicate 3	NA	NF		NF	NA	NF	Not Found	NF	Area		NF	NF	6.83291e+06	1.79538e+06	NF	NF	NF	NF	NF	NF	NF	NF	NF	60	3	1	2020-06-26 04:52:04	30		D:\Thomas\TM147\TM147_TTdpeptidesv1	1	2	0	0	0	0	1
fl10980	Unknown Sample		TTd-A1.2 55 °C replicate 1	NA	NF		NF	NA	NF	Not Found	NF	Area		NF	NF	8.28591e+06	1.73845e+06	NF	NF	NF	NF	NF	NF	NF	NF	NF	60	3	1	2020-06-26 05:22:54	30		D:\Thomas\TM147\TM147_TTdpeptidesv1	1	2	0	0	0	0	1
fl10981	Unknown Sample		TTd-A1.2 55 °C replicate 2	NA	NF		NF	NA	NF	Not Found	NF	Area		NF	NF	7.36915e+06	1.80106e+06	NF	NF	NF	NF	NF	NF	NF	NF	NF	60	3	1	2020-06-26 05:53:45	30.0005		D:\Thomas\TM147\TM147_TTdpeptidesv1	1	2	0	0	0	0	1
fl10982	Unknown Sample		TTd-A1.2 55 °C replicate 3	NA	NF		NF	NA	NF	Not Found	NF	Area		NF	NF	7.73439e+06	2.15064e+06	NF	NF	NF	NF	NF	NF	NF	NF	NF	60	3	1	2020-06-26 06:24:34	30		D:\Thomas\TM147\TM147_TTdpeptidesv1	1	2	0	0	0	0	1
fl10983	Unknown Sample		TTd-B1PC 55 °C replicate 1	NA	NF		NF	NA	NF	Not Found	NF	Area		NF	NF	1.28568e+07	3.36197e+06	NF	NF	NF	NF	NF	NF	NF	NF	NF	60	3	1	2020-06-26 06:55:23	30.0002		D:\Thomas\TM147\TM147_TTdpeptidesv1	1	2	0	0	0	0	1
fl10984	Unknown Sample		TTd-B1PC 55 °C replicate 2	NA	NF		NF	NA	NF	Not Found	NF	Area		NF	NF	1.36564e+07	3.48592e+06	NF	NF	NF	NF	NF	NF	NF	NF	NF	60	3	1	2020-06-26 07:26:11	30		D:\Thomas\TM147\TM147_TTdpeptidesv1	1	2	0	0	0	0	1
fl10985	Unknown Sample		TTd-B1PC 55 °C replicate 3	NA	NF		NF	NA	NF	Not Found	NF	Area		NF	NF	7.28593e+06	2.02349e+06	NF	NF	NF	NF	NF	NF	NF	NF	NF	60	3	1	2020-06-26 07:57:01	30		D:\Thomas\TM147\TM147_TTdpeptidesv1	1	2	0	0	0	0	1
fl10986	Unknown Sample		TTd-B1.1 60 °C replicate 1	NA	NF		NF	NA	NF	Not Found	NF	Area		NF	NF	1.1803e+07	2.78655e+06	NF	NF	NF	NF	NF	NF	NF	NF	NF	60	3	1	2020-06-26 08:27:53	30		D:\Thomas\TM147\TM147_TTdpeptidesv1	1	2	0	0	0	0	1
fl10987	Unknown Sample		TTd-B1.1 60 °C replicate 2	NA	NF		NF	NA	NF	Not Found	NF	Area		NF	NF	7.72471e+06	2.36049e+06	NF	NF	NF	NF	NF	NF	NF	NF	NF	60	3	1	2020-06-26 08:58:44	30		D:\Thomas\TM147\TM147_TTdpeptidesv1	1	2	0	0	0	0	1
fl10988	Unknown Sample		TTd-B1.1 60 °C replicate 3	NA	NF		NF	NA	NF	Not Found	NF	Area		NF	NF	1.24704e+07	3.07611e+06	NF	NF	NF	NF	NF	NF	NF	NF	NF	60	3	1	2020-06-26 09:29:34	30		D:\Thomas\TM147\TM147_TTdpeptidesv1	1	2	0	0	0	0	1
fl10989	Unknown Sample		TTd-C1 60 °C replicate 1	NA	NF		NF	NA	NF	Not Found	NF	Area		NF	NF	8.40267e+06	1.94973e+06	NF	NF	NF	NF	NF	NF	NF	NF	NF	60	3	1	2020-06-26 10:00:24	30		D:\Thomas\TM147\TM147_TTdpeptidesv1	1	2	0	0	0	0	1
fl10990	Unknown Sample		TTd-C1 60 °C replicate 2	NA	NF		NF	NA	NF	Not Found	NF	Area		NF	NF	1.05169e+07	2.44587e+06	NF	NF	NF	NF	NF	NF	NF	NF	NF	60	3	1	2020-06-26 10:31:15	30		D:\Thomas\TM147\TM147_TTdpeptidesv1	1	2	0	0	0	0	1
fl10991	Unknown Sample		TTd-C1 60 °C replicate 3	NA	NF		NF	NA	NF	Not Found	NF	Area		NF	NF	1.29347e+07	3.15555e+06	NF	NF	NF	NF	NF	NF	NF	NF	NF	60	3	1	2020-06-26 11:02:06	30		D:\Thomas\TM147\TM147_TTdpeptidesv1	1	2	0	0	0	0	1
fl10992	Unknown Sample		TTd-A1.2 60 °C replicate 1	NA	NF		NF	NA	NF	Not Found	NF	Area		NF	NF	7.51333e+06	2.03217e+06	NF	NF	NF	NF	NF	NF	NF	NF	NF	60	3	1	2020-06-26 11:32:55	30		D:\Thomas\TM147\TM147_TTdpeptidesv1	1	2	0	0	0	0	1
fl10993	Unknown Sample		TTd-A1.2 60 °C replicate 2	NA	NF		NF	NA	NF	Not Found	NF	Area		NF	NF	9.63544e+06	2.76038e+06	NF	NF	NF	NF	NF	NF	NF	NF	NF	60	3	1	2020-06-26 12:03:44	30		D:\Thomas\TM147\TM147_TTdpeptidesv1	1	2	0	0	0	0	1
fl10994	Unknown Sample		TTd-A1.2 60 °C replicate 3	NA	NF		NF	NA	NF	Not Found	NF	Area		NF	NF	7.85066e+06	1675983	NF	NF	NF	NF	NF	NF	NF	NF	NF	60	3	1	2020-06-26 12:34:33	30		D:\Thomas\TM147\TM147_TTdpeptidesv1	1	2	0	0	0	0	1
fl10995	Unknown Sample		DTd 4 °C replicate 1	NA	NF		NF	NA	NF	Not Found	NF	Area		NF	NF	8.23157e+06	1.44819e+06	NF	NF	NF	NF	NF	NF	NF	NF	NF	60	3	1	2020-06-26 13:05:21	30		D:\Thomas\TM147\TM147_TTdpeptidesv1	1	2	0	0	0	0	1
fl10996	Unknown Sample		DTd 4 °C replicate 2	NA	NF		NF	NA	NF	Not Found	NF	Area		NF	NF	6.77961e+06	1.48055e+06	NF	NF	NF	NF	NF	NF	NF	NF	NF	60	3	1	2020-06-26 13:36:15	30		D:\Thomas\TM147\TM147_TTdpeptidesv1	1	2	0	0	0	0	1
fl10997	Unknown Sample		DTd 4 °C replicate 3	NA	NF		NF	NA	NF	Not Found	NF	Area		NF	NF	1.52456e+07	2.68815e+06	NF	NF	NF	NF	NF	NF	NF	NF	NF	60	3	1	2020-06-26 14:07:04	30		D:\Thomas\TM147\TM147_TTdpeptidesv1	1	2	0	0	0	0	1
fl10998	Unknown Sample		TTd-B1.1 65 °C replicate 1	NA	NF		NF	NA	NF	Not Found	NF	Area		NF	NF	1.42014e+07	3.38408e+06	NF	NF	NF	NF	NF	NF	NF	NF	NF	60	3	1	2020-06-26 14:37:55	30		D:\Thomas\TM147\TM147_TTdpeptidesv1	1	2	0	0	0	0	1
fl10999	Unknown Sample		TTd-B1.1 65 °C replicate 2	NA	NF		NF	NA	NF	Not Found	NF	Area		NF	NF	1.15576e+07	2.6654e+06	NF	NF	NF	NF	NF	NF	NF	NF	NF	60	3	1	2020-06-26 15:08:45	30		D:\Thomas\TM147\TM147_TTdpeptidesv1	1	2	0	0	0	0	1
fl11000	Unknown Sample		TTd-B1.1 65 °C replicate 3	NA	NF		NF	NA	NF	Not Found	NF	Area		NF	NF	7.06744e+06	1.65113e+06	NF	NF	NF	NF	NF	NF	NF	NF	NF	60	3	1	2020-06-26 15:39:36	30.0008		D:\Thomas\TM147\TM147_TTdpeptidesv1	1	2	0	0	0	0	1
fl11001	Unknown Sample		TTd-C1 65 °C replicate 1	NA	NF		NF	NA	NF	Not Found	NF	Area		NF	NF	1.21713e+07	3.35536e+06	NF	NF	NF	NF	NF	NF	NF	NF	NF	60	3	1	2020-06-26 16:10:27	30		D:\Thomas\TM147\TM147_TTdpeptidesv1	1	2	0	0	0	0	1
fl11002	Unknown Sample		TTd-C1 65 °C replicate 2	NA	NF		NF	NA	NF	Not Found	NF	Area		NF	NF	8.66913e+06	2.2489e+06	NF	NF	NF	NF	NF	NF	NF	NF	NF	60	3	1	2020-06-26 16:41:16	30		D:\Thomas\TM147\TM147_TTdpeptidesv1	1	2	0	0	0	0	1
fl11003	Unknown Sample		TTd-C1 65 °C replicate 3	NA	NF		NF	NA	NF	Not Found	NF	Area		NF	NF	1.14518e+07	2.85746e+06	NF	NF	NF	NF	NF	NF	NF	NF	NF	60	3	1	2020-06-26 17:12:04	30.0082		D:\Thomas\TM147\TM147_TTdpeptidesv1	1	2	0	0	0	0	1
fl11004	Unknown Sample		TTd-A1.2 65 °C replicate 1	NA	NF		NF	NA	NF	Not Found	NF	Area		NF	NF	1.14801e+07	2870756	NF	NF	NF	NF	NF	NF	NF	NF	NF	60	3	1	2020-06-26 17:42:53	30.0064		D:\Thomas\TM147\TM147_TTdpeptidesv1	1	2	0	0	0	0	1
fl11005	Unknown Sample		TTd-A1.2 65 °C replicate 2	NA	NF		NF	NA	NF	Not Found	NF	Area		NF	NF	1.12863e+07	2.94041e+06	NF	NF	NF	NF	NF	NF	NF	NF	NF	60	3	1	2020-06-26 18:13:42	30		D:\Thomas\TM147\TM147_TTdpeptidesv1	1	2	0	0	0	0	1
fl11006	Unknown Sample		TTd-A1.2 65 °C replicate 3	NA	NF		NF	NA	NF	Not Found	NF	Area		NF	NF	1.11906e+07	2.99466e+06	NF	NF	NF	NF	NF	NF	NF	NF	NF	60	3	1	2020-06-26 18:44:31	30.0007		D:\Thomas\TM147\TM147_TTdpeptidesv1	1	2	0	0	0	0	1
fl11007	Unknown Sample		TTd-B1.2 4 °C replicate 1	NA	NF		NF	NA	NF	Not Found	NF	Area		NF	NF	1.132e+07	2.77517e+06	NF	NF	NF	NF	NF	NF	NF	NF	NF	60	3	1	2020-06-26 19:15:22	30		D:\Thomas\TM147\TM147_TTdpeptidesv1	1	2	0	0	0	0	1
fl11008	Unknown Sample		TTd-B1.2 4 °C replicate 2	NA	NF		NF	NA	NF	Not Found	NF	Area		NF	NF	1.19117e+07	2.71186e+06	NF	NF	NF	NF	NF	NF	NF	NF	NF	60	3	1	2020-06-26 19:46:12	30		D:\Thomas\TM147\TM147_TTdpeptidesv1	1	2	0	0	0	0	1
fl11009	Unknown Sample		TTd-B1.2 4 °C replicate 3	NA	NF		NF	NA	NF	Not Found	NF	Area		NF	NF	1.07939e+07	2.46526e+06	NF	NF	NF	NF	NF	NF	NF	NF	NF	60	3	1	2020-06-26 20:17:02	30		D:\Thomas\TM147\TM147_TTdpeptidesv1	1	2	0	0	0	0	1
Created By:
User Name		Full Name		Date
FUN-LAB-MS		FUN-LAB-MS		6/29/2020 1:07:01 PM

## Sheet: NLDRILR
Component Name		Curve Index	Weighting Index	Origin Index	Equation
NLDRILR					NA
													fmol standard added: 2500 fmol per digestion
Filename	Sample Type	Sample Name	Sample ID	Exp Amt	Calc Amt	Units	%Diff	Level	%RSD-AMT	Peak Status	Response Ratio	Response Type	fmol per digestion	deamidated + native	Area	Height	ISTD Area	ISTD Ht	RT	Rel RT	Del RT	S/N	Start Time	End Time	Start Height	End Height	Integ Code	Search Window	Threshold	Smooth	Acq Date	Duration	Exp Method	Proc Method	Vial	Inj Vol	Sample Wt	Sample Vol	ISTD Base Amt	ISTD Calc Amt	Dilution Factor	Study	Client	Laboratory	Company	Phone	Comment
fl10926	Unknown Sample	TM147 TTd 4°C ID 0015 1	TTd-B1.1 4 °C replicate 1	NA	NA		NA	NA	NA	Response Low	0.0955297	Area	276.332	278.724	1.24576e+07	3.3745e+06	1.30405e+08	3.05293e+07	18.1003	1.00002	-0.000284548	5134.11	18.0297	18.3058	0	0	BB	60	3	1	2020-06-25 01:32:11	0		D:\Thomas\TM147\TM147_TTdpeptidesv1	1	2	0	0	0.45	0.45	1						20 mm x 100 µm + 31.5 cm x 50 µm Reprosil-Pur C18-AQ 5/3 µm 120 Å: 0%(10' @ 5 µl/min)-step-10%-3%/min-40%(0')-9%/min-85%(0')
fl10927	Unknown Sample	TM147 TTd 4°C ID 0015 2	TTd-B1.1 4 °C replicate 2	NA	NA		NA	NA	NA	Response Low	0.0964555	Area	260.316	263.194	1.631e+07	4.66085e+06	1.69093e+08	4.47615e+07	18.1664	1.00367	-0.0663819	INF	18.085	18.4044	0	0	BB	60	3	1	2020-06-25 02:02:59	30		D:\Thomas\TM147\TM147_TTdpeptidesv1	1	2	0	0	0.45	0.45	1						20 mm x 100 µm + 31.5 cm x 50 µm Reprosil-Pur C18-AQ 5/3 µm 120 Å: 0%(10' @ 5 µl/min)-step-10%-3%/min-40%(0')-9%/min-85%(0')
fl10928	Unknown Sample	TM147 TTd 4°C ID 0015 3	TTd-B1.1 4 °C replicate 3	NA	NA		NA	NA	NA	Response Low	0.0941311	Area	242.504	249.537	1.31229e+07	3.13884e+06	1.3941e+08	3.23586e+07	18.0663	0.99814	0.0336713	INF	17.9947	18.295	0	0	BB	60	3	1	2020-06-25 02:33:48	30		D:\Thomas\TM147\TM147_TTdpeptidesv1	1	2	0	0	0.45	0.45	1						20 mm x 100 µm + 31.5 cm x 50 µm Reprosil-Pur C18-AQ 5/3 µm 120 Å: 0%(10' @ 5 µl/min)-step-10%-3%/min-40%(0')-9%/min-85%(0')
fl10929	Unknown Sample	TM147 TTd 4°C ID 0014 1	TTd-C1 4 °C replicate 1	NA	NA		NA	NA	NA	Response Low	0.0385035	Area	107.957	115.473	9.52968e+06	2.51893e+06	2.47502e+08	5.83317e+07	18.0134	0.995213	0.0866499	INF	17.93	18.189	0	0	BB	60	3	1	2020-06-25 03:04:36	30.0007		D:\Thomas\TM147\TM147_TTdpeptidesv1	1	2	0	0	0.45	0.45	1						20 mm x 100 µm + 31.5 cm x 50 µm Reprosil-Pur C18-AQ 5/3 µm 120 Å: 0%(10' @ 5 µl/min)-step-10%-3%/min-40%(0')-9%/min-85%(0')
fl10930	Unknown Sample	TM147 TTd 4°C ID 0014 2	TTd-C1 4 °C replicate 2	NA	NA		NA	NA	NA	Response Low	0.0358916	Area	102.138	109.711	8.77258e+06	2.35309e+06	2.44419e+08	5.75959e+07	17.9813	0.993444	0.118657	INF	17.9151	18.156	0	0	BB	60	3	1	2020-06-25 03:35:28	30		D:\Thomas\TM147\TM147_TTdpeptidesv1	1	2	0	0	0.45	0.45	1						20 mm x 100 µm + 31.5 cm x 50 µm Reprosil-Pur C18-AQ 5/3 µm 120 Å: 0%(10' @ 5 µl/min)-step-10%-3%/min-40%(0')-9%/min-85%(0')
fl10931	Unknown Sample	TM147 TTd 4°C ID 0014 3	TTd-C1 4 °C replicate 3	NA	NA		NA	NA	NA	Response Low	0.0379882	Area	108.151	115.205	8.33395e+06	2.17268e+06	2.19383e+08	5.02231e+07	18.0069	0.994857	0.0930811	INF	17.9243	18.1503	0	0	BB	60	3	1	2020-06-25 04:06:18	30		D:\Thomas\TM147\TM147_TTdpeptidesv1	1	2	0	0	0.45	0.45	1						20 mm x 100 µm + 31.5 cm x 50 µm Reprosil-Pur C18-AQ 5/3 µm 120 Å: 0%(10' @ 5 µl/min)-step-10%-3%/min-40%(0')-9%/min-85%(0')
fl10932	Unknown Sample	TM147 TTd 4°C ID TET01-61 1	TTd-A1.2 4 °C replicate 1	NA	NA		NA	NA	NA	Response Low	0.0211147	Area	63.279	93.7304	5.04818e+06	1.46259e+06	2.39083e+08	5.77834e+07	17.9909	0.993973	0.109081	INF	17.9212	18.0931	0	0	BB	60	3	1	2020-06-25 04:37:07	30		D:\Thomas\TM147\TM147_TTdpeptidesv1	1	2	0	0	0.45	0.45	1						20 mm x 100 µm + 31.5 cm x 50 µm Reprosil-Pur C18-AQ 5/3 µm 120 Å: 0%(10' @ 5 µl/min)-step-10%-3%/min-40%(0')-9%/min-85%(0')
fl10933	Unknown Sample	TM147 TTd 4°C ID TET01-61 2	TTd-A1.2 4 °C replicate 2	NA	NA		NA	NA	NA	Response Low	0.019537	Area	59.8368	88.6755	2.67298e+06	802271	1.36817e+08	3.35192e+07	18.0295	0.996105	0.0704922	INF	17.9587	18.0719	0	0	BB	60	3	1	2020-06-25 05:07:55	30.0004		D:\Thomas\TM147\TM147_TTdpeptidesv1	1	2	0	0	0.45	0.45	1						20 mm x 100 µm + 31.5 cm x 50 µm Reprosil-Pur C18-AQ 5/3 µm 120 Å: 0%(10' @ 5 µl/min)-step-10%-3%/min-40%(0')-9%/min-85%(0')
fl10934	Unknown Sample	TM147 TTd 4°C ID TET01-61 3	TTd-A1.2 4 °C replicate 3	NA	NA		NA	NA	NA	Response Low	0.0186216	Area	46.83	69.3281	2.44571e+06	663421	1.31337e+08	3.54164e+07	17.9387	0.991089	0.161288	INF	17.8707	18.0238	0	0	BB	60	3	1	2020-06-25 05:38:45	30.0001		D:\Thomas\TM147\TM147_TTdpeptidesv1	1	2	0	0	0.45	0.45	1						20 mm x 100 µm + 31.5 cm x 50 µm Reprosil-Pur C18-AQ 5/3 µm 120 Å: 0%(10' @ 5 µl/min)-step-10%-3%/min-40%(0')-9%/min-85%(0')
fl10935	Unknown Sample	TM147 TTd 4°C ID 0911 batch 1-1-07/18 1	TTd-B2 4 °C replicate 1	NA	NA		NA	NA	NA	Response Low	0.104225	Area	286.328	291.708	1.35444e+07	3.79359e+06	1.29954e+08	3.31228e+07	17.9947	0.99418	0.105337	2339.84	17.911	18.2627	0	0	BB	60	3	1	2020-06-25 06:09:34	30.0008		D:\Thomas\TM147\TM147_TTdpeptidesv1	1	2	0	0	0.45	0.45	1						20 mm x 100 µm + 31.5 cm x 50 µm Reprosil-Pur C18-AQ 5/3 µm 120 Å: 0%(10' @ 5 µl/min)-step-10%-3%/min-40%(0')-9%/min-85%(0')
fl10936	Unknown Sample	TM147 TTd 4°C ID 0911 batch 1-1-07/18 2	TTd-B2 4 °C replicate 2	NA	NA		NA	NA	NA	Response Low	0.0997984	Area	250.38	254.363	1.40692e+07	3.41161e+06	1.40976e+08	3.40644e+07	17.9227	0.990202	0.177349	INF	17.8515	18.1918	0	0	BB	60	3	1	2020-06-25 06:40:24	30		D:\Thomas\TM147\TM147_TTdpeptidesv1	1	2	0	0	0.45	0.45	1						20 mm x 100 µm + 31.5 cm x 50 µm Reprosil-Pur C18-AQ 5/3 µm 120 Å: 0%(10' @ 5 µl/min)-step-10%-3%/min-40%(0')-9%/min-85%(0')
fl10937	Unknown Sample	TM147 TTd 4°C ID 0911 batch 1-1-07/18 3	TTd-B2 4 °C replicate 3	NA	NA		NA	NA	NA	Response Low	0.104749	Area	261.635	265.003	1.74457e+07	4.35658e+06	1.66548e+08	4.16285e+07	17.8736	0.987494	0.226354	7231.52	17.8177	18.2073	0	0	BB	60	3	1	2020-06-25 07:11:15	30		D:\Thomas\TM147\TM147_TTdpeptidesv1	1	2	0	0	0.45	0.45	1						20 mm x 100 µm + 31.5 cm x 50 µm Reprosil-Pur C18-AQ 5/3 µm 120 Å: 0%(10' @ 5 µl/min)-step-10%-3%/min-40%(0')-9%/min-85%(0')
fl10938	Unknown Sample	TM147 TTd 37°C ID 0015 1	TTd-B1.1 37 °C replicate 1	NA	NA		NA	NA	NA	Response Low	0.120131	Area	312.064	318.479	2.68608e+07	6.88274e+06	2.23597e+08	5.51389e+07	17.7909	0.982923	0.309085	INF	17.7073	18.075	0	0	BB	60	3	1	2020-06-25 07:42:05	30		D:\Thomas\TM147\TM147_TTdpeptidesv1	1	2	0	0	0.45	0.45	1						20 mm x 100 µm + 31.5 cm x 50 µm Reprosil-Pur C18-AQ 5/3 µm 120 Å: 0%(10' @ 5 µl/min)-step-10%-3%/min-40%(0')-9%/min-85%(0')
fl10939	Unknown Sample	TM147 TTd 37°C ID 0015 2	TTd-B1.1 37 °C replicate 2	NA	NA		NA	NA	NA	Response Low	0.129131	Area	333.827	339.184	1.93679e+07	5.52073e+06	1.49987e+08	4.13443e+07	17.8536	0.986389	0.246362	INF	17.783	18.2365	0	0	BB	60	3	1	2020-06-25 08:12:56	30		D:\Thomas\TM147\TM147_TTdpeptidesv1	1	2	0	0	0.45	0.45	1						20 mm x 100 µm + 31.5 cm x 50 µm Reprosil-Pur C18-AQ 5/3 µm 120 Å: 0%(10' @ 5 µl/min)-step-10%-3%/min-40%(0')-9%/min-85%(0')
fl10940	Unknown Sample	TM147 TTd 37°C ID 0015 3	TTd-B1.1 37 °C replicate 3	NA	NA		NA	NA	NA	Response Low	0.124585	Area	331.465	337.889	1.78961e+07	4.71063e+06	1.43646e+08	3.55288e+07	17.7334	0.979747	0.366582	INF	17.6641	18.0174	0	0	BB	60	3	1	2020-06-25 08:43:46	30		D:\Thomas\TM147\TM147_TTdpeptidesv1	1	2	0	0	0.45	0.45	1						20 mm x 100 µm + 31.5 cm x 50 µm Reprosil-Pur C18-AQ 5/3 µm 120 Å: 0%(10' @ 5 µl/min)-step-10%-3%/min-40%(0')-9%/min-85%(0')
fl10941	Unknown Sample	TM147 TTd 37°C ID 0014 1	TTd-C1 37 °C replicate 1	NA	NA		NA	NA	NA	Response Low	0.0498787	Area	127.42	141.645	1.04574e+07	2.44886e+06	2.09656e+08	4.8047e+07	17.7196	0.978985	0.380365	INF	17.6526	17.9685	0	0	BB	60	3	1	2020-06-25 09:14:33	30.0001		D:\Thomas\TM147\TM147_TTdpeptidesv1	1	2	0	0	0.45	0.45	1						20 mm x 100 µm + 31.5 cm x 50 µm Reprosil-Pur C18-AQ 5/3 µm 120 Å: 0%(10' @ 5 µl/min)-step-10%-3%/min-40%(0')-9%/min-85%(0')
fl10942	Unknown Sample	TM147 TTd 37°C ID 0014 2	TTd-C1 37 °C replicate 2	NA	NA		NA	NA	NA	Response Low	0.0500758	Area	136.12	149.539	8.81593e+06	2.4857e+06	1.76052e+08	4.56529e+07	17.6329	0.974196	0.467051	INF	17.5641	17.8312	0	0	BB	60	3	1	2020-06-25 09:50:58	30		D:\Thomas\TM147\TM147_TTdpeptidesv1	1	2	0	0	0.45	0.45	1						20 mm x 100 µm + 31.5 cm x 50 µm Reprosil-Pur C18-AQ 5/3 µm 120 Å: 0%(10' @ 5 µl/min)-step-10%-3%/min-40%(0')-9%/min-85%(0')
fl10943	Unknown Sample	TM147 TTd 37°C ID 0014 3	TTd-C1 37 °C replicate 3	NA	NA		NA	NA	NA	Response Low	0.0492903	Area	129.474	138.949	5.8704e+06	1.58543e+06	1.19099e+08	3.06128e+07	17.5173	0.967807	0.582689	INF	17.1907	18.1046	0	0	MB	60	3	1	2020-06-25 10:21:46	30.0002		D:\Thomas\TM147\TM147_TTdpeptidesv1	1	2	0	0	0.45	0.45	1					20 mm x 100 µm + 31.5 cm x 50 µm Reprosil-Pur C18-AQ 5/3 µm 120 Å: 0%(10' @ 5 µl/min)-step-10%-3%/min-40%(0')-9%/min-85%(0')
fl10944	Unknown Sample	TM147 TTd 37°C ID TET01-61 1	TTd-A1.2 37 °C replicate 1	NA	NA		NA	NA	NA	Response Low	0.0345097	Area	99.0149	118.165	3.722e+06	1.10917e+06	1.07854e+08	2.80052e+07	17.654	0.975357	0.446042	INF	17.6037	17.776	0	0	BB	60	3	1	2020-06-25 10:52:35	30		D:\Thomas\TM147\TM147_TTdpeptidesv1	1	2	0	0	0.45	0.45	1						20 mm x 100 µm + 31.5 cm x 50 µm Reprosil-Pur C18-AQ 5/3 µm 120 Å: 0%(10' @ 5 µl/min)-step-10%-3%/min-40%(0')-9%/min-85%(0')
fl10945	Unknown Sample	TM147 TTd 37°C ID TET01-61 2	TTd-A1.2 37 °C replicate 2	NA	NA		NA	NA	NA	Response Low	0.0373007	Area	104.472	128.455	4.85986e+06	1.37477e+06	1.30289e+08	3.2898e+07	17.4435	0.96373	0.656482	INF	17.3964	17.5746	0	0	BB	60	3	1	2020-06-25 11:23:23	30.0005		D:\Thomas\TM147\TM147_TTdpeptidesv1	1	2	0	0	0.45	0.45	1						20 mm x 100 µm + 31.5 cm x 50 µm Reprosil-Pur C18-AQ 5/3 µm 120 Å: 0%(10' @ 5 µl/min)-step-10%-3%/min-40%(0')-9%/min-85%(0')
fl10946	Unknown Sample	TM147 TTd 37°C ID TET01-61 3	TTd-A1.2 37 °C replicate 3	NA	NA		NA	NA	NA	Response Low	0.0343645	Area	88.5216	120.103	3.85614e+06	1.0911e+06	1.12213e+08	3.08144e+07	17.3759	0.959997	0.724056	INF	17.3086	17.501	0	0	BB	60	3	1	2020-06-25 11:54:12	30.0007		D:\Thomas\TM147\TM147_TTdpeptidesv1	1	2	0	0	0.45	0.45	1						20 mm x 100 µm + 31.5 cm x 50 µm Reprosil-Pur C18-AQ 5/3 µm 120 Å: 0%(10' @ 5 µl/min)-step-10%-3%/min-40%(0')-9%/min-85%(0')
fl10947	Unknown Sample	TM147 TTd 4°C ID 0911 batch 2-1-07/18 1	TTd-B3 4 °C replicate 1	NA	NA		NA	NA	NA	Response Low	0.102024	Area	275.387	279.736	2.11738e+07	5.52267e+06	2.07537e+08	5.01355e+07	17.7369	0.979942	0.363058	15242.1	17.657	17.9059	0	0	BB	60	3	1	2020-06-25 12:25:00	30		D:\Thomas\TM147\TM147_TTdpeptidesv1	1	2	0	0	0.45	0.45	1						20 mm x 100 µm + 31.5 cm x 50 µm Reprosil-Pur C18-AQ 5/3 µm 120 Å: 0%(10' @ 5 µl/min)-step-10%-3%/min-40%(0')-9%/min-85%(0')
fl10948	Unknown Sample	TM147 TTd 4°C ID 0911 batch 2-1-07/18 2	TTd-B3 4 °C replicate 2	NA	NA		NA	NA	NA	Response Low	0.10631	Area	282.627	285.728	2.15861e+07	6.09392e+06	2.03048e+08	5.39042e+07	17.7105	0.978478	0.389539	INF	17.6404	17.9772	0	0	BB	60	3	1	2020-06-25 12:55:49	30		D:\Thomas\TM147\TM147_TTdpeptidesv1	1	2	0	0	0.45	0.45	1						20 mm x 100 µm + 31.5 cm x 50 µm Reprosil-Pur C18-AQ 5/3 µm 120 Å: 0%(10' @ 5 µl/min)-step-10%-3%/min-40%(0')-9%/min-85%(0')
fl10949	Unknown Sample	TM147 TTd 4°C ID 0911 batch 2-1-07/18 3	TTd-B3 4 °C replicate 3	NA	NA		NA	NA	NA	Response Low	0.100637	Area	276.212	280.62	1.36419e+07	3.63751e+06	1.35555e+08	3.29231e+07	17.7111	0.978512	0.388935	INF	17.6146	17.8904	0	0	BB	60	3	1	2020-06-25 13:26:37	30		D:\Thomas\TM147\TM147_TTdpeptidesv1	1	2	0	0	0.45	0.45	1						20 mm x 100 µm + 31.5 cm x 50 µm Reprosil-Pur C18-AQ 5/3 µm 120 Å: 0%(10' @ 5 µl/min)-step-10%-3%/min-40%(0')-9%/min-85%(0')
fl10950	Unknown Sample	TM147 TTd 45°C ID 0015 1	TTd-B1.1 45 °C replicate 1	NA	NA		NA	NA	NA	Response Low	0.317517	Area	809.463	830.445	6.96974e+07	1.67438e+07	2.19508e+08	5.17128e+07	18.1285	1.00158	-0.0285342	INF	18.0318	18.6141	0	0	BB	60	3	1	2020-06-25 13:57:26	30		D:\Thomas\TM147\TM147_TTdpeptidesv1	1	2	0	0	0.45	0.45	1						20 mm x 100 µm + 31.5 cm x 50 µm Reprosil-Pur C18-AQ 5/3 µm 120 Å: 0%(10' @ 5 µl/min)-step-10%-3%/min-40%(0')-9%/min-85%(0')
fl10951	Unknown Sample	TM147 TTd 45°C ID 0015 2	TTd-B1.1 45 °C replicate 2	NA	NA		NA	NA	NA	Response Low	0.30491	Area	810.527	833.914	4.04899e+07	1.12518e+07	1.32793e+08	3.47053e+07	18.138	1.0021	-0.0379953	16632.9	18.0684	18.3627	0	0	BB	60	3	1	2020-06-25 14:28:14	30.0008		D:\Thomas\TM147\TM147_TTdpeptidesv1	1	2	0	0	0.45	0.45	1						20 mm x 100 µm + 31.5 cm x 50 µm Reprosil-Pur C18-AQ 5/3 µm 120 Å: 0%(10' @ 5 µl/min)-step-10%-3%/min-40%(0')-9%/min-85%(0')
fl10952	Unknown Sample	TM147 TTd 45°C ID 0015 3	TTd-B1.1 45 °C replicate 3	NA	NA		NA	NA	NA	Response Low	0.306086	Area	798.21	820.078	5.27245e+07	1.40214e+07	1.72254e+08	4.39152e+07	18.2296	1.00716	-0.129644	INF	18.1328	18.7128	0	0	BB	60	3	1	2020-06-25 14:59:03	30.0008		D:\Thomas\TM147\TM147_TTdpeptidesv1	1	2	0	0	0.45	0.45	1						20 mm x 100 µm + 31.5 cm x 50 µm Reprosil-Pur C18-AQ 5/3 µm 120 Å: 0%(10' @ 5 µl/min)-step-10%-3%/min-40%(0')-9%/min-85%(0')
fl10953	Unknown Sample	TM147 TTd 45°C ID 0014 1	TTd-C1 45 °C replicate 1	NA	NA		NA	NA	NA	Response Low	0.11613	Area	292.65	306.092	2.4365e+07	5.40524e+06	2.09808e+08	4.6175e+07	18.2806	1.00998	-0.180555	INF	18.1817	18.4943	0	0	BB	60	3	1	2020-06-25 15:29:52	30		D:\Thomas\TM147\TM147_TTdpeptidesv1	1	2	0	0	0.45	0.45	1						20 mm x 100 µm + 31.5 cm x 50 µm Reprosil-Pur C18-AQ 5/3 µm 120 Å: 0%(10' @ 5 µl/min)-step-10%-3%/min-40%(0')-9%/min-85%(0')
fl10954	Unknown Sample	TM147 TTd 45°C ID 0014 2	TTd-C1 45 °C replicate 2	NA	NA		NA	NA	NA	Response Low	0.117564	Area	308.224	323.492	2.47586e+07	7109698	2.10596e+08	5.76666e+07	18.3006	1.01108	-0.200614	2827.55	18.2332	18.5859	0	0	BB	60	3	1	2020-06-25 16:00:40	30		D:\Thomas\TM147\TM147_TTdpeptidesv1	1	2	0	0	0.45	0.45	1						20 mm x 100 µm + 31.5 cm x 50 µm Reprosil-Pur C18-AQ 5/3 µm 120 Å: 0%(10' @ 5 µl/min)-step-10%-3%/min-40%(0')-9%/min-85%(0')
fl10955	Unknown Sample	TM147 TTd 45°C ID 0014 3	TTd-C1 45 °C replicate 3	NA	NA		NA	NA	NA	Response Low	0.121203	Area	308.954	326.436	2.45742e+07	5.99968e+06	2.02753e+08	4.85483e+07	18.1957	1.00529	-0.0957027	INF	18.1286	18.5753	0	0	BB	60	3	1	2020-06-25 16:31:28	30		D:\Thomas\TM147\TM147_TTdpeptidesv1	1	2	0	0	0.45	0.45	1						20 mm x 100 µm + 31.5 cm x 50 µm Reprosil-Pur C18-AQ 5/3 µm 120 Å: 0%(10' @ 5 µl/min)-step-10%-3%/min-40%(0')-9%/min-85%(0')
fl10956	Unknown Sample	TM147 TTd 45°C ID TET01-61 1	TTd-A1.2 45 °C replicate 1	NA	NA		NA	NA	NA	Response Low	0.136238	Area	367.964	421.328	1.70244e+07	5.03046e+06	1.24961e+08	3.41777e+07	18.2245	1.00688	-0.124461	INF	18.1408	18.403	0	0	BB	60	3	1	2020-06-25 17:02:45	30		D:\Thomas\TM147\TM147_TTdpeptidesv1	1	2	0	0	0.45	0.45	1						20 mm x 100 µm + 31.5 cm x 50 µm Reprosil-Pur C18-AQ 5/3 µm 120 Å: 0%(10' @ 5 µl/min)-step-10%-3%/min-40%(0')-9%/min-85%(0')
fl10957	Unknown Sample	TM147 TTd 45°C ID TET01-61 2	TTd-A1.2 45 °C replicate 2	NA	NA		NA	NA	NA	Response Low	0.131956	Area	341.713	397.056	2.47878e+07	6.25503e+06	1.8785e+08	4.57623e+07	18.3194	1.01212	-0.219406	INF	18.2354	18.5006	0	0	BB	60	3	1	2020-06-25 17:33:33	30		D:\Thomas\TM147\TM147_TTdpeptidesv1	1	2	0	0	0.45	0.45	1						20 mm x 100 µm + 31.5 cm x 50 µm Reprosil-Pur C18-AQ 5/3 µm 120 Å: 0%(10' @ 5 µl/min)-step-10%-3%/min-40%(0')-9%/min-85%(0')
fl10958	Unknown Sample	TM147 TTd 45°C ID TET01-61 3	TTd-A1.2 45 °C replicate 3	NA	NA		NA	NA	NA	Response Low	0.131213	Area	359.177	406.209	1.71546e+07	3.69249e+06	1.30739e+08	2.5701e+07	18.3377	1.01313	-0.237669	1494.21	18.2723	18.4943	0	23317.1	BB	60	3	1	2020-06-25 18:04:22	30		D:\Thomas\TM147\TM147_TTdpeptidesv1	1	2	0	0	0.45	0.45	1						20 mm x 100 µm + 31.5 cm x 50 µm Reprosil-Pur C18-AQ 5/3 µm 120 Å: 0%(10' @ 5 µl/min)-step-10%-3%/min-40%(0')-9%/min-85%(0')
fl10959	Unknown Sample	TM147 TTd 4°C ID 0911 batch 3-1-07/18 1	TTd-B4 4 °C replicate 1	NA	NA		NA	NA	NA	Response Low	0.102563	Area	266.023	269.805	1.23773e+07	3.02633e+06	1.20679e+08	2.84405e+07	18.3512	1.01388	-0.251228	1451.92	18.2775	18.5743	0	0	BB	60	3	1	2020-06-25 18:35:11	30		D:\Thomas\TM147\TM147_TTdpeptidesv1	1	2	0	0	0.45	0.45	1						20 mm x 100 µm + 31.5 cm x 50 µm Reprosil-Pur C18-AQ 5/3 µm 120 Å: 0%(10' @ 5 µl/min)-step-10%-3%/min-40%(0')-9%/min-85%(0')
fl10960	Unknown Sample	TM147 TTd 4°C ID 0911 batch 3-1-07/18 2	TTd-B4 4 °C replicate 2	NA	NA		NA	NA	NA	Response Low	0.102229	Area	271.567	274.705	2.48908e+07	6.74046e+06	2.4348e+08	6.20516e+07	18.329	1.01265	-0.229046	INF	18.2452	18.6046	0	0	BB	60	3	1	2020-06-25 19:05:59	30		D:\Thomas\TM147\TM147_TTdpeptidesv1	1	2	0	0	0.45	0.45	1						20 mm x 100 µm + 31.5 cm x 50 µm Reprosil-Pur C18-AQ 5/3 µm 120 Å: 0%(10' @ 5 µl/min)-step-10%-3%/min-40%(0')-9%/min-85%(0')
fl10961	Unknown Sample	TM147 TTd 4°C ID 0911 batch 3-1-07/18 3	TTd-B4 4 °C replicate 3	NA	NA		NA	NA	NA	Response Low	0.10616	Area	273.547	276.993	2.64871e+07	6.25166e+06	2.49501e+08	5.71351e+07	18.2907	1.01054	-0.190717	INF	18.2228	18.6302	0	0	BB	60	3	1	2020-06-25 19:36:48	30.0004		D:\Thomas\TM147\TM147_TTdpeptidesv1	1	2	0	0	0.45	0.45	1						20 mm x 100 µm + 31.5 cm x 50 µm Reprosil-Pur C18-AQ 5/3 µm 120 Å: 0%(10' @ 5 µl/min)-step-10%-3%/min-40%(0')-9%/min-85%(0')
fl10962	Unknown Sample	TM147 TTd 50°C ID 0015 1	TTd-B1.1 50 °C replicate 1	NA	NA		NA	NA	NA	Response Low	0.547529	Area	1417.41	1456.24	7.55115e+07	2.29944e+07	1.37913e+08	4.0557e+07	18.3212	1.01222	-0.221208	23076.2	18.2249	18.7765	0	0	BB	60	3	1	2020-06-25 20:07:50	0		D:\Thomas\TM147\TM147_TTdpeptidesv1	1	2	0	0	0.45	0.45	1						20 mm x 100 µm + 31.5 cm x 50 µm Reprosil-Pur C18-AQ 5/3 µm 120 Å: 0%(10' @ 5 µl/min)-step-10%-3%/min-40%(0')-9%/min-85%(0')
fl10963	Unknown Sample	TM147 TTd 50°C ID 0015 2	TTd-B1.1 50 °C replicate 2	NA	NA		NA	NA	NA	Response Low	0.543013	Area	1369.11	1411.19	6.35578e+07	1.37468e+07	1.17046e+08	2.51018e+07	18.2577	1.00871	-0.157727	INF	18.1756	18.7739	0	0	BB	60	3	1	2020-06-25 20:38:40	30.0008		D:\Thomas\TM147\TM147_TTdpeptidesv1	1	2	0	0	0.45	0.45	1						20 mm x 100 µm + 31.5 cm x 50 µm Reprosil-Pur C18-AQ 5/3 µm 120 Å: 0%(10' @ 5 µl/min)-step-10%-3%/min-40%(0')-9%/min-85%(0')
fl10964	Unknown Sample	TM147 TTd 50°C ID 0015 3	TTd-B1.1 50 °C replicate 3	NA	NA		NA	NA	NA	Response Low	0.556975	Area	1405.73	1450.89	1.21799e+08	2.87443e+07	2.1868e+08	5.11198e+07	18.1975	1.00539	-0.0975065	14651.7	18.0968	18.7382	0	0	BB	60	3	1	2020-06-25 21:09:30	30		D:\Thomas\TM147\TM147_TTdpeptidesv1	1	2	0	0	0.45	0.45	1						20 mm x 100 µm + 31.5 cm x 50 µm Reprosil-Pur C18-AQ 5/3 µm 120 Å: 0%(10' @ 5 µl/min)-step-10%-3%/min-40%(0')-9%/min-85%(0')
fl10965	Unknown Sample	TM147 TTd 50°C ID 0014 1	TTd-C1 50 °C replicate 1	NA	NA		NA	NA	NA	Response Low	0.213686	Area	541.805	572.765	2.58648e+07	7.49268e+06	1.21041e+08	3.45727e+07	18.1554	1.00306	-0.0554337	3100.08	18.0715	18.4408	0	0	BB	60	3	1	2020-06-25 21:40:20	29.998		D:\Thomas\TM147\TM147_TTdpeptidesv1	1	2	0	0	0.45	0.45	1						20 mm x 100 µm + 31.5 cm x 50 µm Reprosil-Pur C18-AQ 5/3 µm 120 Å: 0%(10' @ 5 µl/min)-step-10%-3%/min-40%(0')-9%/min-85%(0')
fl10966	Unknown Sample	TM147 TTd 50°C ID 0014 2	TTd-C1 50 °C replicate 2	NA	NA		NA	NA	NA	Response Low	0.192919	Area	499.938	520.069	2.13996e+07	5.43059e+06	1.10925e+08	2.71563e+07	18.1843	1.00466	-0.0842818	18534.6	18.1145	18.4495	0	0	BB	60	3	1	2020-06-25 22:11:09	30		D:\Thomas\TM147\TM147_TTdpeptidesv1	1	2	0	0	0.45	0.45	1						20 mm x 100 µm + 31.5 cm x 50 µm Reprosil-Pur C18-AQ 5/3 µm 120 Å: 0%(10' @ 5 µl/min)-step-10%-3%/min-40%(0')-9%/min-85%(0')
fl10967	Unknown Sample	TM147 TTd 50°C ID 0014 3	TTd-C1 50 °C replicate 3	NA	NA		NA	NA	NA	Response Low	0.222838	Area	567.148	599.457	4.25747e+07	1.05122e+07	1.91057e+08	4.63378e+07	18.1735	1.00406	-0.0735492	INF	18.0898	18.5348	0	0	BB	60	3	1	2020-06-25 22:42:00	30.0002		D:\Thomas\TM147\TM147_TTdpeptidesv1	1	2	0	0	0.45	0.45	1						20 mm x 100 µm + 31.5 cm x 50 µm Reprosil-Pur C18-AQ 5/3 µm 120 Å: 0%(10' @ 5 µl/min)-step-10%-3%/min-40%(0')-9%/min-85%(0')
fl10968	Unknown Sample	TM147 TTd 50°C ID TET01-61 1	TTd-A1.2 50 °C replicate 1	NA	NA		NA	NA	NA	Response Low	0.294582	Area	689.027	777.468	5.21993e+07	1.23688e+07	1.77198e+08	4.48778e+07	18.097	0.999837	0.00295162	INF	18.0307	18.374	0	0	BB	60	3	1	2020-06-25 23:12:50	30		D:\Thomas\TM147\TM147_TTdpeptidesv1	1	2	0	0	0.45	0.45	1						20 mm x 100 µm + 31.5 cm x 50 µm Reprosil-Pur C18-AQ 5/3 µm 120 Å: 0%(10' @ 5 µl/min)-step-10%-3%/min-40%(0')-9%/min-85%(0')
fl10969	Unknown Sample	TM147 TTd 50°C ID TET01-61 2	TTd-A1.2 50 °C replicate 2	NA	NA		NA	NA	NA	Response Low	0.291065	Area	732.921	813.19	3.94745e+07	8.89164e+06	1.35621e+08	3.03294e+07	18.0967	0.999819	0.003282	INF	18.0316	18.4092	0	0	BB	60	3	1	2020-06-25 23:43:40	30		D:\Thomas\TM147\TM147_TTdpeptidesv1	1	2	0	0	0.45	0.45	1						20 mm x 100 µm + 31.5 cm x 50 µm Reprosil-Pur C18-AQ 5/3 µm 120 Å: 0%(10' @ 5 µl/min)-step-10%-3%/min-40%(0')-9%/min-85%(0')
fl10970	Unknown Sample	TM147 TTd 50°C ID TET01-61 3	TTd-A1.2 50 °C replicate 3	NA	NA		NA	NA	NA	Response Low	0.288797	Area	705.929	789.205	4.65876e+07	1.26253e+07	1.61316e+08	44711675	18.0119	0.995132	0.0881102	INF	17.9434	18.3389	0	0	BB	60	3	1	2020-06-26 00:14:29	30		D:\Thomas\TM147\TM147_TTdpeptidesv1	1	2	0	0	0.45	0.45	1						20 mm x 100 µm + 31.5 cm x 50 µm Reprosil-Pur C18-AQ 5/3 µm 120 Å: 0%(10' @ 5 µl/min)-step-10%-3%/min-40%(0')-9%/min-85%(0')
fl10971	Unknown Sample	TM147 TTd 4°C ID 0911 batch 4-1-07/18 1	TTd-B5 4 °C replicate 1	NA	NA		NA	NA	NA	Response Low	0.10702	Area	258.107	265.534	2.0945e+07	4.87395e+06	1.95712e+08	4.72086e+07	17.9013	0.989023	0.198692	INF	17.8125	18.1991	0	0	BB	60	3	1	2020-06-26 00:45:21	30		D:\Thomas\TM147\TM147_TTdpeptidesv1	1	2	0	0	0.45	0.45	1						20 mm x 100 µm + 31.5 cm x 50 µm Reprosil-Pur C18-AQ 5/3 µm 120 Å: 0%(10' @ 5 µl/min)-step-10%-3%/min-40%(0')-9%/min-85%(0')
fl10972	Unknown Sample	TM147 TTd 4°C ID 0911 batch 4-1-07/18 2	TTd-B5 4 °C replicate 2	NA	NA		NA	NA	NA	Response Low	0.105715	Area	280.086	283.626	2.08958e+07	4.77649e+06	1.97662e+08	4.26342e+07	17.7958	0.983194	0.304192	INF	17.7129	18.0165	0	0	BB	60	3	1	2020-06-26 01:16:09	30		D:\Thomas\TM147\TM147_TTdpeptidesv1	1	2	0	0	0.45	0.45	1						20 mm x 100 µm + 31.5 cm x 50 µm Reprosil-Pur C18-AQ 5/3 µm 120 Å: 0%(10' @ 5 µl/min)-step-10%-3%/min-40%(0')-9%/min-85%(0')
fl10973	Unknown Sample	TM147 TTd 4°C ID 0911 batch 4-1-07/18 3	TTd-B5 4 °C replicate 3	NA	NA		NA	NA	NA	Response Low	0.105968	Area	284.928	289.167	2.07827e+07	5.33958e+06	1.96121e+08	4.68502e+07	18.184	1.00464	-0.0840219	534.683	18.1317	18.3652	23664.7	0	BB	60	3	1	2020-06-26 01:46:58	30.0007		D:\Thomas\TM147\TM147_TTdpeptidesv1	1	2	0	0	0.45	0.45	1						20 mm x 100 µm + 31.5 cm x 50 µm Reprosil-Pur C18-AQ 5/3 µm 120 Å: 0%(10' @ 5 µl/min)-step-10%-3%/min-40%(0')-9%/min-85%(0')
fl10974	Unknown Sample	TM147 TTd 55°C ID 0015 1	TTd-B1.1 55 °C replicate 1	NA	NA		NA	NA	NA	Response Low	0.700187	Area	1831.6	1891.63	7.64972e+07	2.07255e+07	1.09253e+08	2.82888e+07	17.9965	0.99428	0.103523	29129.4	17.9171	18.3247	0	0	BB	60	3	1	2020-06-26 02:17:49	30		D:\Thomas\TM147\TM147_TTdpeptidesv1	1	2	0	0	0.45	0.45	1						20 mm x 100 µm + 31.5 cm x 50 µm Reprosil-Pur C18-AQ 5/3 µm 120 Å: 0%(10' @ 5 µl/min)-step-10%-3%/min-40%(0')-9%/min-85%(0')
fl10975	Unknown Sample	TM147 TTd 55°C ID 0015 2	TTd-B1.1 55 °C replicate 2	NA	NA		NA	NA	NA	Response Low	0.70402	Area	1770.88	1832.37	8.0909e+07	1.99929e+07	1.14924e+08	2.82247e+07	18.004	0.994699	0.0959558	INF	17.9208	18.5223	0	0	BB	60	3	1	2020-06-26 02:48:41	30		D:\Thomas\TM147\TM147_TTdpeptidesv1	1	2	0	0	0.45	0.45	1						20 mm x 100 µm + 31.5 cm x 50 µm Reprosil-Pur C18-AQ 5/3 µm 120 Å: 0%(10' @ 5 µl/min)-step-10%-3%/min-40%(0')-9%/min-85%(0')
fl10976	Unknown Sample	TM147 TTd 55°C ID 0015 3	TTd-B1.1 55 °C replicate 3	NA	NA		NA	NA	NA	Response Low	0.684693	Area	1738.52	1806.55	1.25665e+08	30077286	1.83534e+08	4.32514e+07	18.1196	1.00108	-0.0195935	INF	18.0368	18.6653	0	0	BB	60	3	1	2020-06-26 03:19:32	30		D:\Thomas\TM147\TM147_TTdpeptidesv1	1	2	0	0	0.45	0.45	1						20 mm x 100 µm + 31.5 cm x 50 µm Reprosil-Pur C18-AQ 5/3 µm 120 Å: 0%(10' @ 5 µl/min)-step-10%-3%/min-40%(0')-9%/min-85%(0')
fl10977	Unknown Sample	TM147 TTd 55°C ID 0014 1	TTd-C1 55 °C replicate 1	NA	NA		NA	NA	NA	Response Low	0.286857	Area	772.535	814.482	2.92955e+07	7.14861e+06	1.02126e+08	2.31336e+07	17.9866	0.993734	0.113409	INF	17.8863	18.3026	0	0	BB	60	3	1	2020-06-26 03:50:23	30		D:\Thomas\TM147\TM147_TTdpeptidesv1	1	2	0	0	0.45	0.45	1						20 mm x 100 µm + 31.5 cm x 50 µm Reprosil-Pur C18-AQ 5/3 µm 120 Å: 0%(10' @ 5 µl/min)-step-10%-3%/min-40%(0')-9%/min-85%(0')
fl10978	Unknown Sample	TM147 TTd 55°C ID 0014 2	TTd-C1 55 °C replicate 2	NA	NA		NA	NA	NA	Response Low	0.288851	Area	751.4	797.671	3.4054e+07	8.56926e+06	1.17895e+08	2.8511e+07	18.1336	1.00186	-0.0336465	INF	18.0522	18.4832	0	0	BB	60	3	1	2020-06-26 04:21:13	30		D:\Thomas\TM147\TM147_TTdpeptidesv1	1	2	0	0	0.45	0.45	1						20 mm x 100 µm + 31.5 cm x 50 µm Reprosil-Pur C18-AQ 5/3 µm 120 Å: 0%(10' @ 5 µl/min)-step-10%-3%/min-40%(0')-9%/min-85%(0')
fl10979	Unknown Sample	TM147 TTd 55°C ID 0014 3	TTd-C1 55 °C replicate 3	NA	NA		NA	NA	NA	Response Low	0.301926	Area	779.966	839.012	2.8004e+07	7895969	9.27511e+07	2.53087e+07	17.865	0.987019	0.234955	INF	17.7967	18.2657	0	0	BB	60	3	1	2020-06-26 04:52:04	30		D:\Thomas\TM147\TM147_TTdpeptidesv1	1	2	0	0	0.45	0.45	1						20 mm x 100 µm + 31.5 cm x 50 µm Reprosil-Pur C18-AQ 5/3 µm 120 Å: 0%(10' @ 5 µl/min)-step-10%-3%/min-40%(0')-9%/min-85%(0')
fl10980	Unknown Sample	TM147 TTd 55°C ID TET01-61 1	TTd-A1.2 55 °C replicate 1	NA	NA		NA	NA	NA	Response Low	0.427519	Area	1120.37	1279.44	5.78983e+07	14989167	1.35429e+08	33446923	17.6713	0.976315	0.428706	22450.6	17.6049	17.9634	0	0	BB	60	3	1	2020-06-26 05:22:54	30		D:\Thomas\TM147\TM147_TTdpeptidesv1	1	2	0	0	0.45	0.45	1						20 mm x 100 µm + 31.5 cm x 50 µm Reprosil-Pur C18-AQ 5/3 µm 120 Å: 0%(10' @ 5 µl/min)-step-10%-3%/min-40%(0')-9%/min-85%(0')
fl10981	Unknown Sample	TM147 TTd 55°C ID TET01-61 2	TTd-A1.2 55 °C replicate 2	NA	NA		NA	NA	NA	Response Low	0.430125	Area	1124.26	1259.22	4.92073e+07	1.14701e+07	1.14403e+08	2.5506e+07	17.7442	0.980343	0.355792	INF	17.6582	18.0173	0	0	BB	60	3	1	2020-06-26 05:53:45	30.0005		D:\Thomas\TM147\TM147_TTdpeptidesv1	1	2	0	0	0.45	0.45	1						20 mm x 100 µm + 31.5 cm x 50 µm Reprosil-Pur C18-AQ 5/3 µm 120 Å: 0%(10' @ 5 µl/min)-step-10%-3%/min-40%(0')-9%/min-85%(0')
fl10982	Unknown Sample	TM147 TTd 55°C ID TET01-61 3	TTd-A1.2 55 °C replicate 3	NA	NA		NA	NA	NA	Response Low	0.404642	Area	1076.22	1196.62	4.70147e+07	1.19013e+07	1.16188e+08	2.76459e+07	18.2061	1.00586	-0.106139	7557.69	18.1391	18.4901	0	0	BB	60	3	1	2020-06-26 06:24:34	30		D:\Thomas\TM147\TM147_TTdpeptidesv1	1	2	0	0	0.45	0.45	1						20 mm x 100 µm + 31.5 cm x 50 µm Reprosil-Pur C18-AQ 5/3 µm 120 Å: 0%(10' @ 5 µl/min)-step-10%-3%/min-40%(0')-9%/min-85%(0')
fl10983	Unknown Sample	TM147 TTd Batch 1-1-09/16 pos control 55 °C 1	TTd-B1PC 55 °C replicate 1	NA	NA		NA	NA	NA	Response Low	0.810285	Area	2049.57	2114.14	1.77811e+08	47709484	2.19443e+08	5.81945e+07	18.2273	1.00703	-0.127287	12452.1	18.1624	18.7589	0	0	BB	60	3	1	2020-06-26 06:55:23	30.0002		D:\Thomas\TM147\TM147_TTdpeptidesv1	1	2	0	0	0.45	0.45	1						20 mm x 100 µm + 31.5 cm x 50 µm Reprosil-Pur C18-AQ 5/3 µm 120 Å: 0%(10' @ 5 µl/min)-step-10%-3%/min-40%(0')-9%/min-85%(0')
fl10984	Unknown Sample	TM147 TTd Batch 1-1-09/16 pos control 55 °C 2	TTd-B1PC 55 °C replicate 2	NA	NA		NA	NA	NA	Response Low	0.838335	Area	2104.28	2183.03	1.77203e+08	4.36702e+07	2.11375e+08	5.18825e+07	18.2283	1.00709	-0.128326	54294.4	18.1445	18.7697	0	0	BB	60	3	1	2020-06-26 07:26:11	30		D:\Thomas\TM147\TM147_TTdpeptidesv1	1	2	0	0	0.45	0.45	1						20 mm x 100 µm + 31.5 cm x 50 µm Reprosil-Pur C18-AQ 5/3 µm 120 Å: 0%(10' @ 5 µl/min)-step-10%-3%/min-40%(0')-9%/min-85%(0')
fl10985	Unknown Sample	TM147 TTd Batch 1-1-09/16 pos control 55 °C 3	TTd-B1PC 55 °C replicate 3	NA	NA		NA	NA	NA	Response Low	0.837987	Area	2089.12	2164.66	8.79886e+07	1.87276e+07	1.05e+08	2.24109e+07	18.123	1.00127	-0.0230122	INF	18.037	18.669	0	0	BB	60	3	1	2020-06-26 07:57:01	30		D:\Thomas\TM147\TM147_TTdpeptidesv1	1	2	0	0	0.45	0.45	1						20 mm x 100 µm + 31.5 cm x 50 µm Reprosil-Pur C18-AQ 5/3 µm 120 Å: 0%(10' @ 5 µl/min)-step-10%-3%/min-40%(0')-9%/min-85%(0')
fl10986	Unknown Sample	TM147 TTd 60°C ID 0015 1	TTd-B1.1 60 °C replicate 1	NA	NA		NA	NA	NA	Response Low	0.45234	Area	1211.95	1272.99	7.98082e+07	24875337	1.76434e+08	5.13128e+07	18.3084	1.01151	-0.208415	INF	18.2045	18.6562	0	0	BB	60	3	1	2020-06-26 08:27:53	30		D:\Thomas\TM147\TM147_TTdpeptidesv1	1	2	0	0	0.45	0.45	1						20 mm x 100 µm + 31.5 cm x 50 µm Reprosil-Pur C18-AQ 5/3 µm 120 Å: 0%(10' @ 5 µl/min)-step-10%-3%/min-40%(0')-9%/min-85%(0')
fl10987	Unknown Sample	TM147 TTd 60°C ID 0015 2	TTd-B1.1 60 °C replicate 2	NA	NA		NA	NA	NA	Response Low	0.466432	Area	1124.26	1177.95	4.39203e+07	1.07586e+07	9.41624e+07	2.39237e+07	18.2367	1.00755	-0.136651	INF	18.1527	18.7206	0	0	BB	60	3	1	2020-06-26 08:58:44	30		D:\Thomas\TM147\TM147_TTdpeptidesv1	1	2	0	0	0.45	0.45	1						20 mm x 100 µm + 31.5 cm x 50 µm Reprosil-Pur C18-AQ 5/3 µm 120 Å: 0%(10' @ 5 µl/min)-step-10%-3%/min-40%(0')-9%/min-85%(0')
fl10988	Unknown Sample	TM147 TTd 60°C ID 0015 3	TTd-B1.1 60 °C replicate 3	NA	NA		NA	NA	NA	Response Low	0.473924	Area	1156.03	1215.08	1.10013e+08	29912274	2.32132e+08	6.46875e+07	18.2658	1.00916	-0.165823	INF	18.1837	18.6639	0	0	BB	60	3	1	2020-06-26 09:29:34	30		D:\Thomas\TM147\TM147_TTdpeptidesv1	1	2	0	0	0.45	0.45	1						20 mm x 100 µm + 31.5 cm x 50 µm Reprosil-Pur C18-AQ 5/3 µm 120 Å: 0%(10' @ 5 µl/min)-step-10%-3%/min-40%(0')-9%/min-85%(0')
fl10989	Unknown Sample	TM147 TTd 60°C ID 0014 1	TTd-C1 60 °C replicate 1	NA	NA		NA	NA	NA	Response Low	0.199317	Area	498.907	539.767	2.23344e+07	4.86736e+06	1.12055e+08	2.43901e+07	18.309	1.01155	-0.209041	INF	18.2433	18.6452	0	0	BB	60	3	1	2020-06-26 10:00:24	30		D:\Thomas\TM147\TM147_TTdpeptidesv1	1	2	0	0	0.45	0.45	1						20 mm x 100 µm + 31.5 cm x 50 µm Reprosil-Pur C18-AQ 5/3 µm 120 Å: 0%(10' @ 5 µl/min)-step-10%-3%/min-40%(0')-9%/min-85%(0')
fl10990	Unknown Sample	TM147 TTd 60°C ID 0014 2	TTd-C1 60 °C replicate 2	NA	NA		NA	NA	NA	Response Low	0.194833	Area	509.541	544.837	3.24398e+07	1.18927e+07	1.665e+08	5.83498e+07	18.2611	1.0089	-0.161135	9076.85	18.176	18.5784	0	0	BB	60	3	1	2020-06-26 10:31:15	30		D:\Thomas\TM147\TM147_TTdpeptidesv1	1	2	0	0	0.45	0.45	1						20 mm x 100 µm + 31.5 cm x 50 µm Reprosil-Pur C18-AQ 5/3 µm 120 Å: 0%(10' @ 5 µl/min)-step-10%-3%/min-40%(0')-9%/min-85%(0')
fl10991	Unknown Sample	TM147 TTd 60°C ID 0014 3	TTd-C1 60 °C replicate 3	NA	NA		NA	NA	NA	Response Low	0.194132	Area	486.634	521.507	4.00682e+07	1.30272e+07	2.06397e+08	6.69252e+07	18.2922	1.01062	-0.192194	INF	18.2247	18.6464	0	0	BB	60	3	1	2020-06-26 11:02:06	30		D:\Thomas\TM147\TM147_TTdpeptidesv1	1	2	0	0	0.45	0.45	1						20 mm x 100 µm + 31.5 cm x 50 µm Reprosil-Pur C18-AQ 5/3 µm 120 Å: 0%(10' @ 5 µl/min)-step-10%-3%/min-40%(0')-9%/min-85%(0')
fl10992	Unknown Sample	TM147 TTd 60°C ID TET01-61 1	TTd-A1.2 60 °C replicate 1	NA	NA		NA	NA	NA	Response Low	0.304753	Area	829.741	920.081	3.58865e+07	1.02756e+07	1.17756e+08	30960324	18.2436	1.00794	-0.143626	INF	18.1625	18.4248	0	0	BB	60	3	1	2020-06-26 11:32:55	30		D:\Thomas\TM147\TM147_TTdpeptidesv1	1	2	0	0	0.45	0.45	1						20 mm x 100 µm + 31.5 cm x 50 µm Reprosil-Pur C18-AQ 5/3 µm 120 Å: 0%(10' @ 5 µl/min)-step-10%-3%/min-40%(0')-9%/min-85%(0')
fl10993	Unknown Sample	TM147 TTd 60°C ID TET01-61 2	TTd-A1.2 60 °C replicate 2	NA	NA		NA	NA	NA	Response Low	0.314145	Area	846.769	954.214	4.09874e+07	1.04064e+07	1.30473e+08	3.07238e+07	18.2584	1.00875	-0.158442	INF	18.1908	18.5682	0	0	BB	60	3	1	2020-06-26 12:03:44	30		D:\Thomas\TM147\TM147_TTdpeptidesv1	1	2	0	0	0.45	0.45	1						20 mm x 100 µm + 31.5 cm x 50 µm Reprosil-Pur C18-AQ 5/3 µm 120 Å: 0%(10' @ 5 µl/min)-step-10%-3%/min-40%(0')-9%/min-85%(0')
fl10994	Unknown Sample	TM147 TTd 60°C ID TET01-61 3	TTd-A1.2 60 °C replicate 3	NA	NA		NA	NA	NA	Response Low	0.294266	Area	823.577	949.474	3.61407e+07	9.21777e+06	1.22816e+08	27980893	18.3373	1.01311	-0.23726	INF	18.2352	18.4339	0	0	BB	60	3	1	2020-06-26 12:34:33	30		D:\Thomas\TM147\TM147_TTdpeptidesv1	1	2	0	0	0.45	0.45	1						20 mm x 100 µm + 31.5 cm x 50 µm Reprosil-Pur C18-AQ 5/3 µm 120 Å: 0%(10' @ 5 µl/min)-step-10%-3%/min-40%(0')-9%/min-85%(0')
fl10995	Unknown Sample		DTd 4 °C replicate 1	NA	NF		NF	NA	NF	Not Found	NF	Area	#VALUE!	#VALUE!	NF	NF	1.15501e+08	2.48479e+07	NF	NF	NF	NF	NF	NF	NF	NF	NF	60	3	1	2020-06-26 13:05:21	30		D:\Thomas\TM147\TM147_TTdpeptidesv1	1	2	0	0	0	0	1
fl10996	Unknown Sample		DTd 4 °C replicate 2	NA	NF		NF	NA	NF	Not Found	NF	Area	#VALUE!	#VALUE!	NF	NF	1.19282e+08	3.59722e+07	NF	NF	NF	NF	NF	NF	NF	NF	NF	60	3	1	2020-06-26 13:36:15	30		D:\Thomas\TM147\TM147_TTdpeptidesv1	1	2	0	0	0	0	1
fl10997	Unknown Sample		DTd 4 °C replicate 3	NA	NF		NF	NA	NF	Not Found	NF	Area	#VALUE!	#VALUE!	NF	NF	2.07258e+08	5.8417e+07	NF	NF	NF	NF	NF	NF	NF	NF	NF	60	3	1	2020-06-26 14:07:04	30		D:\Thomas\TM147\TM147_TTdpeptidesv1	1	2	0	0	0	0	1
fl10998	Unknown Sample	TM147 TTd 65°C ID 0015 1	TTd-B1.1 65 °C replicate 1	NA	NA		NA	NA	NA	Response Low	0.363556	Area	908.768	966.363	8.41736e+07	1.93641e+07	2.31529e+08	5.32703e+07	18.2649	1.00911	-0.164878	13370.3	18.1674	18.6212	0	0	BB	60	3	1	2020-06-26 14:37:55	30		D:\Thomas\TM147\TM147_TTdpeptidesv1	1	2	0	0	0.45	0.45	1						20 mm x 100 µm + 31.5 cm x 50 µm Reprosil-Pur C18-AQ 5/3 µm 120 Å: 0%(10' @ 5 µl/min)-step-10%-3%/min-40%(0')-9%/min-85%(0')
fl10999	Unknown Sample	TM147 TTd 65°C ID 0015 2	TTd-B1.1 65 °C replicate 2	NA	NA		NA	NA	NA	Response Low	0.342535	Area	840.403	893.995	6.1194e+07	1.55548e+07	1.78651e+08	4.6272e+07	18.2624	1.00897	-0.162366	INF	18.168	18.6821	0	0	BB	60	3	1	2020-06-26 15:08:45	30		D:\Thomas\TM147\TM147_TTdpeptidesv1	1	2	0	0	0.45	0.45	1						20 mm x 100 µm + 31.5 cm x 50 µm Reprosil-Pur C18-AQ 5/3 µm 120 Å: 0%(10' @ 5 µl/min)-step-10%-3%/min-40%(0')-9%/min-85%(0')
fl11000	Unknown Sample	TM147 TTd 65°C ID 0015 3	TTd-B1.1 65 °C replicate 3	NA	NA		NA	NA	NA	Response Low	0.351272	Area	911.618	974.142	4.10435e+07	9.01918e+06	1.16842e+08	2.4734e+07	18.2716	1.00948	-0.171616	INF	18.1971	18.7413	0	0	BB	60	3	1	2020-06-26 15:39:36	30.0008		D:\Thomas\TM147\TM147_TTdpeptidesv1	1	2	0	0	0.45	0.45	1						20 mm x 100 µm + 31.5 cm x 50 µm Reprosil-Pur C18-AQ 5/3 µm 120 Å: 0%(10' @ 5 µl/min)-step-10%-3%/min-40%(0')-9%/min-85%(0')
fl11001	Unknown Sample	TM147 TTd 65°C ID 0014 1	TTd-C1 65 °C replicate 1	NA	NA		NA	NA	NA	Response Low	0.149849	Area	404.102	440.605	2.94025e+07	7.3825e+06	1.96214e+08	45672260	18.2589	1.00878	-0.158906	INF	18.1773	18.5821	0	0	BB	60	3	1	2020-06-26 16:10:27	30		D:\Thomas\TM147\TM147_TTdpeptidesv1	1	2	0	0	0.45	0.45	1						20 mm x 100 µm + 31.5 cm x 50 µm Reprosil-Pur C18-AQ 5/3 µm 120 Å: 0%(10' @ 5 µl/min)-step-10%-3%/min-40%(0')-9%/min-85%(0')
fl11002	Unknown Sample	TM147 TTd 65°C ID 0014 2	TTd-C1 65 °C replicate 2	NA	NA		NA	NA	NA	Response Low	0.144395	Area	382.68	418.353	1.59454e+07	3737650	1.10429e+08	2.44176e+07	18.229	1.00713	-0.129004	INF	18.1457	18.4535	0	0	BB	60	3	1	2020-06-26 16:41:16	30		D:\Thomas\TM147\TM147_TTdpeptidesv1	1	2	0	0	0.45	0.45	1						20 mm x 100 µm + 31.5 cm x 50 µm Reprosil-Pur C18-AQ 5/3 µm 120 Å: 0%(10' @ 5 µl/min)-step-10%-3%/min-40%(0')-9%/min-85%(0')
fl11003	Unknown Sample	TM147 TTd 65°C ID 0014 3	TTd-C1 65 °C replicate 3	NA	NA		NA	NA	NA	Response Low	0.1465	Area	368.561	404.322	2.58949e+07	5.96801e+06	1.76757e+08	40481814	17.9657	0.992582	0.134272	INF	17.913	18.2358	0	0	BB	60	3	1	2020-06-26 17:12:04	30.0082		D:\Thomas\TM147\TM147_TTdpeptidesv1	1	2	0	0	0.45	0.45	1						20 mm x 100 µm + 31.5 cm x 50 µm Reprosil-Pur C18-AQ 5/3 µm 120 Å: 0%(10' @ 5 µl/min)-step-10%-3%/min-40%(0')-9%/min-85%(0')
fl11004	Unknown Sample	TM147 TTd 65°C ID TET01-61 1	TTd-A1.2 65 °C replicate 1	NA	NA		NA	NA	NA	Response Low	0.219304	Area	550.597	660.171	4.15438e+07	9236429	1.89435e+08	41938209	18.2906	1.01053	-0.190569	INF	18.206	18.6188	0	0	BB	60	3	1	2020-06-26 17:42:53	30.0064		D:\Thomas\TM147\TM147_TTdpeptidesv1	1	2	0	0	0.45	0.45	1						20 mm x 100 µm + 31.5 cm x 50 µm Reprosil-Pur C18-AQ 5/3 µm 120 Å: 0%(10' @ 5 µl/min)-step-10%-3%/min-40%(0')-9%/min-85%(0')
fl11005	Unknown Sample	TM147 TTd 65°C ID TET01-61 2	TTd-A1.2 65 °C replicate 2	NA	NA		NA	NA	NA	Response Low	0.22306	Area	566.152	669.435	3.70333e+07	8.59089e+06	1.66024e+08	37935441	18.2548	1.00855	-0.154777	INF	18.1721	18.5601	0	0	BB	60	3	1	2020-06-26 18:13:42	30		D:\Thomas\TM147\TM147_TTdpeptidesv1	1	2	0	0	0.45	0.45	1						20 mm x 100 µm + 31.5 cm x 50 µm Reprosil-Pur C18-AQ 5/3 µm 120 Å: 0%(10' @ 5 µl/min)-step-10%-3%/min-40%(0')-9%/min-85%(0')
fl11006	Unknown Sample	TM147 TTd 65°C ID TET01-61 3	TTd-A1.2 65 °C replicate 3	NA	NA		NA	NA	NA	Response Low	0.206563	Area	552.42	649.691	3.80118e+07	8.99959e+06	1.8402e+08	40728010	18.302	1.01116	-0.202012	INF	18.2227	18.5147	0	0	BB	60	3	1	2020-06-26 18:44:31	30.0007		D:\Thomas\TM147\TM147_TTdpeptidesv1	1	2	0	0	0.45	0.45	1						20 mm x 100 µm + 31.5 cm x 50 µm Reprosil-Pur C18-AQ 5/3 µm 120 Å: 0%(10' @ 5 µl/min)-step-10%-3%/min-40%(0')-9%/min-85%(0')
fl11007	Unknown Sample	TM147 TTd 4 °C ID 0015_2 1	TTd-B1.2 4 °C replicate 1	NA	NA		NA	NA	NA	Response Low	0.0920892	Area	253.16	256.565	1.30172e+07	3.60651e+06	1.41355e+08	35614861	18.2927	1.01065	-0.192726	INF	18.2134	18.4651	0	0	BB	60	3	1	2020-06-26 19:15:22	30		D:\Thomas\TM147\TM147_TTdpeptidesv1	1	2	0	0	0.45	0.45	1						20 mm x 100 µm + 31.5 cm x 50 µm Reprosil-Pur C18-AQ 5/3 µm 120 Å: 0%(10' @ 5 µl/min)-step-10%-3%/min-40%(0')-9%/min-85%(0')
fl11008	Unknown Sample	TM147 TTd 4 °C ID 0015_2 2	TTd-B1.2 4 °C replicate 2	NA	NA		NA	NA	NA	Response Low	0.0879088	Area	239.604	244.027	1.38182e+07	3.62524e+06	1.57188e+08	3.78253e+07	18.2577	1.00871	-0.15772	INF	18.1723	18.4683	0	0	BB	60	3	1	2020-06-26 19:46:12	30		D:\Thomas\TM147\TM147_TTdpeptidesv1	1	2	0	0	0.45	0.45	1						20 mm x 100 µm + 31.5 cm x 50 µm Reprosil-Pur C18-AQ 5/3 µm 120 Å: 0%(10' @ 5 µl/min)-step-10%-3%/min-40%(0')-9%/min-85%(0')
fl11009	Unknown Sample	TM147 TTd 4 °C ID 0015_2 3	TTd-B1.2 4 °C replicate 3	NA	NA		NA	NA	NA	Response Low	0.0905186	Area	234.96	239.37	1.21568e+07	3.03916e+06	1.34302e+08	3.2337e+07	18.2457	1.00805	-0.145749	INF	18.1728	18.4131	0	0	BB	60	3	1	2020-06-26 20:17:02	30		D:\Thomas\TM147\TM147_TTdpeptidesv1	1	2	0	0	0.45	0.45	1						20 mm x 100 µm + 31.5 cm x 50 µm Reprosil-Pur C18-AQ 5/3 µm 120 Å: 0%(10' @ 5 µl/min)-step-10%-3%/min-40%(0')-9%/min-85%(0')
Created By:
User Name		Full Name		Date
FUN-LAB-MS		FUN-LAB-MS		6/29/2020 1:07:01 PM

## Sheet: NLDRILR_
Component Name		Curve Index	Weighting Index	Origin Index	Equation
NLDRILR*		Average RF	Equal	Ignore	Average Response Factor = 3.56233e+008 %RSD = 29.4
Filename	Sample Type	Sample Name	Sample ID	Exp Amt	Calc Amt	Units	%Diff	Level	%RSD-AMT	Peak Status	Response Ratio	Response Type	Equation	Area	Height	ISTD Area	ISTD Ht	RT	Rel RT	Del RT	S/N	Start Time	End Time	Start Height	End Height	Integ Code	Search Window	Threshold	Smooth	Acq Date	Duration	Exp Method	Proc Method	Vial	Inj Vol	Sample Wt	Sample Vol	ISTD Base Amt	ISTD Calc Amt	Dilution Factor	Study	Client	Laboratory	Company	Phone	Comment
fl10926	Unknown Sample	TM147 TTd 4°C ID 0015 1	TTd-B1.1 4 °C replicate 1	NA	NA		NA	NA	NA		NA	NA	Average Response Factor = 3.56233e+008	1.30405e+08	3.05293e+07	NA	NA	18.1003	1.00002	-0.000284548	INF	18.0028	18.8052	0	0	BB	60	3	1	2020-06-25 01:32:11	0		D:\Thomas\TM147\TM147_TTdpeptidesv1	1	2	0	0	NA	NA	1						20 mm x 100 µm + 31.5 cm x 50 µm Reprosil-Pur C18-AQ 5/3 µm 120 Å: 0%(10' @ 5 µl/min)-step-10%-3%/min-40%(0')-9%/min-85%(0')
fl10927	Unknown Sample	TM147 TTd 4°C ID 0015 2	TTd-B1.1 4 °C replicate 2	NA	NA		NA	NA	NA		NA	NA		1.69093e+08	4.47615e+07	NA	NA	18.1664	1.00367	-0.0663819	INF	18.066	18.8572	0	0	BB	60	3	1	2020-06-25 02:02:59	30		D:\Thomas\TM147\TM147_TTdpeptidesv1	1	2	0	0	NA	NA	1						20 mm x 100 µm + 31.5 cm x 50 µm Reprosil-Pur C18-AQ 5/3 µm 120 Å: 0%(10' @ 5 µl/min)-step-10%-3%/min-40%(0')-9%/min-85%(0')
fl10928	Unknown Sample	TM147 TTd 4°C ID 0015 3	TTd-B1.1 4 °C replicate 3	NA	NA		NA	NA	NA		NA	NA		1.3941e+08	3.23586e+07	NA	NA	18.0663	0.99814	0.0336713	INF	17.983	18.7163	0	0	BB	60	3	1	2020-06-25 02:33:48	30		D:\Thomas\TM147\TM147_TTdpeptidesv1	1	2	0	0	NA	NA	1						20 mm x 100 µm + 31.5 cm x 50 µm Reprosil-Pur C18-AQ 5/3 µm 120 Å: 0%(10' @ 5 µl/min)-step-10%-3%/min-40%(0')-9%/min-85%(0')
fl10929	Unknown Sample	TM147 TTd 4°C ID 0014 1	TTd-C1 4 °C replicate 1	NA	NA		NA	NA	NA		NA	NA		2.47502e+08	5.83317e+07	NA	NA	18.0134	0.995213	0.0866499	81898	17.914	18.7465	0	0	BB	60	3	1	2020-06-25 03:04:36	30.0007		D:\Thomas\TM147\TM147_TTdpeptidesv1	1	2	0	0	NA	NA	1						20 mm x 100 µm + 31.5 cm x 50 µm Reprosil-Pur C18-AQ 5/3 µm 120 Å: 0%(10' @ 5 µl/min)-step-10%-3%/min-40%(0')-9%/min-85%(0')
fl10930	Unknown Sample	TM147 TTd 4°C ID 0014 2	TTd-C1 4 °C replicate 2	NA	NA		NA	NA	NA		NA	NA		2.44419e+08	5.75959e+07	NA	NA	17.9813	0.993444	0.118657	68811.4	17.8818	18.6793	0	0	BB	60	3	1	2020-06-25 03:35:28	30		D:\Thomas\TM147\TM147_TTdpeptidesv1	1	2	0	0	NA	NA	1						20 mm x 100 µm + 31.5 cm x 50 µm Reprosil-Pur C18-AQ 5/3 µm 120 Å: 0%(10' @ 5 µl/min)-step-10%-3%/min-40%(0')-9%/min-85%(0')
fl10931	Unknown Sample	TM147 TTd 4°C ID 0014 3	TTd-C1 4 °C replicate 3	NA	NA		NA	NA	NA		NA	NA		2.19383e+08	5.02231e+07	NA	NA	18.0069	0.994857	0.0930811	22335.7	17.9068	18.707	0	0	BB	60	3	1	2020-06-25 04:06:18	30		D:\Thomas\TM147\TM147_TTdpeptidesv1	1	2	0	0	NA	NA	1						20 mm x 100 µm + 31.5 cm x 50 µm Reprosil-Pur C18-AQ 5/3 µm 120 Å: 0%(10' @ 5 µl/min)-step-10%-3%/min-40%(0')-9%/min-85%(0')
fl10932	Unknown Sample	TM147 TTd 4°C ID TET01-61 1	TTd-A1.2 4 °C replicate 1	NA	NA		NA	NA	NA		NA	NA		2.39083e+08	5.77834e+07	NA	NA	17.9909	0.993973	0.109081	INF	17.9045	18.6918	0	0	BB	60	3	1	2020-06-25 04:37:07	30		D:\Thomas\TM147\TM147_TTdpeptidesv1	1	2	0	0	NA	NA	1						20 mm x 100 µm + 31.5 cm x 50 µm Reprosil-Pur C18-AQ 5/3 µm 120 Å: 0%(10' @ 5 µl/min)-step-10%-3%/min-40%(0')-9%/min-85%(0')
fl10933	Unknown Sample	TM147 TTd 4°C ID TET01-61 2	TTd-A1.2 4 °C replicate 2	NA	NA		NA	NA	NA		NA	NA		1.36817e+08	3.35192e+07	NA	NA	18.0295	0.996105	0.0704922	11707.8	17.9266	18.715	0	0	BB	60	3	1	2020-06-25 05:07:55	30.0004		D:\Thomas\TM147\TM147_TTdpeptidesv1	1	2	0	0	NA	NA	1						20 mm x 100 µm + 31.5 cm x 50 µm Reprosil-Pur C18-AQ 5/3 µm 120 Å: 0%(10' @ 5 µl/min)-step-10%-3%/min-40%(0')-9%/min-85%(0')
fl10934	Unknown Sample	TM147 TTd 4°C ID TET01-61 3	TTd-A1.2 4 °C replicate 3	NA	NA		NA	NA	NA		NA	NA		1.31337e+08	3.54164e+07	NA	NA	17.9387	0.991089	0.161288	INF	17.8362	18.6412	0	0	BB	60	3	1	2020-06-25 05:38:45	30.0001		D:\Thomas\TM147\TM147_TTdpeptidesv1	1	2	0	0	NA	NA	1						20 mm x 100 µm + 31.5 cm x 50 µm Reprosil-Pur C18-AQ 5/3 µm 120 Å: 0%(10' @ 5 µl/min)-step-10%-3%/min-40%(0')-9%/min-85%(0')
fl10935	Unknown Sample	TM147 TTd 4°C ID 0911 batch 1-1-07/18 1	TTd-B2 4 °C replicate 1	NA	NA		NA	NA	NA		NA	NA		1.29954e+08	3.31228e+07	NA	NA	17.9771	0.993212	0.122857	INF	17.8879	18.7046	0	0	BB	60	3	1	2020-06-25 06:09:34	30.0008		D:\Thomas\TM147\TM147_TTdpeptidesv1	1	2	0	0	NA	NA	1						20 mm x 100 µm + 31.5 cm x 50 µm Reprosil-Pur C18-AQ 5/3 µm 120 Å: 0%(10' @ 5 µl/min)-step-10%-3%/min-40%(0')-9%/min-85%(0')
fl10936	Unknown Sample	TM147 TTd 4°C ID 0911 batch 1-1-07/18 2	TTd-B2 4 °C replicate 2	NA	NA		NA	NA	NA		NA	NA		1.40976e+08	3.40644e+07	NA	NA	17.9227	0.990202	0.177349	53503.9	17.8341	18.4474	0	74726.4	BB	60	3	1	2020-06-25 06:40:24	30		D:\Thomas\TM147\TM147_TTdpeptidesv1	1	2	0	0	NA	NA	1						20 mm x 100 µm + 31.5 cm x 50 µm Reprosil-Pur C18-AQ 5/3 µm 120 Å: 0%(10' @ 5 µl/min)-step-10%-3%/min-40%(0')-9%/min-85%(0')
fl10937	Unknown Sample	TM147 TTd 4°C ID 0911 batch 1-1-07/18 3	TTd-B2 4 °C replicate 3	NA	NA		NA	NA	NA		NA	NA		1.66548e+08	4.16285e+07	NA	NA	17.8736	0.987494	0.226354	INF	17.8089	18.5627	0	0	BB	60	3	1	2020-06-25 07:11:15	30		D:\Thomas\TM147\TM147_TTdpeptidesv1	1	2	0	0	NA	NA	1						20 mm x 100 µm + 31.5 cm x 50 µm Reprosil-Pur C18-AQ 5/3 µm 120 Å: 0%(10' @ 5 µl/min)-step-10%-3%/min-40%(0')-9%/min-85%(0')
fl10938	Unknown Sample	TM147 TTd 37°C ID 0015 1	TTd-B1.1 37 °C replicate 1	NA	NA		NA	NA	NA		NA	NA		2.23597e+08	5.51389e+07	NA	NA	17.7909	0.982923	0.309085	53217.4	17.7073	18.5335	0	0	BB	60	3	1	2020-06-25 07:42:05	30		D:\Thomas\TM147\TM147_TTdpeptidesv1	1	2	0	0	NA	NA	1						20 mm x 100 µm + 31.5 cm x 50 µm Reprosil-Pur C18-AQ 5/3 µm 120 Å: 0%(10' @ 5 µl/min)-step-10%-3%/min-40%(0')-9%/min-85%(0')
fl10939	Unknown Sample	TM147 TTd 37°C ID 0015 2	TTd-B1.1 37 °C replicate 2	NA	NA		NA	NA	NA		NA	NA		1.49987e+08	4.13443e+07	NA	NA	17.8536	0.986389	0.246362	12950.4	17.7728	18.5989	0	11269.6	BB	60	3	1	2020-06-25 08:12:56	30		D:\Thomas\TM147\TM147_TTdpeptidesv1	1	2	0	0	NA	NA	1						20 mm x 100 µm + 31.5 cm x 50 µm Reprosil-Pur C18-AQ 5/3 µm 120 Å: 0%(10' @ 5 µl/min)-step-10%-3%/min-40%(0')-9%/min-85%(0')
fl10940	Unknown Sample	TM147 TTd 37°C ID 0015 3	TTd-B1.1 37 °C replicate 3	NA	NA		NA	NA	NA		NA	NA		1.43646e+08	3.55288e+07	NA	NA	17.7334	0.979747	0.366582	66581.2	17.6482	18.4303	0	0	BB	60	3	1	2020-06-25 08:43:46	30		D:\Thomas\TM147\TM147_TTdpeptidesv1	1	2	0	0	NA	NA	1						20 mm x 100 µm + 31.5 cm x 50 µm Reprosil-Pur C18-AQ 5/3 µm 120 Å: 0%(10' @ 5 µl/min)-step-10%-3%/min-40%(0')-9%/min-85%(0')
fl10941	Unknown Sample	TM147 TTd 37°C ID 0014 1	TTd-C1 37 °C replicate 1	NA	NA		NA	NA	NA		NA	NA		2.09656e+08	4.8047e+07	NA	NA	17.7196	0.978985	0.380365	INF	17.6355	18.455	0	0	BB	60	3	1	2020-06-25 09:14:33	30.0001		D:\Thomas\TM147\TM147_TTdpeptidesv1	1	2	0	0	NA	NA	1						20 mm x 100 µm + 31.5 cm x 50 µm Reprosil-Pur C18-AQ 5/3 µm 120 Å: 0%(10' @ 5 µl/min)-step-10%-3%/min-40%(0')-9%/min-85%(0')
fl10942	Unknown Sample	TM147 TTd 37°C ID 0014 2	TTd-C1 37 °C replicate 2	NA	NA		NA	NA	NA		NA	NA		1.76052e+08	4.56529e+07	NA	NA	17.6329	0.974196	0.467051	INF	17.5468	18.3415	0	0	BB	60	3	1	2020-06-25 09:50:58	30		D:\Thomas\TM147\TM147_TTdpeptidesv1	1	2	0	0	NA	NA	1						20 mm x 100 µm + 31.5 cm x 50 µm Reprosil-Pur C18-AQ 5/3 µm 120 Å: 0%(10' @ 5 µl/min)-step-10%-3%/min-40%(0')-9%/min-85%(0')
fl10943	Unknown Sample	TM147 TTd 37°C ID 0014 3	TTd-C1 37 °C replicate 3	NA	NA		NA	NA	NA		NA	NA		1.19099e+08	3.06128e+07	NA	NA	17.5173	0.967807	0.582689	INF	17.2634	18.2136	0	0	MB	60	3	1	2020-06-25 10:21:46	30.0002		D:\Thomas\TM147\TM147_TTdpeptidesv1	1	2	0	0	NA	NA	1						20 mm x 100 µm + 31.5 cm x 50 µm Reprosil-Pur C18-AQ 5/3 µm 120 Å: 0%(10' @ 5 µl/min)-step-10%-3%/min-40%(0')-9%/min-85%(0')
fl10944	Unknown Sample	TM147 TTd 37°C ID TET01-61 1	TTd-A1.2 37 °C replicate 1	NA	NA		NA	NA	NA		NA	NA		1.07854e+08	2.80052e+07	NA	NA	17.654	0.975357	0.446042	13028.9	17.5705	18.348	0	0	BB	60	3	1	2020-06-25 10:52:35	30		D:\Thomas\TM147\TM147_TTdpeptidesv1	1	2	0	0	NA	NA	1						20 mm x 100 µm + 31.5 cm x 50 µm Reprosil-Pur C18-AQ 5/3 µm 120 Å: 0%(10' @ 5 µl/min)-step-10%-3%/min-40%(0')-9%/min-85%(0')
fl10945	Unknown Sample	TM147 TTd 37°C ID TET01-61 2	TTd-A1.2 37 °C replicate 2	NA	NA		NA	NA	NA		NA	NA		1.30289e+08	3.2898e+07	NA	NA	17.4435	0.96373	0.656482	INF	17.2242	18.0382	0	0	MB	60	3	1	2020-06-25 11:23:23	30.0005		D:\Thomas\TM147\TM147_TTdpeptidesv1	1	2	0	0	NA	NA	1						20 mm x 100 µm + 31.5 cm x 50 µm Reprosil-Pur C18-AQ 5/3 µm 120 Å: 0%(10' @ 5 µl/min)-step-10%-3%/min-40%(0')-9%/min-85%(0')
fl10946	Unknown Sample	TM147 TTd 37°C ID TET01-61 3	TTd-A1.2 37 °C replicate 3	NA	NA		NA	NA	NA		NA	NA		1.12213e+08	3.08144e+07	NA	NA	17.3759	0.959997	0.724056	INF	17.0969	18.125	0	0	MB	60	3	1	2020-06-25 11:54:12	30.0007		D:\Thomas\TM147\TM147_TTdpeptidesv1	1	2	0	0	NA	NA	1						20 mm x 100 µm + 31.5 cm x 50 µm Reprosil-Pur C18-AQ 5/3 µm 120 Å: 0%(10' @ 5 µl/min)-step-10%-3%/min-40%(0')-9%/min-85%(0')
fl10947	Unknown Sample	TM147 TTd 4°C ID 0911 batch 2-1-07/18 1	TTd-B3 4 °C replicate 1	NA	NA		NA	NA	NA		NA	NA		2.07537e+08	5.01355e+07	NA	NA	17.721	0.979062	0.378981	55377.7	17.6397	18.3631	0	0	BB	60	3	1	2020-06-25 12:25:00	30		D:\Thomas\TM147\TM147_TTdpeptidesv1	1	2	0	0	NA	NA	1						20 mm x 100 µm + 31.5 cm x 50 µm Reprosil-Pur C18-AQ 5/3 µm 120 Å: 0%(10' @ 5 µl/min)-step-10%-3%/min-40%(0')-9%/min-85%(0')
fl10948	Unknown Sample	TM147 TTd 4°C ID 0911 batch 2-1-07/18 2	TTd-B3 4 °C replicate 2	NA	NA		NA	NA	NA		NA	NA		2.03048e+08	5.39042e+07	NA	NA	17.7105	0.978478	0.389539	INF	17.6295	18.4108	0	0	BB	60	3	1	2020-06-25 12:55:49	30		D:\Thomas\TM147\TM147_TTdpeptidesv1	1	2	0	0	NA	NA	1						20 mm x 100 µm + 31.5 cm x 50 µm Reprosil-Pur C18-AQ 5/3 µm 120 Å: 0%(10' @ 5 µl/min)-step-10%-3%/min-40%(0')-9%/min-85%(0')
fl10949	Unknown Sample	TM147 TTd 4°C ID 0911 batch 2-1-07/18 3	TTd-B3 4 °C replicate 3	NA	NA		NA	NA	NA		NA	NA		1.35555e+08	3.29231e+07	NA	NA	17.7111	0.978512	0.388935	INF	17.6014	18.3011	0	0	BB	60	3	1	2020-06-25 13:26:37	30		D:\Thomas\TM147\TM147_TTdpeptidesv1	1	2	0	0	NA	NA	1						20 mm x 100 µm + 31.5 cm x 50 µm Reprosil-Pur C18-AQ 5/3 µm 120 Å: 0%(10' @ 5 µl/min)-step-10%-3%/min-40%(0')-9%/min-85%(0')
fl10950	Unknown Sample	TM147 TTd 45°C ID 0015 1	TTd-B1.1 45 °C replicate 1	NA	NA		NA	NA	NA		NA	NA		2.19508e+08	5.17128e+07	NA	NA	18.1285	1.00158	-0.0285342	16964	18.0318	18.7304	0	19752.4	BB	60	3	1	2020-06-25 13:57:26	30		D:\Thomas\TM147\TM147_TTdpeptidesv1	1	2	0	0	NA	NA	1						20 mm x 100 µm + 31.5 cm x 50 µm Reprosil-Pur C18-AQ 5/3 µm 120 Å: 0%(10' @ 5 µl/min)-step-10%-3%/min-40%(0')-9%/min-85%(0')
fl10951	Unknown Sample	TM147 TTd 45°C ID 0015 2	TTd-B1.1 45 °C replicate 2	NA	NA		NA	NA	NA		NA	NA		1.32793e+08	3.47053e+07	NA	NA	18.138	1.0021	-0.0379953	9501.13	18.0541	18.7688	0	0	BB	60	3	1	2020-06-25 14:28:14	30.0008		D:\Thomas\TM147\TM147_TTdpeptidesv1	1	2	0	0	NA	NA	1						20 mm x 100 µm + 31.5 cm x 50 µm Reprosil-Pur C18-AQ 5/3 µm 120 Å: 0%(10' @ 5 µl/min)-step-10%-3%/min-40%(0')-9%/min-85%(0')
fl10952	Unknown Sample	TM147 TTd 45°C ID 0015 3	TTd-B1.1 45 °C replicate 3	NA	NA		NA	NA	NA		NA	NA		1.72254e+08	4.39152e+07	NA	NA	18.2296	1.00716	-0.129644	17413.1	18.1328	18.9185	0	0	BB	60	3	1	2020-06-25 14:59:03	30.0008		D:\Thomas\TM147\TM147_TTdpeptidesv1	1	2	0	0	NA	NA	1						20 mm x 100 µm + 31.5 cm x 50 µm Reprosil-Pur C18-AQ 5/3 µm 120 Å: 0%(10' @ 5 µl/min)-step-10%-3%/min-40%(0')-9%/min-85%(0')
fl10953	Unknown Sample	TM147 TTd 45°C ID 0014 1	TTd-C1 45 °C replicate 1	NA	NA		NA	NA	NA		NA	NA		2.09808e+08	4.6175e+07	NA	NA	18.2806	1.00998	-0.180555	INF	18.1641	19.0285	0	0	BB	60	3	1	2020-06-25 15:29:52	30		D:\Thomas\TM147\TM147_TTdpeptidesv1	1	2	0	0	NA	NA	1						20 mm x 100 µm + 31.5 cm x 50 µm Reprosil-Pur C18-AQ 5/3 µm 120 Å: 0%(10' @ 5 µl/min)-step-10%-3%/min-40%(0')-9%/min-85%(0')
fl10954	Unknown Sample	TM147 TTd 45°C ID 0014 2	TTd-C1 45 °C replicate 2	NA	NA		NA	NA	NA		NA	NA		2.10596e+08	5.76666e+07	NA	NA	18.3006	1.01108	-0.200614	27098	18.216	19.0035	0	0	BB	60	3	1	2020-06-25 16:00:40	30		D:\Thomas\TM147\TM147_TTdpeptidesv1	1	2	0	0	NA	NA	1						20 mm x 100 µm + 31.5 cm x 50 µm Reprosil-Pur C18-AQ 5/3 µm 120 Å: 0%(10' @ 5 µl/min)-step-10%-3%/min-40%(0')-9%/min-85%(0')
fl10955	Unknown Sample	TM147 TTd 45°C ID 0014 3	TTd-C1 45 °C replicate 3	NA	NA		NA	NA	NA		NA	NA		2.02753e+08	4.85483e+07	NA	NA	18.1957	1.00529	-0.0957027	107978	18.1114	18.7097	0	100435	BB	60	3	1	2020-06-25 16:31:28	30		D:\Thomas\TM147\TM147_TTdpeptidesv1	1	2	0	0	NA	NA	1						20 mm x 100 µm + 31.5 cm x 50 µm Reprosil-Pur C18-AQ 5/3 µm 120 Å: 0%(10' @ 5 µl/min)-step-10%-3%/min-40%(0')-9%/min-85%(0')
fl10956	Unknown Sample	TM147 TTd 45°C ID TET01-61 1	TTd-A1.2 45 °C replicate 1	NA	NA		NA	NA	NA		NA	NA		1.24961e+08	3.41777e+07	NA	NA	18.2245	1.00688	-0.124461	9160.52	18.1408	18.8004	0	0	BB	60	3	1	2020-06-25 17:02:45	30		D:\Thomas\TM147\TM147_TTdpeptidesv1	1	2	0	0	NA	NA	1						20 mm x 100 µm + 31.5 cm x 50 µm Reprosil-Pur C18-AQ 5/3 µm 120 Å: 0%(10' @ 5 µl/min)-step-10%-3%/min-40%(0')-9%/min-85%(0')
fl10957	Unknown Sample	TM147 TTd 45°C ID TET01-61 2	TTd-A1.2 45 °C replicate 2	NA	NA		NA	NA	NA		NA	NA		1.8785e+08	4.57623e+07	NA	NA	18.3194	1.01212	-0.219406	INF	18.2354	18.9853	0	0	BB	60	3	1	2020-06-25 17:33:33	30		D:\Thomas\TM147\TM147_TTdpeptidesv1	1	2	0	0	NA	NA	1						20 mm x 100 µm + 31.5 cm x 50 µm Reprosil-Pur C18-AQ 5/3 µm 120 Å: 0%(10' @ 5 µl/min)-step-10%-3%/min-40%(0')-9%/min-85%(0')
fl10958	Unknown Sample	TM147 TTd 45°C ID TET01-61 3	TTd-A1.2 45 °C replicate 3	NA	NA		NA	NA	NA		NA	NA		1.30739e+08	2.5701e+07	NA	NA	18.3203	1.01217	-0.220338	INF	18.2374	19.0704	0	0	BB	60	3	1	2020-06-25 18:04:22	30		D:\Thomas\TM147\TM147_TTdpeptidesv1	1	2	0	0	NA	NA	1						20 mm x 100 µm + 31.5 cm x 50 µm Reprosil-Pur C18-AQ 5/3 µm 120 Å: 0%(10' @ 5 µl/min)-step-10%-3%/min-40%(0')-9%/min-85%(0')
fl10959	Unknown Sample	TM147 TTd 4°C ID 0911 batch 3-1-07/18 1	TTd-B4 4 °C replicate 1	NA	NA		NA	NA	NA		NA	NA		1.20679e+08	2.84405e+07	NA	NA	18.3387	1.01319	-0.238668	16868.2	18.2451	19.0687	0	0	BB	60	3	1	2020-06-25 18:35:11	30		D:\Thomas\TM147\TM147_TTdpeptidesv1	1	2	0	0	NA	NA	1						20 mm x 100 µm + 31.5 cm x 50 µm Reprosil-Pur C18-AQ 5/3 µm 120 Å: 0%(10' @ 5 µl/min)-step-10%-3%/min-40%(0')-9%/min-85%(0')
fl10960	Unknown Sample	TM147 TTd 4°C ID 0911 batch 3-1-07/18 2	TTd-B4 4 °C replicate 2	NA	NA		NA	NA	NA		NA	NA		2.4348e+08	6.20516e+07	NA	NA	18.329	1.01265	-0.229046	65862.6	18.2452	19.0261	0	0	BB	60	3	1	2020-06-25 19:05:59	30		D:\Thomas\TM147\TM147_TTdpeptidesv1	1	2	0	0	NA	NA	1						20 mm x 100 µm + 31.5 cm x 50 µm Reprosil-Pur C18-AQ 5/3 µm 120 Å: 0%(10' @ 5 µl/min)-step-10%-3%/min-40%(0')-9%/min-85%(0')
fl10961	Unknown Sample	TM147 TTd 4°C ID 0911 batch 3-1-07/18 3	TTd-B4 4 °C replicate 3	NA	NA		NA	NA	NA		NA	NA		2.49501e+08	5.71351e+07	NA	NA	18.2907	1.01054	-0.190717	INF	18.2046	19.0094	0	0	BB	60	3	1	2020-06-25 19:36:48	30.0004		D:\Thomas\TM147\TM147_TTdpeptidesv1	1	2	0	0	NA	NA	1						20 mm x 100 µm + 31.5 cm x 50 µm Reprosil-Pur C18-AQ 5/3 µm 120 Å: 0%(10' @ 5 µl/min)-step-10%-3%/min-40%(0')-9%/min-85%(0')
fl10962	Unknown Sample	TM147 TTd 50°C ID 0015 1	TTd-B1.1 50 °C replicate 1	NA	NA		NA	NA	NA		NA	NA		1.37913e+08	4.0557e+07	NA	NA	18.3212	1.01222	-0.221208	INF	18.2249	18.8245	0	0	BB	60	3	1	2020-06-25 20:07:50	0		D:\Thomas\TM147\TM147_TTdpeptidesv1	1	2	0	0	NA	NA	1						20 mm x 100 µm + 31.5 cm x 50 µm Reprosil-Pur C18-AQ 5/3 µm 120 Å: 0%(10' @ 5 µl/min)-step-10%-3%/min-40%(0')-9%/min-85%(0')
fl10963	Unknown Sample	TM147 TTd 50°C ID 0015 2	TTd-B1.1 50 °C replicate 2	NA	NA		NA	NA	NA		NA	NA		1.17046e+08	2.51018e+07	NA	NA	18.2577	1.00871	-0.157727	11301.2	18.1756	18.8181	0	0	BB	60	3	1	2020-06-25 20:38:40	30.0008		D:\Thomas\TM147\TM147_TTdpeptidesv1	1	2	0	0	NA	NA	1						20 mm x 100 µm + 31.5 cm x 50 µm Reprosil-Pur C18-AQ 5/3 µm 120 Å: 0%(10' @ 5 µl/min)-step-10%-3%/min-40%(0')-9%/min-85%(0')
fl10964	Unknown Sample	TM147 TTd 50°C ID 0015 3	TTd-B1.1 50 °C replicate 3	NA	NA		NA	NA	NA		NA	NA		2.1868e+08	5.11198e+07	NA	NA	18.1975	1.00539	-0.0975065	14415	18.0968	18.8052	0	0	BB	60	3	1	2020-06-25 21:09:30	30		D:\Thomas\TM147\TM147_TTdpeptidesv1	1	2	0	0	NA	NA	1						20 mm x 100 µm + 31.5 cm x 50 µm Reprosil-Pur C18-AQ 5/3 µm 120 Å: 0%(10' @ 5 µl/min)-step-10%-3%/min-40%(0')-9%/min-85%(0')
fl10965	Unknown Sample	TM147 TTd 50°C ID 0014 1	TTd-C1 50 °C replicate 1	NA	NA		NA	NA	NA		NA	NA		1.21041e+08	3.45727e+07	NA	NA	18.1554	1.00306	-0.0554337	INF	18.0559	18.7727	0	0	BB	60	3	1	2020-06-25 21:40:20	29.998		D:\Thomas\TM147\TM147_TTdpeptidesv1	1	2	0	0	NA	NA	1						20 mm x 100 µm + 31.5 cm x 50 µm Reprosil-Pur C18-AQ 5/3 µm 120 Å: 0%(10' @ 5 µl/min)-step-10%-3%/min-40%(0')-9%/min-85%(0')
fl10966	Unknown Sample	TM147 TTd 50°C ID 0014 2	TTd-C1 50 °C replicate 2	NA	NA		NA	NA	NA		NA	NA		1.10925e+08	2.71563e+07	NA	NA	18.1843	1.00466	-0.0842818	11820.8	18.0975	18.8313	0	0	BB	60	3	1	2020-06-25 22:11:09	30		D:\Thomas\TM147\TM147_TTdpeptidesv1	1	2	0	0	NA	NA	1						20 mm x 100 µm + 31.5 cm x 50 µm Reprosil-Pur C18-AQ 5/3 µm 120 Å: 0%(10' @ 5 µl/min)-step-10%-3%/min-40%(0')-9%/min-85%(0')
fl10967	Unknown Sample	TM147 TTd 50°C ID 0014 3	TTd-C1 50 °C replicate 3	NA	NA		NA	NA	NA		NA	NA		1.91057e+08	4.63378e+07	NA	NA	18.1735	1.00406	-0.0735492	31728	18.0735	18.7854	0	0	BB	60	3	1	2020-06-25 22:42:00	30.0002		D:\Thomas\TM147\TM147_TTdpeptidesv1	1	2	0	0	NA	NA	1						20 mm x 100 µm + 31.5 cm x 50 µm Reprosil-Pur C18-AQ 5/3 µm 120 Å: 0%(10' @ 5 µl/min)-step-10%-3%/min-40%(0')-9%/min-85%(0')
fl10968	Unknown Sample	TM147 TTd 50°C ID TET01-61 1	TTd-A1.2 50 °C replicate 1	NA	NA		NA	NA	NA		NA	NA		1.77198e+08	4.48778e+07	NA	NA	18.097	0.999837	0.00295162	INF	18.0146	18.5763	0	0	BB	60	3	1	2020-06-25 23:12:50	30		D:\Thomas\TM147\TM147_TTdpeptidesv1	1	2	0	0	NA	NA	1						20 mm x 100 µm + 31.5 cm x 50 µm Reprosil-Pur C18-AQ 5/3 µm 120 Å: 0%(10' @ 5 µl/min)-step-10%-3%/min-40%(0')-9%/min-85%(0')
fl10969	Unknown Sample	TM147 TTd 50°C ID TET01-61 2	TTd-A1.2 50 °C replicate 2	NA	NA		NA	NA	NA		NA	NA		1.35621e+08	3.03294e+07	NA	NA	18.0967	0.999819	0.003282	INF	18.0142	18.6599	0	0	BB	60	3	1	2020-06-25 23:43:40	30		D:\Thomas\TM147\TM147_TTdpeptidesv1	1	2	0	0	NA	NA	1						20 mm x 100 µm + 31.5 cm x 50 µm Reprosil-Pur C18-AQ 5/3 µm 120 Å: 0%(10' @ 5 µl/min)-step-10%-3%/min-40%(0')-9%/min-85%(0')
fl10970	Unknown Sample	TM147 TTd 50°C ID TET01-61 3	TTd-A1.2 50 °C replicate 3	NA	NA		NA	NA	NA		NA	NA		1.61316e+08	44711675	NA	NA	18.0119	0.995132	0.0881102	INF	17.9251	18.5194	0	0	BB	60	3	1	2020-06-26 00:14:29	30		D:\Thomas\TM147\TM147_TTdpeptidesv1	1	2	0	0	NA	NA	1						20 mm x 100 µm + 31.5 cm x 50 µm Reprosil-Pur C18-AQ 5/3 µm 120 Å: 0%(10' @ 5 µl/min)-step-10%-3%/min-40%(0')-9%/min-85%(0')
fl10971	Unknown Sample	TM147 TTd 4°C ID 0911 batch 4-1-07/18 1	TTd-B5 4 °C replicate 1	NA	NA		NA	NA	NA		NA	NA		1.95712e+08	4.72086e+07	NA	NA	17.8836	0.988045	0.216381	14678	17.7954	18.5252	0	0	BB	60	3	1	2020-06-26 00:45:21	30		D:\Thomas\TM147\TM147_TTdpeptidesv1	1	2	0	0	NA	NA	1						20 mm x 100 µm + 31.5 cm x 50 µm Reprosil-Pur C18-AQ 5/3 µm 120 Å: 0%(10' @ 5 µl/min)-step-10%-3%/min-40%(0')-9%/min-85%(0')
fl10972	Unknown Sample	TM147 TTd 4°C ID 0911 batch 4-1-07/18 2	TTd-B5 4 °C replicate 2	NA	NA		NA	NA	NA		NA	NA		1.97662e+08	4.26342e+07	NA	NA	17.7958	0.983194	0.304192	23394.2	17.7129	18.5295	0	0	BB	60	3	1	2020-06-26 01:16:09	30		D:\Thomas\TM147\TM147_TTdpeptidesv1	1	2	0	0	NA	NA	1						20 mm x 100 µm + 31.5 cm x 50 µm Reprosil-Pur C18-AQ 5/3 µm 120 Å: 0%(10' @ 5 µl/min)-step-10%-3%/min-40%(0')-9%/min-85%(0')
fl10973	Unknown Sample	TM147 TTd 4°C ID 0911 batch 4-1-07/18 3	TTd-B5 4 °C replicate 3	NA	NA		NA	NA	NA		NA	NA		1.96121e+08	4.68502e+07	NA	NA	18.184	1.00464	-0.0840219	6834.71	18.1149	18.8092	0	46136.8	BB	60	3	1	2020-06-26 01:46:58	30.0007		D:\Thomas\TM147\TM147_TTdpeptidesv1	1	2	0	0	NA	NA	1						20 mm x 100 µm + 31.5 cm x 50 µm Reprosil-Pur C18-AQ 5/3 µm 120 Å: 0%(10' @ 5 µl/min)-step-10%-3%/min-40%(0')-9%/min-85%(0')
fl10974	Unknown Sample	TM147 TTd 55°C ID 0015 1	TTd-B1.1 55 °C replicate 1	NA	NA		NA	NA	NA		NA	NA		1.09253e+08	2.82888e+07	NA	NA	17.9965	0.99428	0.103523	INF	17.9051	18.5529	0	0	BB	60	3	1	2020-06-26 02:17:49	30		D:\Thomas\TM147\TM147_TTdpeptidesv1	1	2	0	0	NA	NA	1						20 mm x 100 µm + 31.5 cm x 50 µm Reprosil-Pur C18-AQ 5/3 µm 120 Å: 0%(10' @ 5 µl/min)-step-10%-3%/min-40%(0')-9%/min-85%(0')
fl10975	Unknown Sample	TM147 TTd 55°C ID 0015 2	TTd-B1.1 55 °C replicate 2	NA	NA		NA	NA	NA		NA	NA		1.14924e+08	2.82247e+07	NA	NA	18.004	0.994699	0.0959558	INF	17.9049	18.5049	0	35731.9	BB	60	3	1	2020-06-26 02:48:41	30		D:\Thomas\TM147\TM147_TTdpeptidesv1	1	2	0	0	NA	NA	1						20 mm x 100 µm + 31.5 cm x 50 µm Reprosil-Pur C18-AQ 5/3 µm 120 Å: 0%(10' @ 5 µl/min)-step-10%-3%/min-40%(0')-9%/min-85%(0')
fl10976	Unknown Sample	TM147 TTd 55°C ID 0015 3	TTd-B1.1 55 °C replicate 3	NA	NA		NA	NA	NA		NA	NA		1.83534e+08	4.32514e+07	NA	NA	18.1023	1.00013	-0.00230605	INF	18.0368	18.713	0	0	BB	60	3	1	2020-06-26 03:19:32	30		D:\Thomas\TM147\TM147_TTdpeptidesv1	1	2	0	0	NA	NA	1						20 mm x 100 µm + 31.5 cm x 50 µm Reprosil-Pur C18-AQ 5/3 µm 120 Å: 0%(10' @ 5 µl/min)-step-10%-3%/min-40%(0')-9%/min-85%(0')
fl10977	Unknown Sample	TM147 TTd 55°C ID 0014 1	TTd-C1 55 °C replicate 1	NA	NA		NA	NA	NA		NA	NA		1.02126e+08	2.31336e+07	NA	NA	17.9866	0.993734	0.113409	16766.2	17.8863	18.4988	0	0	BB	60	3	1	2020-06-26 03:50:23	30		D:\Thomas\TM147\TM147_TTdpeptidesv1	1	2	0	0	NA	NA	1						20 mm x 100 µm + 31.5 cm x 50 µm Reprosil-Pur C18-AQ 5/3 µm 120 Å: 0%(10' @ 5 µl/min)-step-10%-3%/min-40%(0')-9%/min-85%(0')
fl10978	Unknown Sample	TM147 TTd 55°C ID 0014 2	TTd-C1 55 °C replicate 2	NA	NA		NA	NA	NA		NA	NA		1.17895e+08	2.8511e+07	NA	NA	18.1336	1.00186	-0.0336465	INF	18.0365	18.6574	0	0	BB	60	3	1	2020-06-26 04:21:13	30		D:\Thomas\TM147\TM147_TTdpeptidesv1	1	2	0	0	NA	NA	1						20 mm x 100 µm + 31.5 cm x 50 µm Reprosil-Pur C18-AQ 5/3 µm 120 Å: 0%(10' @ 5 µl/min)-step-10%-3%/min-40%(0')-9%/min-85%(0')
fl10979	Unknown Sample	TM147 TTd 55°C ID 0014 3	TTd-C1 55 °C replicate 3	NA	NA		NA	NA	NA		NA	NA		9.27511e+07	2.53087e+07	NA	NA	17.865	0.987019	0.234955	28714.5	17.7967	18.4589	0	0	BB	60	3	1	2020-06-26 04:52:04	30		D:\Thomas\TM147\TM147_TTdpeptidesv1	1	2	0	0	NA	NA	1						20 mm x 100 µm + 31.5 cm x 50 µm Reprosil-Pur C18-AQ 5/3 µm 120 Å: 0%(10' @ 5 µl/min)-step-10%-3%/min-40%(0')-9%/min-85%(0')
fl10980	Unknown Sample	TM147 TTd 55°C ID TET01-61 1	TTd-A1.2 55 °C replicate 1	NA	NA		NA	NA	NA		NA	NA		1.35429e+08	33446923	NA	NA	17.6713	0.976315	0.428706	INF	17.5876	18.1266	0	0	BB	60	3	1	2020-06-26 05:22:54	30		D:\Thomas\TM147\TM147_TTdpeptidesv1	1	2	0	0	NA	NA	1						20 mm x 100 µm + 31.5 cm x 50 µm Reprosil-Pur C18-AQ 5/3 µm 120 Å: 0%(10' @ 5 µl/min)-step-10%-3%/min-40%(0')-9%/min-85%(0')
fl10981	Unknown Sample	TM147 TTd 55°C ID TET01-61 2	TTd-A1.2 55 °C replicate 2	NA	NA		NA	NA	NA		NA	NA		1.14403e+08	2.5506e+07	NA	NA	17.7267	0.979374	0.373325	INF	17.6582	18.1311	0	0	BB	60	3	1	2020-06-26 05:53:45	30.0005		D:\Thomas\TM147\TM147_TTdpeptidesv1	1	2	0	0	NA	NA	1						20 mm x 100 µm + 31.5 cm x 50 µm Reprosil-Pur C18-AQ 5/3 µm 120 Å: 0%(10' @ 5 µl/min)-step-10%-3%/min-40%(0')-9%/min-85%(0')
fl10982	Unknown Sample	TM147 TTd 55°C ID TET01-61 3	TTd-A1.2 55 °C replicate 3	NA	NA		NA	NA	NA		NA	NA		1.16188e+08	2.76459e+07	NA	NA	18.2061	1.00586	-0.106139	29688.6	18.1221	18.801	0	0	BB	60	3	1	2020-06-26 06:24:34	30		D:\Thomas\TM147\TM147_TTdpeptidesv1	1	2	0	0	NA	NA	1						20 mm x 100 µm + 31.5 cm x 50 µm Reprosil-Pur C18-AQ 5/3 µm 120 Å: 0%(10' @ 5 µl/min)-step-10%-3%/min-40%(0')-9%/min-85%(0')
fl10983	Unknown Sample	TM147 TTd Batch 1-1-09/16 pos control 55 °C 1	TTd-B1PC 55 °C replicate 1	NA	NA		NA	NA	NA		NA	NA		2.19443e+08	5.81945e+07	NA	NA	18.2273	1.00703	-0.127287	16145.8	18.1624	18.8421	0	0	BB	60	3	1	2020-06-26 06:55:23	30.0002		D:\Thomas\TM147\TM147_TTdpeptidesv1	1	2	0	0	NA	NA	1						20 mm x 100 µm + 31.5 cm x 50 µm Reprosil-Pur C18-AQ 5/3 µm 120 Å: 0%(10' @ 5 µl/min)-step-10%-3%/min-40%(0')-9%/min-85%(0')
fl10984	Unknown Sample	TM147 TTd Batch 1-1-09/16 pos control 55 °C 2	TTd-B1PC 55 °C replicate 2	NA	NA		NA	NA	NA		NA	NA		2.11375e+08	5.18825e+07	NA	NA	18.2283	1.00709	-0.128326	INF	18.1445	18.836	0	0	BB	60	3	1	2020-06-26 07:26:11	30		D:\Thomas\TM147\TM147_TTdpeptidesv1	1	2	0	0	NA	NA	1						20 mm x 100 µm + 31.5 cm x 50 µm Reprosil-Pur C18-AQ 5/3 µm 120 Å: 0%(10' @ 5 µl/min)-step-10%-3%/min-40%(0')-9%/min-85%(0')
fl10985	Unknown Sample	TM147 TTd Batch 1-1-09/16 pos control 55 °C 3	TTd-B1PC 55 °C replicate 3	NA	NA		NA	NA	NA		NA	NA		1.05e+08	2.24109e+07	NA	NA	18.123	1.00127	-0.0230122	33076.1	18.037	18.6518	0	0	BB	60	3	1	2020-06-26 07:57:01	30		D:\Thomas\TM147\TM147_TTdpeptidesv1	1	2	0	0	NA	NA	1						20 mm x 100 µm + 31.5 cm x 50 µm Reprosil-Pur C18-AQ 5/3 µm 120 Å: 0%(10' @ 5 µl/min)-step-10%-3%/min-40%(0')-9%/min-85%(0')
fl10986	Unknown Sample	TM147 TTd 60°C ID 0015 1	TTd-B1.1 60 °C replicate 1	NA	NA		NA	NA	NA		NA	NA		1.76434e+08	5.13128e+07	NA	NA	18.3084	1.01151	-0.208415	INF	18.2045	18.9967	0	0	BB	60	3	1	2020-06-26 08:27:53	30		D:\Thomas\TM147\TM147_TTdpeptidesv1	1	2	0	0	NA	NA	1						20 mm x 100 µm + 31.5 cm x 50 µm Reprosil-Pur C18-AQ 5/3 µm 120 Å: 0%(10' @ 5 µl/min)-step-10%-3%/min-40%(0')-9%/min-85%(0')
fl10987	Unknown Sample	TM147 TTd 60°C ID 0015 2	TTd-B1.1 60 °C replicate 2	NA	NA		NA	NA	NA		NA	NA		9.41624e+07	2.39237e+07	NA	NA	18.2367	1.00755	-0.136651	1157.47	18.1527	18.5049	0	76150.6	BB	60	3	1	2020-06-26 08:58:44	30		D:\Thomas\TM147\TM147_TTdpeptidesv1	1	2	0	0	NA	NA	1						20 mm x 100 µm + 31.5 cm x 50 µm Reprosil-Pur C18-AQ 5/3 µm 120 Å: 0%(10' @ 5 µl/min)-step-10%-3%/min-40%(0')-9%/min-85%(0')
fl10988	Unknown Sample	TM147 TTd 60°C ID 0015 3	TTd-B1.1 60 °C replicate 3	NA	NA		NA	NA	NA		NA	NA		2.32132e+08	6.46875e+07	NA	NA	18.2658	1.00916	-0.165823	INF	18.1837	18.8612	0	0	BB	60	3	1	2020-06-26 09:29:34	30		D:\Thomas\TM147\TM147_TTdpeptidesv1	1	2	0	0	NA	NA	1						20 mm x 100 µm + 31.5 cm x 50 µm Reprosil-Pur C18-AQ 5/3 µm 120 Å: 0%(10' @ 5 µl/min)-step-10%-3%/min-40%(0')-9%/min-85%(0')
fl10989	Unknown Sample	TM147 TTd 60°C ID 0014 1	TTd-C1 60 °C replicate 1	NA	NA		NA	NA	NA		NA	NA		1.12055e+08	2.43901e+07	NA	NA	18.309	1.01155	-0.209041	INF	18.227	18.8361	0	0	BB	60	3	1	2020-06-26 10:00:24	30		D:\Thomas\TM147\TM147_TTdpeptidesv1	1	2	0	0	NA	NA	1						20 mm x 100 µm + 31.5 cm x 50 µm Reprosil-Pur C18-AQ 5/3 µm 120 Å: 0%(10' @ 5 µl/min)-step-10%-3%/min-40%(0')-9%/min-85%(0')
fl10990	Unknown Sample	TM147 TTd 60°C ID 0014 2	TTd-C1 60 °C replicate 2	NA	NA		NA	NA	NA		NA	NA		1.665e+08	5.83498e+07	NA	NA	18.2611	1.0089	-0.161135	INF	18.1587	18.832	0	0	BB	60	3	1	2020-06-26 10:31:15	30		D:\Thomas\TM147\TM147_TTdpeptidesv1	1	2	0	0	NA	NA	1						20 mm x 100 µm + 31.5 cm x 50 µm Reprosil-Pur C18-AQ 5/3 µm 120 Å: 0%(10' @ 5 µl/min)-step-10%-3%/min-40%(0')-9%/min-85%(0')
fl10991	Unknown Sample	TM147 TTd 60°C ID 0014 3	TTd-C1 60 °C replicate 3	NA	NA		NA	NA	NA		NA	NA		2.06397e+08	6.69252e+07	NA	NA	18.2922	1.01062	-0.192194	70202.3	18.2072	18.8095	0	0	BB	60	3	1	2020-06-26 11:02:06	30		D:\Thomas\TM147\TM147_TTdpeptidesv1	1	2	0	0	NA	NA	1						20 mm x 100 µm + 31.5 cm x 50 µm Reprosil-Pur C18-AQ 5/3 µm 120 Å: 0%(10' @ 5 µl/min)-step-10%-3%/min-40%(0')-9%/min-85%(0')
fl10992	Unknown Sample	TM147 TTd 60°C ID TET01-61 1	TTd-A1.2 60 °C replicate 1	NA	NA		NA	NA	NA		NA	NA		1.17756e+08	30960324	NA	NA	18.2436	1.00794	-0.143626	INF	18.1463	18.7734	0	0	BB	60	3	1	2020-06-26 11:32:55	30		D:\Thomas\TM147\TM147_TTdpeptidesv1	1	2	0	0	NA	NA	1						20 mm x 100 µm + 31.5 cm x 50 µm Reprosil-Pur C18-AQ 5/3 µm 120 Å: 0%(10' @ 5 µl/min)-step-10%-3%/min-40%(0')-9%/min-85%(0')
fl10993	Unknown Sample	TM147 TTd 60°C ID TET01-61 2	TTd-A1.2 60 °C replicate 2	NA	NA		NA	NA	NA		NA	NA		1.30473e+08	3.07238e+07	NA	NA	18.2584	1.00875	-0.158442	INF	18.1731	18.5854	0	0	BB	60	3	1	2020-06-26 12:03:44	30		D:\Thomas\TM147\TM147_TTdpeptidesv1	1	2	0	0	NA	NA	1						20 mm x 100 µm + 31.5 cm x 50 µm Reprosil-Pur C18-AQ 5/3 µm 120 Å: 0%(10' @ 5 µl/min)-step-10%-3%/min-40%(0')-9%/min-85%(0')
fl10994	Unknown Sample	TM147 TTd 60°C ID TET01-61 3	TTd-A1.2 60 °C replicate 3	NA	NA		NA	NA	NA		NA	NA		1.22816e+08	27980893	NA	NA	18.3373	1.01311	-0.23726	INF	18.2174	18.6887	0	0	BB	60	3	1	2020-06-26 12:34:33	30		D:\Thomas\TM147\TM147_TTdpeptidesv1	1	2	0	0	NA	NA	1						20 mm x 100 µm + 31.5 cm x 50 µm Reprosil-Pur C18-AQ 5/3 µm 120 Å: 0%(10' @ 5 µl/min)-step-10%-3%/min-40%(0')-9%/min-85%(0')
fl10995	Unknown Sample	TM147 DTd 0013 neg control 1	DTd 4 °C replicate 1	NA	NA		NA	NA	NA		NA	NA		1.15501e+08	2.48479e+07	NA	NA	18.3192	1.01211	-0.219177	45054.3	18.2142	19.0345	0	0	BB	60	3	1	2020-06-26 13:05:21	30		D:\Thomas\TM147\TM147_TTdpeptidesv1	1	2	0	0	NA	NA	1						20 mm x 100 µm + 31.5 cm x 50 µm Reprosil-Pur C18-AQ 5/3 µm 120 Å: 0%(10' @ 5 µl/min)-step-10%-3%/min-40%(0')-9%/min-85%(0')
fl10996	Unknown Sample	TM147 DTd 0013 neg control 1	DTd 4 °C replicate 2	NA	NA		NA	NA	NA		NA	NA		1.19282e+08	3.59722e+07	NA	NA	18.3117	1.01169	-0.211676	INF	18.2058	18.9386	0	0	BB	60	3	1	2020-06-26 13:36:15	30		D:\Thomas\TM147\TM147_TTdpeptidesv1	1	2	0	0	NA	NA	1						20 mm x 100 µm + 31.5 cm x 50 µm Reprosil-Pur C18-AQ 5/3 µm 120 Å: 0%(10' @ 5 µl/min)-step-10%-3%/min-40%(0')-9%/min-85%(0')
fl10997	Unknown Sample	TM147 DTd 0013 neg control 1	DTd 4 °C replicate 3	NA	NA		NA	NA	NA		NA	NA		2.07258e+08	5.8417e+07	NA	NA	18.242	1.00785	-0.142032	INF	18.1468	19.0005	0	0	BB	60	3	1	2020-06-26 14:07:04	30		D:\Thomas\TM147\TM147_TTdpeptidesv1	1	2	0	0	NA	NA	1						20 mm x 100 µm + 31.5 cm x 50 µm Reprosil-Pur C18-AQ 5/3 µm 120 Å: 0%(10' @ 5 µl/min)-step-10%-3%/min-40%(0')-9%/min-85%(0')
fl10998	Unknown Sample	TM147 TTd 65°C ID 0015 1	TTd-B1.1 65 °C replicate 1	NA	NA		NA	NA	NA		NA	NA		2.31529e+08	5.32703e+07	NA	NA	18.2649	1.00911	-0.164878	22634.4	18.1674	18.8451	0	0	BB	60	3	1	2020-06-26 14:37:55	30		D:\Thomas\TM147\TM147_TTdpeptidesv1	1	2	0	0	NA	NA	1						20 mm x 100 µm + 31.5 cm x 50 µm Reprosil-Pur C18-AQ 5/3 µm 120 Å: 0%(10' @ 5 µl/min)-step-10%-3%/min-40%(0')-9%/min-85%(0')
fl10999	Unknown Sample	TM147 TTd 65°C ID 0015 2	TTd-B1.1 65 °C replicate 2	NA	NA		NA	NA	NA		NA	NA		1.78651e+08	4.6272e+07	NA	NA	18.2451	1.00802	-0.14508	1.09896e+06	18.168	18.7953	0	0	BB	60	3	1	2020-06-26 15:08:45	30		D:\Thomas\TM147\TM147_TTdpeptidesv1	1	2	0	0	NA	NA	1						20 mm x 100 µm + 31.5 cm x 50 µm Reprosil-Pur C18-AQ 5/3 µm 120 Å: 0%(10' @ 5 µl/min)-step-10%-3%/min-40%(0')-9%/min-85%(0')
fl11000	Unknown Sample	TM147 TTd 65°C ID 0015 3	TTd-B1.1 65 °C replicate 3	NA	NA		NA	NA	NA		NA	NA		1.16842e+08	2.4734e+07	NA	NA	18.2716	1.00948	-0.171616	12183.2	18.181	18.9188	0	0	BB	60	3	1	2020-06-26 15:39:36	30.0008		D:\Thomas\TM147\TM147_TTdpeptidesv1	1	2	0	0	NA	NA	1						20 mm x 100 µm + 31.5 cm x 50 µm Reprosil-Pur C18-AQ 5/3 µm 120 Å: 0%(10' @ 5 µl/min)-step-10%-3%/min-40%(0')-9%/min-85%(0')
fl11001	Unknown Sample	TM147 TTd 65°C ID 0014 1	TTd-C1 65 °C replicate 1	NA	NA		NA	NA	NA		NA	NA		1.96214e+08	45672260	NA	NA	18.2589	1.00878	-0.158906	INF	18.1773	18.9602	0	0	BB	60	3	1	2020-06-26 16:10:27	30		D:\Thomas\TM147\TM147_TTdpeptidesv1	1	2	0	0	NA	NA	1						20 mm x 100 µm + 31.5 cm x 50 µm Reprosil-Pur C18-AQ 5/3 µm 120 Å: 0%(10' @ 5 µl/min)-step-10%-3%/min-40%(0')-9%/min-85%(0')
fl11002	Unknown Sample	TM147 TTd 65°C ID 0014 2	TTd-C1 65 °C replicate 2	NA	NA		NA	NA	NA		NA	NA		1.10429e+08	2.44176e+07	NA	NA	18.229	1.00713	-0.129004	INF	18.1457	18.8323	0	0	BB	60	3	1	2020-06-26 16:41:16	30		D:\Thomas\TM147\TM147_TTdpeptidesv1	1	2	0	0	NA	NA	1						20 mm x 100 µm + 31.5 cm x 50 µm Reprosil-Pur C18-AQ 5/3 µm 120 Å: 0%(10' @ 5 µl/min)-step-10%-3%/min-40%(0')-9%/min-85%(0')
fl11003	Unknown Sample	TM147 TTd 65°C ID 0014 3	TTd-C1 65 °C replicate 3	NA	NA		NA	NA	NA		NA	NA		1.76757e+08	40481814	NA	NA	17.9657	0.992582	0.134272	INF	17.8975	18.5821	0	0	BB	60	3	1	2020-06-26 17:12:04	30.0082		D:\Thomas\TM147\TM147_TTdpeptidesv1	1	2	0	0	NA	NA	1						20 mm x 100 µm + 31.5 cm x 50 µm Reprosil-Pur C18-AQ 5/3 µm 120 Å: 0%(10' @ 5 µl/min)-step-10%-3%/min-40%(0')-9%/min-85%(0')
fl11004	Unknown Sample	TM147 TTd 65°C ID TET01-61 1	TTd-A1.2 65 °C replicate 1	NA	NA		NA	NA	NA		NA	NA		1.89435e+08	41938209	NA	NA	18.2731	1.00956	-0.173109	INF	18.1888	18.8904	0	0	BB	60	3	1	2020-06-26 17:42:53	30.0064		D:\Thomas\TM147\TM147_TTdpeptidesv1	1	2	0	0	NA	NA	1						20 mm x 100 µm + 31.5 cm x 50 µm Reprosil-Pur C18-AQ 5/3 µm 120 Å: 0%(10' @ 5 µl/min)-step-10%-3%/min-40%(0')-9%/min-85%(0')
fl11005	Unknown Sample	TM147 TTd 65°C ID TET01-61 2	TTd-A1.2 65 °C replicate 2	NA	NA		NA	NA	NA		NA	NA		1.66024e+08	37935441	NA	NA	18.2548	1.00855	-0.154777	15957.4	18.1721	18.8127	0	0	BB	60	3	1	2020-06-26 18:13:42	30		D:\Thomas\TM147\TM147_TTdpeptidesv1	1	2	0	0	NA	NA	1						20 mm x 100 µm + 31.5 cm x 50 µm Reprosil-Pur C18-AQ 5/3 µm 120 Å: 0%(10' @ 5 µl/min)-step-10%-3%/min-40%(0')-9%/min-85%(0')
fl11006	Unknown Sample	TM147 TTd 65°C ID TET01-61 3	TTd-A1.2 65 °C replicate 3	NA	NA		NA	NA	NA		NA	NA		1.8402e+08	40728010	NA	NA	18.302	1.01116	-0.202012	INF	18.2035	18.8176	0	0	BB	60	3	1	2020-06-26 18:44:31	30.0007		D:\Thomas\TM147\TM147_TTdpeptidesv1	1	2	0	0	NA	NA	1						20 mm x 100 µm + 31.5 cm x 50 µm Reprosil-Pur C18-AQ 5/3 µm 120 Å: 0%(10' @ 5 µl/min)-step-10%-3%/min-40%(0')-9%/min-85%(0')
fl11007	Unknown Sample	TM147 TTd 4 °C ID 0015_2 1	TTd-B1.2 4 °C replicate 1	NA	NA		NA	NA	NA		NA	NA		1.41355e+08	35614861	NA	NA	18.2927	1.01065	-0.192726	INF	18.1958	19.013	0	0	BB	60	3	1	2020-06-26 19:15:22	30		D:\Thomas\TM147\TM147_TTdpeptidesv1	1	2	0	0	NA	NA	1						20 mm x 100 µm + 31.5 cm x 50 µm Reprosil-Pur C18-AQ 5/3 µm 120 Å: 0%(10' @ 5 µl/min)-step-10%-3%/min-40%(0')-9%/min-85%(0')
fl11008	Unknown Sample	TM147 TTd 4 °C ID 0015_2 2	TTd-B1.2 4 °C replicate 2	NA	NA		NA	NA	NA		NA	NA		1.57188e+08	3.78253e+07	NA	NA	18.2577	1.00871	-0.15772	44311.7	18.1563	18.9948	0	0	BB	60	3	1	2020-06-26 19:46:12	30		D:\Thomas\TM147\TM147_TTdpeptidesv1	1	2	0	0	NA	NA	1						20 mm x 100 µm + 31.5 cm x 50 µm Reprosil-Pur C18-AQ 5/3 µm 120 Å: 0%(10' @ 5 µl/min)-step-10%-3%/min-40%(0')-9%/min-85%(0')
fl11009	Unknown Sample	TM147 TTd 4 °C ID 0015_2 3	TTd-B1.2 4 °C replicate 3	NA	NA		NA	NA	NA		NA	NA		1.34302e+08	3.2337e+07	NA	NA	18.2318	1.00728	-0.131787	INF	18.1442	18.9093	0	0	BB	60	3	1	2020-06-26 20:17:02	30		D:\Thomas\TM147\TM147_TTdpeptidesv1	1	2	0	0	NA	NA	1						20 mm x 100 µm + 31.5 cm x 50 µm Reprosil-Pur C18-AQ 5/3 µm 120 Å: 0%(10' @ 5 µl/min)-step-10%-3%/min-40%(0')-9%/min-85%(0')
Created By:
User Name		Full Name		Date
FUN-LAB-MS		FUN-LAB-MS		6/29/2020 1:07:01 PM

## Sheet: DLDRILR
Component Name		Curve Index	Weighting Index	Origin Index	Equation
DLDRILR					NA
													fmol standard added: 250 fmol per digestion
Filename	Sample Type	Sample Name	Sample ID	Exp Amt	Calc Amt	Units	%Diff	Level	%RSD-AMT	Peak Status	Response Ratio	Response Type	fmol per digestion	Equation	Area	Height	ISTD Area	ISTD Ht	RT	Rel RT	Del RT	S/N	Start Time	End Time	Start Height	End Height	Integ Code	Search Window	Threshold	Smooth	Acq Date	Duration	Exp Method	Proc Method	Vial	Inj Vol	Sample Wt	Sample Vol	ISTD Base Amt	ISTD Calc Amt	Dilution Factor	Study	Client	Laboratory	Company	Phone	Comment
fl10926	Unknown Sample	TM147 TTd 4°C ID 0015 1	TTd-B1.1 4 °C replicate 1	NA	NA		NA	NA	NA	Response Low	0.00478375	Area	2.39187	NA	92501	67659.1	1.93365e+07	5.13147e+06	18.8479	0.999891	0.00205871	INF	18.7323	19.0757	0	0	MB	60	3	1	2020-06-25 01:32:11	0		D:\Thomas\TM147\TM147_TTdpeptidesv1	1	2	0	0	1	1	1						20 mm x 100 µm + 31.5 cm x 50 µm Reprosil-Pur C18-AQ 5/3 µm 120 Å: 0%(10' @ 5 µl/min)-step-10%-3%/min-40%(0')-9%/min-85%(0')
fl10927	Unknown Sample	TM147 TTd 4°C ID 0015 2	TTd-B1.1 4 °C replicate 2	NA	NA		NA	NA	NA	Response Low	0.00575668	Area	2.87834		121747	57212.4	2.11488e+07	4.90043e+06	18.8916	1.00221	-0.0415768	INF	18.5648	19.0134	0	0	MB	60	3	1	2020-06-25 02:02:59	30		D:\Thomas\TM147\TM147_TTdpeptidesv1	1	2	0	0	1	1	1						20 mm x 100 µm + 31.5 cm x 50 µm Reprosil-Pur C18-AQ 5/3 µm 120 Å: 0%(10' @ 5 µl/min)-step-10%-3%/min-40%(0')-9%/min-85%(0')
fl10928	Unknown Sample	TM147 TTd 4°C ID 0015 3	TTd-B1.1 4 °C replicate 3	NA	NA		NA	NA	NA	Response Low	0.0140663	Area	7.03313		241447	79796.6	1.7165e+07	4.46197e+06	18.7961	0.997143	0.0538581	INF	18.7622	18.8585	0	0	BB	60	3	1	2020-06-25 02:33:48	30		D:\Thomas\TM147\TM147_TTdpeptidesv1	1	2	0	0	1	1	1						20 mm x 100 µm + 31.5 cm x 50 µm Reprosil-Pur C18-AQ 5/3 µm 120 Å: 0%(10' @ 5 µl/min)-step-10%-3%/min-40%(0')-9%/min-85%(0')
fl10929	Unknown Sample	TM147 TTd 4°C ID 0014 1	TTd-C1 4 °C replicate 1	NA	NA		NA	NA	NA	Response Low	0.0150317	Area	7.51583		444244	91174.2	2.95539e+07	8.27513e+06	18.7627	0.995366	0.0873436	INF	18.4064	18.8327	0	0	MB	60	3	1	2020-06-25 03:04:36	30.0007		D:\Thomas\TM147\TM147_TTdpeptidesv1	1	2	0	0	1	1	1						20 mm x 100 µm + 31.5 cm x 50 µm Reprosil-Pur C18-AQ 5/3 µm 120 Å: 0%(10' @ 5 µl/min)-step-10%-3%/min-40%(0')-9%/min-85%(0')
fl10930	Unknown Sample	TM147 TTd 4°C ID 0014 2	TTd-C1 4 °C replicate 2	NA	NA		NA	NA	NA	Response Low	0.0151459	Area	7.57293		306360	89760.5	2.02273e+07	5.91455e+06	18.73	0.993635	0.119987	INF	18.375	18.762	0	0	MB	60	3	1	2020-06-25 03:35:28	30		D:\Thomas\TM147\TM147_TTdpeptidesv1	1	2	0	0	1	1	1						20 mm x 100 µm + 31.5 cm x 50 µm Reprosil-Pur C18-AQ 5/3 µm 120 Å: 0%(10' @ 5 µl/min)-step-10%-3%/min-40%(0')-9%/min-85%(0')
fl10931	Unknown Sample	TM147 TTd 4°C ID 0014 3	TTd-C1 4 °C replicate 3	NA	NA		NA	NA	NA	Response Low	0.0141062	Area	7.05311		274137	58520.8	1.94338e+07	4.281e+06	18.7231	0.993269	0.126871	INF	18.384	18.7988	0	0	MB	60	3	1	2020-06-25 04:06:18	30		D:\Thomas\TM147\TM147_TTdpeptidesv1	1	2	0	0	1	1	1						20 mm x 100 µm + 31.5 cm x 50 µm Reprosil-Pur C18-AQ 5/3 µm 120 Å: 0%(10' @ 5 µl/min)-step-10%-3%/min-40%(0')-9%/min-85%(0')
fl10932	Unknown Sample	TM147 TTd 4°C ID TET01-61 1	TTd-A1.2 4 °C replicate 1	NA	NA		NA	NA	NA	Response Low	0.0609028	Area	30.4514		1.77156e+06	231049	2.90883e+07	6.75323e+06	18.5412	0.98362	0.308758	INF	17.9212	18.8056	0	0	MB	60	3	1	2020-06-25 04:37:07	30		D:\Thomas\TM147\TM147_TTdpeptidesv1	1	2	0	0	1	1	1						20 mm x 100 µm + 31.5 cm x 50 µm Reprosil-Pur C18-AQ 5/3 µm 120 Å: 0%(10' @ 5 µl/min)-step-10%-3%/min-40%(0')-9%/min-85%(0')
fl10933	Unknown Sample	TM147 TTd 4°C ID TET01-61 2	TTd-A1.2 4 °C replicate 2	NA	NA		NA	NA	NA	Response Low	0.0576774	Area	28.8387		1.06685e+06	224890	1.84969e+07	4.83493e+06	18.5864	0.986018	0.263562	INF	18.4015	18.8009	0	0	MB	60	3	1	2020-06-25 05:07:55	30.0004		D:\Thomas\TM147\TM147_TTdpeptidesv1	1	2	0	0	1	1	1						20 mm x 100 µm + 31.5 cm x 50 µm Reprosil-Pur C18-AQ 5/3 µm 120 Å: 0%(10' @ 5 µl/min)-step-10%-3%/min-40%(0')-9%/min-85%(0')
fl10934	Unknown Sample	TM147 TTd 4°C ID TET01-61 3	TTd-A1.2 4 °C replicate 3	NA	NA		NA	NA	NA	Response Low	0.0449962	Area	22.4981		726044	202365	1.61357e+07	4.4498e+06	18.493	0.981062	0.356976	INF	18.3397	19.048	0	0	MB	60	3	1	2020-06-25 05:38:45	30.0001		D:\Thomas\TM147\TM147_TTdpeptidesv1	1	2	0	0	1	1	1						20 mm x 100 µm + 31.5 cm x 50 µm Reprosil-Pur C18-AQ 5/3 µm 120 Å: 0%(10' @ 5 µl/min)-step-10%-3%/min-40%(0')-9%/min-85%(0')
fl10935	Unknown Sample	TM147 TTd 4°C ID 0911 batch 1-1-07/18 1	TTd-B2 4 °C replicate 1	NA	NA		NA	NA	NA	Response Low	0.0107604	Area	5.38021		172038	44094.6	1.59881e+07	3.93165e+06	18.7823	0.996411	0.0676603	INF	18.7204	18.8124	0	0	BB	60	3	1	2020-06-25 06:09:34	30.0008		D:\Thomas\TM147\TM147_TTdpeptidesv1	1	2	0	0	1	1	1						20 mm x 100 µm + 31.5 cm x 50 µm Reprosil-Pur C18-AQ 5/3 µm 120 Å: 0%(10' @ 5 µl/min)-step-10%-3%/min-40%(0')-9%/min-85%(0')
fl10936	Unknown Sample	TM147 TTd 4°C ID 0911 batch 1-1-07/18 2	TTd-B2 4 °C replicate 2	NA	NA		NA	NA	NA	Response Low	0.00796652	Area	3.98326		160914	70517.1	2.01988e+07	5.3363e+06	18.6996	0.99202	0.15042	INF	18.5683	18.7776	0	0	MB	60	3	1	2020-06-25 06:40:24	30		D:\Thomas\TM147\TM147_TTdpeptidesv1	1	2	0	0	1	1	1						20 mm x 100 µm + 31.5 cm x 50 µm Reprosil-Pur C18-AQ 5/3 µm 120 Å: 0%(10' @ 5 µl/min)-step-10%-3%/min-40%(0')-9%/min-85%(0')
fl10937	Unknown Sample	TM147 TTd 4°C ID 0911 batch 1-1-07/18 3	TTd-B2 4 °C replicate 3	NA	NA		NA	NA	NA	Response Low	0.00673638	Area	3.36819		131458	68037.3	1.95146e+07	5.78978e+06	18.6435	0.989043	0.206548	INF	18.4171	18.6923	0	0	MB	60	3	1	2020-06-25 07:11:15	30		D:\Thomas\TM147\TM147_TTdpeptidesv1	1	2	0	0	1	1	1						20 mm x 100 µm + 31.5 cm x 50 µm Reprosil-Pur C18-AQ 5/3 µm 120 Å: 0%(10' @ 5 µl/min)-step-10%-3%/min-40%(0')-9%/min-85%(0')
fl10938	Unknown Sample	TM147 TTd 37°C ID 0015 1	TTd-B1.1 37 °C replicate 1	NA	NA		NA	NA	NA	Response Low	0.0128304	Area	6.41521		350600	157632	2.73257e+07	6.9913e+06	18.5335	0.983212	0.316453	INF	18.5002	18.5668	0	0	BB	60	3	1	2020-06-25 07:42:05	30		D:\Thomas\TM147\TM147_TTdpeptidesv1	1	2	0	0	1	1	1						20 mm x 100 µm + 31.5 cm x 50 µm Reprosil-Pur C18-AQ 5/3 µm 120 Å: 0%(10' @ 5 µl/min)-step-10%-3%/min-40%(0')-9%/min-85%(0')
fl10939	Unknown Sample	TM147 TTd 37°C ID 0015 2	TTd-B1.1 37 °C replicate 2	NA	NA		NA	NA	NA	Response Low	0.0107147	Area	5.35735		181873	76742.2	1.69741e+07	4.85014e+06	18.6334	0.988511	0.216567	INF	18.6164	18.6815	0	0	BB	60	3	1	2020-06-25 08:12:56	30		D:\Thomas\TM147\TM147_TTdpeptidesv1	1	2	0	0	1	1	1						20 mm x 100 µm + 31.5 cm x 50 µm Reprosil-Pur C18-AQ 5/3 µm 120 Å: 0%(10' @ 5 µl/min)-step-10%-3%/min-40%(0')-9%/min-85%(0')
fl10940	Unknown Sample	TM147 TTd 37°C ID 0015 3	TTd-B1.1 37 °C replicate 3	NA	NA		NA	NA	NA	Response Low	0.0128472	Area	6.4236		233363	70561.4	1.81645e+07	4.24597e+06	18.4807	0.980407	0.369325	INF	18.399	18.507	0	0	BB	60	3	1	2020-06-25 08:43:46	30		D:\Thomas\TM147\TM147_TTdpeptidesv1	1	2	0	0	1	1	1						20 mm x 100 µm + 31.5 cm x 50 µm Reprosil-Pur C18-AQ 5/3 µm 120 Å: 0%(10' @ 5 µl/min)-step-10%-3%/min-40%(0')-9%/min-85%(0')
fl10941	Unknown Sample	TM147 TTd 37°C ID 0014 1	TTd-C1 37 °C replicate 1	NA	NA		NA	NA	NA	Response Low	0.0284506	Area	14.2253		455365	77613.2	1.60055e+07	3.82267e+06	18.2425	0.967771	0.607526	INF	18.1785	18.5457	0	0	MB	60	3	1	2020-06-25 09:14:33	30.0001		D:\Thomas\TM147\TM147_TTdpeptidesv1	1	2	0	0	1	1	1						20 mm x 100 µm + 31.5 cm x 50 µm Reprosil-Pur C18-AQ 5/3 µm 120 Å: 0%(10' @ 5 µl/min)-step-10%-3%/min-40%(0')-9%/min-85%(0')
fl10942	Unknown Sample	TM147 TTd 37°C ID 0014 2	TTd-C1 37 °C replicate 2	NA	NA		NA	NA	NA	Response Low	0.0268391	Area	13.4195		328152	82552.9	1.22267e+07	3.04432e+06	18.1574	0.963257	0.692614	INF	18.0763	18.4767	0	0	BM	60	3	1	2020-06-25 09:50:58	30		D:\Thomas\TM147\TM147_TTdpeptidesv1	1	2	0	0	1	1	1						20 mm x 100 µm + 31.5 cm x 50 µm Reprosil-Pur C18-AQ 5/3 µm 120 Å: 0%(10' @ 5 µl/min)-step-10%-3%/min-40%(0')-9%/min-85%(0')
fl10943	Unknown Sample	TM147 TTd 37°C ID 0014 3	TTd-C1 37 °C replicate 3	NA	NA		NA	NA	NA	Response Low	0.0189486	Area	9.47428		271210	57055.7	1.4313e+07	3.9147e+06	18.2629	0.968853	0.587122	INF	17.9532	18.2932	0	0	MB	60	3	1	2020-06-25 10:21:46	30.0002		D:\Thomas\TM147\TM147_TTdpeptidesv1	1	2	0	0	1	1	1						20 mm x 100 µm + 31.5 cm x 50 µm Reprosil-Pur C18-AQ 5/3 µm 120 Å: 0%(10' @ 5 µl/min)-step-10%-3%/min-40%(0')-9%/min-85%(0')
fl10944	Unknown Sample	TM147 TTd 37°C ID TET01-61 1	TTd-A1.2 37 °C replicate 1	NA	NA		NA	NA	NA	Response Low	0.0382994	Area	19.1497		630476	175638	1.64618e+07	4.02762e+06	18.198	0.965412	0.651987	INF	18.0959	18.4264	0	0	MB	60	3	1	2020-06-25 10:52:35	30		D:\Thomas\TM147\TM147_TTdpeptidesv1	1	2	0	0	1	1	1						20 mm x 100 µm + 31.5 cm x 50 µm Reprosil-Pur C18-AQ 5/3 µm 120 Å: 0%(10' @ 5 µl/min)-step-10%-3%/min-40%(0')-9%/min-85%(0')
fl10945	Unknown Sample	TM147 TTd 37°C ID TET01-61 2	TTd-A1.2 37 °C replicate 2	NA	NA		NA	NA	NA	Response Low	0.0479649	Area	23.9825		721579	149584	1.50439e+07	2.99741e+06	18.0225	0.956101	0.827491	INF	17.9179	18.3	0	0	BM	60	3	1	2020-06-25 11:23:23	30.0005		D:\Thomas\TM147\TM147_TTdpeptidesv1	1	2	0	0	1	1	1						20 mm x 100 µm + 31.5 cm x 50 µm Reprosil-Pur C18-AQ 5/3 µm 120 Å: 0%(10' @ 5 µl/min)-step-10%-3%/min-40%(0')-9%/min-85%(0')
fl10946	Unknown Sample	TM147 TTd 37°C ID TET01-61 3	TTd-A1.2 37 °C replicate 3	NA	NA		NA	NA	NA	Response Low	0.0631637	Area	31.5818		1.12054e+06	195779	1.77402e+07	4.93373e+06	17.9755	0.953607	0.874502	INF	17.7224	18.1895	0	0	MB	60	3	1	2020-06-25 11:54:12	30.0007		D:\Thomas\TM147\TM147_TTdpeptidesv1	1	2	0	0	1	1	1						20 mm x 100 µm + 31.5 cm x 50 µm Reprosil-Pur C18-AQ 5/3 µm 120 Å: 0%(10' @ 5 µl/min)-step-10%-3%/min-40%(0')-9%/min-85%(0')
fl10947	Unknown Sample	TM147 TTd 4°C ID 0911 batch 2-1-07/18 1	TTd-B3 4 °C replicate 1	NA	NA		NA	NA	NA	Response Low	0.00869643	Area	4.34821		234456	94260.2	2.696e+07	6.97494e+06	18.4759	0.980153	0.374118	INF	18.3803	18.5223	-486.697	0	MB	60	3	1	2020-06-25 12:25:00	30		D:\Thomas\TM147\TM147_TTdpeptidesv1	1	2	0	0	1	1	1						20 mm x 100 µm + 31.5 cm x 50 µm Reprosil-Pur C18-AQ 5/3 µm 120 Å: 0%(10' @ 5 µl/min)-step-10%-3%/min-40%(0')-9%/min-85%(0')
fl10948	Unknown Sample	TM147 TTd 4°C ID 0911 batch 2-1-07/18 2	TTd-B3 4 °C replicate 2	NA	NA		NA	NA	NA	Response Low	0.00620068	Area	3.10034		108037	47252	1.74234e+07	3.84073e+06	18.427	0.97756	0.422992	INF	18.3949	18.4696	0	0	BB	60	3	1	2020-06-25 12:55:49	30		D:\Thomas\TM147\TM147_TTdpeptidesv1	1	2	0	0	1	1	1						20 mm x 100 µm + 31.5 cm x 50 µm Reprosil-Pur C18-AQ 5/3 µm 120 Å: 0%(10' @ 5 µl/min)-step-10%-3%/min-40%(0')-9%/min-85%(0')
fl10949	Unknown Sample	TM147 TTd 4°C ID 0911 batch 2-1-07/18 3	TTd-B3 4 °C replicate 3	NA	NA		NA	NA	NA	Response Low	0.00881526	Area	4.40763		144829	39127.4	1.64293e+07	3.39922e+06	18.5052	0.98171	0.344762	INF	18.4587	18.5618	0	0	BB	60	3	1	2020-06-25 13:26:37	30		D:\Thomas\TM147\TM147_TTdpeptidesv1	1	2	0	0	1	1	1						20 mm x 100 µm + 31.5 cm x 50 µm Reprosil-Pur C18-AQ 5/3 µm 120 Å: 0%(10' @ 5 µl/min)-step-10%-3%/min-40%(0')-9%/min-85%(0')
fl10950	Unknown Sample	TM147 TTd 45°C ID 0015 1	TTd-B1.1 45 °C replicate 1	NA	NA		NA	NA	NA	Response Low	0.0419652	Area	20.9826		1.12603e+06	366912	2.68325e+07	6.8821e+06	18.8614	1.0006	-0.0113558	INF	18.812	18.9298	0	0	BB	60	3	1	2020-06-25 13:57:26	30		D:\Thomas\TM147\TM147_TTdpeptidesv1	1	2	0	0	1	1	1						20 mm x 100 µm + 31.5 cm x 50 µm Reprosil-Pur C18-AQ 5/3 µm 120 Å: 0%(10' @ 5 µl/min)-step-10%-3%/min-40%(0')-9%/min-85%(0')
fl10951	Unknown Sample	TM147 TTd 45°C ID 0015 2	TTd-B1.1 45 °C replicate 2	NA	NA		NA	NA	NA	Response Low	0.046775	Area	23.3875		860163	253638	1.83894e+07	4.76125e+06	18.8975	1.00252	-0.0475222	INF	18.8641	18.9873	0	0	BB	60	3	1	2020-06-25 14:28:14	30.0008		D:\Thomas\TM147\TM147_TTdpeptidesv1	1	2	0	0	1	1	1						20 mm x 100 µm + 31.5 cm x 50 µm Reprosil-Pur C18-AQ 5/3 µm 120 Å: 0%(10' @ 5 µl/min)-step-10%-3%/min-40%(0')-9%/min-85%(0')
fl10952	Unknown Sample	TM147 TTd 45°C ID 0015 3	TTd-B1.1 45 °C replicate 3	NA	NA		NA	NA	NA	Response Low	0.043736	Area	21.868		955219	334958	2.18406e+07	6.53052e+06	18.9864	1.00723	-0.136378	INF	18.9358	19.0541	0	0	BB	60	3	1	2020-06-25 14:59:03	30.0008		D:\Thomas\TM147\TM147_TTdpeptidesv1	1	2	0	0	1	1	1						20 mm x 100 µm + 31.5 cm x 50 µm Reprosil-Pur C18-AQ 5/3 µm 120 Å: 0%(10' @ 5 µl/min)-step-10%-3%/min-40%(0')-9%/min-85%(0')
fl10953	Unknown Sample	TM147 TTd 45°C ID 0014 1	TTd-C1 45 °C replicate 1	NA	NA		NA	NA	NA	Response Low	0.0268838	Area	13.4419		709298	199317	2.63839e+07	6.15784e+06	19.0436	1.01027	-0.193637	INF	18.9964	19.1102	0	0	BB	60	3	1	2020-06-25 15:29:52	30		D:\Thomas\TM147\TM147_TTdpeptidesv1	1	2	0	0	1	1	1						20 mm x 100 µm + 31.5 cm x 50 µm Reprosil-Pur C18-AQ 5/3 µm 120 Å: 0%(10' @ 5 µl/min)-step-10%-3%/min-40%(0')-9%/min-85%(0')
fl10954	Unknown Sample	TM147 TTd 45°C ID 0014 2	TTd-C1 45 °C replicate 2	NA	NA		NA	NA	NA	Response Low	0.0305361	Area	15.268		543066	168935	1.77844e+07	4.1623e+06	19.0366	1.0099	-0.186567	INF	19.0035	19.1192	0	0	BB	60	3	1	2020-06-25 16:00:40	30		D:\Thomas\TM147\TM147_TTdpeptidesv1	1	2	0	0	1	1	1						20 mm x 100 µm + 31.5 cm x 50 µm Reprosil-Pur C18-AQ 5/3 µm 120 Å: 0%(10' @ 5 µl/min)-step-10%-3%/min-40%(0')-9%/min-85%(0')
fl10955	Unknown Sample	TM147 TTd 45°C ID 0014 3	TTd-C1 45 °C replicate 3	NA	NA		NA	NA	NA	Response Low	0.0349635	Area	17.4818		567833	173140	1.62407e+07	4.22553e+06	18.9301	1.00425	-0.0801143	INF	18.5279	18.9813	0	0	MB	60	3	1	2020-06-25 16:31:28	30		D:\Thomas\TM147\TM147_TTdpeptidesv1	1	2	0	0	1	1	1						20 mm x 100 µm + 31.5 cm x 50 µm Reprosil-Pur C18-AQ 5/3 µm 120 Å: 0%(10' @ 5 µl/min)-step-10%-3%/min-40%(0')-9%/min-85%(0')
fl10956	Unknown Sample	TM147 TTd 45°C ID TET01-61 1	TTd-A1.2 45 °C replicate 1	NA	NA		NA	NA	NA	Response Low	0.106728	Area	53.364		1.80296e+06	273415	1.6893e+07	4.61501e+06	19.0307	1.00959	-0.180684	INF	18.6444	19.0984	0	0	MB	60	3	1	2020-06-25 17:02:45	30		D:\Thomas\TM147\TM147_TTdpeptidesv1	1	2	0	0	1	1	1						20 mm x 100 µm + 31.5 cm x 50 µm Reprosil-Pur C18-AQ 5/3 µm 120 Å: 0%(10' @ 5 µl/min)-step-10%-3%/min-40%(0')-9%/min-85%(0')
fl10957	Unknown Sample	TM147 TTd 45°C ID TET01-61 2	TTd-A1.2 45 °C replicate 2	NA	NA		NA	NA	NA	Response Low	0.110685	Area	55.3427		2.77089e+06	430754	2.50339e+07	6.08679e+06	19.0688	1.01161	-0.218798	INF	18.702	19.137	0	0	MB	60	3	1	2020-06-25 17:33:33	30		D:\Thomas\TM147\TM147_TTdpeptidesv1	1	2	0	0	1	1	1						20 mm x 100 µm + 31.5 cm x 50 µm Reprosil-Pur C18-AQ 5/3 µm 120 Å: 0%(10' @ 5 µl/min)-step-10%-3%/min-40%(0')-9%/min-85%(0')
fl10958	Unknown Sample	TM147 TTd 45°C ID TET01-61 3	TTd-A1.2 45 °C replicate 3	NA	NA		NA	NA	NA	Response Low	0.0940644	Area	47.0322		1.72427e+06	392397	1.83307e+07	4.59514e+06	19.1372	1.01524	-0.287245	INF	18.8044	19.1868	-2024.02	0	MB	60	3	1	2020-06-25 18:04:22	30		D:\Thomas\TM147\TM147_TTdpeptidesv1	1	2	0	0	1	1	1						20 mm x 100 µm + 31.5 cm x 50 µm Reprosil-Pur C18-AQ 5/3 µm 120 Å: 0%(10' @ 5 µl/min)-step-10%-3%/min-40%(0')-9%/min-85%(0')
fl10959	Unknown Sample	TM147 TTd 4°C ID 0911 batch 3-1-07/18 1	TTd-B4 4 °C replicate 1	NA	NA		NA	NA	NA	Response Low	0.00756482	Area	3.78241		125841	49922.2	1.66351e+07	3.94025e+06	19.1254	1.01461	-0.275442	INF	19.019	19.1425	-257.514	0	MB	60	3	1	2020-06-25 18:35:11	30		D:\Thomas\TM147\TM147_TTdpeptidesv1	1	2	0	0	1	1	1						20 mm x 100 µm + 31.5 cm x 50 µm Reprosil-Pur C18-AQ 5/3 µm 120 Å: 0%(10' @ 5 µl/min)-step-10%-3%/min-40%(0')-9%/min-85%(0')
fl10960	Unknown Sample	TM147 TTd 4°C ID 0911 batch 3-1-07/18 2	TTd-B4 4 °C replicate 2	NA	NA		NA	NA	NA	Response Low	0.00627692	Area	3.13846		190420	79014.9	3.03364e+07	7.58309e+06	19.0934	1.01291	-0.243354	INF	18.8576	19.1939	0	0	MB	60	3	1	2020-06-25 19:05:59	30		D:\Thomas\TM147\TM147_TTdpeptidesv1	1	2	0	0	1	1	1						20 mm x 100 µm + 31.5 cm x 50 µm Reprosil-Pur C18-AQ 5/3 µm 120 Å: 0%(10' @ 5 µl/min)-step-10%-3%/min-40%(0')-9%/min-85%(0')
fl10961	Unknown Sample	TM147 TTd 4°C ID 0911 batch 3-1-07/18 3	TTd-B4 4 °C replicate 3	NA	NA		NA	NA	NA	Response Low	0.00689053	Area	3.44526		191496	86500.1	2.77912e+07	7.07805e+06	19.0438	1.01028	-0.193834	INF	19.0094	19.077	0	0	BB	60	3	1	2020-06-25 19:36:48	30.0004		D:\Thomas\TM147\TM147_TTdpeptidesv1	1	2	0	0	1	1	1						20 mm x 100 µm + 31.5 cm x 50 µm Reprosil-Pur C18-AQ 5/3 µm 120 Å: 0%(10' @ 5 µl/min)-step-10%-3%/min-40%(0')-9%/min-85%(0')
fl10962	Unknown Sample	TM147 TTd 50°C ID 0015 1	TTd-B1.1 50 °C replicate 1	NA	NA		NA	NA	NA	Response Low	0.0776629	Area	38.8314		1.98128e+06	554924	2.55113e+07	5.93779e+06	19.072	1.01178	-0.221969	INF	19.0421	19.1407	0	0	BB	60	3	1	2020-06-25 20:07:50	0		D:\Thomas\TM147\TM147_TTdpeptidesv1	1	2	0	0	1	1	1						20 mm x 100 µm + 31.5 cm x 50 µm Reprosil-Pur C18-AQ 5/3 µm 120 Å: 0%(10' @ 5 µl/min)-step-10%-3%/min-40%(0')-9%/min-85%(0')
fl10963	Unknown Sample	TM147 TTd 50°C ID 0015 2	TTd-B1.1 50 °C replicate 2	NA	NA		NA	NA	NA	Response Low	0.0841649	Area	42.0825		1.33047e+06	344576	1.58079e+07	3.76079e+06	19.0336	1.00974	-0.183614	INF	18.9657	19.1022	0	0	BB	60	3	1	2020-06-25 20:38:40	30.0008		D:\Thomas\TM147\TM147_TTdpeptidesv1	1	2	0	0	1	1	1						20 mm x 100 µm + 31.5 cm x 50 µm Reprosil-Pur C18-AQ 5/3 µm 120 Å: 0%(10' @ 5 µl/min)-step-10%-3%/min-40%(0')-9%/min-85%(0')
fl10964	Unknown Sample	TM147 TTd 50°C ID 0015 3	TTd-B1.1 50 °C replicate 3	NA	NA		NA	NA	NA	Response Low	0.0903239	Area	45.162		2.34699e+06	642701	2.59841e+07	6672559	19.0033	1.00813	-0.153312	INF	18.9523	19.0741	0	0	BB	60	3	1	2020-06-25 21:09:30	30		D:\Thomas\TM147\TM147_TTdpeptidesv1	1	2	0	0	1	1	1						20 mm x 100 µm + 31.5 cm x 50 µm Reprosil-Pur C18-AQ 5/3 µm 120 Å: 0%(10' @ 5 µl/min)-step-10%-3%/min-40%(0')-9%/min-85%(0')
fl10965	Unknown Sample	TM147 TTd 50°C ID 0014 1	TTd-C1 50 °C replicate 1	NA	NA		NA	NA	NA	Response Low	0.0619198	Area	30.9599		956791	284561	1.54521e+07	3936400	18.9179	1.0036	-0.0679063	INF	18.8714	18.9851	0	0	BB	60	3	1	2020-06-25 21:40:20	29.998		D:\Thomas\TM147\TM147_TTdpeptidesv1	1	2	0	0	1	1	1						20 mm x 100 µm + 31.5 cm x 50 µm Reprosil-Pur C18-AQ 5/3 µm 120 Å: 0%(10' @ 5 µl/min)-step-10%-3%/min-40%(0')-9%/min-85%(0')
fl10966	Unknown Sample	TM147 TTd 50°C ID 0014 2	TTd-C1 50 °C replicate 2	NA	NA		NA	NA	NA	Response Low	0.0402619	Area	20.1309		581610	201224	1.44457e+07	3.82153e+06	18.9325	1.00438	-0.0824777	INF	18.8807	18.9835	0	0	BB	60	3	1	2020-06-25 22:11:09	30		D:\Thomas\TM147\TM147_TTdpeptidesv1	1	2	0	0	1	1	1						20 mm x 100 µm + 31.5 cm x 50 µm Reprosil-Pur C18-AQ 5/3 µm 120 Å: 0%(10' @ 5 µl/min)-step-10%-3%/min-40%(0')-9%/min-85%(0')
fl10967	Unknown Sample	TM147 TTd 50°C ID 0014 3	TTd-C1 50 °C replicate 3	NA	NA		NA	NA	NA	Response Low	0.0646174	Area	32.3087		1.60774e+06	439480	2.4881e+07	5.80123e+06	18.9041	1.00287	-0.0541248	INF	18.8695	19.0065	0	0	BB	60	3	1	2020-06-25 22:42:00	30.0002		D:\Thomas\TM147\TM147_TTdpeptidesv1	1	2	0	0	1	1	1						20 mm x 100 µm + 31.5 cm x 50 µm Reprosil-Pur C18-AQ 5/3 µm 120 Å: 0%(10' @ 5 µl/min)-step-10%-3%/min-40%(0')-9%/min-85%(0')
fl10968	Unknown Sample	TM147 TTd 50°C ID TET01-61 1	TTd-A1.2 50 °C replicate 1	NA	NA		NA	NA	NA	Response Low	0.176882	Area	88.4412		3.15616e+06	792164	1.78433e+07	4.32285e+06	18.8488	0.999938	0.00117641	INF	18.7684	18.949	0	0	BB	60	3	1	2020-06-25 23:12:50	30		D:\Thomas\TM147\TM147_TTdpeptidesv1	1	2	0	0	1	1	1						20 mm x 100 µm + 31.5 cm x 50 µm Reprosil-Pur C18-AQ 5/3 µm 120 Å: 0%(10' @ 5 µl/min)-step-10%-3%/min-40%(0')-9%/min-85%(0')
fl10969	Unknown Sample	TM147 TTd 50°C ID TET01-61 2	TTd-A1.2 50 °C replicate 2	NA	NA		NA	NA	NA	Response Low	0.160538	Area	80.2688		2.85963e+06	876985	1.78129e+07	4.77886e+06	18.8628	1.00068	-0.0127828	3335.1	18.8127	18.9317	0	0	BB	60	3	1	2020-06-25 23:43:40	30		D:\Thomas\TM147\TM147_TTdpeptidesv1	1	2	0	0	1	1	1						20 mm x 100 µm + 31.5 cm x 50 µm Reprosil-Pur C18-AQ 5/3 µm 120 Å: 0%(10' @ 5 µl/min)-step-10%-3%/min-40%(0')-9%/min-85%(0')
fl10970	Unknown Sample	TM147 TTd 50°C ID TET01-61 3	TTd-A1.2 50 °C replicate 3	NA	NA		NA	NA	NA	Response Low	0.166553	Area	83.2764		3.33262e+06	1.06237e+06	2.00094e+07	5.23539e+06	18.7377	0.994041	0.112326	INF	18.6719	18.8057	0	0	BB	60	3	1	2020-06-26 00:14:29	30		D:\Thomas\TM147\TM147_TTdpeptidesv1	1	2	0	0	1	1	1						20 mm x 100 µm + 31.5 cm x 50 µm Reprosil-Pur C18-AQ 5/3 µm 120 Å: 0%(10' @ 5 µl/min)-step-10%-3%/min-40%(0')-9%/min-85%(0')
fl10971	Unknown Sample	TM147 TTd 4°C ID 0911 batch 4-1-07/18 1	TTd-B5 4 °C replicate 1	NA	NA		NA	NA	NA	Response Low	0.0148536	Area	7.42679		378441	101437	2.54781e+07	6.7659e+06	18.6697	0.990437	0.180259	INF	18.6062	18.714	0	0	BB	60	3	1	2020-06-26 00:45:21	30		D:\Thomas\TM147\TM147_TTdpeptidesv1	1	2	0	0	1	1	1						20 mm x 100 µm + 31.5 cm x 50 µm Reprosil-Pur C18-AQ 5/3 µm 120 Å: 0%(10' @ 5 µl/min)-step-10%-3%/min-40%(0')-9%/min-85%(0')
fl10972	Unknown Sample	TM147 TTd 4°C ID 0911 batch 4-1-07/18 2	TTd-B5 4 °C replicate 2	NA	NA		NA	NA	NA	Response Low	0.00708049	Area	3.54025		170129	81130.4	2.40279e+07	6.34396e+06	18.5629	0.984771	0.287073	INF	18.5295	18.591	0	0	BB	60	3	1	2020-06-26 01:16:09	30		D:\Thomas\TM147\TM147_TTdpeptidesv1	1	2	0	0	1	1	1						20 mm x 100 µm + 31.5 cm x 50 µm Reprosil-Pur C18-AQ 5/3 µm 120 Å: 0%(10' @ 5 µl/min)-step-10%-3%/min-40%(0')-9%/min-85%(0')
fl10973	Unknown Sample	TM147 TTd 4°C ID 0911 batch 4-1-07/18 3	TTd-B5 4 °C replicate 3	NA	NA		NA	NA	NA	Response Low	0.00847726	Area	4.23863		226556	90271.8	2.67251e+07	6.34109e+06	18.9897	1.00741	-0.139671	INF	18.9413	19.02	0	0	BB	60	3	1	2020-06-26 01:46:58	30.0007		D:\Thomas\TM147\TM147_TTdpeptidesv1	1	2	0	0	1	1	1						20 mm x 100 µm + 31.5 cm x 50 µm Reprosil-Pur C18-AQ 5/3 µm 120 Å: 0%(10' @ 5 µl/min)-step-10%-3%/min-40%(0')-9%/min-85%(0')
fl10974	Unknown Sample	TM147 TTd 55°C ID 0015 1	TTd-B1.1 55 °C replicate 1	NA	NA		NA	NA	NA	Response Low	0.120067	Area	60.0333		1.85152e+06	499472	1.54208e+07	3.79281e+06	18.7158	0.99288	0.134203	INF	18.6669	18.8072	0	0	BB	60	3	1	2020-06-26 02:17:49	30		D:\Thomas\TM147\TM147_TTdpeptidesv1	1	2	0	0	1	1	1						20 mm x 100 µm + 31.5 cm x 50 µm Reprosil-Pur C18-AQ 5/3 µm 120 Å: 0%(10' @ 5 µl/min)-step-10%-3%/min-40%(0')-9%/min-85%(0')
fl10975	Unknown Sample	TM147 TTd 55°C ID 0015 2	TTd-B1.1 55 °C replicate 2	NA	NA		NA	NA	NA	Response Low	0.122984	Area	61.4918		3.30228e+06	977971	2.68514e+07	7.01213e+06	18.7074	0.992434	0.142623	INF	18.6598	18.7917	0	0	BB	60	3	1	2020-06-26 02:48:41	30		D:\Thomas\TM147\TM147_TTdpeptidesv1	1	2	0	0	1	1	1						20 mm x 100 µm + 31.5 cm x 50 µm Reprosil-Pur C18-AQ 5/3 µm 120 Å: 0%(10' @ 5 µl/min)-step-10%-3%/min-40%(0')-9%/min-85%(0')
fl10976	Unknown Sample	TM147 TTd 55°C ID 0015 3	TTd-B1.1 55 °C replicate 3	NA	NA		NA	NA	NA	Response Low	0.136069	Area	68.0347		2.05165e+06	452257	1.5078e+07	3.24935e+06	18.8897	1.0021	-0.039668	INF	18.8426	18.9963	0	0	BB	60	3	1	2020-06-26 03:19:32	30		D:\Thomas\TM147\TM147_TTdpeptidesv1	1	2	0	0	1	1	1						20 mm x 100 µm + 31.5 cm x 50 µm Reprosil-Pur C18-AQ 5/3 µm 120 Å: 0%(10' @ 5 µl/min)-step-10%-3%/min-40%(0')-9%/min-85%(0')
fl10977	Unknown Sample	TM147 TTd 55°C ID 0014 1	TTd-C1 55 °C replicate 1	NA	NA		NA	NA	NA	Response Low	0.0838948	Area	41.9474		1.08792e+06	377067	1.29677e+07	3.67475e+06	18.7392	0.994121	0.110823	INF	18.6637	18.8047	0	0	BB	60	3	1	2020-06-26 03:50:23	30		D:\Thomas\TM147\TM147_TTdpeptidesv1	1	2	0	0	1	1	1						20 mm x 100 µm + 31.5 cm x 50 µm Reprosil-Pur C18-AQ 5/3 µm 120 Å: 0%(10' @ 5 µl/min)-step-10%-3%/min-40%(0')-9%/min-85%(0')
fl10978	Unknown Sample	TM147 TTd 55°C ID 0014 2	TTd-C1 55 °C replicate 2	NA	NA		NA	NA	NA	Response Low	0.0925424	Area	46.2712		1.69374e+06	524671	1.83023e+07	5.03977e+06	18.8785	1.00151	-0.0284745	INF	18.8128	18.9605	0	0	BB	60	3	1	2020-06-26 04:21:13	30		D:\Thomas\TM147\TM147_TTdpeptidesv1	1	2	0	0	1	1	1						20 mm x 100 µm + 31.5 cm x 50 µm Reprosil-Pur C18-AQ 5/3 µm 120 Å: 0%(10' @ 5 µl/min)-step-10%-3%/min-40%(0')-9%/min-85%(0')
fl10979	Unknown Sample	TM147 TTd 55°C ID 0014 3	TTd-C1 55 °C replicate 3	NA	NA		NA	NA	NA	Response Low	0.118092	Area	59.0459		1.84894e+06	417293	1.56568e+07	4.07782e+06	18.6234	0.98798	0.22658	INF	18.2358	18.722	0	0	MB	60	3	1	2020-06-26 04:52:04	30		D:\Thomas\TM147\TM147_TTdpeptidesv1	1	2	0	0	1	1	1						20 mm x 100 µm + 31.5 cm x 50 µm Reprosil-Pur C18-AQ 5/3 µm 120 Å: 0%(10' @ 5 µl/min)-step-10%-3%/min-40%(0')-9%/min-85%(0')
fl10980	Unknown Sample	TM147 TTd 55°C ID TET01-61 1	TTd-A1.2 55 °C replicate 1	NA	NA		NA	NA	NA	Response Low	0.318146	Area	159.073		5.01791e+06	1.12175e+06	1.57723e+07	4.32935e+06	18.4596	0.979289	0.390398	INF	18.1435	18.5095	0	0	MB	60	3	1	2020-06-26 05:22:54	30		D:\Thomas\TM147\TM147_TTdpeptidesv1	1	2	0	0	1	1	1						20 mm x 100 µm + 31.5 cm x 50 µm Reprosil-Pur C18-AQ 5/3 µm 120 Å: 0%(10' @ 5 µl/min)-step-10%-3%/min-40%(0')-9%/min-85%(0')
fl10981	Unknown Sample	TM147 TTd 55°C ID TET01-61 2	TTd-A1.2 55 °C replicate 2	NA	NA		NA	NA	NA	Response Low	0.269931	Area	134.965		4.31913e+06	1.23388e+06	1.60009e+07	3.81244e+06	18.4912	0.980965	0.358806	INF	18.4144	18.5734	0	0	BB	60	3	1	2020-06-26 05:53:45	30.0005		D:\Thomas\TM147\TM147_TTdpeptidesv1	1	2	0	0	1	1	1						20 mm x 100 µm + 31.5 cm x 50 µm Reprosil-Pur C18-AQ 5/3 µm 120 Å: 0%(10' @ 5 µl/min)-step-10%-3%/min-40%(0')-9%/min-85%(0')
fl10982	Unknown Sample	TM147 TTd 55°C ID TET01-61 3	TTd-A1.2 55 °C replicate 3	NA	NA		NA	NA	NA	Response Low	0.240789	Area	120.394		4.43865e+06	1.16569e+06	1.84338e+07	4.94912e+06	18.9515	1.00538	-0.10146	INF	18.8864	19.0533	0	0	BB	60	3	1	2020-06-26 06:24:34	30		D:\Thomas\TM147\TM147_TTdpeptidesv1	1	2	0	0	1	1	1						20 mm x 100 µm + 31.5 cm x 50 µm Reprosil-Pur C18-AQ 5/3 µm 120 Å: 0%(10' @ 5 µl/min)-step-10%-3%/min-40%(0')-9%/min-85%(0')
fl10983	Unknown Sample	TM147 TTd Batch 1-1-09/16 pos control 55 °C 1	TTd-B1PC 55 °C replicate 1	NA	NA		NA	NA	NA	Response Low	0.12913	Area	64.5649		3.65467e+06	1.10949e+06	2.83023e+07	6.93497e+06	19.0128	1.00863	-0.162768	3626.59	18.9604	19.0796	0	0	BB	60	3	1	2020-06-26 06:55:23	30.0002		D:\Thomas\TM147\TM147_TTdpeptidesv1	1	2	0	0	1	1	1						20 mm x 100 µm + 31.5 cm x 50 µm Reprosil-Pur C18-AQ 5/3 µm 120 Å: 0%(10' @ 5 µl/min)-step-10%-3%/min-40%(0')-9%/min-85%(0')
fl10984	Unknown Sample	TM147 TTd Batch 1-1-09/16 pos control 55 °C 2	TTd-B1PC 55 °C replicate 2	NA	NA		NA	NA	NA	Response Low	0.157494	Area	78.7468		4.24713e+06	1.16158e+06	2.6967e+07	7.2902e+06	18.9965	1.00777	-0.146543	INF	18.9145	19.078	0	0	BB	60	3	1	2020-06-26 07:26:11	30		D:\Thomas\TM147\TM147_TTdpeptidesv1	1	2	0	0	1	1	1						20 mm x 100 µm + 31.5 cm x 50 µm Reprosil-Pur C18-AQ 5/3 µm 120 Å: 0%(10' @ 5 µl/min)-step-10%-3%/min-40%(0')-9%/min-85%(0')
fl10985	Unknown Sample	TM147 TTd Batch 1-1-09/16 pos control 55 °C 3	TTd-B1PC 55 °C replicate 3	NA	NA		NA	NA	NA	Response Low	0.151082	Area	75.5411		2.33402e+06	593059	1.54487e+07	3.71596e+06	18.888	1.00202	-0.0380163	INF	18.8193	18.9552	0	0	BB	60	3	1	2020-06-26 07:57:01	30		D:\Thomas\TM147\TM147_TTdpeptidesv1	1	2	0	0	1	1	1						20 mm x 100 µm + 31.5 cm x 50 µm Reprosil-Pur C18-AQ 5/3 µm 120 Å: 0%(10' @ 5 µl/min)-step-10%-3%/min-40%(0')-9%/min-85%(0')
fl10986	Unknown Sample	TM147 TTd 60°C ID 0015 1	TTd-B1.1 60 °C replicate 1	NA	NA		NA	NA	NA	Response Low	0.122082	Area	61.0409		2.24993e+06	594064	1.84296e+07	4.24578e+06	19.0433	1.01026	-0.19331	INF	18.9967	19.1276	0	0	BB	60	3	1	2020-06-26 08:27:53	30		D:\Thomas\TM147\TM147_TTdpeptidesv1	1	2	0	0	1	1	1						20 mm x 100 µm + 31.5 cm x 50 µm Reprosil-Pur C18-AQ 5/3 µm 120 Å: 0%(10' @ 5 µl/min)-step-10%-3%/min-40%(0')-9%/min-85%(0')
fl10987	Unknown Sample	TM147 TTd 60°C ID 0015 2	TTd-B1.1 60 °C replicate 2	NA	NA		NA	NA	NA	Response Low	0.107384	Area	53.6919		1.86347e+06	622901	1.73534e+07	4.65592e+06	19.0096	1.00847	-0.15957	INF	18.9119	19.0271	0	0	BB	60	3	1	2020-06-26 08:58:44	30		D:\Thomas\TM147\TM147_TTdpeptidesv1	1	2	0	0	1	1	1						20 mm x 100 µm + 31.5 cm x 50 µm Reprosil-Pur C18-AQ 5/3 µm 120 Å: 0%(10' @ 5 µl/min)-step-10%-3%/min-40%(0')-9%/min-85%(0')
fl10988	Unknown Sample	TM147 TTd 60°C ID 0015 3	TTd-B1.1 60 °C replicate 3	NA	NA		NA	NA	NA	Response Low	0.118103	Area	59.0516		2.52854e+06	689958	2.14096e+07	5.9805e+06	19.0583	1.01105	-0.208268	INF	18.9798	19.1082	0	0	BB	60	3	1	2020-06-26 09:29:34	30		D:\Thomas\TM147\TM147_TTdpeptidesv1	1	2	0	0	1	1	1						20 mm x 100 µm + 31.5 cm x 50 µm Reprosil-Pur C18-AQ 5/3 µm 120 Å: 0%(10' @ 5 µl/min)-step-10%-3%/min-40%(0')-9%/min-85%(0')
fl10989	Unknown Sample	TM147 TTd 60°C ID 0014 1	TTd-C1 60 °C replicate 1	NA	NA		NA	NA	NA	Response Low	0.0817196	Area	40.8598		1.31247e+06	343538	1.60607e+07	3.57111e+06	19.0711	1.01173	-0.221139	INF	19.0037	19.1549	0	0	BB	60	3	1	2020-06-26 10:00:24	30		D:\Thomas\TM147\TM147_TTdpeptidesv1	1	2	0	0	1	1	1						20 mm x 100 µm + 31.5 cm x 50 µm Reprosil-Pur C18-AQ 5/3 µm 120 Å: 0%(10' @ 5 µl/min)-step-10%-3%/min-40%(0')-9%/min-85%(0')
fl10990	Unknown Sample	TM147 TTd 60°C ID 0014 2	TTd-C1 60 °C replicate 2	NA	NA		NA	NA	NA	Response Low	0.0705917	Area	35.2958		1.34489e+06	360524	1.90517e+07	4.32851e+06	19.0165	1.00883	-0.166527	INF	18.9819	19.0995	0	0	BB	60	3	1	2020-06-26 10:31:15	30		D:\Thomas\TM147\TM147_TTdpeptidesv1	1	2	0	0	1	1	1						20 mm x 100 µm + 31.5 cm x 50 µm Reprosil-Pur C18-AQ 5/3 µm 120 Å: 0%(10' @ 5 µl/min)-step-10%-3%/min-40%(0')-9%/min-85%(0')
fl10991	Unknown Sample	TM147 TTd 60°C ID 0014 3	TTd-C1 60 °C replicate 3	NA	NA		NA	NA	NA	Response Low	0.069746	Area	34.873		1.16506e+06	323208	1.67043e+07	3.8795e+06	19.0768	1.01203	-0.226754	INF	19.0152	19.1257	0	0	BB	60	3	1	2020-06-26 11:02:06	30		D:\Thomas\TM147\TM147_TTdpeptidesv1	1	2	0	0	1	1	1						20 mm x 100 µm + 31.5 cm x 50 µm Reprosil-Pur C18-AQ 5/3 µm 120 Å: 0%(10' @ 5 µl/min)-step-10%-3%/min-40%(0')-9%/min-85%(0')
fl10992	Unknown Sample	TM147 TTd 60°C ID TET01-61 1	TTd-A1.2 60 °C replicate 1	NA	NA		NA	NA	NA	Response Low	0.18068	Area	90.3398		3.41306e+06	968678	1.88901e+07	5.49138e+06	18.9766	1.00671	-0.126564	928.252	18.9244	19.0607	0	0	BB	60	3	1	2020-06-26 11:32:55	30		D:\Thomas\TM147\TM147_TTdpeptidesv1	1	2	0	0	1	1	1						20 mm x 100 µm + 31.5 cm x 50 µm Reprosil-Pur C18-AQ 5/3 µm 120 Å: 0%(10' @ 5 µl/min)-step-10%-3%/min-40%(0')-9%/min-85%(0')
fl10993	Unknown Sample	TM147 TTd 60°C ID TET01-61 2	TTd-A1.2 60 °C replicate 2	NA	NA		NA	NA	NA	Response Low	0.214891	Area	107.445		4.58093e+06	1.25684e+06	2.13175e+07	5.20761e+06	19.0365	1.00989	-0.18645	INF	18.9689	19.1235	0	0	BB	60	3	1	2020-06-26 12:03:44	30		D:\Thomas\TM147\TM147_TTdpeptidesv1	1	2	0	0	1	1	1						20 mm x 100 µm + 31.5 cm x 50 µm Reprosil-Pur C18-AQ 5/3 µm 120 Å: 0%(10' @ 5 µl/min)-step-10%-3%/min-40%(0')-9%/min-85%(0')
fl10994	Unknown Sample	TM147 TTd 60°C ID TET01-61 3	TTd-A1.2 60 °C replicate 3	NA	NA		NA	NA	NA	Response Low	0.251794	Area	125.897		3.99957e+06	959292	1.58843e+07	4.37567e+06	19.0769	1.01204	-0.226938	INF	18.7736	19.1595	0	0	MB	60	3	1	2020-06-26 12:34:33	30		D:\Thomas\TM147\TM147_TTdpeptidesv1	1	2	0	0	1	1	1						20 mm x 100 µm + 31.5 cm x 50 µm Reprosil-Pur C18-AQ 5/3 µm 120 Å: 0%(10' @ 5 µl/min)-step-10%-3%/min-40%(0')-9%/min-85%(0')
fl10995	Unknown Sample		DTd 4 °C replicate 1	NA	NF		NF	NA	NF	Not Found	NF	Area	#VALUE!		NF	NF	2.18202e+07	5.36078e+06	NF	NF	NF	NF	NF	NF	NF	NF	NF	60	3	1	2020-06-26 13:05:21	30		D:\Thomas\TM147\TM147_TTdpeptidesv1	1	2	0	0	0	0	1
fl10996	Unknown Sample		DTd 4 °C replicate 2	NA	NF		NF	NA	NF	Not Found	NF	Area	#VALUE!		NF	NF	1.558e+07	4.16563e+06	NF	NF	NF	NF	NF	NF	NF	NF	NF	60	3	1	2020-06-26 13:36:15	30		D:\Thomas\TM147\TM147_TTdpeptidesv1	1	2	0	0	0	0	1
fl10997	Unknown Sample		DTd 4 °C replicate 3	NA	NF		NF	NA	NF	Not Found	NF	Area	#VALUE!		NF	NF	1.70365e+07	3.92486e+06	NF	NF	NF	NF	NF	NF	NF	NF	NF	60	3	1	2020-06-26 14:07:04	30		D:\Thomas\TM147\TM147_TTdpeptidesv1	1	2	0	0	0	0	1
fl10998	Unknown Sample	TM147 TTd 65°C ID 0015 1	TTd-B1.1 65 °C replicate 1	NA	NA		NA	NA	NA	Response Low	0.115191	Area	57.5954		3.55336e+06	1.0288e+06	3.08476e+07	6.95297e+06	19.0177	1.0089	-0.167712	INF	18.9655	19.0831	0	0	BB	60	3	1	2020-06-26 14:37:55	30		D:\Thomas\TM147\TM147_TTdpeptidesv1	1	2	0	0	1	1	1						20 mm x 100 µm + 31.5 cm x 50 µm Reprosil-Pur C18-AQ 5/3 µm 120 Å: 0%(10' @ 5 µl/min)-step-10%-3%/min-40%(0')-9%/min-85%(0')
fl10999	Unknown Sample	TM147 TTd 65°C ID 0015 2	TTd-B1.1 65 °C replicate 2	NA	NA		NA	NA	NA	Response Low	0.107185	Area	53.5925		1.82329e+06	408240	1.70107e+07	3.7035e+06	19.009	1.00843	-0.158985	INF	18.957	19.0603	0	0	BB	60	3	1	2020-06-26 15:08:45	30		D:\Thomas\TM147\TM147_TTdpeptidesv1	1	2	0	0	1	1	1						20 mm x 100 µm + 31.5 cm x 50 µm Reprosil-Pur C18-AQ 5/3 µm 120 Å: 0%(10' @ 5 µl/min)-step-10%-3%/min-40%(0')-9%/min-85%(0')
fl11000	Unknown Sample	TM147 TTd 65°C ID 0015 3	TTd-B1.1 65 °C replicate 3	NA	NA		NA	NA	NA	Response Low	0.125048	Area	62.524		2.17985e+06	629492	1.74321e+07	4.93487e+06	19.024	1.00923	-0.174001	INF	18.9667	19.1171	0	0	BB	60	3	1	2020-06-26 15:39:36	30.0008		D:\Thomas\TM147\TM147_TTdpeptidesv1	1	2	0	0	1	1	1						20 mm x 100 µm + 31.5 cm x 50 µm Reprosil-Pur C18-AQ 5/3 µm 120 Å: 0%(10' @ 5 µl/min)-step-10%-3%/min-40%(0')-9%/min-85%(0')
fl11001	Unknown Sample	TM147 TTd 65°C ID 0014 1	TTd-C1 65 °C replicate 1	NA	NA		NA	NA	NA	Response Low	0.0730053	Area	36.5027		1.19507e+06	295819	1.63696e+07	3.99924e+06	19.0273	1.00941	-0.177333	INF	18.7357	19.1135	0	0	MB	60	3	1	2020-06-26 16:10:27	30		D:\Thomas\TM147\TM147_TTdpeptidesv1	1	2	0	0	1	1	1						20 mm x 100 µm + 31.5 cm x 50 µm Reprosil-Pur C18-AQ 5/3 µm 120 Å: 0%(10' @ 5 µl/min)-step-10%-3%/min-40%(0')-9%/min-85%(0')
fl11002	Unknown Sample	TM147 TTd 65°C ID 0014 2	TTd-C1 65 °C replicate 2	NA	NA		NA	NA	NA	Response Low	0.0713469	Area	35.6735		1.07704e+06	231886	1.50958e+07	3.76865e+06	19.0168	1.00885	-0.166835	INF	18.6804	19.0834	0	0	MB	60	3	1	2020-06-26 16:41:16	30		D:\Thomas\TM147\TM147_TTdpeptidesv1	1	2	0	0	1	1	1						20 mm x 100 µm + 31.5 cm x 50 µm Reprosil-Pur C18-AQ 5/3 µm 120 Å: 0%(10' @ 5 µl/min)-step-10%-3%/min-40%(0')-9%/min-85%(0')
fl11003	Unknown Sample	TM147 TTd 65°C ID 0014 3	TTd-C1 65 °C replicate 3	NA	NA		NA	NA	NA	Response Low	0.0715212	Area	35.7606		1.38834e+06	365053	1.94116e+07	4.41505e+06	18.7279	0.993523	0.122095	INF	18.6775	18.8236	0	0	BB	60	3	1	2020-06-26 17:12:04	30.0082		D:\Thomas\TM147\TM147_TTdpeptidesv1	1	2	0	0	1	1	1						20 mm x 100 µm + 31.5 cm x 50 µm Reprosil-Pur C18-AQ 5/3 µm 120 Å: 0%(10' @ 5 µl/min)-step-10%-3%/min-40%(0')-9%/min-85%(0')
fl11004	Unknown Sample	TM147 TTd 65°C ID TET01-61 1	TTd-A1.2 65 °C replicate 1	NA	NA		NA	NA	NA	Response Low	0.219146	Area	109.573		5.83832e+06	1.15152e+06	2.66412e+07	6.28418e+06	19.0768	1.01203	-0.226758	INF	18.7379	19.1638	0	0	MB	60	3	1	2020-06-26 17:42:53	30.0064		D:\Thomas\TM147\TM147_TTdpeptidesv1	1	2	0	0	1	1	1						20 mm x 100 µm + 31.5 cm x 50 µm Reprosil-Pur C18-AQ 5/3 µm 120 Å: 0%(10' @ 5 µl/min)-step-10%-3%/min-40%(0')-9%/min-85%(0')
fl11005	Unknown Sample	TM147 TTd 65°C ID TET01-61 2	TTd-A1.2 65 °C replicate 2	NA	NA		NA	NA	NA	Response Low	0.206566	Area	103.283		5.20627e+06	1.1875e+06	2.52039e+07	6782485	19.0482	1.01052	-0.198235	INF	18.7271	19.1014	-6125.62	0	MB	60	3	1	2020-06-26 18:13:42	30		D:\Thomas\TM147\TM147_TTdpeptidesv1	1	2	0	0	1	1	1						20 mm x 100 µm + 31.5 cm x 50 µm Reprosil-Pur C18-AQ 5/3 µm 120 Å: 0%(10' @ 5 µl/min)-step-10%-3%/min-40%(0')-9%/min-85%(0')
fl11006	Unknown Sample	TM147 TTd 65°C ID TET01-61 3	TTd-A1.2 65 °C replicate 3	NA	NA		NA	NA	NA	Response Low	0.19454	Area	97.2702		4.89579e+06	1.0298e+06	2.5166e+07	7245203	19.0214	1.00909	-0.171377	INF	18.7335	19.1046	0	0	MB	60	3	1	2020-06-26 18:44:31	30.0007		D:\Thomas\TM147\TM147_TTdpeptidesv1	1	2	0	0	1	1	1						20 mm x 100 µm + 31.5 cm x 50 µm Reprosil-Pur C18-AQ 5/3 µm 120 Å: 0%(10' @ 5 µl/min)-step-10%-3%/min-40%(0')-9%/min-85%(0')
fl11007	Unknown Sample	TM147 TTd 4 °C ID 0015_2 1	TTd-B1.2 4 °C replicate 1	NA	NA		NA	NA	NA	Response Low	0.00681012	Area	3.40506		129770	79700.1	1.90555e+07	4.7769e+06	19.0716	1.01175	-0.221562	INF	18.7939	19.2425	0	0	MB	60	3	1	2020-06-26 19:15:22	30		D:\Thomas\TM147\TM147_TTdpeptidesv1	1	2	0	0	1	1	1						20 mm x 100 µm + 31.5 cm x 50 µm Reprosil-Pur C18-AQ 5/3 µm 120 Å: 0%(10' @ 5 µl/min)-step-10%-3%/min-40%(0')-9%/min-85%(0')
fl11008	Unknown Sample	TM147 TTd 4 °C ID 0015_2 2	TTd-B1.2 4 °C replicate 2	NA	NA		NA	NA	NA	Response Low	0.00884455	Area	4.42227		205747	77553.4	2.32626e+07	5.76772e+06	19.0108	1.00853	-0.160791	INF	18.9772	19.0685	0	0	BB	60	3	1	2020-06-26 19:46:12	30		D:\Thomas\TM147\TM147_TTdpeptidesv1	1	2	0	0	1	1	1						20 mm x 100 µm + 31.5 cm x 50 µm Reprosil-Pur C18-AQ 5/3 µm 120 Å: 0%(10' @ 5 µl/min)-step-10%-3%/min-40%(0')-9%/min-85%(0')
fl11009	Unknown Sample	TM147 TTd 4 °C ID 0015_2 3	TTd-B1.2 4 °C replicate 3	NA	NA		NA	NA	NA	Response Low	0.00882032	Area	4.41016		163534	64012	1.85406e+07	4.10225e+06	18.9747	1.00661	-0.124657	INF	18.9407	19.004	0	0	BB	60	3	1	2020-06-26 20:17:02	30		D:\Thomas\TM147\TM147_TTdpeptidesv1	1	2	0	0	1	1	1						20 mm x 100 µm + 31.5 cm x 50 µm Reprosil-Pur C18-AQ 5/3 µm 120 Å: 0%(10' @ 5 µl/min)-step-10%-3%/min-40%(0')-9%/min-85%(0')
Created By:
User Name		Full Name		Date
FUN-LAB-MS		FUN-LAB-MS		6/29/2020 1:07:01 PM

## Sheet: DLDRILR_
Component Name		Curve Index	Weighting Index	Origin Index	Equation
DLDRILR*		Average RF	Equal	Ignore	Average Response Factor = 1.99596e+007 %RSD = 23.3
Filename	Sample Type	Sample Name	Sample ID	Exp Amt	Calc Amt	Units	%Diff	Level	%RSD-AMT	Peak Status	Response Ratio	Response Type	Equation	Area	Height	ISTD Area	ISTD Ht	RT	Rel RT	Del RT	S/N	Start Time	End Time	Start Height	End Height	Integ Code	Search Window	Threshold	Smooth	Acq Date	Duration	Exp Method	Proc Method	Vial	Inj Vol	Sample Wt	Sample Vol	ISTD Base Amt	ISTD Calc Amt	Dilution Factor	Study	Client	Laboratory	Company	Phone	Comment
fl10926	Unknown Sample	TM147 TTd 4°C ID 0015 1	TTd-B1.1 4 °C replicate 1	NA	NA		NA	NA	NA		NA	NA	Average Response Factor = 1.99596e+007	1.93365e+07	5.13147e+06	NA	NA	18.8479	0.999891	0.00205871	11726.8	18.7742	19.1417	0	0	BB	60	3	1	2020-06-25 01:32:11	0		D:\Thomas\TM147\TM147_TTdpeptidesv1	1	2	0	0	NA	NA	1						20 mm x 100 µm + 31.5 cm x 50 µm Reprosil-Pur C18-AQ 5/3 µm 120 Å: 0%(10' @ 5 µl/min)-step-10%-3%/min-40%(0')-9%/min-85%(0')
fl10927	Unknown Sample	TM147 TTd 4°C ID 0015 2	TTd-B1.1 4 °C replicate 2	NA	NA		NA	NA	NA		NA	NA		2.11488e+07	4.90043e+06	NA	NA	18.8743	1.00129	-0.0243497	2585.56	18.7962	19.1484	0	0	BB	60	3	1	2020-06-25 02:02:59	30		D:\Thomas\TM147\TM147_TTdpeptidesv1	1	2	0	0	NA	NA	1						20 mm x 100 µm + 31.5 cm x 50 µm Reprosil-Pur C18-AQ 5/3 µm 120 Å: 0%(10' @ 5 µl/min)-step-10%-3%/min-40%(0')-9%/min-85%(0')
fl10928	Unknown Sample	TM147 TTd 4°C ID 0015 3	TTd-B1.1 4 °C replicate 3	NA	NA		NA	NA	NA		NA	NA		1.7165e+07	4.46197e+06	NA	NA	18.7961	0.997143	0.0538581	INF	18.7501	19.115	0	0	BB	60	3	1	2020-06-25 02:33:48	30		D:\Thomas\TM147\TM147_TTdpeptidesv1	1	2	0	0	NA	NA	1						20 mm x 100 µm + 31.5 cm x 50 µm Reprosil-Pur C18-AQ 5/3 µm 120 Å: 0%(10' @ 5 µl/min)-step-10%-3%/min-40%(0')-9%/min-85%(0')
fl10929	Unknown Sample	TM147 TTd 4°C ID 0014 1	TTd-C1 4 °C replicate 1	NA	NA		NA	NA	NA		NA	NA		2.95539e+07	8.27513e+06	NA	NA	18.7627	0.995366	0.0873436	INF	18.6792	19.0987	0	0	BB	60	3	1	2020-06-25 03:04:36	30.0007		D:\Thomas\TM147\TM147_TTdpeptidesv1	1	2	0	0	NA	NA	1						20 mm x 100 µm + 31.5 cm x 50 µm Reprosil-Pur C18-AQ 5/3 µm 120 Å: 0%(10' @ 5 µl/min)-step-10%-3%/min-40%(0')-9%/min-85%(0')
fl10930	Unknown Sample	TM147 TTd 4°C ID 0014 2	TTd-C1 4 °C replicate 2	NA	NA		NA	NA	NA		NA	NA		2.02273e+07	5.91455e+06	NA	NA	18.73	0.993635	0.119987	INF	18.6479	18.9992	0	0	BB	60	3	1	2020-06-25 03:35:28	30		D:\Thomas\TM147\TM147_TTdpeptidesv1	1	2	0	0	NA	NA	1						20 mm x 100 µm + 31.5 cm x 50 µm Reprosil-Pur C18-AQ 5/3 µm 120 Å: 0%(10' @ 5 µl/min)-step-10%-3%/min-40%(0')-9%/min-85%(0')
fl10931	Unknown Sample	TM147 TTd 4°C ID 0014 3	TTd-C1 4 °C replicate 3	NA	NA		NA	NA	NA		NA	NA		1.94338e+07	4.281e+06	NA	NA	18.7404	0.994187	0.10958	5354.83	18.6731	19.0883	0	0	BB	60	3	1	2020-06-25 04:06:18	30		D:\Thomas\TM147\TM147_TTdpeptidesv1	1	2	0	0	NA	NA	1						20 mm x 100 µm + 31.5 cm x 50 µm Reprosil-Pur C18-AQ 5/3 µm 120 Å: 0%(10' @ 5 µl/min)-step-10%-3%/min-40%(0')-9%/min-85%(0')
fl10932	Unknown Sample	TM147 TTd 4°C ID TET01-61 1	TTd-A1.2 4 °C replicate 1	NA	NA		NA	NA	NA		NA	NA		2.90883e+07	6.75323e+06	NA	NA	18.757	0.995064	0.0930463	INF	18.6751	18.9845	0	0	BB	60	3	1	2020-06-25 04:37:07	30		D:\Thomas\TM147\TM147_TTdpeptidesv1	1	2	0	0	NA	NA	1						20 mm x 100 µm + 31.5 cm x 50 µm Reprosil-Pur C18-AQ 5/3 µm 120 Å: 0%(10' @ 5 µl/min)-step-10%-3%/min-40%(0')-9%/min-85%(0')
fl10933	Unknown Sample	TM147 TTd 4°C ID TET01-61 2	TTd-A1.2 4 °C replicate 2	NA	NA		NA	NA	NA		NA	NA		1.84969e+07	4.83493e+06	NA	NA	18.7661	0.99555	0.0838769	INF	18.6853	19.0417	0	0	BB	60	3	1	2020-06-25 05:07:55	30.0004		D:\Thomas\TM147\TM147_TTdpeptidesv1	1	2	0	0	NA	NA	1						20 mm x 100 µm + 31.5 cm x 50 µm Reprosil-Pur C18-AQ 5/3 µm 120 Å: 0%(10' @ 5 µl/min)-step-10%-3%/min-40%(0')-9%/min-85%(0')
fl10934	Unknown Sample	TM147 TTd 4°C ID TET01-61 3	TTd-A1.2 4 °C replicate 3	NA	NA		NA	NA	NA		NA	NA		1.61357e+07	4.4498e+06	NA	NA	18.6707	0.990489	0.179274	INF	18.5892	18.9296	0	0	BB	60	3	1	2020-06-25 05:38:45	30.0001		D:\Thomas\TM147\TM147_TTdpeptidesv1	1	2	0	0	NA	NA	1						20 mm x 100 µm + 31.5 cm x 50 µm Reprosil-Pur C18-AQ 5/3 µm 120 Å: 0%(10' @ 5 µl/min)-step-10%-3%/min-40%(0')-9%/min-85%(0')
fl10935	Unknown Sample	TM147 TTd 4°C ID 0911 batch 1-1-07/18 1	TTd-B2 4 °C replicate 1	NA	NA		NA	NA	NA		NA	NA		1.59881e+07	3.93165e+06	NA	NA	18.7552	0.99497	0.094822	15361	18.662	19.0885	0	0	BB	60	3	1	2020-06-25 06:09:34	30.0008		D:\Thomas\TM147\TM147_TTdpeptidesv1	1	2	0	0	NA	NA	1						20 mm x 100 µm + 31.5 cm x 50 µm Reprosil-Pur C18-AQ 5/3 µm 120 Å: 0%(10' @ 5 µl/min)-step-10%-3%/min-40%(0')-9%/min-85%(0')
fl10936	Unknown Sample	TM147 TTd 4°C ID 0911 batch 1-1-07/18 2	TTd-B2 4 °C replicate 2	NA	NA		NA	NA	NA		NA	NA		2.01988e+07	5.3363e+06	NA	NA	18.6996	0.99202	0.15042	5327.07	18.6182	19.0514	0	0	BB	60	3	1	2020-06-25 06:40:24	30		D:\Thomas\TM147\TM147_TTdpeptidesv1	1	2	0	0	NA	NA	1						20 mm x 100 µm + 31.5 cm x 50 µm Reprosil-Pur C18-AQ 5/3 µm 120 Å: 0%(10' @ 5 µl/min)-step-10%-3%/min-40%(0')-9%/min-85%(0')
fl10937	Unknown Sample	TM147 TTd 4°C ID 0911 batch 1-1-07/18 3	TTd-B2 4 °C replicate 3	NA	NA		NA	NA	NA		NA	NA		1.95146e+07	5.78978e+06	NA	NA	18.6435	0.989043	0.206548	5510.79	18.5627	18.9376	0	0	BB	60	3	1	2020-06-25 07:11:15	30		D:\Thomas\TM147\TM147_TTdpeptidesv1	1	2	0	0	NA	NA	1						20 mm x 100 µm + 31.5 cm x 50 µm Reprosil-Pur C18-AQ 5/3 µm 120 Å: 0%(10' @ 5 µl/min)-step-10%-3%/min-40%(0')-9%/min-85%(0')
fl10938	Unknown Sample	TM147 TTd 37°C ID 0015 1	TTd-B1.1 37 °C replicate 1	NA	NA		NA	NA	NA		NA	NA		2.73257e+07	6.9913e+06	NA	NA	18.5335	0.983212	0.316453	5240.87	18.4685	18.8706	0	0	BB	60	3	1	2020-06-25 07:42:05	30		D:\Thomas\TM147\TM147_TTdpeptidesv1	1	2	0	0	NA	NA	1						20 mm x 100 µm + 31.5 cm x 50 µm Reprosil-Pur C18-AQ 5/3 µm 120 Å: 0%(10' @ 5 µl/min)-step-10%-3%/min-40%(0')-9%/min-85%(0')
fl10939	Unknown Sample	TM147 TTd 37°C ID 0015 2	TTd-B1.1 37 °C replicate 2	NA	NA		NA	NA	NA		NA	NA		1.69741e+07	4.85014e+06	NA	NA	18.6334	0.988511	0.216567	INF	18.5548	18.8851	0	0	BB	60	3	1	2020-06-25 08:12:56	30		D:\Thomas\TM147\TM147_TTdpeptidesv1	1	2	0	0	NA	NA	1						20 mm x 100 µm + 31.5 cm x 50 µm Reprosil-Pur C18-AQ 5/3 µm 120 Å: 0%(10' @ 5 µl/min)-step-10%-3%/min-40%(0')-9%/min-85%(0')
fl10940	Unknown Sample	TM147 TTd 37°C ID 0015 3	TTd-B1.1 37 °C replicate 3	NA	NA		NA	NA	NA		NA	NA		1.81645e+07	4.24597e+06	NA	NA	18.4807	0.980407	0.369325	INF	18.3809	18.6968	0	0	BB	60	3	1	2020-06-25 08:43:46	30		D:\Thomas\TM147\TM147_TTdpeptidesv1	1	2	0	0	NA	NA	1						20 mm x 100 µm + 31.5 cm x 50 µm Reprosil-Pur C18-AQ 5/3 µm 120 Å: 0%(10' @ 5 µl/min)-step-10%-3%/min-40%(0')-9%/min-85%(0')
fl10941	Unknown Sample	TM147 TTd 37°C ID 0014 1	TTd-C1 37 °C replicate 1	NA	NA		NA	NA	NA		NA	NA		1.60055e+07	3.82267e+06	NA	NA	18.471	0.979894	0.378998	3567.14	18.4044	18.7599	0	0	BB	60	3	1	2020-06-25 09:14:33	30.0001		D:\Thomas\TM147\TM147_TTdpeptidesv1	1	2	0	0	NA	NA	1						20 mm x 100 µm + 31.5 cm x 50 µm Reprosil-Pur C18-AQ 5/3 µm 120 Å: 0%(10' @ 5 µl/min)-step-10%-3%/min-40%(0')-9%/min-85%(0')
fl10942	Unknown Sample	TM147 TTd 37°C ID 0014 2	TTd-C1 37 °C replicate 2	NA	NA		NA	NA	NA		NA	NA		1.22267e+07	3.04432e+06	NA	NA	18.3669	0.97437	0.48313	INF	18.3071	18.5987	0	0	BB	60	3	1	2020-06-25 09:50:58	30		D:\Thomas\TM147\TM147_TTdpeptidesv1	1	2	0	0	NA	NA	1						20 mm x 100 µm + 31.5 cm x 50 µm Reprosil-Pur C18-AQ 5/3 µm 120 Å: 0%(10' @ 5 µl/min)-step-10%-3%/min-40%(0')-9%/min-85%(0')
fl10943	Unknown Sample	TM147 TTd 37°C ID 0014 3	TTd-C1 37 °C replicate 3	NA	NA		NA	NA	NA		NA	NA		1.4313e+07	3.9147e+06	NA	NA	18.2458	0.967945	0.604232	INF	17.9377	18.6138	0	0	MB	60	3	1	2020-06-25 10:21:46	30.0002		D:\Thomas\TM147\TM147_TTdpeptidesv1	1	2	0	0	NA	NA	1						20 mm x 100 µm + 31.5 cm x 50 µm Reprosil-Pur C18-AQ 5/3 µm 120 Å: 0%(10' @ 5 µl/min)-step-10%-3%/min-40%(0')-9%/min-85%(0')
fl10944	Unknown Sample	TM147 TTd 37°C ID TET01-61 1	TTd-A1.2 37 °C replicate 1	NA	NA		NA	NA	NA		NA	NA		1.64618e+07	4.02762e+06	NA	NA	18.3964	0.975937	0.453588	INF	18.3144	18.5994	0	0	BB	60	3	1	2020-06-25 10:52:35	30		D:\Thomas\TM147\TM147_TTdpeptidesv1	1	2	0	0	NA	NA	1						20 mm x 100 µm + 31.5 cm x 50 µm Reprosil-Pur C18-AQ 5/3 µm 120 Å: 0%(10' @ 5 µl/min)-step-10%-3%/min-40%(0')-9%/min-85%(0')
fl10945	Unknown Sample	TM147 TTd 37°C ID TET01-61 2	TTd-A1.2 37 °C replicate 2	NA	NA		NA	NA	NA		NA	NA		1.50439e+07	2.99741e+06	NA	NA	18.2012	0.965581	0.648801	INF	18.004	18.5946	0	0	MB	60	3	1	2020-06-25 11:23:23	30.0005		D:\Thomas\TM147\TM147_TTdpeptidesv1	1	2	0	0	NA	NA	1						20 mm x 100 µm + 31.5 cm x 50 µm Reprosil-Pur C18-AQ 5/3 µm 120 Å: 0%(10' @ 5 µl/min)-step-10%-3%/min-40%(0')-9%/min-85%(0')
fl10946	Unknown Sample	TM147 TTd 37°C ID TET01-61 3	TTd-A1.2 37 °C replicate 3	NA	NA		NA	NA	NA		NA	NA		1.77402e+07	4.93373e+06	NA	NA	18.1576	0.963269	0.692371	INF	17.9411	18.5149	0	0	MB	60	3	1	2020-06-25 11:54:12	30.0007		D:\Thomas\TM147\TM147_TTdpeptidesv1	1	2	0	0	NA	NA	1						20 mm x 100 µm + 31.5 cm x 50 µm Reprosil-Pur C18-AQ 5/3 µm 120 Å: 0%(10' @ 5 µl/min)-step-10%-3%/min-40%(0')-9%/min-85%(0')
fl10947	Unknown Sample	TM147 TTd 4°C ID 0911 batch 2-1-07/18 1	TTd-B3 4 °C replicate 1	NA	NA		NA	NA	NA		NA	NA		2.696e+07	6.97494e+06	NA	NA	18.4759	0.980153	0.374118	INF	18.396	18.7971	0	0	BB	60	3	1	2020-06-25 12:25:00	30		D:\Thomas\TM147\TM147_TTdpeptidesv1	1	2	0	0	NA	NA	1						20 mm x 100 µm + 31.5 cm x 50 µm Reprosil-Pur C18-AQ 5/3 µm 120 Å: 0%(10' @ 5 µl/min)-step-10%-3%/min-40%(0')-9%/min-85%(0')
fl10948	Unknown Sample	TM147 TTd 4°C ID 0911 batch 2-1-07/18 2	TTd-B3 4 °C replicate 2	NA	NA		NA	NA	NA		NA	NA		1.74234e+07	3.84073e+06	NA	NA	18.4438	0.97845	0.40622	INF	18.379	18.7711	0	0	BB	60	3	1	2020-06-25 12:55:49	30		D:\Thomas\TM147\TM147_TTdpeptidesv1	1	2	0	0	NA	NA	1						20 mm x 100 µm + 31.5 cm x 50 µm Reprosil-Pur C18-AQ 5/3 µm 120 Å: 0%(10' @ 5 µl/min)-step-10%-3%/min-40%(0')-9%/min-85%(0')
fl10949	Unknown Sample	TM147 TTd 4°C ID 0911 batch 2-1-07/18 3	TTd-B3 4 °C replicate 3	NA	NA		NA	NA	NA		NA	NA		1.64293e+07	3.39922e+06	NA	NA	18.5052	0.98171	0.344762	INF	18.3984	18.8529	0	0	BB	60	3	1	2020-06-25 13:26:37	30		D:\Thomas\TM147\TM147_TTdpeptidesv1	1	2	0	0	NA	NA	1						20 mm x 100 µm + 31.5 cm x 50 µm Reprosil-Pur C18-AQ 5/3 µm 120 Å: 0%(10' @ 5 µl/min)-step-10%-3%/min-40%(0')-9%/min-85%(0')
fl10950	Unknown Sample	TM147 TTd 45°C ID 0015 1	TTd-B1.1 45 °C replicate 1	NA	NA		NA	NA	NA		NA	NA		2.68325e+07	6.8821e+06	NA	NA	18.8614	1.0006	-0.0113558	INF	18.7946	19.1616	0	0	BB	60	3	1	2020-06-25 13:57:26	30		D:\Thomas\TM147\TM147_TTdpeptidesv1	1	2	0	0	NA	NA	1						20 mm x 100 µm + 31.5 cm x 50 µm Reprosil-Pur C18-AQ 5/3 µm 120 Å: 0%(10' @ 5 µl/min)-step-10%-3%/min-40%(0')-9%/min-85%(0')
fl10951	Unknown Sample	TM147 TTd 45°C ID 0015 2	TTd-B1.1 45 °C replicate 2	NA	NA		NA	NA	NA		NA	NA		1.83894e+07	4.76125e+06	NA	NA	18.8975	1.00252	-0.0475222	3537.8	18.8309	19.1777	0	0	BB	60	3	1	2020-06-25 14:28:14	30.0008		D:\Thomas\TM147\TM147_TTdpeptidesv1	1	2	0	0	NA	NA	1						20 mm x 100 µm + 31.5 cm x 50 µm Reprosil-Pur C18-AQ 5/3 µm 120 Å: 0%(10' @ 5 µl/min)-step-10%-3%/min-40%(0')-9%/min-85%(0')
fl10952	Unknown Sample	TM147 TTd 45°C ID 0015 3	TTd-B1.1 45 °C replicate 3	NA	NA		NA	NA	NA		NA	NA		2.18406e+07	6.53052e+06	NA	NA	18.9864	1.00723	-0.136378	INF	18.9016	19.2601	0	0	BB	60	3	1	2020-06-25 14:59:03	30.0008		D:\Thomas\TM147\TM147_TTdpeptidesv1	1	2	0	0	NA	NA	1						20 mm x 100 µm + 31.5 cm x 50 µm Reprosil-Pur C18-AQ 5/3 µm 120 Å: 0%(10' @ 5 µl/min)-step-10%-3%/min-40%(0')-9%/min-85%(0')
fl10953	Unknown Sample	TM147 TTd 45°C ID 0014 1	TTd-C1 45 °C replicate 1	NA	NA		NA	NA	NA		NA	NA		2.63839e+07	6.15784e+06	NA	NA	19.0436	1.01027	-0.193637	INF	18.978	19.4639	0	0	BB	60	3	1	2020-06-25 15:29:52	30		D:\Thomas\TM147\TM147_TTdpeptidesv1	1	2	0	0	NA	NA	1						20 mm x 100 µm + 31.5 cm x 50 µm Reprosil-Pur C18-AQ 5/3 µm 120 Å: 0%(10' @ 5 µl/min)-step-10%-3%/min-40%(0')-9%/min-85%(0')
fl10954	Unknown Sample	TM147 TTd 45°C ID 0014 2	TTd-C1 45 °C replicate 2	NA	NA		NA	NA	NA		NA	NA		1.77844e+07	4.1623e+06	NA	NA	19.0523	1.01073	-0.202333	4268.29	18.9702	19.3106	0	0	BB	60	3	1	2020-06-25 16:00:40	30		D:\Thomas\TM147\TM147_TTdpeptidesv1	1	2	0	0	NA	NA	1						20 mm x 100 µm + 31.5 cm x 50 µm Reprosil-Pur C18-AQ 5/3 µm 120 Å: 0%(10' @ 5 µl/min)-step-10%-3%/min-40%(0')-9%/min-85%(0')
fl10955	Unknown Sample	TM147 TTd 45°C ID 0014 3	TTd-C1 45 °C replicate 3	NA	NA		NA	NA	NA		NA	NA		1.62407e+07	4.22553e+06	NA	NA	18.9301	1.00425	-0.0801143	INF	18.8452	19.208	0	0	BB	60	3	1	2020-06-25 16:31:28	30		D:\Thomas\TM147\TM147_TTdpeptidesv1	1	2	0	0	NA	NA	1						20 mm x 100 µm + 31.5 cm x 50 µm Reprosil-Pur C18-AQ 5/3 µm 120 Å: 0%(10' @ 5 µl/min)-step-10%-3%/min-40%(0')-9%/min-85%(0')
fl10956	Unknown Sample	TM147 TTd 45°C ID TET01-61 1	TTd-A1.2 45 °C replicate 1	NA	NA		NA	NA	NA		NA	NA		1.6893e+07	4.61501e+06	NA	NA	19.0116	1.00857	-0.161617	INF	18.9312	19.2306	0	0	BB	60	3	1	2020-06-25 17:02:45	30		D:\Thomas\TM147\TM147_TTdpeptidesv1	1	2	0	0	NA	NA	1						20 mm x 100 µm + 31.5 cm x 50 µm Reprosil-Pur C18-AQ 5/3 µm 120 Å: 0%(10' @ 5 µl/min)-step-10%-3%/min-40%(0')-9%/min-85%(0')
fl10957	Unknown Sample	TM147 TTd 45°C ID TET01-61 2	TTd-A1.2 45 °C replicate 2	NA	NA		NA	NA	NA		NA	NA		2.50339e+07	6.08679e+06	NA	NA	19.0511	1.01067	-0.201092	INF	18.9853	19.2919	0	0	BB	60	3	1	2020-06-25 17:33:33	30		D:\Thomas\TM147\TM147_TTdpeptidesv1	1	2	0	0	NA	NA	1						20 mm x 100 µm + 31.5 cm x 50 µm Reprosil-Pur C18-AQ 5/3 µm 120 Å: 0%(10' @ 5 µl/min)-step-10%-3%/min-40%(0')-9%/min-85%(0')
fl10958	Unknown Sample	TM147 TTd 45°C ID TET01-61 3	TTd-A1.2 45 °C replicate 3	NA	NA		NA	NA	NA		NA	NA		1.83307e+07	4.59514e+06	NA	NA	19.1196	1.0143	-0.269619	61547	19.0372	19.2541	0	0	BB	60	3	1	2020-06-25 18:04:22	30		D:\Thomas\TM147\TM147_TTdpeptidesv1	1	2	0	0	NA	NA	1						20 mm x 100 µm + 31.5 cm x 50 µm Reprosil-Pur C18-AQ 5/3 µm 120 Å: 0%(10' @ 5 µl/min)-step-10%-3%/min-40%(0')-9%/min-85%(0')
fl10959	Unknown Sample	TM147 TTd 4°C ID 0911 batch 3-1-07/18 1	TTd-B4 4 °C replicate 1	NA	NA		NA	NA	NA		NA	NA		1.66351e+07	3.94025e+06	NA	NA	19.095	1.013	-0.245045	3300.41	19.019	19.3587	0	0	BB	60	3	1	2020-06-25 18:35:11	30		D:\Thomas\TM147\TM147_TTdpeptidesv1	1	2	0	0	NA	NA	1						20 mm x 100 µm + 31.5 cm x 50 µm Reprosil-Pur C18-AQ 5/3 µm 120 Å: 0%(10' @ 5 µl/min)-step-10%-3%/min-40%(0')-9%/min-85%(0')
fl10960	Unknown Sample	TM147 TTd 4°C ID 0911 batch 3-1-07/18 2	TTd-B4 4 °C replicate 2	NA	NA		NA	NA	NA		NA	NA		3.03364e+07	7.58309e+06	NA	NA	19.0934	1.01291	-0.243354	INF	19.0261	19.4141	0	0	BB	60	3	1	2020-06-25 19:05:59	30		D:\Thomas\TM147\TM147_TTdpeptidesv1	1	2	0	0	NA	NA	1						20 mm x 100 µm + 31.5 cm x 50 µm Reprosil-Pur C18-AQ 5/3 µm 120 Å: 0%(10' @ 5 µl/min)-step-10%-3%/min-40%(0')-9%/min-85%(0')
fl10961	Unknown Sample	TM147 TTd 4°C ID 0911 batch 3-1-07/18 3	TTd-B4 4 °C replicate 3	NA	NA		NA	NA	NA		NA	NA		2.77912e+07	7.07805e+06	NA	NA	19.0599	1.01114	-0.209913	15218.1	18.9933	19.3184	0	0	BB	60	3	1	2020-06-25 19:36:48	30.0004		D:\Thomas\TM147\TM147_TTdpeptidesv1	1	2	0	0	NA	NA	1						20 mm x 100 µm + 31.5 cm x 50 µm Reprosil-Pur C18-AQ 5/3 µm 120 Å: 0%(10' @ 5 µl/min)-step-10%-3%/min-40%(0')-9%/min-85%(0')
fl10962	Unknown Sample	TM147 TTd 50°C ID 0015 1	TTd-B1.1 50 °C replicate 1	NA	NA		NA	NA	NA		NA	NA		2.55113e+07	5.93779e+06	NA	NA	19.0903	1.01275	-0.24026	INF	19.0091	19.2921	0	0	BB	60	3	1	2020-06-25 20:07:50	0		D:\Thomas\TM147\TM147_TTdpeptidesv1	1	2	0	0	NA	NA	1						20 mm x 100 µm + 31.5 cm x 50 µm Reprosil-Pur C18-AQ 5/3 µm 120 Å: 0%(10' @ 5 µl/min)-step-10%-3%/min-40%(0')-9%/min-85%(0')
fl10963	Unknown Sample	TM147 TTd 50°C ID 0015 2	TTd-B1.1 50 °C replicate 2	NA	NA		NA	NA	NA		NA	NA		1.58079e+07	3.76079e+06	NA	NA	19.0336	1.00974	-0.183614	3045.93	18.9547	19.3171	0	0	BB	60	3	1	2020-06-25 20:38:40	30.0008		D:\Thomas\TM147\TM147_TTdpeptidesv1	1	2	0	0	NA	NA	1						20 mm x 100 µm + 31.5 cm x 50 µm Reprosil-Pur C18-AQ 5/3 µm 120 Å: 0%(10' @ 5 µl/min)-step-10%-3%/min-40%(0')-9%/min-85%(0')
fl10964	Unknown Sample	TM147 TTd 50°C ID 0015 3	TTd-B1.1 50 °C replicate 3	NA	NA		NA	NA	NA		NA	NA		2.59841e+07	6672559	NA	NA	19.0033	1.00813	-0.153312	INF	18.9211	19.1887	0	0	BB	60	3	1	2020-06-25 21:09:30	30		D:\Thomas\TM147\TM147_TTdpeptidesv1	1	2	0	0	NA	NA	1						20 mm x 100 µm + 31.5 cm x 50 µm Reprosil-Pur C18-AQ 5/3 µm 120 Å: 0%(10' @ 5 µl/min)-step-10%-3%/min-40%(0')-9%/min-85%(0')
fl10965	Unknown Sample	TM147 TTd 50°C ID 0014 1	TTd-C1 50 °C replicate 1	NA	NA		NA	NA	NA		NA	NA		1.54521e+07	3936400	NA	NA	18.9179	1.0036	-0.0679063	INF	18.8412	19.1858	0	0	BB	60	3	1	2020-06-25 21:40:20	29.998		D:\Thomas\TM147\TM147_TTdpeptidesv1	1	2	0	0	NA	NA	1						20 mm x 100 µm + 31.5 cm x 50 µm Reprosil-Pur C18-AQ 5/3 µm 120 Å: 0%(10' @ 5 µl/min)-step-10%-3%/min-40%(0')-9%/min-85%(0')
fl10966	Unknown Sample	TM147 TTd 50°C ID 0014 2	TTd-C1 50 °C replicate 2	NA	NA		NA	NA	NA		NA	NA		1.44457e+07	3.82153e+06	NA	NA	18.9488	1.00524	-0.0988065	INF	18.8629	19.2184	0	0	BB	60	3	1	2020-06-25 22:11:09	30		D:\Thomas\TM147\TM147_TTdpeptidesv1	1	2	0	0	NA	NA	1						20 mm x 100 µm + 31.5 cm x 50 µm Reprosil-Pur C18-AQ 5/3 µm 120 Å: 0%(10' @ 5 µl/min)-step-10%-3%/min-40%(0')-9%/min-85%(0')
fl10967	Unknown Sample	TM147 TTd 50°C ID 0014 3	TTd-C1 50 °C replicate 3	NA	NA		NA	NA	NA		NA	NA		2.4881e+07	5.80123e+06	NA	NA	18.9215	1.00379	-0.0715185	INF	18.8359	19.1556	0	0	BB	60	3	1	2020-06-25 22:42:00	30.0002		D:\Thomas\TM147\TM147_TTdpeptidesv1	1	2	0	0	NA	NA	1						20 mm x 100 µm + 31.5 cm x 50 µm Reprosil-Pur C18-AQ 5/3 µm 120 Å: 0%(10' @ 5 µl/min)-step-10%-3%/min-40%(0')-9%/min-85%(0')
fl10968	Unknown Sample	TM147 TTd 50°C ID TET01-61 1	TTd-A1.2 50 °C replicate 1	NA	NA		NA	NA	NA		NA	NA		1.78433e+07	4.32285e+06	NA	NA	18.8488	0.999938	0.00117641	INF	18.7531	19.0334	0	0	BB	60	3	1	2020-06-25 23:12:50	30		D:\Thomas\TM147\TM147_TTdpeptidesv1	1	2	0	0	NA	NA	1						20 mm x 100 µm + 31.5 cm x 50 µm Reprosil-Pur C18-AQ 5/3 µm 120 Å: 0%(10' @ 5 µl/min)-step-10%-3%/min-40%(0')-9%/min-85%(0')
fl10969	Unknown Sample	TM147 TTd 50°C ID TET01-61 2	TTd-A1.2 50 °C replicate 2	NA	NA		NA	NA	NA		NA	NA		1.78129e+07	4.77886e+06	NA	NA	18.8628	1.00068	-0.0127828	INF	18.7961	19.046	0	0	BB	60	3	1	2020-06-25 23:43:40	30		D:\Thomas\TM147\TM147_TTdpeptidesv1	1	2	0	0	NA	NA	1						20 mm x 100 µm + 31.5 cm x 50 µm Reprosil-Pur C18-AQ 5/3 µm 120 Å: 0%(10' @ 5 µl/min)-step-10%-3%/min-40%(0')-9%/min-85%(0')
fl10970	Unknown Sample	TM147 TTd 50°C ID TET01-61 3	TTd-A1.2 50 °C replicate 3	NA	NA		NA	NA	NA		NA	NA		2.00094e+07	5.23539e+06	NA	NA	18.7377	0.994041	0.112326	INF	18.6719	19.0222	0	0	BB	60	3	1	2020-06-26 00:14:29	30		D:\Thomas\TM147\TM147_TTdpeptidesv1	1	2	0	0	NA	NA	1						20 mm x 100 µm + 31.5 cm x 50 µm Reprosil-Pur C18-AQ 5/3 µm 120 Å: 0%(10' @ 5 µl/min)-step-10%-3%/min-40%(0')-9%/min-85%(0')
fl10971	Unknown Sample	TM147 TTd 4°C ID 0911 batch 4-1-07/18 1	TTd-B5 4 °C replicate 1	NA	NA		NA	NA	NA		NA	NA		2.54781e+07	6.7659e+06	NA	NA	18.6557	0.989691	0.194333	INF	18.5742	19.0109	0	0	BB	60	3	1	2020-06-26 00:45:21	30		D:\Thomas\TM147\TM147_TTdpeptidesv1	1	2	0	0	NA	NA	1						20 mm x 100 µm + 31.5 cm x 50 µm Reprosil-Pur C18-AQ 5/3 µm 120 Å: 0%(10' @ 5 µl/min)-step-10%-3%/min-40%(0')-9%/min-85%(0')
fl10972	Unknown Sample	TM147 TTd 4°C ID 0911 batch 4-1-07/18 2	TTd-B5 4 °C replicate 2	NA	NA		NA	NA	NA		NA	NA		2.40279e+07	6.34396e+06	NA	NA	18.5629	0.984771	0.287073	INF	18.4847	18.7907	0	0	BB	60	3	1	2020-06-26 01:16:09	30		D:\Thomas\TM147\TM147_TTdpeptidesv1	1	2	0	0	NA	NA	1						20 mm x 100 µm + 31.5 cm x 50 µm Reprosil-Pur C18-AQ 5/3 µm 120 Å: 0%(10' @ 5 µl/min)-step-10%-3%/min-40%(0')-9%/min-85%(0')
fl10973	Unknown Sample	TM147 TTd 4°C ID 0911 batch 4-1-07/18 3	TTd-B5 4 °C replicate 3	NA	NA		NA	NA	NA		NA	NA		2.67251e+07	6.34109e+06	NA	NA	18.9897	1.00741	-0.139671	5810.28	18.9118	19.3368	0	0	BB	60	3	1	2020-06-26 01:46:58	30.0007		D:\Thomas\TM147\TM147_TTdpeptidesv1	1	2	0	0	NA	NA	1						20 mm x 100 µm + 31.5 cm x 50 µm Reprosil-Pur C18-AQ 5/3 µm 120 Å: 0%(10' @ 5 µl/min)-step-10%-3%/min-40%(0')-9%/min-85%(0')
fl10974	Unknown Sample	TM147 TTd 55°C ID 0015 1	TTd-B1.1 55 °C replicate 1	NA	NA		NA	NA	NA		NA	NA		1.54208e+07	3.79281e+06	NA	NA	18.7158	0.99288	0.134203	5365.47	18.6317	18.9401	0	0	BB	60	3	1	2020-06-26 02:17:49	30		D:\Thomas\TM147\TM147_TTdpeptidesv1	1	2	0	0	NA	NA	1						20 mm x 100 µm + 31.5 cm x 50 µm Reprosil-Pur C18-AQ 5/3 µm 120 Å: 0%(10' @ 5 µl/min)-step-10%-3%/min-40%(0')-9%/min-85%(0')
fl10975	Unknown Sample	TM147 TTd 55°C ID 0015 2	TTd-B1.1 55 °C replicate 2	NA	NA		NA	NA	NA		NA	NA		2.68514e+07	7.01213e+06	NA	NA	18.7074	0.992434	0.142623	INF	18.6418	19.0046	0	0	BB	60	3	1	2020-06-26 02:48:41	30		D:\Thomas\TM147\TM147_TTdpeptidesv1	1	2	0	0	NA	NA	1						20 mm x 100 µm + 31.5 cm x 50 µm Reprosil-Pur C18-AQ 5/3 µm 120 Å: 0%(10' @ 5 µl/min)-step-10%-3%/min-40%(0')-9%/min-85%(0')
fl10976	Unknown Sample	TM147 TTd 55°C ID 0015 3	TTd-B1.1 55 °C replicate 3	NA	NA		NA	NA	NA		NA	NA		1.5078e+07	3.24935e+06	NA	NA	18.9057	1.00296	-0.0557468	INF	18.8252	19.1198	0	0	BB	60	3	1	2020-06-26 03:19:32	30		D:\Thomas\TM147\TM147_TTdpeptidesv1	1	2	0	0	NA	NA	1						20 mm x 100 µm + 31.5 cm x 50 µm Reprosil-Pur C18-AQ 5/3 µm 120 Å: 0%(10' @ 5 µl/min)-step-10%-3%/min-40%(0')-9%/min-85%(0')
fl10977	Unknown Sample	TM147 TTd 55°C ID 0014 1	TTd-C1 55 °C replicate 1	NA	NA		NA	NA	NA		NA	NA		1.29677e+07	3.67475e+06	NA	NA	18.7392	0.994121	0.110823	2.87862e+06	18.6314	18.9525	0	0	BB	60	3	1	2020-06-26 03:50:23	30		D:\Thomas\TM147\TM147_TTdpeptidesv1	1	2	0	0	NA	NA	1						20 mm x 100 µm + 31.5 cm x 50 µm Reprosil-Pur C18-AQ 5/3 µm 120 Å: 0%(10' @ 5 µl/min)-step-10%-3%/min-40%(0')-9%/min-85%(0')
fl10978	Unknown Sample	TM147 TTd 55°C ID 0014 2	TTd-C1 55 °C replicate 2	NA	NA		NA	NA	NA		NA	NA		1.83023e+07	5.03977e+06	NA	NA	18.8785	1.00151	-0.0284745	2714	18.7957	19.1494	0	0	BB	60	3	1	2020-06-26 04:21:13	30		D:\Thomas\TM147\TM147_TTdpeptidesv1	1	2	0	0	NA	NA	1						20 mm x 100 µm + 31.5 cm x 50 µm Reprosil-Pur C18-AQ 5/3 µm 120 Å: 0%(10' @ 5 µl/min)-step-10%-3%/min-40%(0')-9%/min-85%(0')
fl10979	Unknown Sample	TM147 TTd 55°C ID 0014 3	TTd-C1 55 °C replicate 3	NA	NA		NA	NA	NA		NA	NA		1.56568e+07	4.07782e+06	NA	NA	18.6234	0.98798	0.22658	INF	18.5247	18.938	0	0	BB	60	3	1	2020-06-26 04:52:04	30		D:\Thomas\TM147\TM147_TTdpeptidesv1	1	2	0	0	NA	NA	1						20 mm x 100 µm + 31.5 cm x 50 µm Reprosil-Pur C18-AQ 5/3 µm 120 Å: 0%(10' @ 5 µl/min)-step-10%-3%/min-40%(0')-9%/min-85%(0')
fl10980	Unknown Sample	TM147 TTd 55°C ID TET01-61 1	TTd-A1.2 55 °C replicate 1	NA	NA		NA	NA	NA		NA	NA		1.57723e+07	4.32935e+06	NA	NA	18.4596	0.979289	0.390398	INF	18.3769	18.5783	0	0	BB	60	3	1	2020-06-26 05:22:54	30		D:\Thomas\TM147\TM147_TTdpeptidesv1	1	2	0	0	NA	NA	1						20 mm x 100 µm + 31.5 cm x 50 µm Reprosil-Pur C18-AQ 5/3 µm 120 Å: 0%(10' @ 5 µl/min)-step-10%-3%/min-40%(0')-9%/min-85%(0')
fl10981	Unknown Sample	TM147 TTd 55°C ID TET01-61 2	TTd-A1.2 55 °C replicate 2	NA	NA		NA	NA	NA		NA	NA		1.60009e+07	3.81244e+06	NA	NA	18.4912	0.980965	0.358806	INF	18.4144	18.6747	0	0	BB	60	3	1	2020-06-26 05:53:45	30.0005		D:\Thomas\TM147\TM147_TTdpeptidesv1	1	2	0	0	NA	NA	1						20 mm x 100 µm + 31.5 cm x 50 µm Reprosil-Pur C18-AQ 5/3 µm 120 Å: 0%(10' @ 5 µl/min)-step-10%-3%/min-40%(0')-9%/min-85%(0')
fl10982	Unknown Sample	TM147 TTd 55°C ID TET01-61 3	TTd-A1.2 55 °C replicate 3	NA	NA		NA	NA	NA		NA	NA		1.84338e+07	4.94912e+06	NA	NA	18.9515	1.00538	-0.10146	13435.1	18.8703	19.0875	0	0	BB	60	3	1	2020-06-26 06:24:34	30		D:\Thomas\TM147\TM147_TTdpeptidesv1	1	2	0	0	NA	NA	1						20 mm x 100 µm + 31.5 cm x 50 µm Reprosil-Pur C18-AQ 5/3 µm 120 Å: 0%(10' @ 5 µl/min)-step-10%-3%/min-40%(0')-9%/min-85%(0')
fl10983	Unknown Sample	TM147 TTd Batch 1-1-09/16 pos control 55 °C 1	TTd-B1PC 55 °C replicate 1	NA	NA		NA	NA	NA		NA	NA		2.83023e+07	6.93497e+06	NA	NA	18.9953	1.00771	-0.145316	INF	18.9271	19.1285	0	0	BB	60	3	1	2020-06-26 06:55:23	30.0002		D:\Thomas\TM147\TM147_TTdpeptidesv1	1	2	0	0	NA	NA	1						20 mm x 100 µm + 31.5 cm x 50 µm Reprosil-Pur C18-AQ 5/3 µm 120 Å: 0%(10' @ 5 µl/min)-step-10%-3%/min-40%(0')-9%/min-85%(0')
fl10984	Unknown Sample	TM147 TTd Batch 1-1-09/16 pos control 55 °C 2	TTd-B1PC 55 °C replicate 2	NA	NA		NA	NA	NA		NA	NA		2.6967e+07	7.2902e+06	NA	NA	18.9965	1.00777	-0.146543	INF	18.93	19.2131	0	0	BB	60	3	1	2020-06-26 07:26:11	30		D:\Thomas\TM147\TM147_TTdpeptidesv1	1	2	0	0	NA	NA	1						20 mm x 100 µm + 31.5 cm x 50 µm Reprosil-Pur C18-AQ 5/3 µm 120 Å: 0%(10' @ 5 µl/min)-step-10%-3%/min-40%(0')-9%/min-85%(0')
fl10985	Unknown Sample	TM147 TTd Batch 1-1-09/16 pos control 55 °C 3	TTd-B1PC 55 °C replicate 3	NA	NA		NA	NA	NA		NA	NA		1.54487e+07	3.71596e+06	NA	NA	18.888	1.00202	-0.0380163	INF	18.8193	19.12	0	0	BB	60	3	1	2020-06-26 07:57:01	30		D:\Thomas\TM147\TM147_TTdpeptidesv1	1	2	0	0	NA	NA	1						20 mm x 100 µm + 31.5 cm x 50 µm Reprosil-Pur C18-AQ 5/3 µm 120 Å: 0%(10' @ 5 µl/min)-step-10%-3%/min-40%(0')-9%/min-85%(0')
fl10986	Unknown Sample	TM147 TTd 60°C ID 0015 1	TTd-B1.1 60 °C replicate 1	NA	NA		NA	NA	NA		NA	NA		1.84296e+07	4.24578e+06	NA	NA	19.0433	1.01026	-0.19331	2876.51	18.9796	19.3109	0	0	BB	60	3	1	2020-06-26 08:27:53	30		D:\Thomas\TM147\TM147_TTdpeptidesv1	1	2	0	0	NA	NA	1						20 mm x 100 µm + 31.5 cm x 50 µm Reprosil-Pur C18-AQ 5/3 µm 120 Å: 0%(10' @ 5 µl/min)-step-10%-3%/min-40%(0')-9%/min-85%(0')
fl10987	Unknown Sample	TM147 TTd 60°C ID 0015 2	TTd-B1.1 60 °C replicate 2	NA	NA		NA	NA	NA		NA	NA		1.73534e+07	4.65592e+06	NA	NA	19.0096	1.00847	-0.15957	INF	18.8958	19.3076	0	0	BB	60	3	1	2020-06-26 08:58:44	30		D:\Thomas\TM147\TM147_TTdpeptidesv1	1	2	0	0	NA	NA	1						20 mm x 100 µm + 31.5 cm x 50 µm Reprosil-Pur C18-AQ 5/3 µm 120 Å: 0%(10' @ 5 µl/min)-step-10%-3%/min-40%(0')-9%/min-85%(0')
fl10988	Unknown Sample	TM147 TTd 60°C ID 0015 3	TTd-B1.1 60 °C replicate 3	NA	NA		NA	NA	NA		NA	NA		2.14096e+07	5.9805e+06	NA	NA	19.0583	1.01105	-0.208268	INF	18.9621	19.2226	0	0	BB	60	3	1	2020-06-26 09:29:34	30		D:\Thomas\TM147\TM147_TTdpeptidesv1	1	2	0	0	NA	NA	1						20 mm x 100 µm + 31.5 cm x 50 µm Reprosil-Pur C18-AQ 5/3 µm 120 Å: 0%(10' @ 5 µl/min)-step-10%-3%/min-40%(0')-9%/min-85%(0')
fl10989	Unknown Sample	TM147 TTd 60°C ID 0014 1	TTd-C1 60 °C replicate 1	NA	NA		NA	NA	NA		NA	NA		1.60607e+07	3.57111e+06	NA	NA	19.0711	1.01173	-0.221139	1313.23	18.9865	19.2931	0	0	BB	60	3	1	2020-06-26 10:00:24	30		D:\Thomas\TM147\TM147_TTdpeptidesv1	1	2	0	0	NA	NA	1						20 mm x 100 µm + 31.5 cm x 50 µm Reprosil-Pur C18-AQ 5/3 µm 120 Å: 0%(10' @ 5 µl/min)-step-10%-3%/min-40%(0')-9%/min-85%(0')
fl10990	Unknown Sample	TM147 TTd 60°C ID 0014 2	TTd-C1 60 °C replicate 2	NA	NA		NA	NA	NA		NA	NA		1.90517e+07	4.32851e+06	NA	NA	19.0316	1.00963	-0.181583	12908.1	18.9478	19.39	0	0	BB	60	3	1	2020-06-26 10:31:15	30		D:\Thomas\TM147\TM147_TTdpeptidesv1	1	2	0	0	NA	NA	1						20 mm x 100 µm + 31.5 cm x 50 µm Reprosil-Pur C18-AQ 5/3 µm 120 Å: 0%(10' @ 5 µl/min)-step-10%-3%/min-40%(0')-9%/min-85%(0')
fl10991	Unknown Sample	TM147 TTd 60°C ID 0014 3	TTd-C1 60 °C replicate 3	NA	NA		NA	NA	NA		NA	NA		1.67043e+07	3.8795e+06	NA	NA	19.0605	1.01117	-0.210536	910.529	18.9976	19.3317	0	0	BB	60	3	1	2020-06-26 11:02:06	30		D:\Thomas\TM147\TM147_TTdpeptidesv1	1	2	0	0	NA	NA	1						20 mm x 100 µm + 31.5 cm x 50 µm Reprosil-Pur C18-AQ 5/3 µm 120 Å: 0%(10' @ 5 µl/min)-step-10%-3%/min-40%(0')-9%/min-85%(0')
fl10992	Unknown Sample	TM147 TTd 60°C ID TET01-61 1	TTd-A1.2 60 °C replicate 1	NA	NA		NA	NA	NA		NA	NA		1.88901e+07	5.49138e+06	NA	NA	18.9766	1.00671	-0.126564	2689.43	18.9244	19.2125	0	0	BB	60	3	1	2020-06-26 11:32:55	30		D:\Thomas\TM147\TM147_TTdpeptidesv1	1	2	0	0	NA	NA	1						20 mm x 100 µm + 31.5 cm x 50 µm Reprosil-Pur C18-AQ 5/3 µm 120 Å: 0%(10' @ 5 µl/min)-step-10%-3%/min-40%(0')-9%/min-85%(0')
fl10993	Unknown Sample	TM147 TTd 60°C ID TET01-61 2	TTd-A1.2 60 °C replicate 2	NA	NA		NA	NA	NA		NA	NA		2.13175e+07	5.20761e+06	NA	NA	19.0365	1.00989	-0.18645	INF	18.986	19.258	0	0	BB	60	3	1	2020-06-26 12:03:44	30		D:\Thomas\TM147\TM147_TTdpeptidesv1	1	2	0	0	NA	NA	1						20 mm x 100 µm + 31.5 cm x 50 µm Reprosil-Pur C18-AQ 5/3 µm 120 Å: 0%(10' @ 5 µl/min)-step-10%-3%/min-40%(0')-9%/min-85%(0')
fl10994	Unknown Sample	TM147 TTd 60°C ID TET01-61 3	TTd-A1.2 60 °C replicate 3	NA	NA		NA	NA	NA		NA	NA		1.58843e+07	4.37567e+06	NA	NA	19.0769	1.01204	-0.226938	10938.9	18.989	19.2995	0	0	BB	60	3	1	2020-06-26 12:34:33	30		D:\Thomas\TM147\TM147_TTdpeptidesv1	1	2	0	0	NA	NA	1						20 mm x 100 µm + 31.5 cm x 50 µm Reprosil-Pur C18-AQ 5/3 µm 120 Å: 0%(10' @ 5 µl/min)-step-10%-3%/min-40%(0')-9%/min-85%(0')
fl10995	Unknown Sample	TM147 DTd 0013 neg control 1	DTd 4 °C replicate 1	NA	NA		NA	NA	NA		NA	NA		2.18202e+07	5.36078e+06	NA	NA	19.0523	1.01073	-0.202324	INF	19.0004	19.3161	0	0	BB	60	3	1	2020-06-26 13:05:21	30		D:\Thomas\TM147\TM147_TTdpeptidesv1	1	2	0	0	NA	NA	1						20 mm x 100 µm + 31.5 cm x 50 µm Reprosil-Pur C18-AQ 5/3 µm 120 Å: 0%(10' @ 5 µl/min)-step-10%-3%/min-40%(0')-9%/min-85%(0')
fl10996	Unknown Sample	TM147 DTd 0013 neg control 1	DTd 4 °C replicate 2	NA	NA		NA	NA	NA		NA	NA		1.558e+07	4.16563e+06	NA	NA	19.0435	1.01027	-0.193529	2184.2	18.9738	19.2866	0	0	BB	60	3	1	2020-06-26 13:36:15	30		D:\Thomas\TM147\TM147_TTdpeptidesv1	1	2	0	0	NA	NA	1						20 mm x 100 µm + 31.5 cm x 50 µm Reprosil-Pur C18-AQ 5/3 µm 120 Å: 0%(10' @ 5 µl/min)-step-10%-3%/min-40%(0')-9%/min-85%(0')
fl10997	Unknown Sample	TM147 DTd 0013 neg control 1	DTd 4 °C replicate 3	NA	NA		NA	NA	NA		NA	NA		1.70365e+07	3.92486e+06	NA	NA	19.0176	1.00889	-0.167627	2390.43	18.9326	19.3546	0	0	BB	60	3	1	2020-06-26 14:07:04	30		D:\Thomas\TM147\TM147_TTdpeptidesv1	1	2	0	0	NA	NA	1						20 mm x 100 µm + 31.5 cm x 50 µm Reprosil-Pur C18-AQ 5/3 µm 120 Å: 0%(10' @ 5 µl/min)-step-10%-3%/min-40%(0')-9%/min-85%(0')
fl10998	Unknown Sample	TM147 TTd 65°C ID 0015 1	TTd-B1.1 65 °C replicate 1	NA	NA		NA	NA	NA		NA	NA		3.08476e+07	6.95297e+06	NA	NA	19	1.00796	-0.150023	INF	18.9148	19.1659	0	0	BB	60	3	1	2020-06-26 14:37:55	30		D:\Thomas\TM147\TM147_TTdpeptidesv1	1	2	0	0	NA	NA	1						20 mm x 100 µm + 31.5 cm x 50 µm Reprosil-Pur C18-AQ 5/3 µm 120 Å: 0%(10' @ 5 µl/min)-step-10%-3%/min-40%(0')-9%/min-85%(0')
fl10999	Unknown Sample	TM147 TTd 65°C ID 0015 2	TTd-B1.1 65 °C replicate 2	NA	NA		NA	NA	NA		NA	NA		1.70107e+07	3.7035e+06	NA	NA	18.9737	1.00656	-0.123713	INF	18.9264	19.1973	0	0	BB	60	3	1	2020-06-26 15:08:45	30		D:\Thomas\TM147\TM147_TTdpeptidesv1	1	2	0	0	NA	NA	1						20 mm x 100 µm + 31.5 cm x 50 µm Reprosil-Pur C18-AQ 5/3 µm 120 Å: 0%(10' @ 5 µl/min)-step-10%-3%/min-40%(0')-9%/min-85%(0')
fl11000	Unknown Sample	TM147 TTd 65°C ID 0015 3	TTd-B1.1 65 °C replicate 3	NA	NA		NA	NA	NA		NA	NA		1.74321e+07	4.93487e+06	NA	NA	19.024	1.00923	-0.174001	INF	18.9337	19.2631	0	0	BB	60	3	1	2020-06-26 15:39:36	30.0008		D:\Thomas\TM147\TM147_TTdpeptidesv1	1	2	0	0	NA	NA	1						20 mm x 100 µm + 31.5 cm x 50 µm Reprosil-Pur C18-AQ 5/3 µm 120 Å: 0%(10' @ 5 µl/min)-step-10%-3%/min-40%(0')-9%/min-85%(0')
fl11001	Unknown Sample	TM147 TTd 65°C ID 0014 1	TTd-C1 65 °C replicate 1	NA	NA		NA	NA	NA		NA	NA		1.63696e+07	3.99924e+06	NA	NA	19.0452	1.01036	-0.195233	15673.6	18.9602	19.2818	0	0	BB	60	3	1	2020-06-26 16:10:27	30		D:\Thomas\TM147\TM147_TTdpeptidesv1	1	2	0	0	NA	NA	1						20 mm x 100 µm + 31.5 cm x 50 µm Reprosil-Pur C18-AQ 5/3 µm 120 Å: 0%(10' @ 5 µl/min)-step-10%-3%/min-40%(0')-9%/min-85%(0')
fl11002	Unknown Sample	TM147 TTd 65°C ID 0014 2	TTd-C1 65 °C replicate 2	NA	NA		NA	NA	NA		NA	NA		1.50958e+07	3.76865e+06	NA	NA	19.0168	1.00885	-0.166835	INF	18.9329	19.2189	0	0	BB	60	3	1	2020-06-26 16:41:16	30		D:\Thomas\TM147\TM147_TTdpeptidesv1	1	2	0	0	NA	NA	1						20 mm x 100 µm + 31.5 cm x 50 µm Reprosil-Pur C18-AQ 5/3 µm 120 Å: 0%(10' @ 5 µl/min)-step-10%-3%/min-40%(0')-9%/min-85%(0')
fl11003	Unknown Sample	TM147 TTd 65°C ID 0014 3	TTd-C1 65 °C replicate 3	NA	NA		NA	NA	NA		NA	NA		1.94116e+07	4.41505e+06	NA	NA	18.7279	0.993523	0.122095	INF	18.6317	19.0056	0	0	BB	60	3	1	2020-06-26 17:12:04	30.0082		D:\Thomas\TM147\TM147_TTdpeptidesv1	1	2	0	0	NA	NA	1						20 mm x 100 µm + 31.5 cm x 50 µm Reprosil-Pur C18-AQ 5/3 µm 120 Å: 0%(10' @ 5 µl/min)-step-10%-3%/min-40%(0')-9%/min-85%(0')
fl11004	Unknown Sample	TM147 TTd 65°C ID TET01-61 1	TTd-A1.2 65 °C replicate 1	NA	NA		NA	NA	NA		NA	NA		2.66412e+07	6.28418e+06	NA	NA	19.0594	1.01111	-0.20944	INF	18.9754	19.2651	0	0	BB	60	3	1	2020-06-26 17:42:53	30.0064		D:\Thomas\TM147\TM147_TTdpeptidesv1	1	2	0	0	NA	NA	1						20 mm x 100 µm + 31.5 cm x 50 µm Reprosil-Pur C18-AQ 5/3 µm 120 Å: 0%(10' @ 5 µl/min)-step-10%-3%/min-40%(0')-9%/min-85%(0')
fl11005	Unknown Sample	TM147 TTd 65°C ID TET01-61 2	TTd-A1.2 65 °C replicate 2	NA	NA		NA	NA	NA		NA	NA		2.52039e+07	6782485	NA	NA	19.0303	1.00957	-0.180344	INF	18.9637	19.2157	0	0	BB	60	3	1	2020-06-26 18:13:42	30		D:\Thomas\TM147\TM147_TTdpeptidesv1	1	2	0	0	NA	NA	1						20 mm x 100 µm + 31.5 cm x 50 µm Reprosil-Pur C18-AQ 5/3 µm 120 Å: 0%(10' @ 5 µl/min)-step-10%-3%/min-40%(0')-9%/min-85%(0')
fl11006	Unknown Sample	TM147 TTd 65°C ID TET01-61 3	TTd-A1.2 65 °C replicate 3	NA	NA		NA	NA	NA		NA	NA		2.5166e+07	7245203	NA	NA	19.0214	1.00909	-0.171377	INF	18.9535	19.2567	0	0	BB	60	3	1	2020-06-26 18:44:31	30.0007		D:\Thomas\TM147\TM147_TTdpeptidesv1	1	2	0	0	NA	NA	1						20 mm x 100 µm + 31.5 cm x 50 µm Reprosil-Pur C18-AQ 5/3 µm 120 Å: 0%(10' @ 5 µl/min)-step-10%-3%/min-40%(0')-9%/min-85%(0')
fl11007	Unknown Sample	TM147 TTd 4 °C ID 0015_2 1	TTd-B1.2 4 °C replicate 1	NA	NA		NA	NA	NA		NA	NA		1.90555e+07	4.7769e+06	NA	NA	19.0716	1.01175	-0.221562	INF	18.9785	19.3419	0	0	BB	60	3	1	2020-06-26 19:15:22	30		D:\Thomas\TM147\TM147_TTdpeptidesv1	1	2	0	0	NA	NA	1						20 mm x 100 µm + 31.5 cm x 50 µm Reprosil-Pur C18-AQ 5/3 µm 120 Å: 0%(10' @ 5 µl/min)-step-10%-3%/min-40%(0')-9%/min-85%(0')
fl11008	Unknown Sample	TM147 TTd 4 °C ID 0015_2 2	TTd-B1.2 4 °C replicate 2	NA	NA		NA	NA	NA		NA	NA		2.32626e+07	5.76772e+06	NA	NA	19.0108	1.00853	-0.160791	INF	18.9371	19.2896	0	0	BB	60	3	1	2020-06-26 19:46:12	30		D:\Thomas\TM147\TM147_TTdpeptidesv1	1	2	0	0	NA	NA	1						20 mm x 100 µm + 31.5 cm x 50 µm Reprosil-Pur C18-AQ 5/3 µm 120 Å: 0%(10' @ 5 µl/min)-step-10%-3%/min-40%(0')-9%/min-85%(0')
fl11009	Unknown Sample	TM147 TTd 4 °C ID 0015_2 3	TTd-B1.2 4 °C replicate 3	NA	NA		NA	NA	NA		NA	NA		1.85406e+07	4.10225e+06	NA	NA	18.9747	1.00661	-0.124657	2531.84	18.8918	19.3272	0	0	BB	60	3	1	2020-06-26 20:17:02	30		D:\Thomas\TM147\TM147_TTdpeptidesv1	1	2	0	0	NA	NA	1						20 mm x 100 µm + 31.5 cm x 50 µm Reprosil-Pur C18-AQ 5/3 µm 120 Å: 0%(10' @ 5 µl/min)-step-10%-3%/min-40%(0')-9%/min-85%(0')
Created By:
User Name		Full Name		Date
FUN-LAB-MS		FUN-LAB-MS		6/29/2020 1:07:01 PM

[truncated: 8 more sheets: ASNWYFNHLK, ASNWYFNHLK_, ASNWYFDHLK, ASNWYFDHLK_, ASDWYFDHLK, ASDWYFDHLK_, Component, mdlCalcs]
