# Supplementary material for: Degradomics-Based Analysis of Tetanus Toxoids as a Quality Control Assay
Source: Vaccines (Basel). 2020 Dec 1;8(4):712. doi: 10.3390/vaccines8040712 (PMC7712181; doi:10.3390/vaccines8040712)
Supplement: Supplementary file 1 [file vaccines-08-00712-s001.zip › Table3.xlsx]

## Sheet: EDNNITLK
Component Name		Curve Index	Weighting Index	Origin Index	Equation
EDNNITLK					NA
											fmol standard added: 2500 fmol per digestion
Filename	Sample Type	Sample Name	Sample ID	Exp Amt	Calc Amt	Units	%Diff	Level	%RSD-AMT	Peak Status	fmol per digestion	deamidated + native	Area	Height	ISTD Area	ISTD Ht	RT	Rel RT	Del RT	S/N	Start Time	End Time	Start Height	End Height	Integ Code	Search Window	Threshold	Smooth	Acq Date	Duration	Exp Method	Proc Method	Vial	Inj Vol	Sample Wt	Sample Vol	ISTD Base Amt	ISTD Calc Amt	Dilution Factor	Study	Client	Laboratory	Company	Phone	Comment
fl10862	Unknown Sample	MH3 labnotebook 443 page 61 Al(OH)3 4°C 1	TTd-B1.4	NA	NA		NA	NA	NA	Response Low	590.538	590.538	4.03314e+07	9.73442e+06	1.75461e+08	4.121e+07	18.0339	1.03405	-0.593883	INF	17.6706	18.4974	0	0	MB	60	3	1	2020-06-23 16:14:05	0		D:\Thomas\MH3_TTd_aladsorbed_poging2\MH3_TTdpeptidesl_v5	1	2	0	0	0.45	0.45	1						20 mm x 100 µm + 31.5 cm x 50 µm Reprosil-Pur C18-AQ 5/3 µm 120 Å: 0%(10' @ 5 µl/min)-step-10%-3%/min-40%(0')-9%/min-85%(0')
fl10863	Unknown Sample	MH3 labnotebook 443 page 61 Al(OH)3 4°C 2	TTd-B1.4	NA	NA		NA	NA	NA	Response Low	540.291	540.291	3.80791e+07	9.18095e+06	1.72574e+08	4.24815e+07	18.0113	1.03276	-0.571252	INF	17.6521	18.4543	0	38202.4	MB	60	3	1	2020-06-23 17:09:36	0		D:\Thomas\MH3_TTd_aladsorbed_poging2\MH3_TTdpeptidesl_v5	1	2	0	0	0.45	0.45	1						20 mm x 100 µm + 31.5 cm x 50 µm Reprosil-Pur C18-AQ 5/3 µm 120 Å: 0%(10' @ 5 µl/min)-step-10%-3%/min-40%(0')-9%/min-85%(0')
fl10864	Unknown Sample	MH3 labnotebook 443 page 61 Al(OH)3 4°C 3	TTd-B1.4	NA	NA		NA	NA	NA	Response Low	521.179	521.179	5.44528e+07	1.22486e+07	2.5308e+08	5.87543e+07	17.9614	1.02989	-0.521358	INF	17.5722	18.3976	0	0	MB	60	3	1	2020-06-23 17:40:24	30		D:\Thomas\MH3_TTd_aladsorbed_poging2\MH3_TTdpeptidesl_v5	1	2	0	0	0.45	0.45	1						20 mm x 100 µm + 31.5 cm x 50 µm Reprosil-Pur C18-AQ 5/3 µm 120 Å: 0%(10' @ 5 µl/min)-step-10%-3%/min-40%(0')-9%/min-85%(0')
fl10865	Unknown Sample	MH3 labnotebook 443 page 61 AlPO4 4°C 1	TTd-B1.5	NA	NA		NA	NA	NA	Response Low	471.127	471.127	4.97423e+07	1.0898e+07	2.49803e+08	5.78292e+07	17.9656	1.03014	-0.52562	INF	17.5949	18.3846	0	59519.8	MB	60	3	1	2020-06-23 18:11:11	30.0017		D:\Thomas\MH3_TTd_aladsorbed_poging2\MH3_TTdpeptidesl_v5	1	2	0	0	0.45	0.45	1						20 mm x 100 µm + 31.5 cm x 50 µm Reprosil-Pur C18-AQ 5/3 µm 120 Å: 0%(10' @ 5 µl/min)-step-10%-3%/min-40%(0')-9%/min-85%(0')
fl10866	Unknown Sample	MH3 labnotebook 443 page 61 AlPO4 4°C 2	TTd-B1.5	NA	NA		NA	NA	NA	Response Low	496.153	496.153	5.21837e+07	1.14552e+07	2.63032e+08	5.77199e+07	17.9385	1.02859	-0.498548	INF	17.8536	18.3268	0	0	BB	60	3	1	2020-06-23 18:42:00	30.0001		D:\Thomas\MH3_TTd_aladsorbed_poging2\MH3_TTdpeptidesl_v5	1	2	0	0	0.45	0.45	1						20 mm x 100 µm + 31.5 cm x 50 µm Reprosil-Pur C18-AQ 5/3 µm 120 Å: 0%(10' @ 5 µl/min)-step-10%-3%/min-40%(0')-9%/min-85%(0')
fl10867	Unknown Sample	MH3 labnotebook 443 page 61 AlPO4 4°C 3	TTd-B1.5	NA	NA		NA	NA	NA	Response Low	479.98	479.98	4.76637e+07	1.08925e+07	2.39865e+08	5.67341e+07	17.9429	1.02884	-0.502915	INF	17.6031	18.4209	0	0	MB	60	3	1	2020-06-23 19:12:50	30.0004		D:\Thomas\MH3_TTd_aladsorbed_poging2\MH3_TTdpeptidesl_v5	1	2	0	0	0.45	0.45	1						20 mm x 100 µm + 31.5 cm x 50 µm Reprosil-Pur C18-AQ 5/3 µm 120 Å: 0%(10' @ 5 µl/min)-step-10%-3%/min-40%(0')-9%/min-85%(0')
fl10868	Unknown Sample	MH3 labnotebook 443 page 61 Control 4°C 1	TTd-B1.3	NA	NA		NA	NA	NA	Response Low	523.31	523.31	5.35676e+07	1.2184e+07	2.57661e+08	5.82064e+07	17.9153	1.02725	-0.47526	6599.06	17.8352	18.2517	0	0	BB	60	3	1	2020-06-23 19:43:39	30.0008		D:\Thomas\MH3_TTd_aladsorbed_poging2\MH3_TTdpeptidesl_v5	1	2	0	0	0.45	0.45	1						20 mm x 100 µm + 31.5 cm x 50 µm Reprosil-Pur C18-AQ 5/3 µm 120 Å: 0%(10' @ 5 µl/min)-step-10%-3%/min-40%(0')-9%/min-85%(0')
fl10869	Unknown Sample	MH3 labnotebook 443 page 61 Control 4°C 2	TTd-B1.3	NA	NA		NA	NA	NA	Response Low	519.615	519.615	6.37643e+07	1.40856e+07	3.07439e+08	6.77692e+07	18.1056	1.03817	-0.66561	INF	17.6917	18.5617	0	0	MB	60	3	1	2020-06-23 20:14:29	30.0008		D:\Thomas\MH3_TTd_aladsorbed_poging2\MH3_TTdpeptidesl_v5	1	2	0	0	0.45	0.45	1						20 mm x 100 µm + 31.5 cm x 50 µm Reprosil-Pur C18-AQ 5/3 µm 120 Å: 0%(10' @ 5 µl/min)-step-10%-3%/min-40%(0')-9%/min-85%(0')
fl10870	Unknown Sample	MH3 labnotebook 443 page 61 Control 4°C 3	TTd-B1.3	NA	NA		NA	NA	NA	Response Low	517.894	517.894	5.9021e+07	1.45598e+07	2.98692e+08	70283551	17.9225	1.02766	-0.482456	INF	17.8433	18.3213	0	0	BB	60	3	1	2020-06-23 20:45:20	30		D:\Thomas\MH3_TTd_aladsorbed_poging2\MH3_TTdpeptidesl_v5	1	2	0	0	0.45	0.45	1						20 mm x 100 µm + 31.5 cm x 50 µm Reprosil-Pur C18-AQ 5/3 µm 120 Å: 0%(10' @ 5 µl/min)-step-10%-3%/min-40%(0')-9%/min-85%(0')
fl10871	Unknown Sample	MH3 labnotebook 443 page 61 Al(OH)3 37°C 1	TTd-B1.4	NA	NA		NA	NA	NA	Response Low	636.027	650.907	5.53464e+07	1.27185e+07	2.15285e+08	4.99919e+07	17.7772	1.01933	-0.337178	8028.48	17.7041	18.1216	0	0	BB	60	3	1	2020-06-23 21:16:11	30		D:\Thomas\MH3_TTd_aladsorbed_poging2\MH3_TTdpeptidesl_v5	1	2	0	0	0.45	0.45	1						20 mm x 100 µm + 31.5 cm x 50 µm Reprosil-Pur C18-AQ 5/3 µm 120 Å: 0%(10' @ 5 µl/min)-step-10%-3%/min-40%(0')-9%/min-85%(0')
fl10872	Unknown Sample	MH3 labnotebook 443 page 61 Al(OH)3 37°C 2	TTd-B1.4	NA	NA		NA	NA	NA	Response Low	619.156	640.31	5.48256e+07	1.28269e+07	2.11654e+08	5.17921e+07	17.6658	1.01295	-0.225771	INF	17.5869	18.0684	0	0	BB	60	3	1	2020-06-23 21:47:00	30.0009		D:\Thomas\MH3_TTd_aladsorbed_poging2\MH3_TTdpeptidesl_v5	1	2	0	0	0.45	0.45	1						20 mm x 100 µm + 31.5 cm x 50 µm Reprosil-Pur C18-AQ 5/3 µm 120 Å: 0%(10' @ 5 µl/min)-step-10%-3%/min-40%(0')-9%/min-85%(0')
fl10873	Unknown Sample	MH3 labnotebook 443 page 61 Al(OH)3 37°C 3	TTd-B1.4	NA	NA		NA	NA	NA	Response Low	587.983	593.907	4.74205e+07	1.04787e+07	1.94064e+08	4.45535e+07	17.6497	1.01202	-0.209682	23256.9	17.5684	18.0354	0	0	BB	60	3	1	2020-06-23 22:17:49	30		D:\Thomas\MH3_TTd_aladsorbed_poging2\MH3_TTdpeptidesl_v5	1	2	0	0	0.45	0.45	1						20 mm x 100 µm + 31.5 cm x 50 µm Reprosil-Pur C18-AQ 5/3 µm 120 Å: 0%(10' @ 5 µl/min)-step-10%-3%/min-40%(0')-9%/min-85%(0')
fl10874	Unknown Sample	MH3 labnotebook 443 page 61 AlPO4 37°C 1	TTd-B1.5	NA	NA		NA	NA	NA	Response Low	486.427	501.464	4.20249e+07	9.20783e+06	2.11143e+08	4.73239e+07	17.6593	1.01257	-0.219257	7457.91	17.5727	18.0202	0	0	BB	60	3	1	2020-06-23 22:48:37	30.0008		D:\Thomas\MH3_TTd_aladsorbed_poging2\MH3_TTdpeptidesl_v5	1	2	0	0	0.45	0.45	1						20 mm x 100 µm + 31.5 cm x 50 µm Reprosil-Pur C18-AQ 5/3 µm 120 Å: 0%(10' @ 5 µl/min)-step-10%-3%/min-40%(0')-9%/min-85%(0')
fl10875	Unknown Sample	MH3 labnotebook 443 page 61 AlPO4 37°C 2	TTd-B1.5	NA	NA		NA	NA	NA	Response Low	520.124	525.249	4.01585e+07	8.91218e+06	1.89224e+08	4.28368e+07	17.6516	1.01214	-0.211649	INF	17.5739	18.0831	0	0	BB	60	3	1	2020-06-23 23:19:27	30		D:\Thomas\MH3_TTd_aladsorbed_poging2\MH3_TTdpeptidesl_v5	1	2	0	0	0.45	0.45	1						20 mm x 100 µm + 31.5 cm x 50 µm Reprosil-Pur C18-AQ 5/3 µm 120 Å: 0%(10' @ 5 µl/min)-step-10%-3%/min-40%(0')-9%/min-85%(0')
fl10876	Unknown Sample	MH3 labnotebook 443 page 61 AlPO4 37°C 3	TTd-B1.5	NA	NA		NA	NA	NA	Response Low	548.506	558.614	4.02686e+07	9.40472e+06	1.87774e+08	42865141	17.6178	1.0102	-0.177843	14366	17.5306	17.9973	0	0	BB	60	3	1	2020-06-23 23:50:17	30		D:\Thomas\MH3_TTd_aladsorbed_poging2\MH3_TTdpeptidesl_v5	1	2	0	0	0.45	0.45	1						20 mm x 100 µm + 31.5 cm x 50 µm Reprosil-Pur C18-AQ 5/3 µm 120 Å: 0%(10' @ 5 µl/min)-step-10%-3%/min-40%(0')-9%/min-85%(0')
fl10877	Unknown Sample	MH3 labnotebook 443 page 61 Control 37°C 1	TTd-B1.3	NA	NA		NA	NA	NA	Response Low	545.274	552.569	3.88208e+07	8.49101e+06	1.75327e+08	3.893e+07	17.595	1.00889	-0.15501	INF	17.5084	18.0188	0	0	BB	60	3	1	2020-06-24 00:21:07	30.0086		D:\Thomas\MH3_TTd_aladsorbed_poging2\MH3_TTdpeptidesl_v5	1	2	0	0	0.45	0.45	1						20 mm x 100 µm + 31.5 cm x 50 µm Reprosil-Pur C18-AQ 5/3 µm 120 Å: 0%(10' @ 5 µl/min)-step-10%-3%/min-40%(0')-9%/min-85%(0')
fl10878	Unknown Sample	MH3 labnotebook 443 page 61 Control 37°C 2	TTd-B1.3	NA	NA		NA	NA	NA	Response Low	594.651	612.263	4.7673e+07	1.1028e+07	1.9217e+08	4.63634e+07	17.5777	1.0079	-0.137697	6938.39	17.4968	17.9955	0	0	BB	60	3	1	2020-06-24 00:51:58	30		D:\Thomas\MH3_TTd_aladsorbed_poging2\MH3_TTdpeptidesl_v5	1	2	0	0	0.45	0.45	1						20 mm x 100 µm + 31.5 cm x 50 µm Reprosil-Pur C18-AQ 5/3 µm 120 Å: 0%(10' @ 5 µl/min)-step-10%-3%/min-40%(0')-9%/min-85%(0')
fl10879	Unknown Sample	MH3 labnotebook 443 page 61 Control 37°C 3	TTd-B1.3	NA	NA		NA	NA	NA	Response Low	677.72	695.363	4.77887e+07	1.09738e+07	1.7191e+08	4.04805e+07	17.607	1.00958	-0.167048	5262.43	17.5212	18.0329	0	0	BB	60	3	1	2020-06-24 01:22:48	30		D:\Thomas\MH3_TTd_aladsorbed_poging2\MH3_TTdpeptidesl_v5	1	2	0	0	0.45	0.45	1						20 mm x 100 µm + 31.5 cm x 50 µm Reprosil-Pur C18-AQ 5/3 µm 120 Å: 0%(10' @ 5 µl/min)-step-10%-3%/min-40%(0')-9%/min-85%(0')
fl10880	Unknown Sample	MH3 labnotebook 443 page 61 Al(OH)3 45°C 1	TTd-B1.4	NA	NA		NA	NA	NA	Response Low	1163.62	1200.61	8.18914e+07	1.85986e+07	1.80095e+08	3.99586e+07	17.5712	1.00752	-0.131228	INF	17.4775	17.9258	0	0	BB	60	3	1	2020-06-24 01:53:39	30		D:\Thomas\MH3_TTd_aladsorbed_poging2\MH3_TTdpeptidesl_v5	1	2	0	0	0.45	0.45	1						20 mm x 100 µm + 31.5 cm x 50 µm Reprosil-Pur C18-AQ 5/3 µm 120 Å: 0%(10' @ 5 µl/min)-step-10%-3%/min-40%(0')-9%/min-85%(0')
fl10881	Unknown Sample	MH3 labnotebook 443 page 61 Al(OH)3 45°C 2	TTd-B1.4	NA	NA		NA	NA	NA	Response Low	1111.91	1144.57	8.34261e+07	1.95458e+07	1.82352e+08	43946640	17.5506	1.00634	-0.110583	8027.94	17.4675	17.9918	0	0	BB	60	3	1	2020-06-24 02:24:30	30.0008		D:\Thomas\MH3_TTd_aladsorbed_poging2\MH3_TTdpeptidesl_v5	1	2	0	0	0.45	0.45	1						20 mm x 100 µm + 31.5 cm x 50 µm Reprosil-Pur C18-AQ 5/3 µm 120 Å: 0%(10' @ 5 µl/min)-step-10%-3%/min-40%(0')-9%/min-85%(0')
fl10882	Unknown Sample	MH3 labnotebook 443 page 61 Al(OH)3 45°C 3	TTd-B1.4	NA	NA		NA	NA	NA	Response Low	1097.01	1139.66	8.64895e+07	2.07664e+07	1.92161e+08	4.73252e+07	17.5513	1.00638	-0.111297	INF	17.4649	17.996	0	0	BB	60	3	1	2020-06-24 02:55:20	30		D:\Thomas\MH3_TTd_aladsorbed_poging2\MH3_TTdpeptidesl_v5	1	2	0	0	0.45	0.45	1						20 mm x 100 µm + 31.5 cm x 50 µm Reprosil-Pur C18-AQ 5/3 µm 120 Å: 0%(10' @ 5 µl/min)-step-10%-3%/min-40%(0')-9%/min-85%(0')
fl10883	Unknown Sample	MH3 labnotebook 443 page 61 AlPO4 45°C 1	TTd-B1.5	NA	NA		NA	NA	NA	Response Low	822.732	844.733	6.89291e+07	1.47813e+07	1.96304e+08	4.49153e+07	17.5383	1.00564	-0.09834	16759.1	17.4408	17.9556	0	0	BB	60	3	1	2020-06-24 03:26:10	30		D:\Thomas\MH3_TTd_aladsorbed_poging2\MH3_TTdpeptidesl_v5	1	2	0	0	0.45	0.45	1						20 mm x 100 µm + 31.5 cm x 50 µm Reprosil-Pur C18-AQ 5/3 µm 120 Å: 0%(10' @ 5 µl/min)-step-10%-3%/min-40%(0')-9%/min-85%(0')
fl10884	Unknown Sample	MH3 labnotebook 443 page 61 AlPO4 45°C 2	TTd-B1.5	NA	NA		NA	NA	NA	Response Low	830.288	858.17	5.88605e+07	1.35831e+07	1.75162e+08	4.08986e+07	17.5236	1.0048	-0.0836436	6212.87	17.4397	17.9349	0	0	BB	60	3	1	2020-06-24 03:56:58	30		D:\Thomas\MH3_TTd_aladsorbed_poging2\MH3_TTdpeptidesl_v5	1	2	0	0	0.45	0.45	1						20 mm x 100 µm + 31.5 cm x 50 µm Reprosil-Pur C18-AQ 5/3 µm 120 Å: 0%(10' @ 5 µl/min)-step-10%-3%/min-40%(0')-9%/min-85%(0')
fl10885	Unknown Sample	MH3 labnotebook 443 page 61 AlPO4 45°C 3	TTd-B1.5	NA	NA		NA	NA	NA	Response Low	839.539	869.911	5.95721e+07	1.39084e+07	1.73659e+08	4.14168e+07	17.5362	1.00551	-0.0961523	5511.35	17.4492	17.9585	0	0	BB	60	3	1	2020-06-24 04:27:47	30.0006		D:\Thomas\MH3_TTd_aladsorbed_poging2\MH3_TTdpeptidesl_v5	1	2	0	0	0.45	0.45	1						20 mm x 100 µm + 31.5 cm x 50 µm Reprosil-Pur C18-AQ 5/3 µm 120 Å: 0%(10' @ 5 µl/min)-step-10%-3%/min-40%(0')-9%/min-85%(0')
fl10886	Unknown Sample	MH3 labnotebook 443 page 61 Control 45°C 1	TTd-B1.3	NA	NA		NA	NA	NA	Response Low	957.705	973.215	7.09841e+07	15971988	1.76692e+08	4.16934e+07	17.5457	1.00606	-0.105749	6672.67	17.4545	17.9963	0	57673.5	BB	60	3	1	2020-06-24 04:58:38	30		D:\Thomas\MH3_TTd_aladsorbed_poging2\MH3_TTdpeptidesl_v5	1	2	0	0	0.45	0.45	1						20 mm x 100 µm + 31.5 cm x 50 µm Reprosil-Pur C18-AQ 5/3 µm 120 Å: 0%(10' @ 5 µl/min)-step-10%-3%/min-40%(0')-9%/min-85%(0')
fl10887	Unknown Sample	MH3 labnotebook 443 page 61 Control 45°C 2	TTd-B1.3	NA	NA		NA	NA	NA	Response Low	1028.06	1060.28	6.76008e+07	1.48833e+07	1.65177e+08	3.61927e+07	17.5286	1.00508	-0.0886109	9534.32	17.436	18.0399	0	0	BB	60	3	1	2020-06-24 05:29:28	30		D:\Thomas\MH3_TTd_aladsorbed_poging2\MH3_TTdpeptidesl_v5	1	2	0	0	0.45	0.45	1						20 mm x 100 µm + 31.5 cm x 50 µm Reprosil-Pur C18-AQ 5/3 µm 120 Å: 0%(10' @ 5 µl/min)-step-10%-3%/min-40%(0')-9%/min-85%(0')
fl10888	Unknown Sample	MH3 labnotebook 443 page 61 Control 45°C 3	TTd-B1.3	NA	NA		NA	NA	NA	Response Low	1008.23	1030.14	6.40596e+07	1.43636e+07	1.56609e+08	3.56156e+07	17.4963	1.00323	-0.0562506	5402.1	17.4006	17.9791	0	0	BB	60	3	1	2020-06-24 06:00:19	30		D:\Thomas\MH3_TTd_aladsorbed_poging2\MH3_TTdpeptidesl_v5	1	2	0	0	0.45	0.45	1						20 mm x 100 µm + 31.5 cm x 50 µm Reprosil-Pur C18-AQ 5/3 µm 120 Å: 0%(10' @ 5 µl/min)-step-10%-3%/min-40%(0')-9%/min-85%(0')
fl10889	Unknown Sample	MH3 labnotebook 443 page 61 Al(OH)3 50°C 1	TTd-B1.4	NA	NA		NA	NA	NA	Response Low	2078.3	2139.25	1.17342e+08	26880422	1.41354e+08	3.23346e+07	17.4852	1.00259	-0.0452113	15170.5	17.3845	17.8992	0	97890.9	BB	60	3	1	2020-06-24 06:31:09	30		D:\Thomas\MH3_TTd_aladsorbed_poging2\MH3_TTdpeptidesl_v5	1	2	0	0	0.45	0.45	1						20 mm x 100 µm + 31.5 cm x 50 µm Reprosil-Pur C18-AQ 5/3 µm 120 Å: 0%(10' @ 5 µl/min)-step-10%-3%/min-40%(0')-9%/min-85%(0')
fl10890	Unknown Sample	MH3 labnotebook 443 page 61 Al(OH)3 50°C 2	TTd-B1.4	NA	NA		NA	NA	NA	Response Low	1993.81	2065.72	1.59285e+08	3.31568e+07	1.90477e+08	4.15747e+07	17.4777	1.00216	-0.0376812	INF	17.3722	17.9298	0	149037	BB	60	3	1	2020-06-24 07:02:00	30		D:\Thomas\MH3_TTd_aladsorbed_poging2\MH3_TTdpeptidesl_v5	1	2	0	0	0.45	0.45	1						20 mm x 100 µm + 31.5 cm x 50 µm Reprosil-Pur C18-AQ 5/3 µm 120 Å: 0%(10' @ 5 µl/min)-step-10%-3%/min-40%(0')-9%/min-85%(0')
fl10891	Unknown Sample	MH3 labnotebook 443 page 61 Al(OH)3 50°C 3	TTd-B1.4	NA	NA		NA	NA	NA	Response Low	1961.23	2029.19	1.29334e+08	3.0133e+07	1.61536e+08	38410937	17.4884	1.00277	-0.0483897	41295.5	17.4039	17.978	0	0	BB	60	3	1	2020-06-24 07:32:51	30.0001		D:\Thomas\MH3_TTd_aladsorbed_poging2\MH3_TTdpeptidesl_v5	1	2	0	0	0.45	0.45	1						20 mm x 100 µm + 31.5 cm x 50 µm Reprosil-Pur C18-AQ 5/3 µm 120 Å: 0%(10' @ 5 µl/min)-step-10%-3%/min-40%(0')-9%/min-85%(0')
fl10892	Unknown Sample	MH3 labnotebook 443 page 61 AlPO4 50°C 1	TTd-B1.5	NA	NA		NA	NA	NA	Response Low	1375.27	1426.89	1.07278e+08	2.52679e+07	1.89049e+08	4.59325e+07	17.5103	1.00403	-0.0703395	INF	17.429	17.9789	0	122182	BB	60	3	1	2020-06-24 08:03:40	30		D:\Thomas\MH3_TTd_aladsorbed_poging2\MH3_TTdpeptidesl_v5	1	2	0	0	0.45	0.45	1						20 mm x 100 µm + 31.5 cm x 50 µm Reprosil-Pur C18-AQ 5/3 µm 120 Å: 0%(10' @ 5 µl/min)-step-10%-3%/min-40%(0')-9%/min-85%(0')
fl10893	Unknown Sample	MH3 labnotebook 443 page 61 AlPO4 50°C 2	TTd-B1.5	NA	NA		NA	NA	NA	Response Low	1347.4	1392.54	9.14072e+07	1.94999e+07	1.60297e+08	3.61806e+07	17.4818	1.0024	-0.0417768	13120.8	17.3973	17.9052	0	110175	BB	60	3	1	2020-06-24 08:34:28	30.0004		D:\Thomas\MH3_TTd_aladsorbed_poging2\MH3_TTdpeptidesl_v5	1	2	0	0	0.45	0.45	1						20 mm x 100 µm + 31.5 cm x 50 µm Reprosil-Pur C18-AQ 5/3 µm 120 Å: 0%(10' @ 5 µl/min)-step-10%-3%/min-40%(0')-9%/min-85%(0')
fl10894	Unknown Sample	MH3 labnotebook 443 page 61 AlPO4 50°C 3	TTd-B1.5	NA	NA		NA	NA	NA	Response Low	1290	1329.4	8.29472e+07	1.80962e+07	1.55668e+08	3.50701e+07	17.4437	1.00021	-0.00373235	INF	17.3518	17.8689	0	0	BB	60	3	1	2020-06-24 09:05:17	30		D:\Thomas\MH3_TTd_aladsorbed_poging2\MH3_TTdpeptidesl_v5	1	2	0	0	0.45	0.45	1						20 mm x 100 µm + 31.5 cm x 50 µm Reprosil-Pur C18-AQ 5/3 µm 120 Å: 0%(10' @ 5 µl/min)-step-10%-3%/min-40%(0')-9%/min-85%(0')
fl10895	Unknown Sample	MH3 labnotebook 443 page 61 Control 50°C 1	TTd-B1.3	NA	NA		NA	NA	NA	Response Low	1596.19	1643.51	7.94162e+07	2.6865e+07	1.48338e+08	4.20769e+07	17.4184	0.998763	0.0215773	66059.3	17.3374	17.516	0	0	BB	60	3	1	2020-06-24 09:36:08	30		D:\Thomas\MH3_TTd_aladsorbed_poging2\MH3_TTdpeptidesl_v5	1	2	0	0	0.45	0.45	1						20 mm x 100 µm + 31.5 cm x 50 µm Reprosil-Pur C18-AQ 5/3 µm 120 Å: 0%(10' @ 5 µl/min)-step-10%-3%/min-40%(0')-9%/min-85%(0')
fl10896	Unknown Sample	MH3 labnotebook 443 page 61 Control 50°C 2	TTd-B1.3	NA	NA		NA	NA	NA	Response Low	1551.39	1595.48	8.69364e+07	2.18544e+07	1.41311e+08	3.52175e+07	17.4484	1.00048	-0.00839361	10252.1	17.3705	17.7452	0	0	BB	60	3	1	2020-06-24 10:06:58	30		D:\Thomas\MH3_TTd_aladsorbed_poging2\MH3_TTdpeptidesl_v5	1	2	0	0	0.45	0.45	1						20 mm x 100 µm + 31.5 cm x 50 µm Reprosil-Pur C18-AQ 5/3 µm 120 Å: 0%(10' @ 5 µl/min)-step-10%-3%/min-40%(0')-9%/min-85%(0')
fl10897	Unknown Sample	MH3 labnotebook 443 page 61 Control 50°C 3	TTd-B1.3	NA	NA		NA	NA	NA	Response Low	1625.6	1677.09	1.34364e+08	2.9639e+07	2.00783e+08	4.55816e+07	17.4095	0.998251	0.0304955	27524.2	17.3095	17.8849	0	0	BB	60	3	1	2020-06-24 10:37:49	30.0005		D:\Thomas\MH3_TTd_aladsorbed_poging2\MH3_TTdpeptidesl_v5	1	2	0	0	0.45	0.45	1						20 mm x 100 µm + 31.5 cm x 50 µm Reprosil-Pur C18-AQ 5/3 µm 120 Å: 0%(10' @ 5 µl/min)-step-10%-3%/min-40%(0')-9%/min-85%(0')
fl10898	Unknown Sample	MH3 labnotebook 443 page 61 Al(OH)3 55°C 1	TTd-B1.4	NA	NA		NA	NA	NA	Response Low	3283.11	3453.02	2.00127e+08	4.68627e+07	1.44488e+08	3.56846e+07	17.3626	0.995559	0.0774447	INF	17.2621	18.0494	0	0	BB	60	3	1	2020-06-24 11:08:39	30.02		D:\Thomas\MH3_TTd_aladsorbed_poging2\MH3_TTdpeptidesl_v5	1	2	0	0	0.45	0.45	1						20 mm x 100 µm + 31.5 cm x 50 µm Reprosil-Pur C18-AQ 5/3 µm 120 Å: 0%(10' @ 5 µl/min)-step-10%-3%/min-40%(0')-9%/min-85%(0')
fl10899	Unknown Sample	MH3 labnotebook 443 page 61 Al(OH)3 55°C 2	TTd-B1.4	NA	NA		NA	NA	NA	Response Low	3402.33	3603.89	2.08667e+08	4.20911e+07	1.51637e+08	3.09281e+07	17.4379	0.999881	0.00207093	19293.9	17.3384	17.9379	0	242958	BB	60	3	1	2020-06-24 11:39:30	30		D:\Thomas\MH3_TTd_aladsorbed_poging2\MH3_TTdpeptidesl_v5	1	2	0	0	0.45	0.45	1						20 mm x 100 µm + 31.5 cm x 50 µm Reprosil-Pur C18-AQ 5/3 µm 120 Å: 0%(10' @ 5 µl/min)-step-10%-3%/min-40%(0')-9%/min-85%(0')
fl10900	Unknown Sample	MH3 labnotebook 443 page 61 Al(OH)3 55°C 3	TTd-B1.4	NA	NA		NA	NA	NA	Response Low	3200.59	3379.37	2.64561e+08	5.98238e+07	1.97458e+08	4.67287e+07	17.44	1	-3.05714e-05	6.14827e+07	17.3509	17.8786	0	330561	BB	60	3	1	2020-06-24 12:10:21	30		D:\Thomas\MH3_TTd_aladsorbed_poging2\MH3_TTdpeptidesl_v5	1	2	0	0	0.45	0.45	1						20 mm x 100 µm + 31.5 cm x 50 µm Reprosil-Pur C18-AQ 5/3 µm 120 Å: 0%(10' @ 5 µl/min)-step-10%-3%/min-40%(0')-9%/min-85%(0')
fl10901	Unknown Sample	MH3 labnotebook 443 page 61 AlPO4 55°C 1	TTd-B1.5	NA	NA		NA	NA	NA	Response Low	2247.31	2357.22	1.34742e+08	3.63561e+07	1.48642e+08	4.04441e+07	17.3848	0.996835	0.0551892	15411.2	17.2804	17.8089	0	143686	BB	60	3	1	2020-06-24 12:41:11	30		D:\Thomas\MH3_TTd_aladsorbed_poging2\MH3_TTdpeptidesl_v5	1	2	0	0	0.45	0.45	1						20 mm x 100 µm + 31.5 cm x 50 µm Reprosil-Pur C18-AQ 5/3 µm 120 Å: 0%(10' @ 5 µl/min)-step-10%-3%/min-40%(0')-9%/min-85%(0')
fl10902	Unknown Sample	MH3 labnotebook 443 page 61 AlPO4 55°C 2	TTd-B1.5	NA	NA		NA	NA	NA	Response Low	2245.53	2342.26	1.55219e+08	3.35526e+07	1.71816e+08	3.73548e+07	17.3526	0.994986	0.0874474	28189.7	17.2596	17.8431	0	134723	BB	60	3	1	2020-06-24 13:12:02	30		D:\Thomas\MH3_TTd_aladsorbed_poging2\MH3_TTdpeptidesl_v5	1	2	0	0	0.45	0.45	1						20 mm x 100 µm + 31.5 cm x 50 µm Reprosil-Pur C18-AQ 5/3 µm 120 Å: 0%(10' @ 5 µl/min)-step-10%-3%/min-40%(0')-9%/min-85%(0')
fl10903	Unknown Sample	MH3 labnotebook 443 page 61 AlPO4 55°C 3	TTd-B1.5	NA	NA		NA	NA	NA	Response Low	2128.19	2257.3	1.30955e+08	2.92397e+07	1.45263e+08	34348009	17.7823	1.01963	-0.342326	11929.7	17.707	18.1815	0	146416	BB	60	3	1	2020-06-24 13:42:52	30		D:\Thomas\MH3_TTd_aladsorbed_poging2\MH3_TTdpeptidesl_v5	1	2	0	0	0.45	0.45	1						20 mm x 100 µm + 31.5 cm x 50 µm Reprosil-Pur C18-AQ 5/3 µm 120 Å: 0%(10' @ 5 µl/min)-step-10%-3%/min-40%(0')-9%/min-85%(0')
fl10904	Unknown Sample	MH3 labnotebook 443 page 61 Control 55°C 1	TTd-B1.3	NA	NA		NA	NA	NA	Response Low	2530.14	2634.05	1.88202e+08	4.5145e+07	1.7886e+08	4.46071e+07	17.5837	1.00824	-0.143744	11126.6	17.4895	18.2716	0	0	BB	60	3	1	2020-06-24 14:13:40	30		D:\Thomas\MH3_TTd_aladsorbed_poging2\MH3_TTdpeptidesl_v5	1	2	0	0	0.45	0.45	1						20 mm x 100 µm + 31.5 cm x 50 µm Reprosil-Pur C18-AQ 5/3 µm 120 Å: 0%(10' @ 5 µl/min)-step-10%-3%/min-40%(0')-9%/min-85%(0')
fl10905	Unknown Sample	MH3 labnotebook 443 page 61 Control 55°C 2	TTd-B1.3	NA	NA		NA	NA	NA	Response Low	2484.33	2589.3	1.15047e+08	2.62921e+07	1.12595e+08	2.64579e+07	17.4567	1.00096	-0.0166699	INF	17.3454	18.0035	0	0	BB	60	3	1	2020-06-24 14:44:29	30		D:\Thomas\MH3_TTd_aladsorbed_poging2\MH3_TTdpeptidesl_v5	1	2	0	0	0.45	0.45	1						20 mm x 100 µm + 31.5 cm x 50 µm Reprosil-Pur C18-AQ 5/3 µm 120 Å: 0%(10' @ 5 µl/min)-step-10%-3%/min-40%(0')-9%/min-85%(0')
fl10906	Unknown Sample	MH3 labnotebook 443 page 61 Control 55°C 3	TTd-B1.3	NA	NA		NA	NA	NA	Response Low	2419.12	2565.36	1.33808e+08	3.09947e+07	1.30834e+08	3.2031e+07	17.5012	1.00351	-0.061191	42356.9	17.4203	17.9847	0	121641	BB	60	3	1	2020-06-24 15:15:19	30		D:\Thomas\MH3_TTd_aladsorbed_poging2\MH3_TTdpeptidesl_v5	1	2	0	0	0.45	0.45	1						20 mm x 100 µm + 31.5 cm x 50 µm Reprosil-Pur C18-AQ 5/3 µm 120 Å: 0%(10' @ 5 µl/min)-step-10%-3%/min-40%(0')-9%/min-85%(0')
fl10907	Unknown Sample	MH3 labnotebook 443 page 61 Al(OH)3 60°C 1	TTd-B1.4	NA	NA		NA	NA	NA	Response Low	2884.31	3268.8	1.3606e+08	2.98319e+07	1.14074e+08	2.58571e+07	17.4951	1.00316	-0.0550568	INF	17.4022	18.0098	0	0	BB	60	3	1	2020-06-24 15:46:10	30		D:\Thomas\MH3_TTd_aladsorbed_poging2\MH3_TTdpeptidesl_v5	1	2	0	0	0.45	0.45	1						20 mm x 100 µm + 31.5 cm x 50 µm Reprosil-Pur C18-AQ 5/3 µm 120 Å: 0%(10' @ 5 µl/min)-step-10%-3%/min-40%(0')-9%/min-85%(0')
fl10908	Unknown Sample	MH3 labnotebook 443 page 61 Al(OH)3 60°C 2	TTd-B1.4	NA	NA		NA	NA	NA	Response Low	2520.95	3020.14	1.35349e+08	3.85268e+07	1.3479e+08	38206624	17.4888	1.0028	-0.0487648	36742.5	17.3908	17.9631	0	0	BB	60	3	1	2020-06-24 16:17:02	30.0005		D:\Thomas\MH3_TTd_aladsorbed_poging2\MH3_TTdpeptidesl_v5	1	2	0	0	0.45	0.45	1						20 mm x 100 µm + 31.5 cm x 50 µm Reprosil-Pur C18-AQ 5/3 µm 120 Å: 0%(10' @ 5 µl/min)-step-10%-3%/min-40%(0')-9%/min-85%(0')
fl10909	Unknown Sample	MH3 labnotebook 443 page 61 Al(OH)3 60°C 3	TTd-B1.4	NA	NA		NA	NA	NA	Response Low	2673.73	3056.61	2.43417e+08	5.36747e+07	2.12632e+08	5.01871e+07	17.6174	1.01017	-0.177403	25963.5	17.5226	18.3193	0	0	BB	60	3	1	2020-06-24 16:47:52	30		D:\Thomas\MH3_TTd_aladsorbed_poging2\MH3_TTdpeptidesl_v5	1	2	0	0	0.45	0.45	1						20 mm x 100 µm + 31.5 cm x 50 µm Reprosil-Pur C18-AQ 5/3 µm 120 Å: 0%(10' @ 5 µl/min)-step-10%-3%/min-40%(0')-9%/min-85%(0')
fl10910	Unknown Sample	MH3 labnotebook 443 page 61 AlPO4 60°C 1	TTd-B1.5	NA	NA		NA	NA	NA	Response Low	1787.9	2050.85	1.50296e+08	3.69041e+07	2.09182e+08	5.16027e+07	17.5787	1.00795	-0.138728	38228.6	17.495	18.0354	0	0	BB	60	3	1	2020-06-24 17:18:42	30		D:\Thomas\MH3_TTd_aladsorbed_poging2\MH3_TTdpeptidesl_v5	1	2	0	0	0.45	0.45	1						20 mm x 100 µm + 31.5 cm x 50 µm Reprosil-Pur C18-AQ 5/3 µm 120 Å: 0%(10' @ 5 µl/min)-step-10%-3%/min-40%(0')-9%/min-85%(0')
fl10911	Unknown Sample	MH3 labnotebook 443 page 61 AlPO4 60°C 2	TTd-B1.5	NA	NA		NA	NA	NA	Response Low	1750.48	2007.08	1.43944e+08	3.40354e+07	2.03269e+08	4.86085e+07	17.5008	1.00349	-0.0608139	5391.95	17.4008	17.9749	0	0	BB	60	3	1	2020-06-24 17:49:33	30		D:\Thomas\MH3_TTd_aladsorbed_poging2\MH3_TTdpeptidesl_v5	1	2	0	0	0.45	0.45	1						20 mm x 100 µm + 31.5 cm x 50 µm Reprosil-Pur C18-AQ 5/3 µm 120 Å: 0%(10' @ 5 µl/min)-step-10%-3%/min-40%(0')-9%/min-85%(0')
fl10912	Unknown Sample	MH3 labnotebook 443 page 61 AlPO4 60°C 3	TTd-B1.5	NA	NA		NA	NA	NA	Response Low	1700.59	1989.91	1.10513e+08	2.643e+07	1.57466e+08	3.8854e+07	17.4945	1.00313	-0.0545454	INF	17.409	17.9939	0	0	BB	60	3	1	2020-06-24 18:20:23	30		D:\Thomas\MH3_TTd_aladsorbed_poging2\MH3_TTdpeptidesl_v5	1	2	0	0	0.45	0.45	1						20 mm x 100 µm + 31.5 cm x 50 µm Reprosil-Pur C18-AQ 5/3 µm 120 Å: 0%(10' @ 5 µl/min)-step-10%-3%/min-40%(0')-9%/min-85%(0')
fl10913	Unknown Sample	MH3 labnotebook 443 page 61 Control 60°C 1	TTd-B1.3	NA	NA		NA	NA	NA	Response Low	1912.69	2241.95	1.59737e+08	3.42052e+07	2.03043e+08	4.47083e+07	17.4475	1.00043	-0.00746192	INF	17.3536	18.1374	0	0	BB	60	3	1	2020-06-24 18:51:13	30		D:\Thomas\MH3_TTd_aladsorbed_poging2\MH3_TTdpeptidesl_v5	1	2	0	0	0.45	0.45	1						20 mm x 100 µm + 31.5 cm x 50 µm Reprosil-Pur C18-AQ 5/3 µm 120 Å: 0%(10' @ 5 µl/min)-step-10%-3%/min-40%(0')-9%/min-85%(0')
fl10914	Unknown Sample	MH3 labnotebook 443 page 61 Control 60°C 2	TTd-B1.3	NA	NA		NA	NA	NA	Response Low	2003.42	2348.97	1.57784e+08	3.52016e+07	1.99364e+08	4.39269e+07	17.4678	1.0016	-0.0278208	26798.2	17.3675	17.9396	0	0	BB	60	3	1	2020-06-24 19:22:02	30		D:\Thomas\MH3_TTd_aladsorbed_poging2\MH3_TTdpeptidesl_v5	1	2	0	0	0.45	0.45	1						20 mm x 100 µm + 31.5 cm x 50 µm Reprosil-Pur C18-AQ 5/3 µm 120 Å: 0%(10' @ 5 µl/min)-step-10%-3%/min-40%(0')-9%/min-85%(0')
fl10915	Unknown Sample	MH3 labnotebook 443 page 61 Control 60°C 3	TTd-B1.3	NA	NA		NA	NA	NA	Response Low	1893.76	2148.57	1.56904e+08	3.58048e+07	1.9426e+08	4.72669e+07	17.4868	1.00268	-0.0468077	INF	17.3911	18.1785	0	0	BB	60	3	1	2020-06-24 19:52:54	30		D:\Thomas\MH3_TTd_aladsorbed_poging2\MH3_TTdpeptidesl_v5	1	2	0	0	0.45	0.45	1						20 mm x 100 µm + 31.5 cm x 50 µm Reprosil-Pur C18-AQ 5/3 µm 120 Å: 0%(10' @ 5 µl/min)-step-10%-3%/min-40%(0')-9%/min-85%(0')
fl10916	Unknown Sample	MH3 labnotebook 443 page 61 Al(OH)3 65°C 1	TTd-B1.4	NA	NA		NA	NA	NA	Response Low	2058.48	2572.87	1.68459e+08	3.84878e+07	1.93074e+08	4.67429e+07	17.4323	0.999556	0.00773548	12050.3	17.3356	17.8927	0	0	BB	60	3	1	2020-06-24 20:23:43	30.0001		D:\Thomas\MH3_TTd_aladsorbed_poging2\MH3_TTdpeptidesl_v5	1	2	0	0	0.45	0.45	1						20 mm x 100 µm + 31.5 cm x 50 µm Reprosil-Pur C18-AQ 5/3 µm 120 Å: 0%(10' @ 5 µl/min)-step-10%-3%/min-40%(0')-9%/min-85%(0')
fl10917	Unknown Sample	MH3 labnotebook 443 page 61 Al(OH)3 65°C 2	TTd-B1.4	NA	NA		NA	NA	NA	Response Low	2112.72	2662.65	1.74128e+08	41754918	2.0428e+08	4.94089e+07	17.4522	1.0007	-0.0121539	6910.58	17.3547	17.9178	0	0	BB	60	3	1	2020-06-24 20:54:33	30		D:\Thomas\MH3_TTd_aladsorbed_poging2\MH3_TTdpeptidesl_v5	1	2	0	0	0.45	0.45	1						20 mm x 100 µm + 31.5 cm x 50 µm Reprosil-Pur C18-AQ 5/3 µm 120 Å: 0%(10' @ 5 µl/min)-step-10%-3%/min-40%(0')-9%/min-85%(0')
fl10918	Unknown Sample	MH3 labnotebook 443 page 61 Al(OH)3 65°C 3	TTd-B1.4	NA	NA		NA	NA	NA	Response Low	2053.14	2539.35	1.12248e+08	2.56243e+07	1.34305e+08	31201255	17.4333	0.999616	0.00669846	INF	17.3398	17.9244	0	81640.8	BB	60	3	1	2020-06-24 21:25:24	30		D:\Thomas\MH3_TTd_aladsorbed_poging2\MH3_TTdpeptidesl_v5	1	2	0	0	0.45	0.45	1						20 mm x 100 µm + 31.5 cm x 50 µm Reprosil-Pur C18-AQ 5/3 µm 120 Å: 0%(10' @ 5 µl/min)-step-10%-3%/min-40%(0')-9%/min-85%(0')
fl10919	Unknown Sample	MH3 labnotebook 443 page 61 AlPO4 65°C 1	TTd-B1.5	NA	NA		NA	NA	NA	Response Low	1338.73	1642.05	1.16456e+08	2.59376e+07	2.07257e+08	4.84371e+07	17.5551	1.0066	-0.115073	12979.1	17.4529	18.0353	0	149445	BB	60	3	1	2020-06-24 21:56:15	30.0009		D:\Thomas\MH3_TTd_aladsorbed_poging2\MH3_TTdpeptidesl_v5	1	2	0	0	0.45	0.45	1						20 mm x 100 µm + 31.5 cm x 50 µm Reprosil-Pur C18-AQ 5/3 µm 120 Å: 0%(10' @ 5 µl/min)-step-10%-3%/min-40%(0')-9%/min-85%(0')
fl10920	Unknown Sample	MH3 labnotebook 443 page 61 AlPO4 65°C 2	TTd-B1.5	NA	NA		NA	NA	NA	Response Low	1399.24	1805.1	1.11579e+08	2.65902e+07	1.98137e+08	4.75083e+07	17.4945	1.00312	-0.0544822	INF	17.3838	17.9662	0	31408.5	BB	60	3	1	2020-06-24 22:27:05	30		D:\Thomas\MH3_TTd_aladsorbed_poging2\MH3_TTdpeptidesl_v5	1	2	0	0	0.45	0.45	1						20 mm x 100 µm + 31.5 cm x 50 µm Reprosil-Pur C18-AQ 5/3 µm 120 Å: 0%(10' @ 5 µl/min)-step-10%-3%/min-40%(0')-9%/min-85%(0')
fl10921	Unknown Sample	MH3 labnotebook 443 page 61 AlPO4 65°C 3	TTd-B1.5	NA	NA		NA	NA	NA	Response Low	1370.45	1673.67	1.14734e+08	2.46286e+07	2.0386e+08	4.4928e+07	17.4879	1.00275	-0.0478787	4321.37	17.3707	18.0251	0	0	BB	60	3	1	2020-06-24 22:57:54	30		D:\Thomas\MH3_TTd_aladsorbed_poging2\MH3_TTdpeptidesl_v5	1	2	0	0	0.45	0.45	1						20 mm x 100 µm + 31.5 cm x 50 µm Reprosil-Pur C18-AQ 5/3 µm 120 Å: 0%(10' @ 5 µl/min)-step-10%-3%/min-40%(0')-9%/min-85%(0')
fl10922	Unknown Sample	MH3 labnotebook 443 page 61 Control 65°C 1	TTd-B1.3	NA	NA		NA	NA	NA	Response Low	1436.36	1795.92	1.18857e+08	2.79831e+07	2.00509e+08	4.87051e+07	17.4151	0.998574	0.0248644	7596.31	17.3212	17.9031	0	0	BB	60	3	1	2020-06-24 23:28:43	30		D:\Thomas\MH3_TTd_aladsorbed_poging2\MH3_TTdpeptidesl_v5	1	2	0	0	0.45	0.45	1						20 mm x 100 µm + 31.5 cm x 50 µm Reprosil-Pur C18-AQ 5/3 µm 120 Å: 0%(10' @ 5 µl/min)-step-10%-3%/min-40%(0')-9%/min-85%(0')
fl10923	Unknown Sample	MH3 labnotebook 443 page 61 Control 65°C 2	TTd-B1.3	NA	NA		NA	NA	NA	Response Low	1521.05	1891.48	9.67491e+07	1.96298e+07	1.58645e+08	3.22636e+07	17.4151	0.998572	0.0249005	33100.5	17.3054	17.861	0	0	BB	60	3	1	2020-06-24 23:59:32	30		D:\Thomas\MH3_TTd_aladsorbed_poging2\MH3_TTdpeptidesl_v5	1	2	0	0	0.45	0.45	1						20 mm x 100 µm + 31.5 cm x 50 µm Reprosil-Pur C18-AQ 5/3 µm 120 Å: 0%(10' @ 5 µl/min)-step-10%-3%/min-40%(0')-9%/min-85%(0')
fl10924	Unknown Sample	MH3 labnotebook 443 page 61 Control 65°C 3	TTd-B1.3	NA	NA		NA	NA	NA	Response Low	1450.62	1828.87	1.24979e+08	2.6547e+07	1.98181e+08	4.57512e+07	17.4599	1.00114	-0.019869	14690	17.3356	18.0598	0	0	BB	60	3	1	2020-06-25 00:30:22	30		D:\Thomas\MH3_TTd_aladsorbed_poging2\MH3_TTdpeptidesl_v5	1	2	0	0	0.45	0.45	1						20 mm x 100 µm + 31.5 cm x 50 µm Reprosil-Pur C18-AQ 5/3 µm 120 Å: 0%(10' @ 5 µl/min)-step-10%-3%/min-40%(0')-9%/min-85%(0')
Created By:
User Name		Full Name		Date
FUN-LAB-MS		FUN-LAB-MS		6/25/2020 3:58:31 PM

## Sheet: EDNNITLK_
Component Name		Curve Index	Weighting Index	Origin Index	Equation
EDNNITLK*		Average RF	Equal	Ignore	Average Response Factor = 4.14854e+008 %RSD = 20.8
Filename	Sample Type	Sample Name	Sample ID	Exp Amt	Calc Amt	Units	%Diff	Level	%RSD-AMT	Peak Status	Response Ratio	Response Type		Equation	Area	Height	ISTD Area	ISTD Ht	RT	Rel RT	Del RT	S/N	Start Time	End Time	Start Height	End Height	Integ Code	Search Window	Threshold	Smooth	Acq Date	Duration	Exp Method	Proc Method	Vial	Inj Vol	Sample Wt	Sample Vol	ISTD Base Amt	ISTD Calc Amt	Dilution Factor	Study	Client	Laboratory	Company	Phone	Comment
fl10862	Unknown Sample	MH3 labnotebook 443 page 61 Al(OH)3 4°C 1	TTd-B1.4	NA	NA		NA	NA	NA		NA	NA		Average Response Factor = 4.14854e+008	1.75461e+08	4.121e+07	NA	NA	18.0339	1.03405	-0.593883	INF	17.8008	18.5062	0	219932	MB	60	3	1	2020-06-23 16:14:05	0		D:\Thomas\MH3_TTd_aladsorbed_poging2\MH3_TTdpeptidesl_v5	1	2	0	0	NA	NA	1						20 mm x 100 µm + 31.5 cm x 50 µm Reprosil-Pur C18-AQ 5/3 µm 120 Å: 0%(10' @ 5 µl/min)-step-10%-3%/min-40%(0')-9%/min-85%(0')
fl10863	Unknown Sample	MH3 labnotebook 443 page 61 Al(OH)3 4°C 2	TTd-B1.4	NA	NA		NA	NA	NA		NA	NA			1.72574e+08	4.24815e+07	NA	NA	18.0113	1.03276	-0.571252	INF	17.7761	18.4543	0	0	MB	60	3	1	2020-06-23 17:09:36	0		D:\Thomas\MH3_TTd_aladsorbed_poging2\MH3_TTdpeptidesl_v5	1	2	0	0	NA	NA	1						20 mm x 100 µm + 31.5 cm x 50 µm Reprosil-Pur C18-AQ 5/3 µm 120 Å: 0%(10' @ 5 µl/min)-step-10%-3%/min-40%(0')-9%/min-85%(0')
fl10864	Unknown Sample	MH3 labnotebook 443 page 61 Al(OH)3 4°C 3	TTd-B1.4	NA	NA		NA	NA	NA		NA	NA			2.5308e+08	5.87543e+07	NA	NA	17.9614	1.02989	-0.521358	INF	17.6536	18.4308	0	301198	MB	60	3	1	2020-06-23 17:40:24	30		D:\Thomas\MH3_TTd_aladsorbed_poging2\MH3_TTdpeptidesl_v5	1	2	0	0	NA	NA	1						20 mm x 100 µm + 31.5 cm x 50 µm Reprosil-Pur C18-AQ 5/3 µm 120 Å: 0%(10' @ 5 µl/min)-step-10%-3%/min-40%(0')-9%/min-85%(0')
fl10865	Unknown Sample	MH3 labnotebook 443 page 61 AlPO4 4°C 1	TTd-B1.5	NA	NA		NA	NA	NA		NA	NA			2.49803e+08	5.78292e+07	NA	NA	17.9656	1.03014	-0.52562	INF	17.7063	18.4268	0	0	MB	60	3	1	2020-06-23 18:11:11	30.0017		D:\Thomas\MH3_TTd_aladsorbed_poging2\MH3_TTdpeptidesl_v5	1	2	0	0	NA	NA	1						20 mm x 100 µm + 31.5 cm x 50 µm Reprosil-Pur C18-AQ 5/3 µm 120 Å: 0%(10' @ 5 µl/min)-step-10%-3%/min-40%(0')-9%/min-85%(0')
fl10866	Unknown Sample	MH3 labnotebook 443 page 61 AlPO4 4°C 2	TTd-B1.5	NA	NA		NA	NA	NA		NA	NA			2.63032e+08	5.77199e+07	NA	NA	17.9385	1.02859	-0.498548	17165	17.8364	18.2453	0	0	BB	60	3	1	2020-06-23 18:42:00	30.0001		D:\Thomas\MH3_TTd_aladsorbed_poging2\MH3_TTdpeptidesl_v5	1	2	0	0	NA	NA	1						20 mm x 100 µm + 31.5 cm x 50 µm Reprosil-Pur C18-AQ 5/3 µm 120 Å: 0%(10' @ 5 µl/min)-step-10%-3%/min-40%(0')-9%/min-85%(0')
fl10867	Unknown Sample	MH3 labnotebook 443 page 61 AlPO4 4°C 3	TTd-B1.5	NA	NA		NA	NA	NA		NA	NA			2.39865e+08	5.67341e+07	NA	NA	17.9429	1.02884	-0.502915	INF	17.586	18.6141	0	0	MB	60	3	1	2020-06-23 19:12:50	30.0004		D:\Thomas\MH3_TTd_aladsorbed_poging2\MH3_TTdpeptidesl_v5	1	2	0	0	NA	NA	1						20 mm x 100 µm + 31.5 cm x 50 µm Reprosil-Pur C18-AQ 5/3 µm 120 Å: 0%(10' @ 5 µl/min)-step-10%-3%/min-40%(0')-9%/min-85%(0')
fl10868	Unknown Sample	MH3 labnotebook 443 page 61 Control 4°C 1	TTd-B1.3	NA	NA		NA	NA	NA		NA	NA			2.57661e+08	5.82064e+07	NA	NA	17.9153	1.02725	-0.47526	724262	17.8179	18.2376	0	0	BB	60	3	1	2020-06-23 19:43:39	30.0008		D:\Thomas\MH3_TTd_aladsorbed_poging2\MH3_TTdpeptidesl_v5	1	2	0	0	NA	NA	1						20 mm x 100 µm + 31.5 cm x 50 µm Reprosil-Pur C18-AQ 5/3 µm 120 Å: 0%(10' @ 5 µl/min)-step-10%-3%/min-40%(0')-9%/min-85%(0')
fl10869	Unknown Sample	MH3 labnotebook 443 page 61 Control 4°C 2	TTd-B1.3	NA	NA		NA	NA	NA		NA	NA			3.07439e+08	6.77692e+07	NA	NA	18.1056	1.03817	-0.66561	INF	17.8128	18.7822	0	0	MB	60	3	1	2020-06-23 20:14:29	30.0008		D:\Thomas\MH3_TTd_aladsorbed_poging2\MH3_TTdpeptidesl_v5	1	2	0	0	NA	NA	1						20 mm x 100 µm + 31.5 cm x 50 µm Reprosil-Pur C18-AQ 5/3 µm 120 Å: 0%(10' @ 5 µl/min)-step-10%-3%/min-40%(0')-9%/min-85%(0')
fl10870	Unknown Sample	MH3 labnotebook 443 page 61 Control 4°C 3	TTd-B1.3	NA	NA		NA	NA	NA		NA	NA			2.98692e+08	70283551	NA	NA	17.9225	1.02766	-0.482456	INF	17.8433	18.8571	0	0	BB	60	3	1	2020-06-23 20:45:20	30		D:\Thomas\MH3_TTd_aladsorbed_poging2\MH3_TTdpeptidesl_v5	1	2	0	0	NA	NA	1						20 mm x 100 µm + 31.5 cm x 50 µm Reprosil-Pur C18-AQ 5/3 µm 120 Å: 0%(10' @ 5 µl/min)-step-10%-3%/min-40%(0')-9%/min-85%(0')
fl10871	Unknown Sample	MH3 labnotebook 443 page 61 Al(OH)3 37°C 1	TTd-B1.4	NA	NA		NA	NA	NA		NA	NA			2.15285e+08	4.99919e+07	NA	NA	17.7772	1.01933	-0.337178	12241.2	17.6866	18.1216	0	40524.2	BB	60	3	1	2020-06-23 21:16:11	30		D:\Thomas\MH3_TTd_aladsorbed_poging2\MH3_TTdpeptidesl_v5	1	2	0	0	NA	NA	1						20 mm x 100 µm + 31.5 cm x 50 µm Reprosil-Pur C18-AQ 5/3 µm 120 Å: 0%(10' @ 5 µl/min)-step-10%-3%/min-40%(0')-9%/min-85%(0')
fl10872	Unknown Sample	MH3 labnotebook 443 page 61 Al(OH)3 37°C 2	TTd-B1.4	NA	NA		NA	NA	NA		NA	NA			2.11654e+08	5.17921e+07	NA	NA	17.6658	1.01295	-0.225771	7812.14	17.5714	17.9888	0	0	BB	60	3	1	2020-06-23 21:47:00	30.0009		D:\Thomas\MH3_TTd_aladsorbed_poging2\MH3_TTdpeptidesl_v5	1	2	0	0	NA	NA	1						20 mm x 100 µm + 31.5 cm x 50 µm Reprosil-Pur C18-AQ 5/3 µm 120 Å: 0%(10' @ 5 µl/min)-step-10%-3%/min-40%(0')-9%/min-85%(0')
fl10873	Unknown Sample	MH3 labnotebook 443 page 61 Al(OH)3 37°C 3	TTd-B1.4	NA	NA		NA	NA	NA		NA	NA			1.94064e+08	4.45535e+07	NA	NA	17.6497	1.01202	-0.209682	11560.4	17.5489	17.9832	0	0	BB	60	3	1	2020-06-23 22:17:49	30		D:\Thomas\MH3_TTd_aladsorbed_poging2\MH3_TTdpeptidesl_v5	1	2	0	0	NA	NA	1						20 mm x 100 µm + 31.5 cm x 50 µm Reprosil-Pur C18-AQ 5/3 µm 120 Å: 0%(10' @ 5 µl/min)-step-10%-3%/min-40%(0')-9%/min-85%(0')
fl10874	Unknown Sample	MH3 labnotebook 443 page 61 AlPO4 37°C 1	TTd-B1.5	NA	NA		NA	NA	NA		NA	NA			2.11143e+08	4.73239e+07	NA	NA	17.6593	1.01257	-0.219257	25488	17.5597	17.9682	0	0	BB	60	3	1	2020-06-23 22:48:37	30.0008		D:\Thomas\MH3_TTd_aladsorbed_poging2\MH3_TTdpeptidesl_v5	1	2	0	0	NA	NA	1						20 mm x 100 µm + 31.5 cm x 50 µm Reprosil-Pur C18-AQ 5/3 µm 120 Å: 0%(10' @ 5 µl/min)-step-10%-3%/min-40%(0')-9%/min-85%(0')
fl10875	Unknown Sample	MH3 labnotebook 443 page 61 AlPO4 37°C 2	TTd-B1.5	NA	NA		NA	NA	NA		NA	NA			1.89224e+08	4.28368e+07	NA	NA	17.6516	1.01214	-0.211649	33115.2	17.5604	17.9194	0	0	BB	60	3	1	2020-06-23 23:19:27	30		D:\Thomas\MH3_TTd_aladsorbed_poging2\MH3_TTdpeptidesl_v5	1	2	0	0	NA	NA	1						20 mm x 100 µm + 31.5 cm x 50 µm Reprosil-Pur C18-AQ 5/3 µm 120 Å: 0%(10' @ 5 µl/min)-step-10%-3%/min-40%(0')-9%/min-85%(0')
fl10876	Unknown Sample	MH3 labnotebook 443 page 61 AlPO4 37°C 3	TTd-B1.5	NA	NA		NA	NA	NA		NA	NA			1.87774e+08	42865141	NA	NA	17.6178	1.0102	-0.177843	105810	17.497	17.8719	0	0	BB	60	3	1	2020-06-23 23:50:17	30		D:\Thomas\MH3_TTd_aladsorbed_poging2\MH3_TTdpeptidesl_v5	1	2	0	0	NA	NA	1						20 mm x 100 µm + 31.5 cm x 50 µm Reprosil-Pur C18-AQ 5/3 µm 120 Å: 0%(10' @ 5 µl/min)-step-10%-3%/min-40%(0')-9%/min-85%(0')
fl10877	Unknown Sample	MH3 labnotebook 443 page 61 Control 37°C 1	TTd-B1.3	NA	NA		NA	NA	NA		NA	NA			1.75327e+08	3.893e+07	NA	NA	17.595	1.00889	-0.15501	17182.3	17.4809	17.9521	0	0	BB	60	3	1	2020-06-24 00:21:07	30.0086		D:\Thomas\MH3_TTd_aladsorbed_poging2\MH3_TTdpeptidesl_v5	1	2	0	0	NA	NA	1						20 mm x 100 µm + 31.5 cm x 50 µm Reprosil-Pur C18-AQ 5/3 µm 120 Å: 0%(10' @ 5 µl/min)-step-10%-3%/min-40%(0')-9%/min-85%(0')
fl10878	Unknown Sample	MH3 labnotebook 443 page 61 Control 37°C 2	TTd-B1.3	NA	NA		NA	NA	NA		NA	NA			1.9217e+08	4.63634e+07	NA	NA	17.5777	1.0079	-0.137697	INF	17.4968	17.8369	0	0	BB	60	3	1	2020-06-24 00:51:58	30		D:\Thomas\MH3_TTd_aladsorbed_poging2\MH3_TTdpeptidesl_v5	1	2	0	0	NA	NA	1						20 mm x 100 µm + 31.5 cm x 50 µm Reprosil-Pur C18-AQ 5/3 µm 120 Å: 0%(10' @ 5 µl/min)-step-10%-3%/min-40%(0')-9%/min-85%(0')
fl10879	Unknown Sample	MH3 labnotebook 443 page 61 Control 37°C 3	TTd-B1.3	NA	NA		NA	NA	NA		NA	NA			1.7191e+08	4.04805e+07	NA	NA	17.607	1.00958	-0.167048	INF	17.5212	17.9119	0	0	BB	60	3	1	2020-06-24 01:22:48	30		D:\Thomas\MH3_TTd_aladsorbed_poging2\MH3_TTdpeptidesl_v5	1	2	0	0	NA	NA	1						20 mm x 100 µm + 31.5 cm x 50 µm Reprosil-Pur C18-AQ 5/3 µm 120 Å: 0%(10' @ 5 µl/min)-step-10%-3%/min-40%(0')-9%/min-85%(0')
fl10880	Unknown Sample	MH3 labnotebook 443 page 61 Al(OH)3 45°C 1	TTd-B1.4	NA	NA		NA	NA	NA		NA	NA			1.80095e+08	3.99586e+07	NA	NA	17.5712	1.00752	-0.131228	5656	17.4603	17.8634	19936.1	0	BB	60	3	1	2020-06-24 01:53:39	30		D:\Thomas\MH3_TTd_aladsorbed_poging2\MH3_TTdpeptidesl_v5	1	2	0	0	NA	NA	1						20 mm x 100 µm + 31.5 cm x 50 µm Reprosil-Pur C18-AQ 5/3 µm 120 Å: 0%(10' @ 5 µl/min)-step-10%-3%/min-40%(0')-9%/min-85%(0')
fl10881	Unknown Sample	MH3 labnotebook 443 page 61 Al(OH)3 45°C 2	TTd-B1.4	NA	NA		NA	NA	NA		NA	NA			1.82352e+08	43946640	NA	NA	17.5506	1.00634	-0.110583	2.62142e+06	17.4508	17.8034	0	0	BB	60	3	1	2020-06-24 02:24:30	30.0008		D:\Thomas\MH3_TTd_aladsorbed_poging2\MH3_TTdpeptidesl_v5	1	2	0	0	NA	NA	1						20 mm x 100 µm + 31.5 cm x 50 µm Reprosil-Pur C18-AQ 5/3 µm 120 Å: 0%(10' @ 5 µl/min)-step-10%-3%/min-40%(0')-9%/min-85%(0')
fl10882	Unknown Sample	MH3 labnotebook 443 page 61 Al(OH)3 45°C 3	TTd-B1.4	NA	NA		NA	NA	NA		NA	NA			1.92161e+08	4.73252e+07	NA	NA	17.5513	1.00638	-0.111297	8754.58	17.4519	17.8825	0	46244.4	BB	60	3	1	2020-06-24 02:55:20	30		D:\Thomas\MH3_TTd_aladsorbed_poging2\MH3_TTdpeptidesl_v5	1	2	0	0	NA	NA	1						20 mm x 100 µm + 31.5 cm x 50 µm Reprosil-Pur C18-AQ 5/3 µm 120 Å: 0%(10' @ 5 µl/min)-step-10%-3%/min-40%(0')-9%/min-85%(0')
fl10883	Unknown Sample	MH3 labnotebook 443 page 61 AlPO4 45°C 1	TTd-B1.5	NA	NA		NA	NA	NA		NA	NA			1.96304e+08	4.49153e+07	NA	NA	17.5383	1.00564	-0.09834	12162.3	17.4232	17.85	0	0	BB	60	3	1	2020-06-24 03:26:10	30		D:\Thomas\MH3_TTd_aladsorbed_poging2\MH3_TTdpeptidesl_v5	1	2	0	0	NA	NA	1						20 mm x 100 µm + 31.5 cm x 50 µm Reprosil-Pur C18-AQ 5/3 µm 120 Å: 0%(10' @ 5 µl/min)-step-10%-3%/min-40%(0')-9%/min-85%(0')
fl10884	Unknown Sample	MH3 labnotebook 443 page 61 AlPO4 45°C 2	TTd-B1.5	NA	NA		NA	NA	NA		NA	NA			1.75162e+08	4.08986e+07	NA	NA	17.5236	1.0048	-0.0836436	57701.2	17.4285	17.8565	0	0	BB	60	3	1	2020-06-24 03:56:58	30		D:\Thomas\MH3_TTd_aladsorbed_poging2\MH3_TTdpeptidesl_v5	1	2	0	0	NA	NA	1						20 mm x 100 µm + 31.5 cm x 50 µm Reprosil-Pur C18-AQ 5/3 µm 120 Å: 0%(10' @ 5 µl/min)-step-10%-3%/min-40%(0')-9%/min-85%(0')
fl10885	Unknown Sample	MH3 labnotebook 443 page 61 AlPO4 45°C 3	TTd-B1.5	NA	NA		NA	NA	NA		NA	NA			1.73659e+08	4.14168e+07	NA	NA	17.5362	1.00551	-0.0961523	48044.8	17.4341	17.7982	0	0	BB	60	3	1	2020-06-24 04:27:47	30.0006		D:\Thomas\MH3_TTd_aladsorbed_poging2\MH3_TTdpeptidesl_v5	1	2	0	0	NA	NA	1						20 mm x 100 µm + 31.5 cm x 50 µm Reprosil-Pur C18-AQ 5/3 µm 120 Å: 0%(10' @ 5 µl/min)-step-10%-3%/min-40%(0')-9%/min-85%(0')
fl10886	Unknown Sample	MH3 labnotebook 443 page 61 Control 45°C 1	TTd-B1.3	NA	NA		NA	NA	NA		NA	NA			1.76692e+08	4.16934e+07	NA	NA	17.5457	1.00606	-0.105749	13564.4	17.4412	17.7641	0	0	BB	60	3	1	2020-06-24 04:58:38	30		D:\Thomas\MH3_TTd_aladsorbed_poging2\MH3_TTdpeptidesl_v5	1	2	0	0	NA	NA	1						20 mm x 100 µm + 31.5 cm x 50 µm Reprosil-Pur C18-AQ 5/3 µm 120 Å: 0%(10' @ 5 µl/min)-step-10%-3%/min-40%(0')-9%/min-85%(0')
fl10887	Unknown Sample	MH3 labnotebook 443 page 61 Control 45°C 2	TTd-B1.3	NA	NA		NA	NA	NA		NA	NA			1.65177e+08	3.61927e+07	NA	NA	17.5286	1.00508	-0.0886109	INF	17.4187	17.8659	0	0	BB	60	3	1	2020-06-24 05:29:28	30		D:\Thomas\MH3_TTd_aladsorbed_poging2\MH3_TTdpeptidesl_v5	1	2	0	0	NA	NA	1						20 mm x 100 µm + 31.5 cm x 50 µm Reprosil-Pur C18-AQ 5/3 µm 120 Å: 0%(10' @ 5 µl/min)-step-10%-3%/min-40%(0')-9%/min-85%(0')
fl10888	Unknown Sample	MH3 labnotebook 443 page 61 Control 45°C 3	TTd-B1.3	NA	NA		NA	NA	NA		NA	NA			1.56609e+08	3.56156e+07	NA	NA	17.4963	1.00323	-0.0562506	15019.9	17.4006	17.8138	0	0	BB	60	3	1	2020-06-24 06:00:19	30		D:\Thomas\MH3_TTd_aladsorbed_poging2\MH3_TTdpeptidesl_v5	1	2	0	0	NA	NA	1						20 mm x 100 µm + 31.5 cm x 50 µm Reprosil-Pur C18-AQ 5/3 µm 120 Å: 0%(10' @ 5 µl/min)-step-10%-3%/min-40%(0')-9%/min-85%(0')
fl10889	Unknown Sample	MH3 labnotebook 443 page 61 Al(OH)3 50°C 1	TTd-B1.4	NA	NA		NA	NA	NA		NA	NA			1.41354e+08	3.23346e+07	NA	NA	17.4852	1.00259	-0.0452113	11184.3	17.3845	17.7985	0	0	BB	60	3	1	2020-06-24 06:31:09	30		D:\Thomas\MH3_TTd_aladsorbed_poging2\MH3_TTdpeptidesl_v5	1	2	0	0	NA	NA	1						20 mm x 100 µm + 31.5 cm x 50 µm Reprosil-Pur C18-AQ 5/3 µm 120 Å: 0%(10' @ 5 µl/min)-step-10%-3%/min-40%(0')-9%/min-85%(0')
fl10890	Unknown Sample	MH3 labnotebook 443 page 61 Al(OH)3 50°C 2	TTd-B1.4	NA	NA		NA	NA	NA		NA	NA			1.90477e+08	4.15747e+07	NA	NA	17.4777	1.00216	-0.0376812	41402.9	17.3599	17.7429	0	0	BB	60	3	1	2020-06-24 07:02:00	30		D:\Thomas\MH3_TTd_aladsorbed_poging2\MH3_TTdpeptidesl_v5	1	2	0	0	NA	NA	1						20 mm x 100 µm + 31.5 cm x 50 µm Reprosil-Pur C18-AQ 5/3 µm 120 Å: 0%(10' @ 5 µl/min)-step-10%-3%/min-40%(0')-9%/min-85%(0')
fl10891	Unknown Sample	MH3 labnotebook 443 page 61 Al(OH)3 50°C 3	TTd-B1.4	NA	NA		NA	NA	NA		NA	NA			1.61536e+08	38410937	NA	NA	17.4884	1.00277	-0.0483897	77527.5	17.4039	17.7984	0	0	BB	60	3	1	2020-06-24 07:32:51	30.0001		D:\Thomas\MH3_TTd_aladsorbed_poging2\MH3_TTdpeptidesl_v5	1	2	0	0	NA	NA	1						20 mm x 100 µm + 31.5 cm x 50 µm Reprosil-Pur C18-AQ 5/3 µm 120 Å: 0%(10' @ 5 µl/min)-step-10%-3%/min-40%(0')-9%/min-85%(0')
fl10892	Unknown Sample	MH3 labnotebook 443 page 61 AlPO4 50°C 1	TTd-B1.5	NA	NA		NA	NA	NA		NA	NA			1.89049e+08	4.59325e+07	NA	NA	17.5103	1.00403	-0.0703395	INF	17.4168	17.7575	0	0	BB	60	3	1	2020-06-24 08:03:40	30		D:\Thomas\MH3_TTd_aladsorbed_poging2\MH3_TTdpeptidesl_v5	1	2	0	0	NA	NA	1						20 mm x 100 µm + 31.5 cm x 50 µm Reprosil-Pur C18-AQ 5/3 µm 120 Å: 0%(10' @ 5 µl/min)-step-10%-3%/min-40%(0')-9%/min-85%(0')
fl10893	Unknown Sample	MH3 labnotebook 443 page 61 AlPO4 50°C 2	TTd-B1.5	NA	NA		NA	NA	NA		NA	NA			1.60297e+08	3.61806e+07	NA	NA	17.4818	1.0024	-0.0417768	4807.64	17.3973	17.7954	-7584.4	0	BB	60	3	1	2020-06-24 08:34:28	30.0004		D:\Thomas\MH3_TTd_aladsorbed_poging2\MH3_TTdpeptidesl_v5	1	2	0	0	NA	NA	1						20 mm x 100 µm + 31.5 cm x 50 µm Reprosil-Pur C18-AQ 5/3 µm 120 Å: 0%(10' @ 5 µl/min)-step-10%-3%/min-40%(0')-9%/min-85%(0')
fl10894	Unknown Sample	MH3 labnotebook 443 page 61 AlPO4 50°C 3	TTd-B1.5	NA	NA		NA	NA	NA		NA	NA			1.55668e+08	3.50701e+07	NA	NA	17.4276	0.999291	0.0123568	35321.8	17.3365	17.7351	0	0	BB	60	3	1	2020-06-24 09:05:17	30		D:\Thomas\MH3_TTd_aladsorbed_poging2\MH3_TTdpeptidesl_v5	1	2	0	0	NA	NA	1						20 mm x 100 µm + 31.5 cm x 50 µm Reprosil-Pur C18-AQ 5/3 µm 120 Å: 0%(10' @ 5 µl/min)-step-10%-3%/min-40%(0')-9%/min-85%(0')
fl10895	Unknown Sample	MH3 labnotebook 443 page 61 Control 50°C 1	TTd-B1.3	NA	NA		NA	NA	NA		NA	NA			1.48338e+08	4.20769e+07	NA	NA	17.4184	0.998763	0.0215773	INF	17.3201	17.516	0	0	BB	60	3	1	2020-06-24 09:36:08	30		D:\Thomas\MH3_TTd_aladsorbed_poging2\MH3_TTdpeptidesl_v5	1	2	0	0	NA	NA	1						20 mm x 100 µm + 31.5 cm x 50 µm Reprosil-Pur C18-AQ 5/3 µm 120 Å: 0%(10' @ 5 µl/min)-step-10%-3%/min-40%(0')-9%/min-85%(0')
fl10896	Unknown Sample	MH3 labnotebook 443 page 61 Control 50°C 2	TTd-B1.3	NA	NA		NA	NA	NA		NA	NA			1.41311e+08	3.52175e+07	NA	NA	17.4484	1.00048	-0.00839361	26221.8	17.3628	18.0129	0	0	BB	60	3	1	2020-06-24 10:06:58	30		D:\Thomas\MH3_TTd_aladsorbed_poging2\MH3_TTdpeptidesl_v5	1	2	0	0	NA	NA	1						20 mm x 100 µm + 31.5 cm x 50 µm Reprosil-Pur C18-AQ 5/3 µm 120 Å: 0%(10' @ 5 µl/min)-step-10%-3%/min-40%(0')-9%/min-85%(0')
fl10897	Unknown Sample	MH3 labnotebook 443 page 61 Control 50°C 3	TTd-B1.3	NA	NA		NA	NA	NA		NA	NA			2.00783e+08	4.55816e+07	NA	NA	17.4095	0.998251	0.0304955	23162.4	17.3095	17.6943	0	0	BB	60	3	1	2020-06-24 10:37:49	30.0005		D:\Thomas\MH3_TTd_aladsorbed_poging2\MH3_TTdpeptidesl_v5	1	2	0	0	NA	NA	1						20 mm x 100 µm + 31.5 cm x 50 µm Reprosil-Pur C18-AQ 5/3 µm 120 Å: 0%(10' @ 5 µl/min)-step-10%-3%/min-40%(0')-9%/min-85%(0')
fl10898	Unknown Sample	MH3 labnotebook 443 page 61 Al(OH)3 55°C 1	TTd-B1.4	NA	NA		NA	NA	NA		NA	NA			1.44488e+08	3.56846e+07	NA	NA	17.3626	0.995559	0.0774447	23530.8	17.2483	17.579	0	0	BB	60	3	1	2020-06-24 11:08:39	30.02		D:\Thomas\MH3_TTd_aladsorbed_poging2\MH3_TTdpeptidesl_v5	1	2	0	0	NA	NA	1						20 mm x 100 µm + 31.5 cm x 50 µm Reprosil-Pur C18-AQ 5/3 µm 120 Å: 0%(10' @ 5 µl/min)-step-10%-3%/min-40%(0')-9%/min-85%(0')
fl10899	Unknown Sample	MH3 labnotebook 443 page 61 Al(OH)3 55°C 2	TTd-B1.4	NA	NA		NA	NA	NA		NA	NA			1.51637e+08	3.09281e+07	NA	NA	17.4205	0.99888	0.0195369	INF	17.321	17.7029	0	0	BB	60	3	1	2020-06-24 11:39:30	30		D:\Thomas\MH3_TTd_aladsorbed_poging2\MH3_TTdpeptidesl_v5	1	2	0	0	NA	NA	1						20 mm x 100 µm + 31.5 cm x 50 µm Reprosil-Pur C18-AQ 5/3 µm 120 Å: 0%(10' @ 5 µl/min)-step-10%-3%/min-40%(0')-9%/min-85%(0')
fl10900	Unknown Sample	MH3 labnotebook 443 page 61 Al(OH)3 55°C 3	TTd-B1.4	NA	NA		NA	NA	NA		NA	NA			1.97458e+08	4.67287e+07	NA	NA	17.44	1	-3.05714e-05	INF	17.341	17.6712	0	0	BB	60	3	1	2020-06-24 12:10:21	30		D:\Thomas\MH3_TTd_aladsorbed_poging2\MH3_TTdpeptidesl_v5	1	2	0	0	NA	NA	1						20 mm x 100 µm + 31.5 cm x 50 µm Reprosil-Pur C18-AQ 5/3 µm 120 Å: 0%(10' @ 5 µl/min)-step-10%-3%/min-40%(0')-9%/min-85%(0')
fl10901	Unknown Sample	MH3 labnotebook 443 page 61 AlPO4 55°C 1	TTd-B1.5	NA	NA		NA	NA	NA		NA	NA			1.48642e+08	4.04441e+07	NA	NA	17.3848	0.996835	0.0551892	91625.9	17.2804	17.6163	0	0	BB	60	3	1	2020-06-24 12:41:11	30		D:\Thomas\MH3_TTd_aladsorbed_poging2\MH3_TTdpeptidesl_v5	1	2	0	0	NA	NA	1						20 mm x 100 µm + 31.5 cm x 50 µm Reprosil-Pur C18-AQ 5/3 µm 120 Å: 0%(10' @ 5 µl/min)-step-10%-3%/min-40%(0')-9%/min-85%(0')
fl10902	Unknown Sample	MH3 labnotebook 443 page 61 AlPO4 55°C 2	TTd-B1.5	NA	NA		NA	NA	NA		NA	NA			1.71816e+08	3.73548e+07	NA	NA	17.3526	0.994986	0.0874474	INF	17.2483	17.6696	0	0	BB	60	3	1	2020-06-24 13:12:02	30		D:\Thomas\MH3_TTd_aladsorbed_poging2\MH3_TTdpeptidesl_v5	1	2	0	0	NA	NA	1						20 mm x 100 µm + 31.5 cm x 50 µm Reprosil-Pur C18-AQ 5/3 µm 120 Å: 0%(10' @ 5 µl/min)-step-10%-3%/min-40%(0')-9%/min-85%(0')
fl10903	Unknown Sample	MH3 labnotebook 443 page 61 AlPO4 55°C 3	TTd-B1.5	NA	NA		NA	NA	NA		NA	NA			1.45263e+08	34348009	NA	NA	17.7823	1.01963	-0.342326	25965.3	17.707	18.114	0	0	BB	60	3	1	2020-06-24 13:42:52	30		D:\Thomas\MH3_TTd_aladsorbed_poging2\MH3_TTdpeptidesl_v5	1	2	0	0	NA	NA	1						20 mm x 100 µm + 31.5 cm x 50 µm Reprosil-Pur C18-AQ 5/3 µm 120 Å: 0%(10' @ 5 µl/min)-step-10%-3%/min-40%(0')-9%/min-85%(0')
fl10904	Unknown Sample	MH3 labnotebook 443 page 61 Control 55°C 1	TTd-B1.3	NA	NA		NA	NA	NA		NA	NA			1.7886e+08	4.46071e+07	NA	NA	17.5837	1.00824	-0.143744	26265.8	17.4746	17.8741	0	0	BB	60	3	1	2020-06-24 14:13:40	30		D:\Thomas\MH3_TTd_aladsorbed_poging2\MH3_TTdpeptidesl_v5	1	2	0	0	NA	NA	1						20 mm x 100 µm + 31.5 cm x 50 µm Reprosil-Pur C18-AQ 5/3 µm 120 Å: 0%(10' @ 5 µl/min)-step-10%-3%/min-40%(0')-9%/min-85%(0')
fl10905	Unknown Sample	MH3 labnotebook 443 page 61 Control 55°C 2	TTd-B1.3	NA	NA		NA	NA	NA		NA	NA			1.12595e+08	2.64579e+07	NA	NA	17.4567	1.00096	-0.0166699	11049.1	17.3686	17.8011	0	0	BB	60	3	1	2020-06-24 14:44:29	30		D:\Thomas\MH3_TTd_aladsorbed_poging2\MH3_TTdpeptidesl_v5	1	2	0	0	NA	NA	1						20 mm x 100 µm + 31.5 cm x 50 µm Reprosil-Pur C18-AQ 5/3 µm 120 Å: 0%(10' @ 5 µl/min)-step-10%-3%/min-40%(0')-9%/min-85%(0')
fl10906	Unknown Sample	MH3 labnotebook 443 page 61 Control 55°C 3	TTd-B1.3	NA	NA		NA	NA	NA		NA	NA			1.30834e+08	3.2031e+07	NA	NA	17.5012	1.00351	-0.061191	12508.5	17.4347	17.8414	0	0	BB	60	3	1	2020-06-24 15:15:19	30		D:\Thomas\MH3_TTd_aladsorbed_poging2\MH3_TTdpeptidesl_v5	1	2	0	0	NA	NA	1						20 mm x 100 µm + 31.5 cm x 50 µm Reprosil-Pur C18-AQ 5/3 µm 120 Å: 0%(10' @ 5 µl/min)-step-10%-3%/min-40%(0')-9%/min-85%(0')
fl10907	Unknown Sample	MH3 labnotebook 443 page 61 Al(OH)3 60°C 1	TTd-B1.4	NA	NA		NA	NA	NA		NA	NA			1.14074e+08	2.58571e+07	NA	NA	17.4951	1.00316	-0.0550568	INF	17.4022	17.7441	0	0	BB	60	3	1	2020-06-24 15:46:10	30		D:\Thomas\MH3_TTd_aladsorbed_poging2\MH3_TTdpeptidesl_v5	1	2	0	0	NA	NA	1						20 mm x 100 µm + 31.5 cm x 50 µm Reprosil-Pur C18-AQ 5/3 µm 120 Å: 0%(10' @ 5 µl/min)-step-10%-3%/min-40%(0')-9%/min-85%(0')
fl10908	Unknown Sample	MH3 labnotebook 443 page 61 Al(OH)3 60°C 2	TTd-B1.4	NA	NA		NA	NA	NA		NA	NA			1.3479e+08	38206624	NA	NA	17.4888	1.0028	-0.0487648	16766.4	17.3908	17.7959	0	0	BB	60	3	1	2020-06-24 16:17:02	30.0005		D:\Thomas\MH3_TTd_aladsorbed_poging2\MH3_TTdpeptidesl_v5	1	2	0	0	NA	NA	1						20 mm x 100 µm + 31.5 cm x 50 µm Reprosil-Pur C18-AQ 5/3 µm 120 Å: 0%(10' @ 5 µl/min)-step-10%-3%/min-40%(0')-9%/min-85%(0')
fl10909	Unknown Sample	MH3 labnotebook 443 page 61 Al(OH)3 60°C 3	TTd-B1.4	NA	NA		NA	NA	NA		NA	NA			2.12632e+08	5.01871e+07	NA	NA	17.6174	1.01017	-0.177403	25244.1	17.5004	17.8511	0	0	BB	60	3	1	2020-06-24 16:47:52	30		D:\Thomas\MH3_TTd_aladsorbed_poging2\MH3_TTdpeptidesl_v5	1	2	0	0	NA	NA	1						20 mm x 100 µm + 31.5 cm x 50 µm Reprosil-Pur C18-AQ 5/3 µm 120 Å: 0%(10' @ 5 µl/min)-step-10%-3%/min-40%(0')-9%/min-85%(0')
fl10910	Unknown Sample	MH3 labnotebook 443 page 61 AlPO4 60°C 1	TTd-B1.5	NA	NA		NA	NA	NA		NA	NA			2.09182e+08	5.16027e+07	NA	NA	17.5787	1.00795	-0.138728	46601.9	17.4832	17.9151	0	0	BB	60	3	1	2020-06-24 17:18:42	30		D:\Thomas\MH3_TTd_aladsorbed_poging2\MH3_TTdpeptidesl_v5	1	2	0	0	NA	NA	1						20 mm x 100 µm + 31.5 cm x 50 µm Reprosil-Pur C18-AQ 5/3 µm 120 Å: 0%(10' @ 5 µl/min)-step-10%-3%/min-40%(0')-9%/min-85%(0')
fl10911	Unknown Sample	MH3 labnotebook 443 page 61 AlPO4 60°C 2	TTd-B1.5	NA	NA		NA	NA	NA		NA	NA			2.03269e+08	4.86085e+07	NA	NA	17.5008	1.00349	-0.0608139	13940.6	17.4008	17.8013	0	0	BB	60	3	1	2020-06-24 17:49:33	30		D:\Thomas\MH3_TTd_aladsorbed_poging2\MH3_TTdpeptidesl_v5	1	2	0	0	NA	NA	1						20 mm x 100 µm + 31.5 cm x 50 µm Reprosil-Pur C18-AQ 5/3 µm 120 Å: 0%(10' @ 5 µl/min)-step-10%-3%/min-40%(0')-9%/min-85%(0')
fl10912	Unknown Sample	MH3 labnotebook 443 page 61 AlPO4 60°C 3	TTd-B1.5	NA	NA		NA	NA	NA		NA	NA			1.57466e+08	3.8854e+07	NA	NA	17.4945	1.00313	-0.0545454	INF	17.409	17.7418	0	0	BB	60	3	1	2020-06-24 18:20:23	30		D:\Thomas\MH3_TTd_aladsorbed_poging2\MH3_TTdpeptidesl_v5	1	2	0	0	NA	NA	1						20 mm x 100 µm + 31.5 cm x 50 µm Reprosil-Pur C18-AQ 5/3 µm 120 Å: 0%(10' @ 5 µl/min)-step-10%-3%/min-40%(0')-9%/min-85%(0')
fl10913	Unknown Sample	MH3 labnotebook 443 page 61 Control 60°C 1	TTd-B1.3	NA	NA		NA	NA	NA		NA	NA			2.03043e+08	4.47083e+07	NA	NA	17.4475	1.00043	-0.00746192	26179.4	17.3219	17.7413	0	0	BB	60	3	1	2020-06-24 18:51:13	30		D:\Thomas\MH3_TTd_aladsorbed_poging2\MH3_TTdpeptidesl_v5	1	2	0	0	NA	NA	1						20 mm x 100 µm + 31.5 cm x 50 µm Reprosil-Pur C18-AQ 5/3 µm 120 Å: 0%(10' @ 5 µl/min)-step-10%-3%/min-40%(0')-9%/min-85%(0')
fl10914	Unknown Sample	MH3 labnotebook 443 page 61 Control 60°C 2	TTd-B1.3	NA	NA		NA	NA	NA		NA	NA			1.99364e+08	4.39269e+07	NA	NA	17.4515	1.00066	-0.0114961	87096.8	17.3539	17.7768	0	0	BB	60	3	1	2020-06-24 19:22:02	30		D:\Thomas\MH3_TTd_aladsorbed_poging2\MH3_TTdpeptidesl_v5	1	2	0	0	NA	NA	1						20 mm x 100 µm + 31.5 cm x 50 µm Reprosil-Pur C18-AQ 5/3 µm 120 Å: 0%(10' @ 5 µl/min)-step-10%-3%/min-40%(0')-9%/min-85%(0')
fl10915	Unknown Sample	MH3 labnotebook 443 page 61 Control 60°C 3	TTd-B1.3	NA	NA		NA	NA	NA		NA	NA			1.9426e+08	4.72669e+07	NA	NA	17.4868	1.00268	-0.0468077	12706.1	17.4068	17.7342	0	0	BB	60	3	1	2020-06-24 19:52:54	30		D:\Thomas\MH3_TTd_aladsorbed_poging2\MH3_TTdpeptidesl_v5	1	2	0	0	NA	NA	1						20 mm x 100 µm + 31.5 cm x 50 µm Reprosil-Pur C18-AQ 5/3 µm 120 Å: 0%(10' @ 5 µl/min)-step-10%-3%/min-40%(0')-9%/min-85%(0')
fl10916	Unknown Sample	MH3 labnotebook 443 page 61 Al(OH)3 65°C 1	TTd-B1.4	NA	NA		NA	NA	NA		NA	NA			1.93074e+08	4.67429e+07	NA	NA	17.4323	0.999556	0.00773548	54897.5	17.3356	17.6458	0	0	BB	60	3	1	2020-06-24 20:23:43	30.0001		D:\Thomas\MH3_TTd_aladsorbed_poging2\MH3_TTdpeptidesl_v5	1	2	0	0	NA	NA	1						20 mm x 100 µm + 31.5 cm x 50 µm Reprosil-Pur C18-AQ 5/3 µm 120 Å: 0%(10' @ 5 µl/min)-step-10%-3%/min-40%(0')-9%/min-85%(0')
fl10917	Unknown Sample	MH3 labnotebook 443 page 61 Al(OH)3 65°C 2	TTd-B1.4	NA	NA		NA	NA	NA		NA	NA			2.0428e+08	4.94089e+07	NA	NA	17.4522	1.0007	-0.0121539	16603.3	17.3547	17.75	0	0	BB	60	3	1	2020-06-24 20:54:33	30		D:\Thomas\MH3_TTd_aladsorbed_poging2\MH3_TTdpeptidesl_v5	1	2	0	0	NA	NA	1						20 mm x 100 µm + 31.5 cm x 50 µm Reprosil-Pur C18-AQ 5/3 µm 120 Å: 0%(10' @ 5 µl/min)-step-10%-3%/min-40%(0')-9%/min-85%(0')
fl10918	Unknown Sample	MH3 labnotebook 443 page 61 Al(OH)3 65°C 3	TTd-B1.4	NA	NA		NA	NA	NA		NA	NA			1.34305e+08	31201255	NA	NA	17.4333	0.999616	0.00669846	INF	17.3398	17.7901	0	0	BB	60	3	1	2020-06-24 21:25:24	30		D:\Thomas\MH3_TTd_aladsorbed_poging2\MH3_TTdpeptidesl_v5	1	2	0	0	NA	NA	1						20 mm x 100 µm + 31.5 cm x 50 µm Reprosil-Pur C18-AQ 5/3 µm 120 Å: 0%(10' @ 5 µl/min)-step-10%-3%/min-40%(0')-9%/min-85%(0')
fl10919	Unknown Sample	MH3 labnotebook 443 page 61 AlPO4 65°C 1	TTd-B1.5	NA	NA		NA	NA	NA		NA	NA			2.07257e+08	4.84371e+07	NA	NA	17.5551	1.0066	-0.115073	12274.6	17.4431	17.7985	0	27635.3	BB	60	3	1	2020-06-24 21:56:15	30.0009		D:\Thomas\MH3_TTd_aladsorbed_poging2\MH3_TTdpeptidesl_v5	1	2	0	0	NA	NA	1						20 mm x 100 µm + 31.5 cm x 50 µm Reprosil-Pur C18-AQ 5/3 µm 120 Å: 0%(10' @ 5 µl/min)-step-10%-3%/min-40%(0')-9%/min-85%(0')
fl10920	Unknown Sample	MH3 labnotebook 443 page 61 AlPO4 65°C 2	TTd-B1.5	NA	NA		NA	NA	NA		NA	NA			1.98137e+08	4.75083e+07	NA	NA	17.4945	1.00312	-0.0544822	54784.1	17.3974	17.8034	0	0	BB	60	3	1	2020-06-24 22:27:05	30		D:\Thomas\MH3_TTd_aladsorbed_poging2\MH3_TTdpeptidesl_v5	1	2	0	0	NA	NA	1						20 mm x 100 µm + 31.5 cm x 50 µm Reprosil-Pur C18-AQ 5/3 µm 120 Å: 0%(10' @ 5 µl/min)-step-10%-3%/min-40%(0')-9%/min-85%(0')
fl10921	Unknown Sample	MH3 labnotebook 443 page 61 AlPO4 65°C 3	TTd-B1.5	NA	NA		NA	NA	NA		NA	NA			2.0386e+08	4.4928e+07	NA	NA	17.4879	1.00275	-0.0478787	12500.9	17.3707	17.7487	0	0	BB	60	3	1	2020-06-24 22:57:54	30		D:\Thomas\MH3_TTd_aladsorbed_poging2\MH3_TTdpeptidesl_v5	1	2	0	0	NA	NA	1						20 mm x 100 µm + 31.5 cm x 50 µm Reprosil-Pur C18-AQ 5/3 µm 120 Å: 0%(10' @ 5 µl/min)-step-10%-3%/min-40%(0')-9%/min-85%(0')
fl10922	Unknown Sample	MH3 labnotebook 443 page 61 Control 65°C 1	TTd-B1.3	NA	NA		NA	NA	NA		NA	NA			2.00509e+08	4.87051e+07	NA	NA	17.4151	0.998574	0.0248644	26810.7	17.3212	17.7297	0	0	BB	60	3	1	2020-06-24 23:28:43	30		D:\Thomas\MH3_TTd_aladsorbed_poging2\MH3_TTdpeptidesl_v5	1	2	0	0	NA	NA	1						20 mm x 100 µm + 31.5 cm x 50 µm Reprosil-Pur C18-AQ 5/3 µm 120 Å: 0%(10' @ 5 µl/min)-step-10%-3%/min-40%(0')-9%/min-85%(0')
fl10923	Unknown Sample	MH3 labnotebook 443 page 61 Control 65°C 2	TTd-B1.3	NA	NA		NA	NA	NA		NA	NA			1.58645e+08	3.22636e+07	NA	NA	17.4151	0.998572	0.0249005	INF	17.2792	17.7155	0	0	BB	60	3	1	2020-06-24 23:59:32	30		D:\Thomas\MH3_TTd_aladsorbed_poging2\MH3_TTdpeptidesl_v5	1	2	0	0	NA	NA	1						20 mm x 100 µm + 31.5 cm x 50 µm Reprosil-Pur C18-AQ 5/3 µm 120 Å: 0%(10' @ 5 µl/min)-step-10%-3%/min-40%(0')-9%/min-85%(0')
fl10924	Unknown Sample	MH3 labnotebook 443 page 61 Control 65°C 3	TTd-B1.3	NA	NA		NA	NA	NA		NA	NA			1.98181e+08	4.57512e+07	NA	NA	17.4599	1.00114	-0.019869	34630.5	17.3683	17.7035	0	0	BB	60	3	1	2020-06-25 00:30:22	30		D:\Thomas\MH3_TTd_aladsorbed_poging2\MH3_TTdpeptidesl_v5	1	2	0	0	NA	NA	1						20 mm x 100 µm + 31.5 cm x 50 µm Reprosil-Pur C18-AQ 5/3 µm 120 Å: 0%(10' @ 5 µl/min)-step-10%-3%/min-40%(0')-9%/min-85%(0')
Created By:
User Name		Full Name		Date
FUN-LAB-MS		FUN-LAB-MS		6/25/2020 3:58:31 PM

## Sheet: EDDNITLK
Component Name		Curve Index	Weighting Index	Origin Index	Equation
EDDNITLK					NA
													fmol standard added: 250 fmol per digestion
Filename	Sample Type	Sample Name	Sample ID	Exp Amt	Calc Amt	Units	%Diff	Level	%RSD-AMT	Peak Status	Response Ratio	Response Type	fmol per digestion	Equation	Area	Height	ISTD Area	ISTD Ht	RT	Rel RT	Del RT	S/N	Start Time	End Time	Start Height	End Height	Integ Code	Search Window	Threshold	Smooth	Acq Date	Duration	Exp Method	Proc Method	Vial	Inj Vol	Sample Wt	Sample Vol	ISTD Base Amt	ISTD Calc Amt	Dilution Factor	Study	Client	Laboratory	Company	Phone	Comment
fl10862	Unknown Sample		TTd-B1.4	NA	NF		NF	NA	NF	Not Found	NF	Area	#VALUE!	NA	NF	NF	1.70905e+08	2.07699e+07	NF	NF	NF	NF	NF	NF	NF	NF	NF	5	3	1	2020-06-23 16:14:05	0		D:\Thomas\MH3_TTd_aladsorbed_poging2\MH3_TTdpeptidesl_v5	1	2	0	0	0	0	1
fl10863	Unknown Sample		TTd-B1.4	NA	NF		NF	NA	NF	Not Found	NF	Area	#VALUE!		NF	NF	5.93352e+07	8.09064e+06	NF	NF	NF	NF	NF	NF	NF	NF	NF	5	3	1	2020-06-23 17:09:36	0		D:\Thomas\MH3_TTd_aladsorbed_poging2\MH3_TTdpeptidesl_v5	1	2	0	0	0	0	1
fl10864	Unknown Sample		TTd-B1.4	NA	NF		NF	NA	NF	Not Found	NF	Area	#VALUE!		NF	NF	5.57037e+07	7.32854e+06	NF	NF	NF	NF	NF	NF	NF	NF	NF	5	3	1	2020-06-23 17:40:24	30		D:\Thomas\MH3_TTd_aladsorbed_poging2\MH3_TTdpeptidesl_v5	1	2	0	0	0	0	1
fl10865	Unknown Sample		TTd-B1.5	NA	NF		NF	NA	NF	Not Found	NF	Area	#VALUE!		NF	NF	5.63628e+07	7.25687e+06	NF	NF	NF	NF	NF	NF	NF	NF	NF	5	3	1	2020-06-23 18:11:11	30.0017		D:\Thomas\MH3_TTd_aladsorbed_poging2\MH3_TTdpeptidesl_v5	1	2	0	0	0	0	1
fl10866	Unknown Sample		TTd-B1.5	NA	NF		NF	NA	NF	Not Found	NF	Area	#VALUE!		NF	NF	6.47947e+07	8.11735e+06	NF	NF	NF	NF	NF	NF	NF	NF	NF	5	3	1	2020-06-23 18:42:00	30.0001		D:\Thomas\MH3_TTd_aladsorbed_poging2\MH3_TTdpeptidesl_v5	1	2	0	0	0	0	1
fl10867	Unknown Sample		TTd-B1.5	NA	NF		NF	NA	NF	Not Found	NF	Area	#VALUE!		NF	NF	6.20671e+07	7.39567e+06	NF	NF	NF	NF	NF	NF	NF	NF	NF	5	3	1	2020-06-23 19:12:50	30.0004		D:\Thomas\MH3_TTd_aladsorbed_poging2\MH3_TTdpeptidesl_v5	1	2	0	0	0	0	1
fl10868	Unknown Sample		TTd-B1.3	NA	NF		NF	NA	NF	Not Found	NF	Area	#VALUE!		NF	NF	5.68475e+07	7699661	NF	NF	NF	NF	NF	NF	NF	NF	NF	5	3	1	2020-06-23 19:43:39	30.0008		D:\Thomas\MH3_TTd_aladsorbed_poging2\MH3_TTdpeptidesl_v5	1	2	0	0	0	0	1
fl10869	Unknown Sample		TTd-B1.3	NA	NF		NF	NA	NF	Not Found	NF	Area	#VALUE!		NF	NF	7.14835e+07	8.62105e+06	NF	NF	NF	NF	NF	NF	NF	NF	NF	5	3	1	2020-06-23 20:14:29	30.0008		D:\Thomas\MH3_TTd_aladsorbed_poging2\MH3_TTdpeptidesl_v5	1	2	0	0	0	0	1
fl10870	Unknown Sample		TTd-B1.3	NA	NF		NF	NA	NF	Not Found	NF	Area	#VALUE!		NF	NF	4.77738e+07	7.68508e+06	NF	NF	NF	NF	NF	NF	NF	NF	NF	5	3	1	2020-06-23 20:45:20	30		D:\Thomas\MH3_TTd_aladsorbed_poging2\MH3_TTdpeptidesl_v5	1	2	0	0	0	0	1
fl10871	Unknown Sample	MH3 labnotebook 443 page 61 Al(OH)3 37°C 1	TTd-B1.4	NA	NA		NA	NA	NA	Response Low	0.0297611	Area	14.8806		1.34116e+06	599518	4.50641e+07	6.50193e+06	18.1216	1.02093	-0.371561	INF	18.0112	18.2673	0	0	MB	5	3	1	2020-06-23 21:16:11	30		D:\Thomas\MH3_TTd_aladsorbed_poging2\MH3_TTdpeptidesl_v5	1	2	0	0	1	1	1						20 mm x 100 µm + 31.5 cm x 50 µm Reprosil-Pur C18-AQ 5/3 µm 120 Å: 0%(10' @ 5 µl/min)-step-10%-3%/min-40%(0')-9%/min-85%(0')
fl10872	Unknown Sample	MH3 labnotebook 443 page 61 Al(OH)3 37°C 2	TTd-B1.4	NA	NA		NA	NA	NA	Response Low	0.0423082	Area	21.1541		2.0496e+06	692629	4.84445e+07	6.54157e+06	18.0061	1.01443	-0.256071	INF	17.9761	18.0684	0	0	BB	5	3	1	2020-06-23 21:47:00	30.0009		D:\Thomas\MH3_TTd_aladsorbed_poging2\MH3_TTdpeptidesl_v5	1	2	0	0	1	1	1						20 mm x 100 µm + 31.5 cm x 50 µm Reprosil-Pur C18-AQ 5/3 µm 120 Å: 0%(10' @ 5 µl/min)-step-10%-3%/min-40%(0')-9%/min-85%(0')
fl10873	Unknown Sample	MH3 labnotebook 443 page 61 Al(OH)3 37°C 3	TTd-B1.4	NA	NA		NA	NA	NA	Response Low	0.0118479	Area	5.92393		496787	483207	4.19306e+07	6.03958e+06	18.0004	1.01411	-0.250372	INF	17.9236	18.0844	0	0	MB	5	3	1	2020-06-23 22:17:49	30		D:\Thomas\MH3_TTd_aladsorbed_poging2\MH3_TTdpeptidesl_v5	1	2	0	0	1	1	1						20 mm x 100 µm + 31.5 cm x 50 µm Reprosil-Pur C18-AQ 5/3 µm 120 Å: 0%(10' @ 5 µl/min)-step-10%-3%/min-40%(0')-9%/min-85%(0')
fl10874	Unknown Sample	MH3 labnotebook 443 page 61 AlPO4 37°C 1	TTd-B1.5	NA	NA		NA	NA	NA	Response Low	0.0300744	Area	15.0372		1.28822e+06	552989	4.28344e+07	6.40442e+06	17.9853	1.01326	-0.235334	INF	17.8484	18.0671	0	0	MB	5	3	1	2020-06-23 22:48:37	30.0008		D:\Thomas\MH3_TTd_aladsorbed_poging2\MH3_TTdpeptidesl_v5	1	2	0	0	1	1	1						20 mm x 100 µm + 31.5 cm x 50 µm Reprosil-Pur C18-AQ 5/3 µm 120 Å: 0%(10' @ 5 µl/min)-step-10%-3%/min-40%(0')-9%/min-85%(0')
fl10875	Unknown Sample	MH3 labnotebook 443 page 61 AlPO4 37°C 2	TTd-B1.5	NA	NA		NA	NA	NA	Response Low	0.0102498	Area	5.12491		445083	391914	4.34235e+07	5.37555e+06	17.9813	1.01303	-0.23126	INF	17.8556	18.051	0	0	MB	5	3	1	2020-06-23 23:19:27	30		D:\Thomas\MH3_TTd_aladsorbed_poging2\MH3_TTdpeptidesl_v5	1	2	0	0	1	1	1						20 mm x 100 µm + 31.5 cm x 50 µm Reprosil-Pur C18-AQ 5/3 µm 120 Å: 0%(10' @ 5 µl/min)-step-10%-3%/min-40%(0')-9%/min-85%(0')
fl10876	Unknown Sample	MH3 labnotebook 443 page 61 AlPO4 37°C 3	TTd-B1.5	NA	NA		NA	NA	NA	Response Low	0.0202141	Area	10.1071		821898	443652	4.06596e+07	5.42648e+06	17.965	1.01211	-0.215005	INF	17.7702	18.2142	0	0	MB	5	3	1	2020-06-23 23:50:17	30		D:\Thomas\MH3_TTd_aladsorbed_poging2\MH3_TTdpeptidesl_v5	1	2	0	0	1	1	1						20 mm x 100 µm + 31.5 cm x 50 µm Reprosil-Pur C18-AQ 5/3 µm 120 Å: 0%(10' @ 5 µl/min)-step-10%-3%/min-40%(0')-9%/min-85%(0')
fl10877	Unknown Sample	MH3 labnotebook 443 page 61 Control 37°C 1	TTd-B1.3	NA	NA		NA	NA	NA	Response Low	0.0145899	Area	7.29494		483849	518471	3.31633e+07	5.28795e+06	17.9521	1.01139	-0.202118	INF	17.8408	18.0454	0	0	MB	5	3	1	2020-06-24 00:21:07	30.0086		D:\Thomas\MH3_TTd_aladsorbed_poging2\MH3_TTdpeptidesl_v5	1	2	0	0	1	1	1						20 mm x 100 µm + 31.5 cm x 50 µm Reprosil-Pur C18-AQ 5/3 µm 120 Å: 0%(10' @ 5 µl/min)-step-10%-3%/min-40%(0')-9%/min-85%(0')
fl10878	Unknown Sample	MH3 labnotebook 443 page 61 Control 37°C 2	TTd-B1.3	NA	NA		NA	NA	NA	Response Low	0.035224	Area	17.612		1.4584e+06	578096	4.14034e+07	5.85753e+06	17.9262	1.00992	-0.176162	INF	17.8959	17.9604	0	0	BB	5	3	1	2020-06-24 00:51:58	30		D:\Thomas\MH3_TTd_aladsorbed_poging2\MH3_TTdpeptidesl_v5	1	2	0	0	1	1	1						20 mm x 100 µm + 31.5 cm x 50 µm Reprosil-Pur C18-AQ 5/3 µm 120 Å: 0%(10' @ 5 µl/min)-step-10%-3%/min-40%(0')-9%/min-85%(0')
fl10879	Unknown Sample	MH3 labnotebook 443 page 61 Control 37°C 3	TTd-B1.3	NA	NA		NA	NA	NA	Response Low	0.0352859	Area	17.6429		1.03415e+06	515742	2.93078e+07	4.12548e+06	17.9641	1.01206	-0.214054	INF	17.8474	18.0329	0	0	MB	5	3	1	2020-06-24 01:22:48	30		D:\Thomas\MH3_TTd_aladsorbed_poging2\MH3_TTdpeptidesl_v5	1	2	0	0	1	1	1						20 mm x 100 µm + 31.5 cm x 50 µm Reprosil-Pur C18-AQ 5/3 µm 120 Å: 0%(10' @ 5 µl/min)-step-10%-3%/min-40%(0')-9%/min-85%(0')
fl10880	Unknown Sample	MH3 labnotebook 443 page 61 Al(OH)3 45°C 1	TTd-B1.4	NA	NA		NA	NA	NA	Response Low	0.0739858	Area	36.9929		2.90313e+06	1.01304e+06	3.92391e+07	5.87097e+06	17.9085	1.00893	-0.15849	INF	17.8634	17.9419	0	0	BB	5	3	1	2020-06-24 01:53:39	30		D:\Thomas\MH3_TTd_aladsorbed_poging2\MH3_TTdpeptidesl_v5	1	2	0	0	1	1	1						20 mm x 100 µm + 31.5 cm x 50 µm Reprosil-Pur C18-AQ 5/3 µm 120 Å: 0%(10' @ 5 µl/min)-step-10%-3%/min-40%(0')-9%/min-85%(0')
fl10881	Unknown Sample	MH3 labnotebook 443 page 61 Al(OH)3 45°C 2	TTd-B1.4	NA	NA		NA	NA	NA	Response Low	0.0653209	Area	32.6604		2.22768e+06	790146	3.41036e+07	5.1124e+06	17.8811	1.00738	-0.131079	INF	17.7697	18.1331	0	0	MB	5	3	1	2020-06-24 02:24:30	30.0008		D:\Thomas\MH3_TTd_aladsorbed_poging2\MH3_TTdpeptidesl_v5	1	2	0	0	1	1	1						20 mm x 100 µm + 31.5 cm x 50 µm Reprosil-Pur C18-AQ 5/3 µm 120 Å: 0%(10' @ 5 µl/min)-step-10%-3%/min-40%(0')-9%/min-85%(0')
fl10882	Unknown Sample	MH3 labnotebook 443 page 61 Al(OH)3 45°C 3	TTd-B1.4	NA	NA		NA	NA	NA	Response Low	0.0852989	Area	42.6495		3.53851e+06	1.05823e+06	4.14837e+07	5.8846e+06	17.8993	1.00841	-0.149314	INF	17.848	17.9618	0	0	BB	5	3	1	2020-06-24 02:55:20	30		D:\Thomas\MH3_TTd_aladsorbed_poging2\MH3_TTdpeptidesl_v5	1	2	0	0	1	1	1						20 mm x 100 µm + 31.5 cm x 50 µm Reprosil-Pur C18-AQ 5/3 µm 120 Å: 0%(10' @ 5 µl/min)-step-10%-3%/min-40%(0')-9%/min-85%(0')
fl10883	Unknown Sample	MH3 labnotebook 443 page 61 AlPO4 45°C 1	TTd-B1.5	NA	NA		NA	NA	NA	Response Low	0.0440024	Area	22.0012		1.8753e+06	722808	4.26182e+07	6.28037e+06	17.8829	1.00749	-0.132934	INF	17.7222	18.0512	0	0	MB	5	3	1	2020-06-24 03:26:10	30		D:\Thomas\MH3_TTd_aladsorbed_poging2\MH3_TTdpeptidesl_v5	1	2	0	0	1	1	1						20 mm x 100 µm + 31.5 cm x 50 µm Reprosil-Pur C18-AQ 5/3 µm 120 Å: 0%(10' @ 5 µl/min)-step-10%-3%/min-40%(0')-9%/min-85%(0')
fl10884	Unknown Sample	MH3 labnotebook 443 page 61 AlPO4 45°C 2	TTd-B1.5	NA	NA		NA	NA	NA	Response Low	0.0557639	Area	27.8819		2.1425e+06	693718	3.8421e+07	5.51017e+06	17.886	1.00766	-0.136039	INF	17.8447	17.9188	0	0	BB	5	3	1	2020-06-24 03:56:58	30		D:\Thomas\MH3_TTd_aladsorbed_poging2\MH3_TTdpeptidesl_v5	1	2	0	0	1	1	1						20 mm x 100 µm + 31.5 cm x 50 µm Reprosil-Pur C18-AQ 5/3 µm 120 Å: 0%(10' @ 5 µl/min)-step-10%-3%/min-40%(0')-9%/min-85%(0')
fl10885	Unknown Sample	MH3 labnotebook 443 page 61 AlPO4 45°C 3	TTd-B1.5	NA	NA		NA	NA	NA	Response Low	0.0607454	Area	30.3727		2.38915e+06	743045	3.93306e+07	5.65097e+06	17.8628	1.00635	-0.112799	INF	17.8298	17.9134	0	0	BB	5	3	1	2020-06-24 04:27:47	30.0006		D:\Thomas\MH3_TTd_aladsorbed_poging2\MH3_TTdpeptidesl_v5	1	2	0	0	1	1	1						20 mm x 100 µm + 31.5 cm x 50 µm Reprosil-Pur C18-AQ 5/3 µm 120 Å: 0%(10' @ 5 µl/min)-step-10%-3%/min-40%(0')-9%/min-85%(0')
fl10886	Unknown Sample	MH3 labnotebook 443 page 61 Control 45°C 1	TTd-B1.3	NA	NA		NA	NA	NA	Response Low	0.0310204	Area	15.5102		1.23554e+06	739811	3.983e+07	4.91917e+06	17.8812	1.00739	-0.13123	INF	17.853	17.9155	0	0	BB	5	3	1	2020-06-24 04:58:38	30		D:\Thomas\MH3_TTd_aladsorbed_poging2\MH3_TTdpeptidesl_v5	1	2	0	0	1	1	1						20 mm x 100 µm + 31.5 cm x 50 µm Reprosil-Pur C18-AQ 5/3 µm 120 Å: 0%(10' @ 5 µl/min)-step-10%-3%/min-40%(0')-9%/min-85%(0')
fl10887	Unknown Sample	MH3 labnotebook 443 page 61 Control 45°C 2	TTd-B1.3	NA	NA		NA	NA	NA	Response Low	0.0644387	Area	32.2194		2.28238e+06	645002	3.54194e+07	4.77459e+06	17.8803	1.00734	-0.130337	INF	17.8371	17.9302	0	0	BB	5	3	1	2020-06-24 05:29:28	30		D:\Thomas\MH3_TTd_aladsorbed_poging2\MH3_TTdpeptidesl_v5	1	2	0	0	1	1	1						20 mm x 100 µm + 31.5 cm x 50 µm Reprosil-Pur C18-AQ 5/3 µm 120 Å: 0%(10' @ 5 µl/min)-step-10%-3%/min-40%(0')-9%/min-85%(0')
fl10888	Unknown Sample	MH3 labnotebook 443 page 61 Control 45°C 3	TTd-B1.3	NA	NA		NA	NA	NA	Response Low	0.0438085	Area	21.9042		1.54031e+06	608093	3.51602e+07	4.33161e+06	17.8308	1.00455	-0.0808136	INF	17.6804	18.0455	0	0	MB	5	3	1	2020-06-24 06:00:19	30		D:\Thomas\MH3_TTd_aladsorbed_poging2\MH3_TTdpeptidesl_v5	1	2	0	0	1	1	1						20 mm x 100 µm + 31.5 cm x 50 µm Reprosil-Pur C18-AQ 5/3 µm 120 Å: 0%(10' @ 5 µl/min)-step-10%-3%/min-40%(0')-9%/min-85%(0')
fl10889	Unknown Sample	MH3 labnotebook 443 page 61 Al(OH)3 50°C 1	TTd-B1.4	NA	NA		NA	NA	NA	Response Low	0.121883	Area	60.9414		4.05481e+06	1.34833e+06	3.32681e+07	4.39659e+06	17.8266	1.00431	-0.076574	INF	17.7828	17.8586	0	0	BB	5	3	1	2020-06-24 06:31:09	30		D:\Thomas\MH3_TTd_aladsorbed_poging2\MH3_TTdpeptidesl_v5	1	2	0	0	1	1	1						20 mm x 100 µm + 31.5 cm x 50 µm Reprosil-Pur C18-AQ 5/3 µm 120 Å: 0%(10' @ 5 µl/min)-step-10%-3%/min-40%(0')-9%/min-85%(0')
fl10890	Unknown Sample	MH3 labnotebook 443 page 61 Al(OH)3 50°C 2	TTd-B1.4	NA	NA		NA	NA	NA	Response Low	0.143814	Area	71.9071		6.14349e+06	1.80127e+06	4.27183e+07	6.1595e+06	17.8181	1.00384	-0.0680793	INF	17.7732	17.8666	0	0	BB	5	3	1	2020-06-24 07:02:00	30		D:\Thomas\MH3_TTd_aladsorbed_poging2\MH3_TTdpeptidesl_v5	1	2	0	0	1	1	1						20 mm x 100 µm + 31.5 cm x 50 µm Reprosil-Pur C18-AQ 5/3 µm 120 Å: 0%(10' @ 5 µl/min)-step-10%-3%/min-40%(0')-9%/min-85%(0')
fl10891	Unknown Sample	MH3 labnotebook 443 page 61 Al(OH)3 50°C 3	TTd-B1.4	NA	NA		NA	NA	NA	Response Low	0.135937	Area	67.9684		4.87373e+06	1.41402e+06	3.58529e+07	4.80355e+06	17.8154	1.00369	-0.065436	INF	17.7829	17.8807	0	0	BB	5	3	1	2020-06-24 07:32:51	30.0001		D:\Thomas\MH3_TTd_aladsorbed_poging2\MH3_TTdpeptidesl_v5	1	2	0	0	1	1	1						20 mm x 100 µm + 31.5 cm x 50 µm Reprosil-Pur C18-AQ 5/3 µm 120 Å: 0%(10' @ 5 µl/min)-step-10%-3%/min-40%(0')-9%/min-85%(0')
fl10892	Unknown Sample	MH3 labnotebook 443 page 61 AlPO4 50°C 1	TTd-B1.5	NA	NA		NA	NA	NA	Response Low	0.103235	Area	51.6175		4.44673e+06	1.29833e+06	4.30739e+07	6.2472e+06	17.8273	1.00435	-0.0772587	INF	17.786	17.8791	0	0	BB	5	3	1	2020-06-24 08:03:40	30		D:\Thomas\MH3_TTd_aladsorbed_poging2\MH3_TTdpeptidesl_v5	1	2	0	0	1	1	1						20 mm x 100 µm + 31.5 cm x 50 µm Reprosil-Pur C18-AQ 5/3 µm 120 Å: 0%(10' @ 5 µl/min)-step-10%-3%/min-40%(0')-9%/min-85%(0')
fl10893	Unknown Sample	MH3 labnotebook 443 page 61 AlPO4 50°C 2	TTd-B1.5	NA	NA		NA	NA	NA	Response Low	0.0902951	Area	45.1475		3.30442e+06	1.18589e+06	3.65958e+07	5.16572e+06	17.8105	1.00341	-0.0604666	INF	17.7778	17.8716	0	0	BB	5	3	1	2020-06-24 08:34:28	30.0004		D:\Thomas\MH3_TTd_aladsorbed_poging2\MH3_TTdpeptidesl_v5	1	2	0	0	1	1	1						20 mm x 100 µm + 31.5 cm x 50 µm Reprosil-Pur C18-AQ 5/3 µm 120 Å: 0%(10' @ 5 µl/min)-step-10%-3%/min-40%(0')-9%/min-85%(0')
fl10894	Unknown Sample	MH3 labnotebook 443 page 61 AlPO4 50°C 3	TTd-B1.5	NA	NA		NA	NA	NA	Response Low	0.0787912	Area	39.3956		2.87407e+06	1.03215e+06	3.6477e+07	5.13633e+06	17.7855	1.002	-0.0355219	INF	17.752	17.8351	0	0	BB	5	3	1	2020-06-24 09:05:17	30		D:\Thomas\MH3_TTd_aladsorbed_poging2\MH3_TTdpeptidesl_v5	1	2	0	0	1	1	1						20 mm x 100 µm + 31.5 cm x 50 µm Reprosil-Pur C18-AQ 5/3 µm 120 Å: 0%(10' @ 5 µl/min)-step-10%-3%/min-40%(0')-9%/min-85%(0')
fl10895	Unknown Sample	MH3 labnotebook 443 page 61 Control 50°C 1	TTd-B1.3	NA	NA		NA	NA	NA	Response Low	0.0946538	Area	47.3269		3.92605e+06	1.46474e+06	4.1478e+07	6.34997e+06	17.7586	1.00049	-0.00864971	INF	17.5957	17.962	0	0	MB	5	3	1	2020-06-24 09:36:08	30		D:\Thomas\MH3_TTd_aladsorbed_poging2\MH3_TTdpeptidesl_v5	1	2	0	0	1	1	1						20 mm x 100 µm + 31.5 cm x 50 µm Reprosil-Pur C18-AQ 5/3 µm 120 Å: 0%(10' @ 5 µl/min)-step-10%-3%/min-40%(0')-9%/min-85%(0')
fl10896	Unknown Sample	MH3 labnotebook 443 page 61 Control 50°C 2	TTd-B1.3	NA	NA		NA	NA	NA	Response Low	0.0881835	Area	44.0918		2.74485e+06	1.07088e+06	3.11266e+07	4.28208e+06	17.7955	1.00256	-0.0455015	INF	17.761	17.8283	0	0	BB	5	3	1	2020-06-24 10:06:58	30		D:\Thomas\MH3_TTd_aladsorbed_poging2\MH3_TTdpeptidesl_v5	1	2	0	0	1	1	1						20 mm x 100 µm + 31.5 cm x 50 µm Reprosil-Pur C18-AQ 5/3 µm 120 Å: 0%(10' @ 5 µl/min)-step-10%-3%/min-40%(0')-9%/min-85%(0')
fl10897	Unknown Sample	MH3 labnotebook 443 page 61 Control 50°C 3	TTd-B1.3	NA	NA		NA	NA	NA	Response Low	0.102982	Area	51.4908		4.53959e+06	1.55426e+06	4.40816e+07	6.19912e+06	17.7754	1.00143	-0.0253979	INF	17.7449	17.8233	0	0	BB	5	3	1	2020-06-24 10:37:49	30.0005		D:\Thomas\MH3_TTd_aladsorbed_poging2\MH3_TTdpeptidesl_v5	1	2	0	0	1	1	1						20 mm x 100 µm + 31.5 cm x 50 µm Reprosil-Pur C18-AQ 5/3 µm 120 Å: 0%(10' @ 5 µl/min)-step-10%-3%/min-40%(0')-9%/min-85%(0')
fl10898	Unknown Sample	MH3 labnotebook 443 page 61 Al(OH)3 55°C 1	TTd-B1.4	NA	NA		NA	NA	NA	Response Low	0.339819	Area	169.91		1.12931e+07	3.64232e+06	3.32326e+07	5.09123e+06	17.6751	0.99578	0.0748973	INF	17.6313	17.7386	0	0	BB	5	3	1	2020-06-24 11:08:39	30.02		D:\Thomas\MH3_TTd_aladsorbed_poging2\MH3_TTdpeptidesl_v5	1	2	0	0	1	1	1						20 mm x 100 µm + 31.5 cm x 50 µm Reprosil-Pur C18-AQ 5/3 µm 120 Å: 0%(10' @ 5 µl/min)-step-10%-3%/min-40%(0')-9%/min-85%(0')
fl10899	Unknown Sample	MH3 labnotebook 443 page 61 Al(OH)3 55°C 2	TTd-B1.4	NA	NA		NA	NA	NA	Response Low	0.403112	Area	201.556		1.10759e+07	3.20702e+06	2.74759e+07	4.87899e+06	17.7846	1.00195	-0.0346349	INF	17.6347	17.9537	0	0	MB	5	3	1	2020-06-24 11:39:30	30		D:\Thomas\MH3_TTd_aladsorbed_poging2\MH3_TTdpeptidesl_v5	1	2	0	0	1	1	1						20 mm x 100 µm + 31.5 cm x 50 µm Reprosil-Pur C18-AQ 5/3 µm 120 Å: 0%(10' @ 5 µl/min)-step-10%-3%/min-40%(0')-9%/min-85%(0')
fl10900	Unknown Sample	MH3 labnotebook 443 page 61 Al(OH)3 55°C 3	TTd-B1.4	NA	NA		NA	NA	NA	Response Low	0.357563	Area	178.782		1.55535e+07	4.47985e+06	4.34987e+07	6.6911e+06	17.7504	1.00002	-0.000382985	INF	17.5708	17.8786	0	0	MB	5	3	1	2020-06-24 12:10:21	30		D:\Thomas\MH3_TTd_aladsorbed_poging2\MH3_TTdpeptidesl_v5	1	2	0	0	1	1	1						20 mm x 100 µm + 31.5 cm x 50 µm Reprosil-Pur C18-AQ 5/3 µm 120 Å: 0%(10' @ 5 µl/min)-step-10%-3%/min-40%(0')-9%/min-85%(0')
fl10901	Unknown Sample	MH3 labnotebook 443 page 61 AlPO4 55°C 1	TTd-B1.5	NA	NA		NA	NA	NA	Response Low	0.219819	Area	109.91		6.94544e+06	2.43109e+06	3.15961e+07	5.41792e+06	17.6946	0.996878	0.0554238	INF	17.6513	17.7746	0	0	BB	5	3	1	2020-06-24 12:41:11	30		D:\Thomas\MH3_TTd_aladsorbed_poging2\MH3_TTdpeptidesl_v5	1	2	0	0	1	1	1						20 mm x 100 µm + 31.5 cm x 50 µm Reprosil-Pur C18-AQ 5/3 µm 120 Å: 0%(10' @ 5 µl/min)-step-10%-3%/min-40%(0')-9%/min-85%(0')
fl10902	Unknown Sample	MH3 labnotebook 443 page 61 AlPO4 55°C 2	TTd-B1.5	NA	NA		NA	NA	NA	Response Low	0.193459	Area	96.7293		7.36019e+06	1.8599e+06	3.80453e+07	4.51356e+06	17.6696	0.995472	0.0803699	INF	17.6536	17.7566	0	0	BB	5	3	1	2020-06-24 13:12:02	30		D:\Thomas\MH3_TTd_aladsorbed_poging2\MH3_TTdpeptidesl_v5	1	2	0	0	1	1	1						20 mm x 100 µm + 31.5 cm x 50 µm Reprosil-Pur C18-AQ 5/3 µm 120 Å: 0%(10' @ 5 µl/min)-step-10%-3%/min-40%(0')-9%/min-85%(0')
fl10903	Unknown Sample	MH3 labnotebook 443 page 61 AlPO4 55°C 3	TTd-B1.5	NA	NA		NA	NA	NA	Response Low	0.258214	Area	129.107		7.18737e+06	1.87382e+06	2.7835e+07	3.70279e+06	18.114	1.02051	-0.364001	INF	18.0745	18.1995	0	0	BB	5	3	1	2020-06-24 13:42:52	30		D:\Thomas\MH3_TTd_aladsorbed_poging2\MH3_TTdpeptidesl_v5	1	2	0	0	1	1	1						20 mm x 100 µm + 31.5 cm x 50 µm Reprosil-Pur C18-AQ 5/3 µm 120 Å: 0%(10' @ 5 µl/min)-step-10%-3%/min-40%(0')-9%/min-85%(0')
fl10904	Unknown Sample	MH3 labnotebook 443 page 61 Control 55°C 1	TTd-B1.3	NA	NA		NA	NA	NA	Response Low	0.207817	Area	103.909		8.98756e+06	3.35131e+06	4.32474e+07	6.43831e+06	17.9191	1.00953	-0.169092	INF	17.7679	17.9695	-31791.1	0	MB	5	3	1	2020-06-24 14:13:40	30		D:\Thomas\MH3_TTd_aladsorbed_poging2\MH3_TTdpeptidesl_v5	1	2	0	0	1	1	1						20 mm x 100 µm + 31.5 cm x 50 µm Reprosil-Pur C18-AQ 5/3 µm 120 Å: 0%(10' @ 5 µl/min)-step-10%-3%/min-40%(0')-9%/min-85%(0')
fl10905	Unknown Sample	MH3 labnotebook 443 page 61 Control 55°C 2	TTd-B1.3	NA	NA		NA	NA	NA	Response Low	0.209923	Area	104.962		5.40044e+06	1.61713e+06	2.57258e+07	3.34894e+06	17.7839	1.00191	-0.0338556	INF	17.5162	17.9876	0	0	MB	5	3	1	2020-06-24 14:44:29	30		D:\Thomas\MH3_TTd_aladsorbed_poging2\MH3_TTdpeptidesl_v5	1	2	0	0	1	1	1						20 mm x 100 µm + 31.5 cm x 50 µm Reprosil-Pur C18-AQ 5/3 µm 120 Å: 0%(10' @ 5 µl/min)-step-10%-3%/min-40%(0')-9%/min-85%(0')
fl10906	Unknown Sample	MH3 labnotebook 443 page 61 Control 55°C 3	TTd-B1.3	NA	NA		NA	NA	NA	Response Low	0.292479	Area	146.24		7.17261e+06	1.67014e+06	2.45235e+07	3.16147e+06	17.8573	1.00604	-0.107257	INF	17.6007	18.017	0	0	MB	5	3	1	2020-06-24 15:15:19	30		D:\Thomas\MH3_TTd_aladsorbed_poging2\MH3_TTdpeptidesl_v5	1	2	0	0	1	1	1						20 mm x 100 µm + 31.5 cm x 50 µm Reprosil-Pur C18-AQ 5/3 µm 120 Å: 0%(10' @ 5 µl/min)-step-10%-3%/min-40%(0')-9%/min-85%(0')
fl10907	Unknown Sample	MH3 labnotebook 443 page 61 Al(OH)3 60°C 1	TTd-B1.4	NA	NA		NA	NA	NA	Response Low	0.76899	Area	384.495		1.96581e+07	4.24564e+06	2.55635e+07	3.57036e+06	17.8363	1.00486	-0.0863084	INF	17.4951	17.8931	0	1.0074e+06	MB	5	3	1	2020-06-24 15:46:10	30		D:\Thomas\MH3_TTd_aladsorbed_poging2\MH3_TTdpeptidesl_v5	1	2	0	0	1	1	1						20 mm x 100 µm + 31.5 cm x 50 µm Reprosil-Pur C18-AQ 5/3 µm 120 Å: 0%(10' @ 5 µl/min)-step-10%-3%/min-40%(0')-9%/min-85%(0')
fl10908	Unknown Sample	MH3 labnotebook 443 page 61 Al(OH)3 60°C 2	TTd-B1.4	NA	NA		NA	NA	NA	Response Low	0.998383	Area	499.191		2.99401e+07	6.11511e+06	2.99886e+07	4.10766e+06	17.8304	1.00453	-0.0803586	INF	17.4563	17.9144	-38625.8	0	MB	5	3	1	2020-06-24 16:17:02	30.0005		D:\Thomas\MH3_TTd_aladsorbed_poging2\MH3_TTdpeptidesl_v5	1	2	0	0	1	1	1						20 mm x 100 µm + 31.5 cm x 50 µm Reprosil-Pur C18-AQ 5/3 µm 120 Å: 0%(10' @ 5 µl/min)-step-10%-3%/min-40%(0')-9%/min-85%(0')
fl10909	Unknown Sample	MH3 labnotebook 443 page 61 Al(OH)3 60°C 3	TTd-B1.4	NA	NA		NA	NA	NA	Response Low	0.765757	Area	382.878		3.64631e+07	7.16408e+06	4.7617e+07	6.3492e+06	17.9618	1.01193	-0.211834	INF	17.6333	18.0448	0	0	MB	5	3	1	2020-06-24 16:47:52	30		D:\Thomas\MH3_TTd_aladsorbed_poging2\MH3_TTdpeptidesl_v5	1	2	0	0	1	1	1						20 mm x 100 µm + 31.5 cm x 50 µm Reprosil-Pur C18-AQ 5/3 µm 120 Å: 0%(10' @ 5 µl/min)-step-10%-3%/min-40%(0')-9%/min-85%(0')
fl10910	Unknown Sample	MH3 labnotebook 443 page 61 AlPO4 60°C 1	TTd-B1.5	NA	NA		NA	NA	NA	Response Low	0.525911	Area	262.955		2.0722e+07	3.81098e+06	3.94021e+07	5.48464e+06	17.9006	1.00848	-0.150583	INF	17.2165	18.2937	0	0	MB	5	3	1	2020-06-24 17:18:42	30		D:\Thomas\MH3_TTd_aladsorbed_poging2\MH3_TTdpeptidesl_v5	1	2	0	0	1	1	1						20 mm x 100 µm + 31.5 cm x 50 µm Reprosil-Pur C18-AQ 5/3 µm 120 Å: 0%(10' @ 5 µl/min)-step-10%-3%/min-40%(0')-9%/min-85%(0')
fl10911	Unknown Sample	MH3 labnotebook 443 page 61 AlPO4 60°C 2	TTd-B1.5	NA	NA		NA	NA	NA	Response Low	0.513193	Area	256.596		2.23193e+07	4.95494e+06	4.3491e+07	6.13674e+06	17.818	1.00383	-0.0679727	INF	17.7537	17.9458	0	0	BB	5	3	1	2020-06-24 17:49:33	30		D:\Thomas\MH3_TTd_aladsorbed_poging2\MH3_TTdpeptidesl_v5	1	2	0	0	1	1	1						20 mm x 100 µm + 31.5 cm x 50 µm Reprosil-Pur C18-AQ 5/3 µm 120 Å: 0%(10' @ 5 µl/min)-step-10%-3%/min-40%(0')-9%/min-85%(0')
fl10912	Unknown Sample	MH3 labnotebook 443 page 61 AlPO4 60°C 3	TTd-B1.5	NA	NA		NA	NA	NA	Response Low	0.578632	Area	289.316		2.36138e+07	5816649	4.08097e+07	7.05862e+06	17.805	1.0031	-0.0549919	INF	17.3965	17.9167	0	0	MB	5	3	1	2020-06-24 18:20:23	30		D:\Thomas\MH3_TTd_aladsorbed_poging2\MH3_TTdpeptidesl_v5	1	2	0	0	1	1	1						20 mm x 100 µm + 31.5 cm x 50 µm Reprosil-Pur C18-AQ 5/3 µm 120 Å: 0%(10' @ 5 µl/min)-step-10%-3%/min-40%(0')-9%/min-85%(0')
fl10913	Unknown Sample	MH3 labnotebook 443 page 61 Control 60°C 1	TTd-B1.3	NA	NA		NA	NA	NA	Response Low	0.658528	Area	329.264		2.95836e+07	5.57134e+06	4.49238e+07	6.54073e+06	17.7582	1.00046	-0.0082084	INF	17.4475	17.8599	0	0	MB	5	3	1	2020-06-24 18:51:13	30		D:\Thomas\MH3_TTd_aladsorbed_poging2\MH3_TTdpeptidesl_v5	1	2	0	0	1	1	1						20 mm x 100 µm + 31.5 cm x 50 µm Reprosil-Pur C18-AQ 5/3 µm 120 Å: 0%(10' @ 5 µl/min)-step-10%-3%/min-40%(0')-9%/min-85%(0')
fl10914	Unknown Sample	MH3 labnotebook 443 page 61 Control 60°C 2	TTd-B1.3	NA	NA		NA	NA	NA	Response Low	0.691105	Area	345.552		2.97519e+07	5.52517e+06	4.30498e+07	5.88414e+06	17.8022	1.00294	-0.052214	INF	17.3997	17.875	0	929453	MB	5	3	1	2020-06-24 19:22:02	30		D:\Thomas\MH3_TTd_aladsorbed_poging2\MH3_TTdpeptidesl_v5	1	2	0	0	1	1	1						20 mm x 100 µm + 31.5 cm x 50 µm Reprosil-Pur C18-AQ 5/3 µm 120 Å: 0%(10' @ 5 µl/min)-step-10%-3%/min-40%(0')-9%/min-85%(0')
fl10915	Unknown Sample	MH3 labnotebook 443 page 61 Control 60°C 3	TTd-B1.3	NA	NA		NA	NA	NA	Response Low	0.509635	Area	254.818		2.21099e+07	5.30975e+06	4.33837e+07	5.95717e+06	17.8254	1.00425	-0.0753765	INF	17.7629	17.9085	0	0	BB	5	3	1	2020-06-24 19:52:54	30		D:\Thomas\MH3_TTd_aladsorbed_poging2\MH3_TTdpeptidesl_v5	1	2	0	0	1	1	1						20 mm x 100 µm + 31.5 cm x 50 µm Reprosil-Pur C18-AQ 5/3 µm 120 Å: 0%(10' @ 5 µl/min)-step-10%-3%/min-40%(0')-9%/min-85%(0')
fl10916	Unknown Sample	MH3 labnotebook 443 page 61 Al(OH)3 65°C 1	TTd-B1.4	NA	NA		NA	NA	NA	Response Low	1.02878	Area	514.388		4.5911e+07	7.64742e+06	4.46268e+07	5.42528e+06	17.7576	1.00043	-0.00760481	INF	17.4323	17.8422	-24140.1	0	MB	5	3	1	2020-06-24 20:23:43	30.0001		D:\Thomas\MH3_TTd_aladsorbed_poging2\MH3_TTdpeptidesl_v5	1	2	0	0	1	1	1						20 mm x 100 µm + 31.5 cm x 50 µm Reprosil-Pur C18-AQ 5/3 µm 120 Å: 0%(10' @ 5 µl/min)-step-10%-3%/min-40%(0')-9%/min-85%(0')
fl10917	Unknown Sample	MH3 labnotebook 443 page 61 Al(OH)3 65°C 2	TTd-B1.4	NA	NA		NA	NA	NA	Response Low	1.09985	Area	549.925		4.8989e+07	7.27331e+06	4.45415e+07	5.84964e+06	17.7818	1.00179	-0.0317766	INF	17.4175	17.9178	0	454986	MB	5	3	1	2020-06-24 20:54:33	30		D:\Thomas\MH3_TTd_aladsorbed_poging2\MH3_TTdpeptidesl_v5	1	2	0	0	1	1	1						20 mm x 100 µm + 31.5 cm x 50 µm Reprosil-Pur C18-AQ 5/3 µm 120 Å: 0%(10' @ 5 µl/min)-step-10%-3%/min-40%(0')-9%/min-85%(0')
fl10918	Unknown Sample	MH3 labnotebook 443 page 61 Al(OH)3 65°C 3	TTd-B1.4	NA	NA		NA	NA	NA	Response Low	0.972404	Area	486.202		2.98014e+07	5.1227e+06	3.06471e+07	4.12917e+06	17.8013	1.00289	-0.0513428	INF	17.4676	17.9753	-16177.4	0	MB	5	3	1	2020-06-24 21:25:24	30		D:\Thomas\MH3_TTd_aladsorbed_poging2\MH3_TTdpeptidesl_v5	1	2	0	0	1	1	1						20 mm x 100 µm + 31.5 cm x 50 µm Reprosil-Pur C18-AQ 5/3 µm 120 Å: 0%(10' @ 5 µl/min)-step-10%-3%/min-40%(0')-9%/min-85%(0')
fl10919	Unknown Sample	MH3 labnotebook 443 page 61 AlPO4 65°C 1	TTd-B1.5	NA	NA		NA	NA	NA	Response Low	0.60666	Area	303.33		2.77424e+07	5.53499e+06	4.57298e+07	6.2346e+06	17.8756	1.00708	-0.125588	INF	17.5218	18.0679	0	0	MB	5	3	1	2020-06-24 21:56:15	30.0009		D:\Thomas\MH3_TTd_aladsorbed_poging2\MH3_TTdpeptidesl_v5	1	2	0	0	1	1	1						20 mm x 100 µm + 31.5 cm x 50 µm Reprosil-Pur C18-AQ 5/3 µm 120 Å: 0%(10' @ 5 µl/min)-step-10%-3%/min-40%(0')-9%/min-85%(0')
fl10920	Unknown Sample	MH3 labnotebook 443 page 61 AlPO4 65°C 2	TTd-B1.5	NA	NA		NA	NA	NA	Response Low	0.811719	Area	405.859		2.40624e+07	4.17149e+06	2.96438e+07	4.41652e+06	17.8202	1.00396	-0.0702202	INF	17.4945	17.9662	0	0	MB	5	3	1	2020-06-24 22:27:05	30		D:\Thomas\MH3_TTd_aladsorbed_poging2\MH3_TTdpeptidesl_v5	1	2	0	0	1	1	1						20 mm x 100 µm + 31.5 cm x 50 µm Reprosil-Pur C18-AQ 5/3 µm 120 Å: 0%(10' @ 5 µl/min)-step-10%-3%/min-40%(0')-9%/min-85%(0')
fl10921	Unknown Sample	MH3 labnotebook 443 page 61 AlPO4 65°C 3	TTd-B1.5	NA	NA		NA	NA	NA	Response Low	0.606445	Area	303.223		2.87273e+07	5.23053e+06	4.73699e+07	6.52521e+06	17.848	1.00552	-0.0979988	INF	17.4716	17.8915	-16505.5	1.66171e+06	MB	5	3	1	2020-06-24 22:57:54	30		D:\Thomas\MH3_TTd_aladsorbed_poging2\MH3_TTdpeptidesl_v5	1	2	0	0	1	1	1						20 mm x 100 µm + 31.5 cm x 50 µm Reprosil-Pur C18-AQ 5/3 µm 120 Å: 0%(10' @ 5 µl/min)-step-10%-3%/min-40%(0')-9%/min-85%(0')
fl10922	Unknown Sample	MH3 labnotebook 443 page 61 Control 65°C 1	TTd-B1.3	NA	NA		NA	NA	NA	Response Low	0.71912	Area	359.56		3.15803e+07	5.7874e+06	4.39152e+07	6.60885e+06	17.7452	0.99973	0.00478936	INF	17.4151	17.8211	-18267.5	652356	MB	5	3	1	2020-06-24 23:28:43	30		D:\Thomas\MH3_TTd_aladsorbed_poging2\MH3_TTdpeptidesl_v5	1	2	0	0	1	1	1						20 mm x 100 µm + 31.5 cm x 50 µm Reprosil-Pur C18-AQ 5/3 µm 120 Å: 0%(10' @ 5 µl/min)-step-10%-3%/min-40%(0')-9%/min-85%(0')
fl10923	Unknown Sample	MH3 labnotebook 443 page 61 Control 65°C 2	TTd-B1.3	NA	NA		NA	NA	NA	Response Low	0.740853	Area	370.426		3.18899e+07	5.45327e+06	4.30449e+07	5.89176e+06	17.7314	0.998955	0.01855	INF	17.3851	17.861	-17217.5	0	MB	5	3	1	2020-06-24 23:59:32	30		D:\Thomas\MH3_TTd_aladsorbed_poging2\MH3_TTdpeptidesl_v5	1	2	0	0	1	1	1						20 mm x 100 µm + 31.5 cm x 50 µm Reprosil-Pur C18-AQ 5/3 µm 120 Å: 0%(10' @ 5 µl/min)-step-10%-3%/min-40%(0')-9%/min-85%(0')
fl10924	Unknown Sample	MH3 labnotebook 443 page 61 Control 65°C 3	TTd-B1.3	NA	NA		NA	NA	NA	Response Low	0.75651	Area	378.255		3.4707e+07	5.38186e+06	4.58778e+07	6.66217e+06	17.7745	1.00138	-0.0245033	INF	17.3683	17.8706	0	0	MB	5	3	1	2020-06-25 00:30:22	30		D:\Thomas\MH3_TTd_aladsorbed_poging2\MH3_TTdpeptidesl_v5	1	2	0	0	1	1	1						20 mm x 100 µm + 31.5 cm x 50 µm Reprosil-Pur C18-AQ 5/3 µm 120 Å: 0%(10' @ 5 µl/min)-step-10%-3%/min-40%(0')-9%/min-85%(0')
Created By:
User Name		Full Name		Date
FUN-LAB-MS		FUN-LAB-MS		6/25/2020 3:58:31 PM

## Sheet: EDDNITLK_
Component Name		Curve Index	Weighting Index	Origin Index	Equation
EDDNITLK*		Average RF	Equal	Ignore	Average Response Factor = 4.33427e+007 %RSD = 43.5
Filename	Sample Type	Sample Name	Sample ID	Exp Amt	Calc Amt	Units	%Diff	Level	%RSD-AMT	Peak Status	Response Ratio	Response Type		Equation	Area	Height	ISTD Area	ISTD Ht	RT	Rel RT	Del RT	S/N	Start Time	End Time	Start Height	End Height	Integ Code	Search Window	Threshold	Smooth	Acq Date	Duration	Exp Method	Proc Method	Vial	Inj Vol	Sample Wt	Sample Vol	ISTD Base Amt	ISTD Calc Amt	Dilution Factor	Study	Client	Laboratory	Company	Phone	Comment
fl10862	Unknown Sample	MH3 labnotebook 443 page 61 Al(OH)3 4°C 1	TTd-B1.4	NA	NA		NA	NA	NA		NA	NA		Average Response Factor = 4.33427e+007	1.70905e+08	2.07699e+07	NA	NA	18.2824	1.03	-0.532432	INF	18.0339	19.1648	0	0	MB	60	200	1	2020-06-23 16:14:05	0		D:\Thomas\MH3_TTd_aladsorbed_poging2\MH3_TTdpeptidesl_v5	1	2	0	0	NA	NA	1						20 mm x 100 µm + 31.5 cm x 50 µm Reprosil-Pur C18-AQ 5/3 µm 120 Å: 0%(10' @ 5 µl/min)-step-10%-3%/min-40%(0')-9%/min-85%(0')
fl10863	Unknown Sample	MH3 labnotebook 443 page 61 Al(OH)3 4°C 2	TTd-B1.4	NA	NA		NA	NA	NA		NA	NA			5.93352e+07	8.09064e+06	NA	NA	18.3183	1.03201	-0.568255	INF	17.8643	19.634	0	0	MB	60	200	1	2020-06-23 17:09:36	0		D:\Thomas\MH3_TTd_aladsorbed_poging2\MH3_TTdpeptidesl_v5	1	2	0	0	NA	NA	1						20 mm x 100 µm + 31.5 cm x 50 µm Reprosil-Pur C18-AQ 5/3 µm 120 Å: 0%(10' @ 5 µl/min)-step-10%-3%/min-40%(0')-9%/min-85%(0')
fl10864	Unknown Sample	MH3 labnotebook 443 page 61 Al(OH)3 4°C 3	TTd-B1.4	NA	NA		NA	NA	NA		NA	NA			5.57037e+07	7.32854e+06	NA	NA	18.216	1.02625	-0.465971	INF	18.1657	18.4308	0	0	BB	60	200	1	2020-06-23 17:40:24	30		D:\Thomas\MH3_TTd_aladsorbed_poging2\MH3_TTdpeptidesl_v5	1	2	0	0	NA	NA	1						20 mm x 100 µm + 31.5 cm x 50 µm Reprosil-Pur C18-AQ 5/3 µm 120 Å: 0%(10' @ 5 µl/min)-step-10%-3%/min-40%(0')-9%/min-85%(0')
fl10865	Unknown Sample	MH3 labnotebook 443 page 61 AlPO4 4°C 1	TTd-B1.5	NA	NA		NA	NA	NA		NA	NA			5.63628e+07	7.25687e+06	NA	NA	18.3023	1.03111	-0.552272	INF	17.6926	19.247	0	0	MB	60	200	1	2020-06-23 18:11:11	30.0017		D:\Thomas\MH3_TTd_aladsorbed_poging2\MH3_TTdpeptidesl_v5	1	2	0	0	NA	NA	1						20 mm x 100 µm + 31.5 cm x 50 µm Reprosil-Pur C18-AQ 5/3 µm 120 Å: 0%(10' @ 5 µl/min)-step-10%-3%/min-40%(0')-9%/min-85%(0')
fl10866	Unknown Sample	MH3 labnotebook 443 page 61 AlPO4 4°C 2	TTd-B1.5	NA	NA		NA	NA	NA		NA	NA			6.47947e+07	8.11735e+06	NA	NA	18.2583	1.02864	-0.508342	INF	17.904	18.8815	0	19904.8	MB	60	200	1	2020-06-23 18:42:00	30.0001		D:\Thomas\MH3_TTd_aladsorbed_poging2\MH3_TTdpeptidesl_v5	1	2	0	0	NA	NA	1						20 mm x 100 µm + 31.5 cm x 50 µm Reprosil-Pur C18-AQ 5/3 µm 120 Å: 0%(10' @ 5 µl/min)-step-10%-3%/min-40%(0')-9%/min-85%(0')
fl10867	Unknown Sample	MH3 labnotebook 443 page 61 AlPO4 4°C 3	TTd-B1.5	NA	NA		NA	NA	NA		NA	NA			6.20671e+07	7.39567e+06	NA	NA	18.2756	1.02961	-0.525602	INF	17.8314	18.8837	0	0	MB	60	200	1	2020-06-23 19:12:50	30.0004		D:\Thomas\MH3_TTd_aladsorbed_poging2\MH3_TTdpeptidesl_v5	1	2	0	0	NA	NA	1						20 mm x 100 µm + 31.5 cm x 50 µm Reprosil-Pur C18-AQ 5/3 µm 120 Å: 0%(10' @ 5 µl/min)-step-10%-3%/min-40%(0')-9%/min-85%(0')
fl10868	Unknown Sample	MH3 labnotebook 443 page 61 Control 4°C 1	TTd-B1.3	NA	NA		NA	NA	NA		NA	NA			5.68475e+07	7699661	NA	NA	18.2677	1.02917	-0.517691	INF	17.8508	18.857	0	0	MB	60	200	1	2020-06-23 19:43:39	30.0008		D:\Thomas\MH3_TTd_aladsorbed_poging2\MH3_TTdpeptidesl_v5	1	2	0	0	NA	NA	1						20 mm x 100 µm + 31.5 cm x 50 µm Reprosil-Pur C18-AQ 5/3 µm 120 Å: 0%(10' @ 5 µl/min)-step-10%-3%/min-40%(0')-9%/min-85%(0')
fl10869	Unknown Sample	MH3 labnotebook 443 page 61 Control 4°C 2	TTd-B1.3	NA	NA		NA	NA	NA		NA	NA			7.14835e+07	8.62105e+06	NA	NA	18.475	1.04084	-0.724965	INF	18.0098	19.1961	0	0	MB	60	200	1	2020-06-23 20:14:29	30.0008		D:\Thomas\MH3_TTd_aladsorbed_poging2\MH3_TTdpeptidesl_v5	1	2	0	0	NA	NA	1						20 mm x 100 µm + 31.5 cm x 50 µm Reprosil-Pur C18-AQ 5/3 µm 120 Å: 0%(10' @ 5 µl/min)-step-10%-3%/min-40%(0')-9%/min-85%(0')
fl10870	Unknown Sample	MH3 labnotebook 443 page 61 Control 4°C 3	TTd-B1.3	NA	NA		NA	NA	NA		NA	NA			4.77738e+07	7.68508e+06	NA	NA	18.2266	1.02685	-0.476617	INF	18.106	18.3528	0	0	BB	60	200	1	2020-06-23 20:45:20	30		D:\Thomas\MH3_TTd_aladsorbed_poging2\MH3_TTdpeptidesl_v5	1	2	0	0	NA	NA	1						20 mm x 100 µm + 31.5 cm x 50 µm Reprosil-Pur C18-AQ 5/3 µm 120 Å: 0%(10' @ 5 µl/min)-step-10%-3%/min-40%(0')-9%/min-85%(0')
fl10871	Unknown Sample	MH3 labnotebook 443 page 61 Al(OH)3 37°C 1	TTd-B1.4	NA	NA		NA	NA	NA		NA	NA			4.50641e+07	6.50193e+06	NA	NA	18.1216	1.02093	-0.371561	INF	17.9782	18.5653	0	185647	MM	60	200	1	2020-06-23 21:16:11	30		D:\Thomas\MH3_TTd_aladsorbed_poging2\MH3_TTdpeptidesl_v5	1	2	0	0	NA	NA	1						20 mm x 100 µm + 31.5 cm x 50 µm Reprosil-Pur C18-AQ 5/3 µm 120 Å: 0%(10' @ 5 µl/min)-step-10%-3%/min-40%(0')-9%/min-85%(0')
fl10872	Unknown Sample	MH3 labnotebook 443 page 61 Al(OH)3 37°C 2	TTd-B1.4	NA	NA		NA	NA	NA		NA	NA			4.84445e+07	6.54157e+06	NA	NA	17.9888	1.01345	-0.238786	INF	17.8466	18.1344	0	0	BB	60	200	1	2020-06-23 21:47:00	30.0009		D:\Thomas\MH3_TTd_aladsorbed_poging2\MH3_TTdpeptidesl_v5	1	2	0	0	NA	NA	1						20 mm x 100 µm + 31.5 cm x 50 µm Reprosil-Pur C18-AQ 5/3 µm 120 Å: 0%(10' @ 5 µl/min)-step-10%-3%/min-40%(0')-9%/min-85%(0')
fl10873	Unknown Sample	MH3 labnotebook 443 page 61 Al(OH)3 37°C 3	TTd-B1.4	NA	NA		NA	NA	NA		NA	NA			4.19306e+07	6.03958e+06	NA	NA	17.9832	1.01314	-0.233168	INF	17.8437	18.1354	0	0	BB	60	200	1	2020-06-23 22:17:49	30		D:\Thomas\MH3_TTd_aladsorbed_poging2\MH3_TTdpeptidesl_v5	1	2	0	0	NA	NA	1						20 mm x 100 µm + 31.5 cm x 50 µm Reprosil-Pur C18-AQ 5/3 µm 120 Å: 0%(10' @ 5 µl/min)-step-10%-3%/min-40%(0')-9%/min-85%(0')
fl10874	Unknown Sample	MH3 labnotebook 443 page 61 AlPO4 37°C 1	TTd-B1.5	NA	NA		NA	NA	NA		NA	NA			4.28344e+07	6.40442e+06	NA	NA	17.9853	1.01326	-0.235334	INF	17.8641	18.1163	0	0	BB	60	200	1	2020-06-23 22:48:37	30.0008		D:\Thomas\MH3_TTd_aladsorbed_poging2\MH3_TTdpeptidesl_v5	1	2	0	0	NA	NA	1						20 mm x 100 µm + 31.5 cm x 50 µm Reprosil-Pur C18-AQ 5/3 µm 120 Å: 0%(10' @ 5 µl/min)-step-10%-3%/min-40%(0')-9%/min-85%(0')
fl10875	Unknown Sample	MH3 labnotebook 443 page 61 AlPO4 37°C 2	TTd-B1.5	NA	NA		NA	NA	NA		NA	NA			4.34235e+07	5.37555e+06	NA	NA	17.902	1.00856	-0.151976	INF	17.8556	18.152	0	0	BB	60	200	1	2020-06-23 23:19:27	30		D:\Thomas\MH3_TTd_aladsorbed_poging2\MH3_TTdpeptidesl_v5	1	2	0	0	NA	NA	1						20 mm x 100 µm + 31.5 cm x 50 µm Reprosil-Pur C18-AQ 5/3 µm 120 Å: 0%(10' @ 5 µl/min)-step-10%-3%/min-40%(0')-9%/min-85%(0')
fl10876	Unknown Sample	MH3 labnotebook 443 page 61 AlPO4 37°C 3	TTd-B1.5	NA	NA		NA	NA	NA		NA	NA			4.06596e+07	5.42648e+06	NA	NA	17.965	1.01211	-0.215005	5743.97	17.8044	18.0857	0	0	BB	60	200	1	2020-06-23 23:50:17	30		D:\Thomas\MH3_TTd_aladsorbed_poging2\MH3_TTdpeptidesl_v5	1	2	0	0	NA	NA	1						20 mm x 100 µm + 31.5 cm x 50 µm Reprosil-Pur C18-AQ 5/3 µm 120 Å: 0%(10' @ 5 µl/min)-step-10%-3%/min-40%(0')-9%/min-85%(0')
fl10877	Unknown Sample	MH3 labnotebook 443 page 61 Control 37°C 1	TTd-B1.3	NA	NA		NA	NA	NA		NA	NA			3.31633e+07	5.28795e+06	NA	NA	17.9521	1.01139	-0.202118	INF	17.8097	18.1113	0	0	BB	60	200	1	2020-06-24 00:21:07	30.0086		D:\Thomas\MH3_TTd_aladsorbed_poging2\MH3_TTdpeptidesl_v5	1	2	0	0	NA	NA	1						20 mm x 100 µm + 31.5 cm x 50 µm Reprosil-Pur C18-AQ 5/3 µm 120 Å: 0%(10' @ 5 µl/min)-step-10%-3%/min-40%(0')-9%/min-85%(0')
fl10878	Unknown Sample	MH3 labnotebook 443 page 61 Control 37°C 2	TTd-B1.3	NA	NA		NA	NA	NA		NA	NA			4.14034e+07	5.85753e+06	NA	NA	17.9262	1.00992	-0.176162	INF	17.7909	18.0734	0	0	BB	60	200	1	2020-06-24 00:51:58	30		D:\Thomas\MH3_TTd_aladsorbed_poging2\MH3_TTdpeptidesl_v5	1	2	0	0	NA	NA	1						20 mm x 100 µm + 31.5 cm x 50 µm Reprosil-Pur C18-AQ 5/3 µm 120 Å: 0%(10' @ 5 µl/min)-step-10%-3%/min-40%(0')-9%/min-85%(0')
fl10879	Unknown Sample	MH3 labnotebook 443 page 61 Control 37°C 3	TTd-B1.3	NA	NA		NA	NA	NA		NA	NA			2.93078e+07	4.12548e+06	NA	NA	17.8624	1.00633	-0.112379	INF	17.8159	18.0914	0	0	BB	60	200	1	2020-06-24 01:22:48	30		D:\Thomas\MH3_TTd_aladsorbed_poging2\MH3_TTdpeptidesl_v5	1	2	0	0	NA	NA	1						20 mm x 100 µm + 31.5 cm x 50 µm Reprosil-Pur C18-AQ 5/3 µm 120 Å: 0%(10' @ 5 µl/min)-step-10%-3%/min-40%(0')-9%/min-85%(0')
fl10880	Unknown Sample	MH3 labnotebook 443 page 61 Al(OH)3 45°C 1	TTd-B1.4	NA	NA		NA	NA	NA		NA	NA			3.92391e+07	5.87097e+06	NA	NA	17.8954	1.00819	-0.145388	2127.4	17.7628	17.9927	0	0	BB	60	200	1	2020-06-24 01:53:39	30		D:\Thomas\MH3_TTd_aladsorbed_poging2\MH3_TTdpeptidesl_v5	1	2	0	0	NA	NA	1						20 mm x 100 µm + 31.5 cm x 50 µm Reprosil-Pur C18-AQ 5/3 µm 120 Å: 0%(10' @ 5 µl/min)-step-10%-3%/min-40%(0')-9%/min-85%(0')
fl10881	Unknown Sample	MH3 labnotebook 443 page 61 Al(OH)3 45°C 2	TTd-B1.4	NA	NA		NA	NA	NA		NA	NA			3.41036e+07	5.1124e+06	NA	NA	17.8965	1.00825	-0.146523	INF	17.7383	18.2247	0	0	MM	60	200	1	2020-06-24 02:24:30	30.0008		D:\Thomas\MH3_TTd_aladsorbed_poging2\MH3_TTdpeptidesl_v5	1	2	0	0	NA	NA	1						20 mm x 100 µm + 31.5 cm x 50 µm Reprosil-Pur C18-AQ 5/3 µm 120 Å: 0%(10' @ 5 µl/min)-step-10%-3%/min-40%(0')-9%/min-85%(0')
fl10882	Unknown Sample	MH3 labnotebook 443 page 61 Al(OH)3 45°C 3	TTd-B1.4	NA	NA		NA	NA	NA		NA	NA			4.14837e+07	5.8846e+06	NA	NA	17.8993	1.00841	-0.149314	INF	17.7452	18.0596	0	0	BB	60	200	1	2020-06-24 02:55:20	30		D:\Thomas\MH3_TTd_aladsorbed_poging2\MH3_TTdpeptidesl_v5	1	2	0	0	NA	NA	1						20 mm x 100 µm + 31.5 cm x 50 µm Reprosil-Pur C18-AQ 5/3 µm 120 Å: 0%(10' @ 5 µl/min)-step-10%-3%/min-40%(0')-9%/min-85%(0')
fl10883	Unknown Sample	MH3 labnotebook 443 page 61 AlPO4 45°C 1	TTd-B1.5	NA	NA		NA	NA	NA		NA	NA			4.26182e+07	6.28037e+06	NA	NA	17.8656	1.00651	-0.115588	1154.55	17.7222	17.9832	0	0	BB	60	200	1	2020-06-24 03:26:10	30		D:\Thomas\MH3_TTd_aladsorbed_poging2\MH3_TTdpeptidesl_v5	1	2	0	0	NA	NA	1						20 mm x 100 µm + 31.5 cm x 50 µm Reprosil-Pur C18-AQ 5/3 µm 120 Å: 0%(10' @ 5 µl/min)-step-10%-3%/min-40%(0')-9%/min-85%(0')
fl10884	Unknown Sample	MH3 labnotebook 443 page 61 AlPO4 45°C 2	TTd-B1.5	NA	NA		NA	NA	NA		NA	NA			3.8421e+07	5.51017e+06	NA	NA	17.886	1.00766	-0.136039	INF	17.7369	17.9863	0	0	BB	60	200	1	2020-06-24 03:56:58	30		D:\Thomas\MH3_TTd_aladsorbed_poging2\MH3_TTdpeptidesl_v5	1	2	0	0	NA	NA	1						20 mm x 100 µm + 31.5 cm x 50 µm Reprosil-Pur C18-AQ 5/3 µm 120 Å: 0%(10' @ 5 µl/min)-step-10%-3%/min-40%(0')-9%/min-85%(0')
fl10885	Unknown Sample	MH3 labnotebook 443 page 61 AlPO4 45°C 3	TTd-B1.5	NA	NA		NA	NA	NA		NA	NA			3.93306e+07	5.65097e+06	NA	NA	17.8628	1.00635	-0.112799	INF	17.7483	18.0234	0	0	BB	60	200	1	2020-06-24 04:27:47	30.0006		D:\Thomas\MH3_TTd_aladsorbed_poging2\MH3_TTdpeptidesl_v5	1	2	0	0	NA	NA	1						20 mm x 100 µm + 31.5 cm x 50 µm Reprosil-Pur C18-AQ 5/3 µm 120 Å: 0%(10' @ 5 µl/min)-step-10%-3%/min-40%(0')-9%/min-85%(0')
fl10886	Unknown Sample	MH3 labnotebook 443 page 61 Control 45°C 1	TTd-B1.3	NA	NA		NA	NA	NA		NA	NA			3.983e+07	4.91917e+06	NA	NA	17.8812	1.00739	-0.13123	INF	17.715	18.1125	0	0	BB	60	200	1	2020-06-24 04:58:38	30		D:\Thomas\MH3_TTd_aladsorbed_poging2\MH3_TTdpeptidesl_v5	1	2	0	0	NA	NA	1						20 mm x 100 µm + 31.5 cm x 50 µm Reprosil-Pur C18-AQ 5/3 µm 120 Å: 0%(10' @ 5 µl/min)-step-10%-3%/min-40%(0')-9%/min-85%(0')
fl10887	Unknown Sample	MH3 labnotebook 443 page 61 Control 45°C 2	TTd-B1.3	NA	NA		NA	NA	NA		NA	NA			3.54194e+07	4.77459e+06	NA	NA	17.8659	1.00653	-0.115871	INF	17.736	18.0561	0	0	BB	60	200	1	2020-06-24 05:29:28	30		D:\Thomas\MH3_TTd_aladsorbed_poging2\MH3_TTdpeptidesl_v5	1	2	0	0	NA	NA	1						20 mm x 100 µm + 31.5 cm x 50 µm Reprosil-Pur C18-AQ 5/3 µm 120 Å: 0%(10' @ 5 µl/min)-step-10%-3%/min-40%(0')-9%/min-85%(0')
fl10888	Unknown Sample	MH3 labnotebook 443 page 61 Control 45°C 3	TTd-B1.3	NA	NA		NA	NA	NA		NA	NA			3.51602e+07	4.33161e+06	NA	NA	17.8308	1.00455	-0.0808136	1281.77	17.6978	17.9962	0	0	BB	60	200	1	2020-06-24 06:00:19	30		D:\Thomas\MH3_TTd_aladsorbed_poging2\MH3_TTdpeptidesl_v5	1	2	0	0	NA	NA	1						20 mm x 100 µm + 31.5 cm x 50 µm Reprosil-Pur C18-AQ 5/3 µm 120 Å: 0%(10' @ 5 µl/min)-step-10%-3%/min-40%(0')-9%/min-85%(0')
fl10889	Unknown Sample	MH3 labnotebook 443 page 61 Al(OH)3 50°C 1	TTd-B1.4	NA	NA		NA	NA	NA		NA	NA			3.32681e+07	4.39659e+06	NA	NA	17.8155	1.00369	-0.0655118	812.723	17.6646	18.035	0	0	BB	60	200	1	2020-06-24 06:31:09	30		D:\Thomas\MH3_TTd_aladsorbed_poging2\MH3_TTdpeptidesl_v5	1	2	0	0	NA	NA	1						20 mm x 100 µm + 31.5 cm x 50 µm Reprosil-Pur C18-AQ 5/3 µm 120 Å: 0%(10' @ 5 µl/min)-step-10%-3%/min-40%(0')-9%/min-85%(0')
fl10890	Unknown Sample	MH3 labnotebook 443 page 61 Al(OH)3 50°C 2	TTd-B1.4	NA	NA		NA	NA	NA		NA	NA			4.27183e+07	6.1595e+06	NA	NA	17.8181	1.00384	-0.0680793	1937.58	17.6766	18.047	0	0	BB	60	200	1	2020-06-24 07:02:00	30		D:\Thomas\MH3_TTd_aladsorbed_poging2\MH3_TTdpeptidesl_v5	1	2	0	0	NA	NA	1						20 mm x 100 µm + 31.5 cm x 50 µm Reprosil-Pur C18-AQ 5/3 µm 120 Å: 0%(10' @ 5 µl/min)-step-10%-3%/min-40%(0')-9%/min-85%(0')
fl10891	Unknown Sample	MH3 labnotebook 443 page 61 Al(OH)3 50°C 3	TTd-B1.4	NA	NA		NA	NA	NA		NA	NA			3.58529e+07	4.80355e+06	NA	NA	17.8154	1.00369	-0.065436	INF	17.6845	18.0617	0	0	BB	60	200	1	2020-06-24 07:32:51	30.0001		D:\Thomas\MH3_TTd_aladsorbed_poging2\MH3_TTdpeptidesl_v5	1	2	0	0	NA	NA	1						20 mm x 100 µm + 31.5 cm x 50 µm Reprosil-Pur C18-AQ 5/3 µm 120 Å: 0%(10' @ 5 µl/min)-step-10%-3%/min-40%(0')-9%/min-85%(0')
fl10892	Unknown Sample	MH3 labnotebook 443 page 61 AlPO4 50°C 1	TTd-B1.5	NA	NA		NA	NA	NA		NA	NA			4.30739e+07	6.2472e+06	NA	NA	17.8273	1.00435	-0.0772587	INF	17.7058	17.995	0	0	BB	60	200	1	2020-06-24 08:03:40	30		D:\Thomas\MH3_TTd_aladsorbed_poging2\MH3_TTdpeptidesl_v5	1	2	0	0	NA	NA	1						20 mm x 100 µm + 31.5 cm x 50 µm Reprosil-Pur C18-AQ 5/3 µm 120 Å: 0%(10' @ 5 µl/min)-step-10%-3%/min-40%(0')-9%/min-85%(0')
fl10893	Unknown Sample	MH3 labnotebook 443 page 61 AlPO4 50°C 2	TTd-B1.5	NA	NA		NA	NA	NA		NA	NA			3.65958e+07	5.16572e+06	NA	NA	17.8105	1.00341	-0.0604666	INF	17.6939	17.999	0	0	BB	60	200	1	2020-06-24 08:34:28	30.0004		D:\Thomas\MH3_TTd_aladsorbed_poging2\MH3_TTdpeptidesl_v5	1	2	0	0	NA	NA	1						20 mm x 100 µm + 31.5 cm x 50 µm Reprosil-Pur C18-AQ 5/3 µm 120 Å: 0%(10' @ 5 µl/min)-step-10%-3%/min-40%(0')-9%/min-85%(0')
fl10894	Unknown Sample	MH3 labnotebook 443 page 61 AlPO4 50°C 3	TTd-B1.5	NA	NA		NA	NA	NA		NA	NA			3.6477e+07	5.13633e+06	NA	NA	17.7692	1.00108	-0.0192494	35727.1	17.6348	17.9363	0	0	BB	60	200	1	2020-06-24 09:05:17	30		D:\Thomas\MH3_TTd_aladsorbed_poging2\MH3_TTdpeptidesl_v5	1	2	0	0	NA	NA	1						20 mm x 100 µm + 31.5 cm x 50 µm Reprosil-Pur C18-AQ 5/3 µm 120 Å: 0%(10' @ 5 µl/min)-step-10%-3%/min-40%(0')-9%/min-85%(0')
fl10895	Unknown Sample	MH3 labnotebook 443 page 61 Control 50°C 1	TTd-B1.3	NA	NA		NA	NA	NA		NA	NA			4.1478e+07	6.34997e+06	NA	NA	17.7429	0.9996	0.00709759	INF	17.6119	17.8803	0	0	BB	60	200	1	2020-06-24 09:36:08	30		D:\Thomas\MH3_TTd_aladsorbed_poging2\MH3_TTdpeptidesl_v5	1	2	0	0	NA	NA	1						20 mm x 100 µm + 31.5 cm x 50 µm Reprosil-Pur C18-AQ 5/3 µm 120 Å: 0%(10' @ 5 µl/min)-step-10%-3%/min-40%(0')-9%/min-85%(0')
fl10896	Unknown Sample	MH3 labnotebook 443 page 61 Control 50°C 2	TTd-B1.3	NA	NA		NA	NA	NA		NA	NA			3.11266e+07	4.28208e+06	NA	NA	17.7783	1.0016	-0.0283458	INF	17.6492	17.932	0	0	BB	60	200	1	2020-06-24 10:06:58	30		D:\Thomas\MH3_TTd_aladsorbed_poging2\MH3_TTdpeptidesl_v5	1	2	0	0	NA	NA	1						20 mm x 100 µm + 31.5 cm x 50 µm Reprosil-Pur C18-AQ 5/3 µm 120 Å: 0%(10' @ 5 µl/min)-step-10%-3%/min-40%(0')-9%/min-85%(0')
fl10897	Unknown Sample	MH3 labnotebook 443 page 61 Control 50°C 3	TTd-B1.3	NA	NA		NA	NA	NA		NA	NA			4.40816e+07	6.19912e+06	NA	NA	17.7601	1.00057	-0.0100978	INF	17.6279	17.8849	0	0	BB	60	200	1	2020-06-24 10:37:49	30.0005		D:\Thomas\MH3_TTd_aladsorbed_poging2\MH3_TTdpeptidesl_v5	1	2	0	0	NA	NA	1						20 mm x 100 µm + 31.5 cm x 50 µm Reprosil-Pur C18-AQ 5/3 µm 120 Å: 0%(10' @ 5 µl/min)-step-10%-3%/min-40%(0')-9%/min-85%(0')
fl10898	Unknown Sample	MH3 labnotebook 443 page 61 Al(OH)3 55°C 1	TTd-B1.4	NA	NA		NA	NA	NA		NA	NA			3.32326e+07	5.09123e+06	NA	NA	17.6751	0.99578	0.0748973	INF	17.5439	17.8416	0	0	BB	60	200	1	2020-06-24 11:08:39	30.02		D:\Thomas\MH3_TTd_aladsorbed_poging2\MH3_TTdpeptidesl_v5	1	2	0	0	NA	NA	1						20 mm x 100 µm + 31.5 cm x 50 µm Reprosil-Pur C18-AQ 5/3 µm 120 Å: 0%(10' @ 5 µl/min)-step-10%-3%/min-40%(0')-9%/min-85%(0')
fl10899	Unknown Sample	MH3 labnotebook 443 page 61 Al(OH)3 55°C 2	TTd-B1.4	NA	NA		NA	NA	NA		NA	NA			2.74759e+07	4.87899e+06	NA	NA	17.7846	1.00195	-0.0346349	INF	17.4734	18.034	0	0	MB	60	200	1	2020-06-24 11:39:30	30		D:\Thomas\MH3_TTd_aladsorbed_poging2\MH3_TTdpeptidesl_v5	1	2	0	0	NA	NA	1						20 mm x 100 µm + 31.5 cm x 50 µm Reprosil-Pur C18-AQ 5/3 µm 120 Å: 0%(10' @ 5 µl/min)-step-10%-3%/min-40%(0')-9%/min-85%(0')
fl10900	Unknown Sample	MH3 labnotebook 443 page 61 Al(OH)3 55°C 3	TTd-B1.4	NA	NA		NA	NA	NA		NA	NA			4.34987e+07	6.6911e+06	NA	NA	17.7504	1.00002	-0.000382985	INF	17.4064	17.866	0	352147	MB	60	200	1	2020-06-24 12:10:21	30		D:\Thomas\MH3_TTd_aladsorbed_poging2\MH3_TTdpeptidesl_v5	1	2	0	0	NA	NA	1						20 mm x 100 µm + 31.5 cm x 50 µm Reprosil-Pur C18-AQ 5/3 µm 120 Å: 0%(10' @ 5 µl/min)-step-10%-3%/min-40%(0')-9%/min-85%(0')
fl10901	Unknown Sample	MH3 labnotebook 443 page 61 AlPO4 55°C 1	TTd-B1.5	NA	NA		NA	NA	NA		NA	NA			3.15961e+07	5.41792e+06	NA	NA	17.6946	0.996878	0.0554238	INF	17.5685	17.8435	0	0	BB	60	200	1	2020-06-24 12:41:11	30		D:\Thomas\MH3_TTd_aladsorbed_poging2\MH3_TTdpeptidesl_v5	1	2	0	0	NA	NA	1						20 mm x 100 µm + 31.5 cm x 50 µm Reprosil-Pur C18-AQ 5/3 µm 120 Å: 0%(10' @ 5 µl/min)-step-10%-3%/min-40%(0')-9%/min-85%(0')
fl10902	Unknown Sample	MH3 labnotebook 443 page 61 AlPO4 55°C 2	TTd-B1.5	NA	NA		NA	NA	NA		NA	NA			3.80453e+07	4.51356e+06	NA	NA	17.6696	0.995472	0.0803699	INF	17.5382	17.8258	0	0	BB	60	200	1	2020-06-24 13:12:02	30		D:\Thomas\MH3_TTd_aladsorbed_poging2\MH3_TTdpeptidesl_v5	1	2	0	0	NA	NA	1						20 mm x 100 µm + 31.5 cm x 50 µm Reprosil-Pur C18-AQ 5/3 µm 120 Å: 0%(10' @ 5 µl/min)-step-10%-3%/min-40%(0')-9%/min-85%(0')
fl10903	Unknown Sample	MH3 labnotebook 443 page 61 AlPO4 55°C 3	TTd-B1.5	NA	NA		NA	NA	NA		NA	NA			2.7835e+07	3.70279e+06	NA	NA	18.114	1.02051	-0.364001	INF	17.9774	18.2329	0	0	BB	60	200	1	2020-06-24 13:42:52	30		D:\Thomas\MH3_TTd_aladsorbed_poging2\MH3_TTdpeptidesl_v5	1	2	0	0	NA	NA	1						20 mm x 100 µm + 31.5 cm x 50 µm Reprosil-Pur C18-AQ 5/3 µm 120 Å: 0%(10' @ 5 µl/min)-step-10%-3%/min-40%(0')-9%/min-85%(0')
fl10904	Unknown Sample	MH3 labnotebook 443 page 61 Control 55°C 1	TTd-B1.3	NA	NA		NA	NA	NA		NA	NA			4.32474e+07	6.43831e+06	NA	NA	17.9191	1.00953	-0.169092	INF	17.7839	18.0513	0	0	BB	60	200	1	2020-06-24 14:13:40	30		D:\Thomas\MH3_TTd_aladsorbed_poging2\MH3_TTdpeptidesl_v5	1	2	0	0	NA	NA	1						20 mm x 100 µm + 31.5 cm x 50 µm Reprosil-Pur C18-AQ 5/3 µm 120 Å: 0%(10' @ 5 µl/min)-step-10%-3%/min-40%(0')-9%/min-85%(0')
fl10905	Unknown Sample	MH3 labnotebook 443 page 61 Control 55°C 2	TTd-B1.3	NA	NA		NA	NA	NA		NA	NA			2.57258e+07	3.34894e+06	NA	NA	17.6848	0.996327	0.0652044	INF	17.6515	17.9248	0	0	BB	60	200	1	2020-06-24 14:44:29	30		D:\Thomas\MH3_TTd_aladsorbed_poging2\MH3_TTdpeptidesl_v5	1	2	0	0	NA	NA	1						20 mm x 100 µm + 31.5 cm x 50 µm Reprosil-Pur C18-AQ 5/3 µm 120 Å: 0%(10' @ 5 µl/min)-step-10%-3%/min-40%(0')-9%/min-85%(0')
fl10906	Unknown Sample	MH3 labnotebook 443 page 61 Control 55°C 3	TTd-B1.3	NA	NA		NA	NA	NA		NA	NA			2.45235e+07	3.16147e+06	NA	NA	17.7822	1.00182	-0.0322488	INF	17.7026	18.1007	0	0	MM	60	200	1	2020-06-24 15:15:19	30		D:\Thomas\MH3_TTd_aladsorbed_poging2\MH3_TTdpeptidesl_v5	1	2	0	0	NA	NA	1						20 mm x 100 µm + 31.5 cm x 50 µm Reprosil-Pur C18-AQ 5/3 µm 120 Å: 0%(10' @ 5 µl/min)-step-10%-3%/min-40%(0')-9%/min-85%(0')
fl10907	Unknown Sample	MH3 labnotebook 443 page 61 Al(OH)3 60°C 1	TTd-B1.4	NA	NA		NA	NA	NA		NA	NA			2.55635e+07	3.57036e+06	NA	NA	17.8363	1.00486	-0.0863084	INF	17.6968	17.9922	0	0	BB	60	200	1	2020-06-24 15:46:10	30		D:\Thomas\MH3_TTd_aladsorbed_poging2\MH3_TTdpeptidesl_v5	1	2	0	0	NA	NA	1						20 mm x 100 µm + 31.5 cm x 50 µm Reprosil-Pur C18-AQ 5/3 µm 120 Å: 0%(10' @ 5 µl/min)-step-10%-3%/min-40%(0')-9%/min-85%(0')
fl10908	Unknown Sample	MH3 labnotebook 443 page 61 Al(OH)3 60°C 2	TTd-B1.4	NA	NA		NA	NA	NA		NA	NA			2.99886e+07	4.10766e+06	NA	NA	17.8304	1.00453	-0.0803586	3939.75	17.6753	17.9462	0	0	BB	60	200	1	2020-06-24 16:17:02	30.0005		D:\Thomas\MH3_TTd_aladsorbed_poging2\MH3_TTdpeptidesl_v5	1	2	0	0	NA	NA	1						20 mm x 100 µm + 31.5 cm x 50 µm Reprosil-Pur C18-AQ 5/3 µm 120 Å: 0%(10' @ 5 µl/min)-step-10%-3%/min-40%(0')-9%/min-85%(0')
fl10909	Unknown Sample	MH3 labnotebook 443 page 61 Al(OH)3 60°C 3	TTd-B1.4	NA	NA		NA	NA	NA		NA	NA			4.7617e+07	6.3492e+06	NA	NA	17.9618	1.01193	-0.211834	INF	17.82	18.0973	0	0	BB	60	200	1	2020-06-24 16:47:52	30		D:\Thomas\MH3_TTd_aladsorbed_poging2\MH3_TTdpeptidesl_v5	1	2	0	0	NA	NA	1						20 mm x 100 µm + 31.5 cm x 50 µm Reprosil-Pur C18-AQ 5/3 µm 120 Å: 0%(10' @ 5 µl/min)-step-10%-3%/min-40%(0')-9%/min-85%(0')
fl10910	Unknown Sample	MH3 labnotebook 443 page 61 AlPO4 60°C 1	TTd-B1.5	NA	NA		NA	NA	NA		NA	NA			3.94021e+07	5.48464e+06	NA	NA	17.8283	1.00441	-0.0782598	INF	17.7666	18.0514	0	0	BB	60	200	1	2020-06-24 17:18:42	30		D:\Thomas\MH3_TTd_aladsorbed_poging2\MH3_TTdpeptidesl_v5	1	2	0	0	NA	NA	1						20 mm x 100 µm + 31.5 cm x 50 µm Reprosil-Pur C18-AQ 5/3 µm 120 Å: 0%(10' @ 5 µl/min)-step-10%-3%/min-40%(0')-9%/min-85%(0')
fl10911	Unknown Sample	MH3 labnotebook 443 page 61 AlPO4 60°C 2	TTd-B1.5	NA	NA		NA	NA	NA		NA	NA			4.3491e+07	6.13674e+06	NA	NA	17.818	1.00383	-0.0679727	INF	17.7043	17.9301	0	0	BB	60	200	1	2020-06-24 17:49:33	30		D:\Thomas\MH3_TTd_aladsorbed_poging2\MH3_TTdpeptidesl_v5	1	2	0	0	NA	NA	1						20 mm x 100 µm + 31.5 cm x 50 µm Reprosil-Pur C18-AQ 5/3 µm 120 Å: 0%(10' @ 5 µl/min)-step-10%-3%/min-40%(0')-9%/min-85%(0')
fl10912	Unknown Sample	MH3 labnotebook 443 page 61 AlPO4 60°C 3	TTd-B1.5	NA	NA		NA	NA	NA		NA	NA			4.08097e+07	7.05862e+06	NA	NA	17.805	1.0031	-0.0549919	INF	17.6916	17.9484	0	0	BB	60	200	1	2020-06-24 18:20:23	30		D:\Thomas\MH3_TTd_aladsorbed_poging2\MH3_TTdpeptidesl_v5	1	2	0	0	NA	NA	1						20 mm x 100 µm + 31.5 cm x 50 µm Reprosil-Pur C18-AQ 5/3 µm 120 Å: 0%(10' @ 5 µl/min)-step-10%-3%/min-40%(0')-9%/min-85%(0')
fl10913	Unknown Sample	MH3 labnotebook 443 page 61 Control 60°C 1	TTd-B1.3	NA	NA		NA	NA	NA		NA	NA			4.49238e+07	6.54073e+06	NA	NA	17.7582	1.00046	-0.0082084	INF	17.6132	17.8944	0	0	BB	60	200	1	2020-06-24 18:51:13	30		D:\Thomas\MH3_TTd_aladsorbed_poging2\MH3_TTdpeptidesl_v5	1	2	0	0	NA	NA	1						20 mm x 100 µm + 31.5 cm x 50 µm Reprosil-Pur C18-AQ 5/3 µm 120 Å: 0%(10' @ 5 µl/min)-step-10%-3%/min-40%(0')-9%/min-85%(0')
fl10914	Unknown Sample	MH3 labnotebook 443 page 61 Control 60°C 2	TTd-B1.3	NA	NA		NA	NA	NA		NA	NA			4.30498e+07	5.88414e+06	NA	NA	17.8022	1.00294	-0.052214	INF	17.6706	17.9256	0	0	BB	60	200	1	2020-06-24 19:22:02	30		D:\Thomas\MH3_TTd_aladsorbed_poging2\MH3_TTdpeptidesl_v5	1	2	0	0	NA	NA	1						20 mm x 100 µm + 31.5 cm x 50 µm Reprosil-Pur C18-AQ 5/3 µm 120 Å: 0%(10' @ 5 µl/min)-step-10%-3%/min-40%(0')-9%/min-85%(0')
fl10915	Unknown Sample	MH3 labnotebook 443 page 61 Control 60°C 3	TTd-B1.3	NA	NA		NA	NA	NA		NA	NA			4.33837e+07	5.95717e+06	NA	NA	17.8254	1.00425	-0.0753765	INF	17.6932	17.9559	0	0	BB	60	200	1	2020-06-24 19:52:54	30		D:\Thomas\MH3_TTd_aladsorbed_poging2\MH3_TTdpeptidesl_v5	1	2	0	0	NA	NA	1						20 mm x 100 µm + 31.5 cm x 50 µm Reprosil-Pur C18-AQ 5/3 µm 120 Å: 0%(10' @ 5 µl/min)-step-10%-3%/min-40%(0')-9%/min-85%(0')
fl10916	Unknown Sample	MH3 labnotebook 443 page 61 Al(OH)3 65°C 1	TTd-B1.4	NA	NA		NA	NA	NA		NA	NA			4.46268e+07	5.42528e+06	NA	NA	17.7418	0.99954	0.00816821	INF	17.6162	17.9262	0	0	BB	60	200	1	2020-06-24 20:23:43	30.0001		D:\Thomas\MH3_TTd_aladsorbed_poging2\MH3_TTdpeptidesl_v5	1	2	0	0	NA	NA	1						20 mm x 100 µm + 31.5 cm x 50 µm Reprosil-Pur C18-AQ 5/3 µm 120 Å: 0%(10' @ 5 µl/min)-step-10%-3%/min-40%(0')-9%/min-85%(0')
fl10917	Unknown Sample	MH3 labnotebook 443 page 61 Al(OH)3 65°C 2	TTd-B1.4	NA	NA		NA	NA	NA		NA	NA			4.45415e+07	5.84964e+06	NA	NA	17.7818	1.00179	-0.0317766	INF	17.6518	17.9678	0	0	BB	60	200	1	2020-06-24 20:54:33	30		D:\Thomas\MH3_TTd_aladsorbed_poging2\MH3_TTdpeptidesl_v5	1	2	0	0	NA	NA	1						20 mm x 100 µm + 31.5 cm x 50 µm Reprosil-Pur C18-AQ 5/3 µm 120 Å: 0%(10' @ 5 µl/min)-step-10%-3%/min-40%(0')-9%/min-85%(0')
fl10918	Unknown Sample	MH3 labnotebook 443 page 61 Al(OH)3 65°C 3	TTd-B1.4	NA	NA		NA	NA	NA		NA	NA			3.06471e+07	4.12917e+06	NA	NA	17.7901	1.00226	-0.0400679	INF	17.6526	17.9244	0	0	BB	60	200	1	2020-06-24 21:25:24	30		D:\Thomas\MH3_TTd_aladsorbed_poging2\MH3_TTdpeptidesl_v5	1	2	0	0	NA	NA	1						20 mm x 100 µm + 31.5 cm x 50 µm Reprosil-Pur C18-AQ 5/3 µm 120 Å: 0%(10' @ 5 µl/min)-step-10%-3%/min-40%(0')-9%/min-85%(0')
fl10919	Unknown Sample	MH3 labnotebook 443 page 61 AlPO4 65°C 1	TTd-B1.5	NA	NA		NA	NA	NA		NA	NA			4.57298e+07	6.2346e+06	NA	NA	17.8756	1.00708	-0.125588	INF	17.7461	18.0026	0	0	BB	60	200	1	2020-06-24 21:56:15	30.0009		D:\Thomas\MH3_TTd_aladsorbed_poging2\MH3_TTdpeptidesl_v5	1	2	0	0	NA	NA	1						20 mm x 100 µm + 31.5 cm x 50 µm Reprosil-Pur C18-AQ 5/3 µm 120 Å: 0%(10' @ 5 µl/min)-step-10%-3%/min-40%(0')-9%/min-85%(0')
fl10920	Unknown Sample	MH3 labnotebook 443 page 61 AlPO4 65°C 2	TTd-B1.5	NA	NA		NA	NA	NA		NA	NA			2.96438e+07	4.41652e+06	NA	NA	17.838	1.00496	-0.0880261	INF	17.6907	17.9507	0	0	BB	60	200	1	2020-06-24 22:27:05	30		D:\Thomas\MH3_TTd_aladsorbed_poging2\MH3_TTdpeptidesl_v5	1	2	0	0	NA	NA	1						20 mm x 100 µm + 31.5 cm x 50 µm Reprosil-Pur C18-AQ 5/3 µm 120 Å: 0%(10' @ 5 µl/min)-step-10%-3%/min-40%(0')-9%/min-85%(0')
fl10921	Unknown Sample	MH3 labnotebook 443 page 61 AlPO4 65°C 3	TTd-B1.5	NA	NA		NA	NA	NA		NA	NA			4.73699e+07	6.52521e+06	NA	NA	17.848	1.00552	-0.0979988	INF	17.7027	17.9589	0	0	BB	60	200	1	2020-06-24 22:57:54	30		D:\Thomas\MH3_TTd_aladsorbed_poging2\MH3_TTdpeptidesl_v5	1	2	0	0	NA	NA	1						20 mm x 100 µm + 31.5 cm x 50 µm Reprosil-Pur C18-AQ 5/3 µm 120 Å: 0%(10' @ 5 µl/min)-step-10%-3%/min-40%(0')-9%/min-85%(0')
fl10922	Unknown Sample	MH3 labnotebook 443 page 61 Control 65°C 1	TTd-B1.3	NA	NA		NA	NA	NA		NA	NA			4.39152e+07	6.60885e+06	NA	NA	17.7452	0.99973	0.00478936	INF	17.6247	17.87	0	0	BB	60	200	1	2020-06-24 23:28:43	30		D:\Thomas\MH3_TTd_aladsorbed_poging2\MH3_TTdpeptidesl_v5	1	2	0	0	NA	NA	1						20 mm x 100 µm + 31.5 cm x 50 µm Reprosil-Pur C18-AQ 5/3 µm 120 Å: 0%(10' @ 5 µl/min)-step-10%-3%/min-40%(0')-9%/min-85%(0')
fl10923	Unknown Sample	MH3 labnotebook 443 page 61 Control 65°C 2	TTd-B1.3	NA	NA		NA	NA	NA		NA	NA			4.30449e+07	5.89176e+06	NA	NA	17.7314	0.998955	0.01855	INF	17.5962	17.861	0	0	BB	60	200	1	2020-06-24 23:59:32	30		D:\Thomas\MH3_TTd_aladsorbed_poging2\MH3_TTdpeptidesl_v5	1	2	0	0	NA	NA	1						20 mm x 100 µm + 31.5 cm x 50 µm Reprosil-Pur C18-AQ 5/3 µm 120 Å: 0%(10' @ 5 µl/min)-step-10%-3%/min-40%(0')-9%/min-85%(0')
fl10924	Unknown Sample	MH3 labnotebook 443 page 61 Control 65°C 3	TTd-B1.3	NA	NA		NA	NA	NA		NA	NA			4.58778e+07	6.66217e+06	NA	NA	17.7745	1.00138	-0.0245033	INF	17.6367	17.904	0	0	BB	60	200	1	2020-06-25 00:30:22	30		D:\Thomas\MH3_TTd_aladsorbed_poging2\MH3_TTdpeptidesl_v5	1	2	0	0	NA	NA	1						20 mm x 100 µm + 31.5 cm x 50 µm Reprosil-Pur C18-AQ 5/3 µm 120 Å: 0%(10' @ 5 µl/min)-step-10%-3%/min-40%(0')-9%/min-85%(0')
Created By:
User Name		Full Name		Date
FUN-LAB-MS		FUN-LAB-MS		6/25/2020 3:58:31 PM

## Sheet: EDDDITLK_
Component Name		Curve Index	Weighting Index	Origin Index	Equation
EDDDITLK*		Average RF	Equal	Ignore	Average Response Factor = 9.24871e+006 %RSD = 22.1
Filename	Sample Type	Sample Name	Sample ID	Exp Amt	Calc Amt	Units	%Diff	Level	%RSD-AMT	Peak Status	Response Ratio	Response Type		Equation	Area	Height	ISTD Area	ISTD Ht	RT	Rel RT	Del RT	S/N	Start Time	End Time	Start Height	End Height	Integ Code	Search Window	Threshold	Smooth	Acq Date	Duration	Exp Method	Proc Method	Vial	Inj Vol	Sample Wt	Sample Vol	ISTD Base Amt	ISTD Calc Amt	Dilution Factor	Study	Client	Laboratory	Company	Phone	Comment
fl10862	Unknown Sample	MH3 labnotebook 443 page 61 Al(OH)3 4°C 1	TTd-B1.4	NA	NA		NA	NA	NA		NA	NA		Average Response Factor = 9.24871e+006	9.7438e+06	4.10634e+06	NA	NA	18.6245	1.03412	-0.614511	INF	18.196	18.8039	0	0	MM	60	3	1	2020-06-23 16:14:05	0		D:\Thomas\MH3_TTd_aladsorbed_poging2\MH3_TTdpeptidesl_v5	1	2	0	0	NA	NA	1						20 mm x 100 µm + 31.5 cm x 50 µm Reprosil-Pur C18-AQ 5/3 µm 120 Å: 0%(10' @ 5 µl/min)-step-10%-3%/min-40%(0')-9%/min-85%(0')
fl10863	Unknown Sample	MH3 labnotebook 443 page 61 Al(OH)3 4°C 2	TTd-B1.4	NA	NA		NA	NA	NA		NA	NA			7.41519e+06	1.99801e+06	NA	NA	18.5811	1.03171	-0.571147	INF	18.3467	18.945	0	0	MM	60	3	1	2020-06-23 17:09:36	0		D:\Thomas\MH3_TTd_aladsorbed_poging2\MH3_TTdpeptidesl_v5	1	2	0	0	NA	NA	1						20 mm x 100 µm + 31.5 cm x 50 µm Reprosil-Pur C18-AQ 5/3 µm 120 Å: 0%(10' @ 5 µl/min)-step-10%-3%/min-40%(0')-9%/min-85%(0')
fl10864	Unknown Sample	MH3 labnotebook 443 page 61 Al(OH)3 4°C 3	TTd-B1.4	NA	NA		NA	NA	NA		NA	NA			7.79461e+06	2.21077e+06	NA	NA	18.53	1.02887	-0.520026	INF	18.2845	18.9334	0	0	MM	60	3	1	2020-06-23 17:40:24	30		D:\Thomas\MH3_TTd_aladsorbed_poging2\MH3_TTdpeptidesl_v5	1	2	0	0	NA	NA	1						20 mm x 100 µm + 31.5 cm x 50 µm Reprosil-Pur C18-AQ 5/3 µm 120 Å: 0%(10' @ 5 µl/min)-step-10%-3%/min-40%(0')-9%/min-85%(0')
fl10865	Unknown Sample	MH3 labnotebook 443 page 61 AlPO4 4°C 1	TTd-B1.5	NA	NA		NA	NA	NA		NA	NA			1.0483e+07	2.57652e+06	NA	NA	18.55	1.02998	-0.53997	INF	18.3534	18.9418	0	0	MM	60	3	1	2020-06-23 18:11:11	30.0017		D:\Thomas\MH3_TTd_aladsorbed_poging2\MH3_TTdpeptidesl_v5	1	2	0	0	NA	NA	1						20 mm x 100 µm + 31.5 cm x 50 µm Reprosil-Pur C18-AQ 5/3 µm 120 Å: 0%(10' @ 5 µl/min)-step-10%-3%/min-40%(0')-9%/min-85%(0')
fl10866	Unknown Sample	MH3 labnotebook 443 page 61 AlPO4 4°C 2	TTd-B1.5	NA	NA		NA	NA	NA		NA	NA			1.32735e+07	3.35148e+06	NA	NA	18.5121	1.02788	-0.502088	INF	18.1943	18.8488	0	0	MM	60	3	1	2020-06-23 18:42:00	30.0001		D:\Thomas\MH3_TTd_aladsorbed_poging2\MH3_TTdpeptidesl_v5	1	2	0	0	NA	NA	1						20 mm x 100 µm + 31.5 cm x 50 µm Reprosil-Pur C18-AQ 5/3 µm 120 Å: 0%(10' @ 5 µl/min)-step-10%-3%/min-40%(0')-9%/min-85%(0')
fl10867	Unknown Sample	MH3 labnotebook 443 page 61 AlPO4 4°C 3	TTd-B1.5	NA	NA		NA	NA	NA		NA	NA			1.49198e+07	3.43838e+06	NA	NA	18.5471	1.02982	-0.53706	INF	18.2756	18.832	0	0	MM	60	3	1	2020-06-23 19:12:50	30.0004		D:\Thomas\MH3_TTd_aladsorbed_poging2\MH3_TTdpeptidesl_v5	1	2	0	0	NA	NA	1						20 mm x 100 µm + 31.5 cm x 50 µm Reprosil-Pur C18-AQ 5/3 µm 120 Å: 0%(10' @ 5 µl/min)-step-10%-3%/min-40%(0')-9%/min-85%(0')
fl10868	Unknown Sample	MH3 labnotebook 443 page 61 Control 4°C 1	TTd-B1.3	NA	NA		NA	NA	NA		NA	NA			1.02896e+07	2.60768e+06	NA	NA	18.5076	1.02763	-0.497615	INF	18.4474	18.5905	0	0	BB	60	3	1	2020-06-23 19:43:39	30.0008		D:\Thomas\MH3_TTd_aladsorbed_poging2\MH3_TTdpeptidesl_v5	1	2	0	0	NA	NA	1						20 mm x 100 µm + 31.5 cm x 50 µm Reprosil-Pur C18-AQ 5/3 µm 120 Å: 0%(10' @ 5 µl/min)-step-10%-3%/min-40%(0')-9%/min-85%(0')
fl10869	Unknown Sample	MH3 labnotebook 443 page 61 Control 4°C 2	TTd-B1.3	NA	NA		NA	NA	NA		NA	NA			1.35944e+07	3.75196e+06	NA	NA	18.6959	1.03809	-0.685941	INF	18.4607	18.9886	0	0	MM	60	3	1	2020-06-23 20:14:29	30.0008		D:\Thomas\MH3_TTd_aladsorbed_poging2\MH3_TTdpeptidesl_v5	1	2	0	0	NA	NA	1						20 mm x 100 µm + 31.5 cm x 50 µm Reprosil-Pur C18-AQ 5/3 µm 120 Å: 0%(10' @ 5 µl/min)-step-10%-3%/min-40%(0')-9%/min-85%(0')
fl10870	Unknown Sample	MH3 labnotebook 443 page 61 Control 4°C 3	TTd-B1.3	NA	NA		NA	NA	NA		NA	NA			1.01999e+07	2.61664e+06	NA	NA	18.4674	1.02539	-0.457359	INF	18.4014	18.566	0	0	BB	60	3	1	2020-06-23 20:45:20	30		D:\Thomas\MH3_TTd_aladsorbed_poging2\MH3_TTdpeptidesl_v5	1	2	0	0	NA	NA	1						20 mm x 100 µm + 31.5 cm x 50 µm Reprosil-Pur C18-AQ 5/3 µm 120 Å: 0%(10' @ 5 µl/min)-step-10%-3%/min-40%(0')-9%/min-85%(0')
fl10871	Unknown Sample	MH3 labnotebook 443 page 61 Al(OH)3 37°C 1	TTd-B1.4	NA	NA		NA	NA	NA		NA	NA			1.01106e+07	2.29442e+06	NA	NA	18.3495	1.01885	-0.339506	INF	18.3005	18.5309	0	0	BB	60	3	1	2020-06-23 21:16:11	30		D:\Thomas\MH3_TTd_aladsorbed_poging2\MH3_TTdpeptidesl_v5	1	2	0	0	NA	NA	1						20 mm x 100 µm + 31.5 cm x 50 µm Reprosil-Pur C18-AQ 5/3 µm 120 Å: 0%(10' @ 5 µl/min)-step-10%-3%/min-40%(0')-9%/min-85%(0')
fl10872	Unknown Sample	MH3 labnotebook 443 page 61 Al(OH)3 37°C 2	TTd-B1.4	NA	NA		NA	NA	NA		NA	NA			1.13246e+07	2.7468e+06	NA	NA	18.2382	1.01267	-0.228232	INF	18.1871	18.3354	0	0	BB	60	3	1	2020-06-23 21:47:00	30.0009		D:\Thomas\MH3_TTd_aladsorbed_poging2\MH3_TTdpeptidesl_v5	1	2	0	0	NA	NA	1						20 mm x 100 µm + 31.5 cm x 50 µm Reprosil-Pur C18-AQ 5/3 µm 120 Å: 0%(10' @ 5 µl/min)-step-10%-3%/min-40%(0')-9%/min-85%(0')
fl10873	Unknown Sample	MH3 labnotebook 443 page 61 Al(OH)3 37°C 3	TTd-B1.4	NA	NA		NA	NA	NA		NA	NA			8.04932e+06	2.09155e+06	NA	NA	18.2516	1.01342	-0.241607	INF	18.1869	18.3449	0	0	BB	60	3	1	2020-06-23 22:17:49	30		D:\Thomas\MH3_TTd_aladsorbed_poging2\MH3_TTdpeptidesl_v5	1	2	0	0	NA	NA	1						20 mm x 100 µm + 31.5 cm x 50 µm Reprosil-Pur C18-AQ 5/3 µm 120 Å: 0%(10' @ 5 µl/min)-step-10%-3%/min-40%(0')-9%/min-85%(0')
fl10874	Unknown Sample	MH3 labnotebook 443 page 61 AlPO4 37°C 1	TTd-B1.5	NA	NA		NA	NA	NA		NA	NA			9.52336e+06	2.29311e+06	NA	NA	18.2302	1.01223	-0.220178	INF	18.1657	18.3252	0	0	BB	60	3	1	2020-06-23 22:48:37	30.0008		D:\Thomas\MH3_TTd_aladsorbed_poging2\MH3_TTdpeptidesl_v5	1	2	0	0	NA	NA	1						20 mm x 100 µm + 31.5 cm x 50 µm Reprosil-Pur C18-AQ 5/3 µm 120 Å: 0%(10' @ 5 µl/min)-step-10%-3%/min-40%(0')-9%/min-85%(0')
fl10875	Unknown Sample	MH3 labnotebook 443 page 61 AlPO4 37°C 2	TTd-B1.5	NA	NA		NA	NA	NA		NA	NA			9.28091e+06	2.38877e+06	NA	NA	18.2365	1.01258	-0.226537	INF	18.1686	18.3455	0	0	BB	60	3	1	2020-06-23 23:19:27	30		D:\Thomas\MH3_TTd_aladsorbed_poging2\MH3_TTdpeptidesl_v5	1	2	0	0	NA	NA	1						20 mm x 100 µm + 31.5 cm x 50 µm Reprosil-Pur C18-AQ 5/3 µm 120 Å: 0%(10' @ 5 µl/min)-step-10%-3%/min-40%(0')-9%/min-85%(0')
fl10876	Unknown Sample	MH3 labnotebook 443 page 61 AlPO4 37°C 3	TTd-B1.5	NA	NA		NA	NA	NA		NA	NA			6.71386e+06	1.94236e+06	NA	NA	18.1968	1.01037	-0.186751	INF	18.1472	18.2717	0	0	BB	60	3	1	2020-06-23 23:50:17	30		D:\Thomas\MH3_TTd_aladsorbed_poging2\MH3_TTdpeptidesl_v5	1	2	0	0	NA	NA	1						20 mm x 100 µm + 31.5 cm x 50 µm Reprosil-Pur C18-AQ 5/3 µm 120 Å: 0%(10' @ 5 µl/min)-step-10%-3%/min-40%(0')-9%/min-85%(0')
fl10877	Unknown Sample	MH3 labnotebook 443 page 61 Control 37°C 1	TTd-B1.3	NA	NA		NA	NA	NA		NA	NA			5.38164e+06	1.47309e+06	NA	NA	18.188	1.00988	-0.177959	INF	18.1442	18.2976	0	0	BB	60	3	1	2020-06-24 00:21:07	30.0086		D:\Thomas\MH3_TTd_aladsorbed_poging2\MH3_TTdpeptidesl_v5	1	2	0	0	NA	NA	1						20 mm x 100 µm + 31.5 cm x 50 µm Reprosil-Pur C18-AQ 5/3 µm 120 Å: 0%(10' @ 5 µl/min)-step-10%-3%/min-40%(0')-9%/min-85%(0')
fl10878	Unknown Sample	MH3 labnotebook 443 page 61 Control 37°C 2	TTd-B1.3	NA	NA		NA	NA	NA		NA	NA			1.04053e+07	2.66918e+06	NA	NA	18.1756	1.0092	-0.165625	INF	18.1185	18.2967	0	0	BB	60	3	1	2020-06-24 00:51:58	30		D:\Thomas\MH3_TTd_aladsorbed_poging2\MH3_TTdpeptidesl_v5	1	2	0	0	NA	NA	1						20 mm x 100 µm + 31.5 cm x 50 µm Reprosil-Pur C18-AQ 5/3 µm 120 Å: 0%(10' @ 5 µl/min)-step-10%-3%/min-40%(0')-9%/min-85%(0')
fl10879	Unknown Sample	MH3 labnotebook 443 page 61 Control 37°C 3	TTd-B1.3	NA	NA		NA	NA	NA		NA	NA			6.90932e+06	1.90603e+06	NA	NA	18.1923	1.01012	-0.182349	INF	18.1409	18.3135	0	0	BB	60	3	1	2020-06-24 01:22:48	30		D:\Thomas\MH3_TTd_aladsorbed_poging2\MH3_TTdpeptidesl_v5	1	2	0	0	NA	NA	1						20 mm x 100 µm + 31.5 cm x 50 µm Reprosil-Pur C18-AQ 5/3 µm 120 Å: 0%(10' @ 5 µl/min)-step-10%-3%/min-40%(0')-9%/min-85%(0')
fl10880	Unknown Sample	MH3 labnotebook 443 page 61 Al(OH)3 45°C 1	TTd-B1.4	NA	NA		NA	NA	NA		NA	NA			7.50835e+06	1.99132e+06	NA	NA	18.1434	1.00741	-0.133418	INF	18.0941	18.22	0	0	BB	60	3	1	2020-06-24 01:53:39	30		D:\Thomas\MH3_TTd_aladsorbed_poging2\MH3_TTdpeptidesl_v5	1	2	0	0	NA	NA	1						20 mm x 100 µm + 31.5 cm x 50 µm Reprosil-Pur C18-AQ 5/3 µm 120 Å: 0%(10' @ 5 µl/min)-step-10%-3%/min-40%(0')-9%/min-85%(0')
fl10881	Unknown Sample	MH3 labnotebook 443 page 61 Al(OH)3 45°C 2	TTd-B1.4	NA	NA		NA	NA	NA		NA	NA			5.73319e+06	1.74072e+06	NA	NA	18.1491	1.00772	-0.139052	INF	18.0844	18.247	0	0	BB	60	3	1	2020-06-24 02:24:30	30.0008		D:\Thomas\MH3_TTd_aladsorbed_poging2\MH3_TTdpeptidesl_v5	1	2	0	0	NA	NA	1						20 mm x 100 µm + 31.5 cm x 50 µm Reprosil-Pur C18-AQ 5/3 µm 120 Å: 0%(10' @ 5 µl/min)-step-10%-3%/min-40%(0')-9%/min-85%(0')
fl10882	Unknown Sample	MH3 labnotebook 443 page 61 Al(OH)3 45°C 3	TTd-B1.4	NA	NA		NA	NA	NA		NA	NA			8.65028e+06	1.95374e+06	NA	NA	18.143	1.00739	-0.133037	INF	18.0937	18.3097	0	0	BB	60	3	1	2020-06-24 02:55:20	30		D:\Thomas\MH3_TTd_aladsorbed_poging2\MH3_TTdpeptidesl_v5	1	2	0	0	NA	NA	1						20 mm x 100 µm + 31.5 cm x 50 µm Reprosil-Pur C18-AQ 5/3 µm 120 Å: 0%(10' @ 5 µl/min)-step-10%-3%/min-40%(0')-9%/min-85%(0')
fl10883	Unknown Sample	MH3 labnotebook 443 page 61 AlPO4 45°C 1	TTd-B1.5	NA	NA		NA	NA	NA		NA	NA			1.07182e+07	2.86404e+06	NA	NA	18.0994	1.00496	-0.0893844	INF	18.0341	18.1847	0	0	BB	60	3	1	2020-06-24 03:26:10	30		D:\Thomas\MH3_TTd_aladsorbed_poging2\MH3_TTdpeptidesl_v5	1	2	0	0	NA	NA	1						20 mm x 100 µm + 31.5 cm x 50 µm Reprosil-Pur C18-AQ 5/3 µm 120 Å: 0%(10' @ 5 µl/min)-step-10%-3%/min-40%(0')-9%/min-85%(0')
fl10884	Unknown Sample	MH3 labnotebook 443 page 61 AlPO4 45°C 2	TTd-B1.5	NA	NA		NA	NA	NA		NA	NA			9.20746e+06	2.15956e+06	NA	NA	18.1254	1.00641	-0.115416	INF	18.0589	18.2424	0	0	BB	60	3	1	2020-06-24 03:56:58	30		D:\Thomas\MH3_TTd_aladsorbed_poging2\MH3_TTdpeptidesl_v5	1	2	0	0	NA	NA	1						20 mm x 100 µm + 31.5 cm x 50 µm Reprosil-Pur C18-AQ 5/3 µm 120 Å: 0%(10' @ 5 µl/min)-step-10%-3%/min-40%(0')-9%/min-85%(0')
fl10885	Unknown Sample	MH3 labnotebook 443 page 61 AlPO4 45°C 3	TTd-B1.5	NA	NA		NA	NA	NA		NA	NA			1.00123e+07	2.6767e+06	NA	NA	18.119	1.00605	-0.108982	558.681	18.0719	18.2189	0	0	BB	60	3	1	2020-06-24 04:27:47	30.0006		D:\Thomas\MH3_TTd_aladsorbed_poging2\MH3_TTdpeptidesl_v5	1	2	0	0	NA	NA	1						20 mm x 100 µm + 31.5 cm x 50 µm Reprosil-Pur C18-AQ 5/3 µm 120 Å: 0%(10' @ 5 µl/min)-step-10%-3%/min-40%(0')-9%/min-85%(0')
fl10886	Unknown Sample	MH3 labnotebook 443 page 61 Control 45°C 1	TTd-B1.3	NA	NA		NA	NA	NA		NA	NA			9.91296e+06	2.43645e+06	NA	NA	18.1283	1.00657	-0.118347	INF	18.0614	18.2686	0	0	BB	60	3	1	2020-06-24 04:58:38	30		D:\Thomas\MH3_TTd_aladsorbed_poging2\MH3_TTdpeptidesl_v5	1	2	0	0	NA	NA	1						20 mm x 100 µm + 31.5 cm x 50 µm Reprosil-Pur C18-AQ 5/3 µm 120 Å: 0%(10' @ 5 µl/min)-step-10%-3%/min-40%(0')-9%/min-85%(0')
fl10887	Unknown Sample	MH3 labnotebook 443 page 61 Control 45°C 2	TTd-B1.3	NA	NA		NA	NA	NA		NA	NA			8.33252e+06	1.99452e+06	NA	NA	18.1052	1.00529	-0.0952259	INF	18.0561	18.2292	0	0	BB	60	3	1	2020-06-24 05:29:28	30		D:\Thomas\MH3_TTd_aladsorbed_poging2\MH3_TTdpeptidesl_v5	1	2	0	0	NA	NA	1						20 mm x 100 µm + 31.5 cm x 50 µm Reprosil-Pur C18-AQ 5/3 µm 120 Å: 0%(10' @ 5 µl/min)-step-10%-3%/min-40%(0')-9%/min-85%(0')
fl10888	Unknown Sample	MH3 labnotebook 443 page 61 Control 45°C 3	TTd-B1.3	NA	NA		NA	NA	NA		NA	NA			9.15441e+06	2.16146e+06	NA	NA	18.0788	1.00382	-0.0688411	INF	18.0135	18.1944	0	0	BB	60	3	1	2020-06-24 06:00:19	30		D:\Thomas\MH3_TTd_aladsorbed_poging2\MH3_TTdpeptidesl_v5	1	2	0	0	NA	NA	1						20 mm x 100 µm + 31.5 cm x 50 µm Reprosil-Pur C18-AQ 5/3 µm 120 Å: 0%(10' @ 5 µl/min)-step-10%-3%/min-40%(0')-9%/min-85%(0')
fl10889	Unknown Sample	MH3 labnotebook 443 page 61 Al(OH)3 50°C 1	TTd-B1.4	NA	NA		NA	NA	NA		NA	NA			8.05613e+06	1.91899e+06	NA	NA	18.0725	1.00347	-0.0624552	1042.35	18.0014	18.1791	0	0	BB	60	3	1	2020-06-24 06:31:09	30		D:\Thomas\MH3_TTd_aladsorbed_poging2\MH3_TTdpeptidesl_v5	1	2	0	0	NA	NA	1						20 mm x 100 µm + 31.5 cm x 50 µm Reprosil-Pur C18-AQ 5/3 µm 120 Å: 0%(10' @ 5 µl/min)-step-10%-3%/min-40%(0')-9%/min-85%(0')
fl10890	Unknown Sample	MH3 labnotebook 443 page 61 Al(OH)3 50°C 2	TTd-B1.4	NA	NA		NA	NA	NA		NA	NA			1.00116e+07	2.60141e+06	NA	NA	18.047	1.00205	-0.0369571	INF	17.9963	18.1507	0	0	BB	60	3	1	2020-06-24 07:02:00	30		D:\Thomas\MH3_TTd_aladsorbed_poging2\MH3_TTdpeptidesl_v5	1	2	0	0	NA	NA	1						20 mm x 100 µm + 31.5 cm x 50 µm Reprosil-Pur C18-AQ 5/3 µm 120 Å: 0%(10' @ 5 µl/min)-step-10%-3%/min-40%(0')-9%/min-85%(0')
fl10891	Unknown Sample	MH3 labnotebook 443 page 61 Al(OH)3 50°C 3	TTd-B1.4	NA	NA		NA	NA	NA		NA	NA			8.05324e+06	2.1221e+06	NA	NA	18.0789	1.00383	-0.0689482	INF	18.0268	18.1691	0	0	BB	60	3	1	2020-06-24 07:32:51	30.0001		D:\Thomas\MH3_TTd_aladsorbed_poging2\MH3_TTdpeptidesl_v5	1	2	0	0	NA	NA	1						20 mm x 100 µm + 31.5 cm x 50 µm Reprosil-Pur C18-AQ 5/3 µm 120 Å: 0%(10' @ 5 µl/min)-step-10%-3%/min-40%(0')-9%/min-85%(0')
fl10892	Unknown Sample	MH3 labnotebook 443 page 61 AlPO4 50°C 1	TTd-B1.5	NA	NA		NA	NA	NA		NA	NA			9.80852e+06	2.18429e+06	NA	NA	18.0996	1.00498	-0.089625	INF	18.0273	18.2033	0	0	BB	60	3	1	2020-06-24 08:03:40	30		D:\Thomas\MH3_TTd_aladsorbed_poging2\MH3_TTdpeptidesl_v5	1	2	0	0	NA	NA	1						20 mm x 100 µm + 31.5 cm x 50 µm Reprosil-Pur C18-AQ 5/3 µm 120 Å: 0%(10' @ 5 µl/min)-step-10%-3%/min-40%(0')-9%/min-85%(0')
fl10893	Unknown Sample	MH3 labnotebook 443 page 61 AlPO4 50°C 2	TTd-B1.5	NA	NA		NA	NA	NA		NA	NA			9.17491e+06	2.31175e+06	NA	NA	18.0641	1.003	-0.0541185	INF	17.999	18.1561	0	0	BB	60	3	1	2020-06-24 08:34:28	30.0004		D:\Thomas\MH3_TTd_aladsorbed_poging2\MH3_TTdpeptidesl_v5	1	2	0	0	NA	NA	1						20 mm x 100 µm + 31.5 cm x 50 µm Reprosil-Pur C18-AQ 5/3 µm 120 Å: 0%(10' @ 5 µl/min)-step-10%-3%/min-40%(0')-9%/min-85%(0')
fl10894	Unknown Sample	MH3 labnotebook 443 page 61 AlPO4 50°C 3	TTd-B1.5	NA	NA		NA	NA	NA		NA	NA			7.62762e+06	2.09059e+06	NA	NA	18.0156	1.00031	-0.00564308	INF	17.9523	18.1272	0	0	BB	60	3	1	2020-06-24 09:05:17	30		D:\Thomas\MH3_TTd_aladsorbed_poging2\MH3_TTdpeptidesl_v5	1	2	0	0	NA	NA	1						20 mm x 100 µm + 31.5 cm x 50 µm Reprosil-Pur C18-AQ 5/3 µm 120 Å: 0%(10' @ 5 µl/min)-step-10%-3%/min-40%(0')-9%/min-85%(0')
fl10895	Unknown Sample	MH3 labnotebook 443 page 61 Control 50°C 1	TTd-B1.3	NA	NA		NA	NA	NA		NA	NA			1.08779e+07	2.69472e+06	NA	NA	17.9951	0.999174	0.0148687	INF	17.9452	18.1499	0	0	BB	60	3	1	2020-06-24 09:36:08	30		D:\Thomas\MH3_TTd_aladsorbed_poging2\MH3_TTdpeptidesl_v5	1	2	0	0	NA	NA	1						20 mm x 100 µm + 31.5 cm x 50 µm Reprosil-Pur C18-AQ 5/3 µm 120 Å: 0%(10' @ 5 µl/min)-step-10%-3%/min-40%(0')-9%/min-85%(0')
fl10896	Unknown Sample	MH3 labnotebook 443 page 61 Control 50°C 2	TTd-B1.3	NA	NA		NA	NA	NA		NA	NA			6.78098e+06	1.70605e+06	NA	NA	18.0278	1.00099	-0.0178128	INF	17.9614	18.1145	0	0	BB	60	3	1	2020-06-24 10:06:58	30		D:\Thomas\MH3_TTd_aladsorbed_poging2\MH3_TTdpeptidesl_v5	1	2	0	0	NA	NA	1						20 mm x 100 µm + 31.5 cm x 50 µm Reprosil-Pur C18-AQ 5/3 µm 120 Å: 0%(10' @ 5 µl/min)-step-10%-3%/min-40%(0')-9%/min-85%(0')
fl10897	Unknown Sample	MH3 labnotebook 443 page 61 Control 50°C 3	TTd-B1.3	NA	NA		NA	NA	NA		NA	NA			1.04335e+07	2.61395e+06	NA	NA	18.005	0.99972	0.00503907	INF	17.9361	18.105	0	0	BB	60	3	1	2020-06-24 10:37:49	30.0005		D:\Thomas\MH3_TTd_aladsorbed_poging2\MH3_TTdpeptidesl_v5	1	2	0	0	NA	NA	1						20 mm x 100 µm + 31.5 cm x 50 µm Reprosil-Pur C18-AQ 5/3 µm 120 Å: 0%(10' @ 5 µl/min)-step-10%-3%/min-40%(0')-9%/min-85%(0')
fl10898	Unknown Sample	MH3 labnotebook 443 page 61 Al(OH)3 55°C 1	TTd-B1.4	NA	NA		NA	NA	NA		NA	NA			6.67757e+06	1.67372e+06	NA	NA	17.9358	0.995877	0.0742484	INF	17.8748	18.0814	0	0	BB	60	3	1	2020-06-24 11:08:39	30.02		D:\Thomas\MH3_TTd_aladsorbed_poging2\MH3_TTdpeptidesl_v5	1	2	0	0	NA	NA	1						20 mm x 100 µm + 31.5 cm x 50 µm Reprosil-Pur C18-AQ 5/3 µm 120 Å: 0%(10' @ 5 µl/min)-step-10%-3%/min-40%(0')-9%/min-85%(0')
fl10899	Unknown Sample	MH3 labnotebook 443 page 61 Al(OH)3 55°C 2	TTd-B1.4	NA	NA		NA	NA	NA		NA	NA			6.04866e+06	1.71844e+06	NA	NA	18.034	1.00133	-0.0239563	1258.23	17.9855	18.1406	0	0	BB	60	3	1	2020-06-24 11:39:30	30		D:\Thomas\MH3_TTd_aladsorbed_poging2\MH3_TTdpeptidesl_v5	1	2	0	0	NA	NA	1						20 mm x 100 µm + 31.5 cm x 50 µm Reprosil-Pur C18-AQ 5/3 µm 120 Å: 0%(10' @ 5 µl/min)-step-10%-3%/min-40%(0')-9%/min-85%(0')
fl10900	Unknown Sample	MH3 labnotebook 443 page 61 Al(OH)3 55°C 3	TTd-B1.4	NA	NA		NA	NA	NA		NA	NA			1.01949e+07	2.49252e+06	NA	NA	18.0089	0.99994	0.00108179	INF	17.9255	18.1176	0	0	BB	60	3	1	2020-06-24 12:10:21	30		D:\Thomas\MH3_TTd_aladsorbed_poging2\MH3_TTdpeptidesl_v5	1	2	0	0	NA	NA	1						20 mm x 100 µm + 31.5 cm x 50 µm Reprosil-Pur C18-AQ 5/3 µm 120 Å: 0%(10' @ 5 µl/min)-step-10%-3%/min-40%(0')-9%/min-85%(0')
fl10901	Unknown Sample	MH3 labnotebook 443 page 61 AlPO4 55°C 1	TTd-B1.5	NA	NA		NA	NA	NA		NA	NA			7.56114e+06	1.85099e+06	NA	NA	17.939	0.996058	0.0709987	INF	17.8612	18.1129	0	0	BB	60	3	1	2020-06-24 12:41:11	30		D:\Thomas\MH3_TTd_aladsorbed_poging2\MH3_TTdpeptidesl_v5	1	2	0	0	NA	NA	1						20 mm x 100 µm + 31.5 cm x 50 µm Reprosil-Pur C18-AQ 5/3 µm 120 Å: 0%(10' @ 5 µl/min)-step-10%-3%/min-40%(0')-9%/min-85%(0')
fl10902	Unknown Sample	MH3 labnotebook 443 page 61 AlPO4 55°C 2	TTd-B1.5	NA	NA		NA	NA	NA		NA	NA			9.49251e+06	2.67654e+06	NA	NA	17.9472	0.996511	0.0628415	INF	17.8777	18.137	0	0	BB	60	3	1	2020-06-24 13:12:02	30		D:\Thomas\MH3_TTd_aladsorbed_poging2\MH3_TTdpeptidesl_v5	1	2	0	0	NA	NA	1						20 mm x 100 µm + 31.5 cm x 50 µm Reprosil-Pur C18-AQ 5/3 µm 120 Å: 0%(10' @ 5 µl/min)-step-10%-3%/min-40%(0')-9%/min-85%(0')
fl10903	Unknown Sample	MH3 labnotebook 443 page 61 AlPO4 55°C 3	TTd-B1.5	NA	NA		NA	NA	NA		NA	NA			8.57171e+06	2.01427e+06	NA	NA	18.3677	1.01986	-0.357689	INF	18.2834	18.481	0	0	BB	60	3	1	2020-06-24 13:42:52	30		D:\Thomas\MH3_TTd_aladsorbed_poging2\MH3_TTdpeptidesl_v5	1	2	0	0	NA	NA	1						20 mm x 100 µm + 31.5 cm x 50 µm Reprosil-Pur C18-AQ 5/3 µm 120 Å: 0%(10' @ 5 µl/min)-step-10%-3%/min-40%(0')-9%/min-85%(0')
fl10904	Unknown Sample	MH3 labnotebook 443 page 61 Control 55°C 1	TTd-B1.3	NA	NA		NA	NA	NA		NA	NA			9.73978e+06	2.24824e+06	NA	NA	18.1641	1.00856	-0.154092	INF	18.0977	18.259	0	0	BB	60	3	1	2020-06-24 14:13:40	30		D:\Thomas\MH3_TTd_aladsorbed_poging2\MH3_TTdpeptidesl_v5	1	2	0	0	NA	NA	1						20 mm x 100 µm + 31.5 cm x 50 µm Reprosil-Pur C18-AQ 5/3 µm 120 Å: 0%(10' @ 5 µl/min)-step-10%-3%/min-40%(0')-9%/min-85%(0')
fl10905	Unknown Sample	MH3 labnotebook 443 page 61 Control 55°C 2	TTd-B1.3	NA	NA		NA	NA	NA		NA	NA			6.47214e+06	1.62651e+06	NA	NA	18.0382	1.00156	-0.0281747	861.034	17.9739	18.1843	0	0	BB	60	3	1	2020-06-24 14:44:29	30		D:\Thomas\MH3_TTd_aladsorbed_poging2\MH3_TTdpeptidesl_v5	1	2	0	0	NA	NA	1						20 mm x 100 µm + 31.5 cm x 50 µm Reprosil-Pur C18-AQ 5/3 µm 120 Å: 0%(10' @ 5 µl/min)-step-10%-3%/min-40%(0')-9%/min-85%(0')
fl10906	Unknown Sample	MH3 labnotebook 443 page 61 Control 55°C 3	TTd-B1.3	NA	NA		NA	NA	NA		NA	NA			6.91297e+06	2.16977e+06	NA	NA	18.0848	1.00415	-0.0747784	INF	18.0342	18.1793	0	0	BB	60	3	1	2020-06-24 15:15:19	30		D:\Thomas\MH3_TTd_aladsorbed_poging2\MH3_TTdpeptidesl_v5	1	2	0	0	NA	NA	1						20 mm x 100 µm + 31.5 cm x 50 µm Reprosil-Pur C18-AQ 5/3 µm 120 Å: 0%(10' @ 5 µl/min)-step-10%-3%/min-40%(0')-9%/min-85%(0')
fl10907	Unknown Sample	MH3 labnotebook 443 page 61 Al(OH)3 60°C 1	TTd-B1.4	NA	NA		NA	NA	NA		NA	NA			5.78377e+06	1.77775e+06	NA	NA	18.0906	1.00448	-0.080615	INF	18.0098	18.1873	0	0	BB	60	3	1	2020-06-24 15:46:10	30		D:\Thomas\MH3_TTd_aladsorbed_poging2\MH3_TTdpeptidesl_v5	1	2	0	0	NA	NA	1						20 mm x 100 µm + 31.5 cm x 50 µm Reprosil-Pur C18-AQ 5/3 µm 120 Å: 0%(10' @ 5 µl/min)-step-10%-3%/min-40%(0')-9%/min-85%(0')
fl10908	Unknown Sample	MH3 labnotebook 443 page 61 Al(OH)3 60°C 2	TTd-B1.4	NA	NA		NA	NA	NA		NA	NA			7.33772e+06	2.39296e+06	NA	NA	18.0476	1.00209	-0.03758	4519.99	17.979	18.166	0	0	BB	60	3	1	2020-06-24 16:17:02	30.0005		D:\Thomas\MH3_TTd_aladsorbed_poging2\MH3_TTdpeptidesl_v5	1	2	0	0	NA	NA	1						20 mm x 100 µm + 31.5 cm x 50 µm Reprosil-Pur C18-AQ 5/3 µm 120 Å: 0%(10' @ 5 µl/min)-step-10%-3%/min-40%(0')-9%/min-85%(0')
fl10909	Unknown Sample	MH3 labnotebook 443 page 61 Al(OH)3 60°C 3	TTd-B1.4	NA	NA		NA	NA	NA		NA	NA			9.84419e+06	2.33334e+06	NA	NA	18.1961	1.01034	-0.186149	INF	18.1294	18.3071	0	0	BB	60	3	1	2020-06-24 16:47:52	30		D:\Thomas\MH3_TTd_aladsorbed_poging2\MH3_TTdpeptidesl_v5	1	2	0	0	NA	NA	1						20 mm x 100 µm + 31.5 cm x 50 µm Reprosil-Pur C18-AQ 5/3 µm 120 Å: 0%(10' @ 5 µl/min)-step-10%-3%/min-40%(0')-9%/min-85%(0')
fl10910	Unknown Sample	MH3 labnotebook 443 page 61 AlPO4 60°C 1	TTd-B1.5	NA	NA		NA	NA	NA		NA	NA			6.4297e+06	1.57116e+06	NA	NA	18.1616	1.00842	-0.151575	INF	18.0984	18.2614	0	0	BB	60	3	1	2020-06-24 17:18:42	30		D:\Thomas\MH3_TTd_aladsorbed_poging2\MH3_TTdpeptidesl_v5	1	2	0	0	NA	NA	1						20 mm x 100 µm + 31.5 cm x 50 µm Reprosil-Pur C18-AQ 5/3 µm 120 Å: 0%(10' @ 5 µl/min)-step-10%-3%/min-40%(0')-9%/min-85%(0')
fl10911	Unknown Sample	MH3 labnotebook 443 page 61 AlPO4 60°C 2	TTd-B1.5	NA	NA		NA	NA	NA		NA	NA			1.18799e+07	2.69183e+06	NA	NA	18.0731	1.0035	-0.0631203	INF	18.0097	18.2723	0	0	BB	60	3	1	2020-06-24 17:49:33	30		D:\Thomas\MH3_TTd_aladsorbed_poging2\MH3_TTdpeptidesl_v5	1	2	0	0	NA	NA	1						20 mm x 100 µm + 31.5 cm x 50 µm Reprosil-Pur C18-AQ 5/3 µm 120 Å: 0%(10' @ 5 µl/min)-step-10%-3%/min-40%(0')-9%/min-85%(0')
fl10912	Unknown Sample	MH3 labnotebook 443 page 61 AlPO4 60°C 3	TTd-B1.5	NA	NA		NA	NA	NA		NA	NA			1.27909e+07	2.98901e+06	NA	NA	18.0763	1.00368	-0.0663083	4887.89	18.0113	18.2168	0	0	BB	60	3	1	2020-06-24 18:20:23	30		D:\Thomas\MH3_TTd_aladsorbed_poging2\MH3_TTdpeptidesl_v5	1	2	0	0	NA	NA	1						20 mm x 100 µm + 31.5 cm x 50 µm Reprosil-Pur C18-AQ 5/3 µm 120 Å: 0%(10' @ 5 µl/min)-step-10%-3%/min-40%(0')-9%/min-85%(0')
fl10913	Unknown Sample	MH3 labnotebook 443 page 61 Control 60°C 1	TTd-B1.3	NA	NA		NA	NA	NA		NA	NA			1.0695e+07	2.66792e+06	NA	NA	18.03	1.00111	-0.0199746	INF	17.9627	18.1374	0	0	BB	60	3	1	2020-06-24 18:51:13	30		D:\Thomas\MH3_TTd_aladsorbed_poging2\MH3_TTdpeptidesl_v5	1	2	0	0	NA	NA	1						20 mm x 100 µm + 31.5 cm x 50 µm Reprosil-Pur C18-AQ 5/3 µm 120 Å: 0%(10' @ 5 µl/min)-step-10%-3%/min-40%(0')-9%/min-85%(0')
fl10914	Unknown Sample	MH3 labnotebook 443 page 61 Control 60°C 2	TTd-B1.3	NA	NA		NA	NA	NA		NA	NA			1.0552e+07	2.76799e+06	NA	NA	18.0578	1.00265	-0.0477871	INF	17.9914	18.1795	0	0	BB	60	3	1	2020-06-24 19:22:02	30		D:\Thomas\MH3_TTd_aladsorbed_poging2\MH3_TTdpeptidesl_v5	1	2	0	0	NA	NA	1						20 mm x 100 µm + 31.5 cm x 50 µm Reprosil-Pur C18-AQ 5/3 µm 120 Å: 0%(10' @ 5 µl/min)-step-10%-3%/min-40%(0')-9%/min-85%(0')
fl10915	Unknown Sample	MH3 labnotebook 443 page 61 Control 60°C 3	TTd-B1.3	NA	NA		NA	NA	NA		NA	NA			9.4465e+06	2.4523e+06	NA	NA	18.0596	1.00275	-0.0495913	INF	18.0077	18.1479	0	0	BB	60	3	1	2020-06-24 19:52:54	30		D:\Thomas\MH3_TTd_aladsorbed_poging2\MH3_TTdpeptidesl_v5	1	2	0	0	NA	NA	1						20 mm x 100 µm + 31.5 cm x 50 µm Reprosil-Pur C18-AQ 5/3 µm 120 Å: 0%(10' @ 5 µl/min)-step-10%-3%/min-40%(0')-9%/min-85%(0')
fl10916	Unknown Sample	MH3 labnotebook 443 page 61 Al(OH)3 65°C 1	TTd-B1.4	NA	NA		NA	NA	NA		NA	NA			1.0229e+07	2.65503e+06	NA	NA	17.9921	0.999007	0.0178765	2570.44	17.9262	18.0955	0	0	BB	60	3	1	2020-06-24 20:23:43	30.0001		D:\Thomas\MH3_TTd_aladsorbed_poging2\MH3_TTdpeptidesl_v5	1	2	0	0	NA	NA	1						20 mm x 100 µm + 31.5 cm x 50 µm Reprosil-Pur C18-AQ 5/3 µm 120 Å: 0%(10' @ 5 µl/min)-step-10%-3%/min-40%(0')-9%/min-85%(0')
fl10917	Unknown Sample	MH3 labnotebook 443 page 61 Al(OH)3 65°C 2	TTd-B1.4	NA	NA		NA	NA	NA		NA	NA			1.15414e+07	2.9689e+06	NA	NA	18.0354	1.00141	-0.0253728	529.15	17.9678	18.1486	0	0	BB	60	3	1	2020-06-24 20:54:33	30		D:\Thomas\MH3_TTd_aladsorbed_poging2\MH3_TTdpeptidesl_v5	1	2	0	0	NA	NA	1						20 mm x 100 µm + 31.5 cm x 50 µm Reprosil-Pur C18-AQ 5/3 µm 120 Å: 0%(10' @ 5 µl/min)-step-10%-3%/min-40%(0')-9%/min-85%(0')
fl10918	Unknown Sample	MH3 labnotebook 443 page 61 Al(OH)3 65°C 3	TTd-B1.4	NA	NA		NA	NA	NA		NA	NA			6.93673e+06	1.80579e+06	NA	NA	18.0412	1.00173	-0.0311948	INF	17.9575	18.152	0	0	BB	60	3	1	2020-06-24 21:25:24	30		D:\Thomas\MH3_TTd_aladsorbed_poging2\MH3_TTdpeptidesl_v5	1	2	0	0	NA	NA	1						20 mm x 100 µm + 31.5 cm x 50 µm Reprosil-Pur C18-AQ 5/3 µm 120 Å: 0%(10' @ 5 µl/min)-step-10%-3%/min-40%(0')-9%/min-85%(0')
fl10919	Unknown Sample	MH3 labnotebook 443 page 61 AlPO4 65°C 1	TTd-B1.5	NA	NA		NA	NA	NA		NA	NA			1.12514e+07	2.52096e+06	NA	NA	18.1315	1.00675	-0.12149	7565.99	18.0679	18.3	0	0	BB	60	3	1	2020-06-24 21:56:15	30.0009		D:\Thomas\MH3_TTd_aladsorbed_poging2\MH3_TTdpeptidesl_v5	1	2	0	0	NA	NA	1						20 mm x 100 µm + 31.5 cm x 50 µm Reprosil-Pur C18-AQ 5/3 µm 120 Å: 0%(10' @ 5 µl/min)-step-10%-3%/min-40%(0')-9%/min-85%(0')
fl10920	Unknown Sample	MH3 labnotebook 443 page 61 AlPO4 65°C 2	TTd-B1.5	NA	NA		NA	NA	NA		NA	NA			7.28135e+06	1.92655e+06	NA	NA	18.0641	1.003	-0.0540621	INF	18.0123	18.1584	0	0	BB	60	3	1	2020-06-24 22:27:05	30		D:\Thomas\MH3_TTd_aladsorbed_poging2\MH3_TTdpeptidesl_v5	1	2	0	0	NA	NA	1						20 mm x 100 µm + 31.5 cm x 50 µm Reprosil-Pur C18-AQ 5/3 µm 120 Å: 0%(10' @ 5 µl/min)-step-10%-3%/min-40%(0')-9%/min-85%(0')
fl10921	Unknown Sample	MH3 labnotebook 443 page 61 AlPO4 65°C 3	TTd-B1.5	NA	NA		NA	NA	NA		NA	NA			1.12538e+07	3.26149e+06	NA	NA	18.077	1.00372	-0.0669996	992.227	18.0251	18.15	0	0	BB	60	3	1	2020-06-24 22:57:54	30		D:\Thomas\MH3_TTd_aladsorbed_poging2\MH3_TTdpeptidesl_v5	1	2	0	0	NA	NA	1						20 mm x 100 µm + 31.5 cm x 50 µm Reprosil-Pur C18-AQ 5/3 µm 120 Å: 0%(10' @ 5 µl/min)-step-10%-3%/min-40%(0')-9%/min-85%(0')
fl10922	Unknown Sample	MH3 labnotebook 443 page 61 Control 65°C 1	TTd-B1.3	NA	NA		NA	NA	NA		NA	NA			1.03554e+07	2.6971e+06	NA	NA	17.9884	0.998802	0.0215682	INF	17.9204	18.0897	0	0	BB	60	3	1	2020-06-24 23:28:43	30		D:\Thomas\MH3_TTd_aladsorbed_poging2\MH3_TTdpeptidesl_v5	1	2	0	0	NA	NA	1						20 mm x 100 µm + 31.5 cm x 50 µm Reprosil-Pur C18-AQ 5/3 µm 120 Å: 0%(10' @ 5 µl/min)-step-10%-3%/min-40%(0')-9%/min-85%(0')
fl10923	Unknown Sample	MH3 labnotebook 443 page 61 Control 65°C 2	TTd-B1.3	NA	NA		NA	NA	NA		NA	NA			1.07732e+07	2.90398e+06	NA	NA	17.9628	0.997381	0.047168	INF	17.9116	18.0898	0	0	BB	60	3	1	2020-06-24 23:59:32	30		D:\Thomas\MH3_TTd_aladsorbed_poging2\MH3_TTdpeptidesl_v5	1	2	0	0	NA	NA	1						20 mm x 100 µm + 31.5 cm x 50 µm Reprosil-Pur C18-AQ 5/3 µm 120 Å: 0%(10' @ 5 µl/min)-step-10%-3%/min-40%(0')-9%/min-85%(0')
fl10924	Unknown Sample	MH3 labnotebook 443 page 61 Control 65°C 3	TTd-B1.3	NA	NA		NA	NA	NA		NA	NA			1.11487e+07	2.75022e+06	NA	NA	18.0326	1.00126	-0.022632	INF	17.9665	18.1426	0	0	BB	60	3	1	2020-06-25 00:30:22	30		D:\Thomas\MH3_TTd_aladsorbed_poging2\MH3_TTdpeptidesl_v5	1	2	0	0	NA	NA	1						20 mm x 100 µm + 31.5 cm x 50 µm Reprosil-Pur C18-AQ 5/3 µm 120 Å: 0%(10' @ 5 µl/min)-step-10%-3%/min-40%(0')-9%/min-85%(0')
Created By:
User Name		Full Name		Date
FUN-LAB-MS		FUN-LAB-MS		6/25/2020 3:58:31 PM

## Sheet: EDDDITLK
Component Name		Curve Index	Weighting Index	Origin Index	Equation
EDDDITLK					NA
													fmol standard added: 250 fmol per digestion
Filename	Sample Type	Sample Name	Sample ID	Exp Amt	Calc Amt	Units	%Diff	Level	%RSD-AMT	Peak Status	Response Ratio	Response Type	fmol per digestion	Equation	Area	Height	ISTD Area	ISTD Ht	RT	Rel RT	Del RT	S/N	Start Time	End Time	Start Height	End Height	Integ Code	Search Window	Threshold	Smooth	Acq Date	Duration	Exp Method	Proc Method	Vial	Inj Vol	Sample Wt	Sample Vol	ISTD Base Amt	ISTD Calc Amt	Dilution Factor	Study	Client	Laboratory	Company	Phone	Comment
fl10862	Unknown Sample		TTd-B1.4	NA	NF		NF	NA	NF	Not Found	NF	Area	#VALUE!	NA	NF	NF	9.7438e+06	4.10634e+06	NF	NF	NF	NF	NF	NF	NF	NF	NF	60	3	1	2020-06-23 16:14:05	0		D:\Thomas\MH3_TTd_aladsorbed_poging2\MH3_TTdpeptidesl_v5	1	2	0	0	0	0	1
fl10863	Unknown Sample		TTd-B1.4	NA	NF		NF	NA	NF	Not Found	NF	Area	#VALUE!		NF	NF	7.41519e+06	1.99801e+06	NF	NF	NF	NF	NF	NF	NF	NF	NF	60	3	1	2020-06-23 17:09:36	0		D:\Thomas\MH3_TTd_aladsorbed_poging2\MH3_TTdpeptidesl_v5	1	2	0	0	0	0	1
fl10864	Unknown Sample		TTd-B1.4	NA	NF		NF	NA	NF	Not Found	NF	Area	#VALUE!		NF	NF	7.79461e+06	2.21077e+06	NF	NF	NF	NF	NF	NF	NF	NF	NF	60	3	1	2020-06-23 17:40:24	30		D:\Thomas\MH3_TTd_aladsorbed_poging2\MH3_TTdpeptidesl_v5	1	2	0	0	0	0	1
fl10865	Unknown Sample		TTd-B1.5	NA	NF		NF	NA	NF	Not Found	NF	Area	#VALUE!		NF	NF	1.0483e+07	2.57652e+06	NF	NF	NF	NF	NF	NF	NF	NF	NF	60	3	1	2020-06-23 18:11:11	30.0017		D:\Thomas\MH3_TTd_aladsorbed_poging2\MH3_TTdpeptidesl_v5	1	2	0	0	0	0	1
fl10866	Unknown Sample		TTd-B1.5	NA	NF		NF	NA	NF	Not Found	NF	Area	#VALUE!		NF	NF	1.32735e+07	3.35148e+06	NF	NF	NF	NF	NF	NF	NF	NF	NF	60	3	1	2020-06-23 18:42:00	30.0001		D:\Thomas\MH3_TTd_aladsorbed_poging2\MH3_TTdpeptidesl_v5	1	2	0	0	0	0	1
fl10867	Unknown Sample		TTd-B1.5	NA	NF		NF	NA	NF	Not Found	NF	Area	#VALUE!		NF	NF	1.49198e+07	3.43838e+06	NF	NF	NF	NF	NF	NF	NF	NF	NF	60	3	1	2020-06-23 19:12:50	30.0004		D:\Thomas\MH3_TTd_aladsorbed_poging2\MH3_TTdpeptidesl_v5	1	2	0	0	0	0	1
fl10868	Unknown Sample		TTd-B1.3	NA	NF		NF	NA	NF	Not Found	NF	Area	#VALUE!		NF	NF	1.02896e+07	2.60768e+06	NF	NF	NF	NF	NF	NF	NF	NF	NF	60	3	1	2020-06-23 19:43:39	30.0008		D:\Thomas\MH3_TTd_aladsorbed_poging2\MH3_TTdpeptidesl_v5	1	2	0	0	0	0	1
fl10869	Unknown Sample		TTd-B1.3	NA	NF		NF	NA	NF	Not Found	NF	Area	#VALUE!		NF	NF	1.35944e+07	3.75196e+06	NF	NF	NF	NF	NF	NF	NF	NF	NF	60	3	1	2020-06-23 20:14:29	30.0008		D:\Thomas\MH3_TTd_aladsorbed_poging2\MH3_TTdpeptidesl_v5	1	2	0	0	0	0	1
fl10870	Unknown Sample		TTd-B1.3	NA	NF		NF	NA	NF	Not Found	NF	Area	#VALUE!		NF	NF	1.01999e+07	2.61664e+06	NF	NF	NF	NF	NF	NF	NF	NF	NF	60	3	1	2020-06-23 20:45:20	30		D:\Thomas\MH3_TTd_aladsorbed_poging2\MH3_TTdpeptidesl_v5	1	2	0	0	0	0	1
fl10871	Unknown Sample		TTd-B1.4	NA	NF		NF	NA	NF	Not Found	NF	Area	#VALUE!		NF	NF	1.01106e+07	2.29442e+06	NF	NF	NF	NF	NF	NF	NF	NF	NF	60	3	1	2020-06-23 21:16:11	30		D:\Thomas\MH3_TTd_aladsorbed_poging2\MH3_TTdpeptidesl_v5	1	2	0	0	0	0	1
fl10872	Unknown Sample		TTd-B1.4	NA	NF		NF	NA	NF	Not Found	NF	Area	#VALUE!		NF	NF	1.13246e+07	2.7468e+06	NF	NF	NF	NF	NF	NF	NF	NF	NF	60	3	1	2020-06-23 21:47:00	30.0009		D:\Thomas\MH3_TTd_aladsorbed_poging2\MH3_TTdpeptidesl_v5	1	2	0	0	0	0	1
fl10873	Unknown Sample		TTd-B1.4	NA	NF		NF	NA	NF	Not Found	NF	Area	#VALUE!		NF	NF	8.04932e+06	2.09155e+06	NF	NF	NF	NF	NF	NF	NF	NF	NF	60	3	1	2020-06-23 22:17:49	30		D:\Thomas\MH3_TTd_aladsorbed_poging2\MH3_TTdpeptidesl_v5	1	2	0	0	0	0	1
fl10874	Unknown Sample		TTd-B1.5	NA	NF		NF	NA	NF	Not Found	NF	Area	#VALUE!		NF	NF	9.52336e+06	2.29311e+06	NF	NF	NF	NF	NF	NF	NF	NF	NF	60	3	1	2020-06-23 22:48:37	30.0008		D:\Thomas\MH3_TTd_aladsorbed_poging2\MH3_TTdpeptidesl_v5	1	2	0	0	0	0	1
fl10875	Unknown Sample		TTd-B1.5	NA	NF		NF	NA	NF	Not Found	NF	Area	#VALUE!		NF	NF	9.28091e+06	2.38877e+06	NF	NF	NF	NF	NF	NF	NF	NF	NF	60	3	1	2020-06-23 23:19:27	30		D:\Thomas\MH3_TTd_aladsorbed_poging2\MH3_TTdpeptidesl_v5	1	2	0	0	0	0	1
fl10876	Unknown Sample		TTd-B1.5	NA	NF		NF	NA	NF	Not Found	NF	Area	#VALUE!		NF	NF	6.71386e+06	1.94236e+06	NF	NF	NF	NF	NF	NF	NF	NF	NF	60	3	1	2020-06-23 23:50:17	30		D:\Thomas\MH3_TTd_aladsorbed_poging2\MH3_TTdpeptidesl_v5	1	2	0	0	0	0	1
fl10877	Unknown Sample		TTd-B1.3	NA	NF		NF	NA	NF	Not Found	NF	Area	#VALUE!		NF	NF	5.38164e+06	1.47309e+06	NF	NF	NF	NF	NF	NF	NF	NF	NF	60	3	1	2020-06-24 00:21:07	30.0086		D:\Thomas\MH3_TTd_aladsorbed_poging2\MH3_TTdpeptidesl_v5	1	2	0	0	0	0	1
fl10878	Unknown Sample		TTd-B1.3	NA	NF		NF	NA	NF	Not Found	NF	Area	#VALUE!		NF	NF	1.04053e+07	2.66918e+06	NF	NF	NF	NF	NF	NF	NF	NF	NF	60	3	1	2020-06-24 00:51:58	30		D:\Thomas\MH3_TTd_aladsorbed_poging2\MH3_TTdpeptidesl_v5	1	2	0	0	0	0	1
fl10879	Unknown Sample		TTd-B1.3	NA	NF		NF	NA	NF	Not Found	NF	Area	#VALUE!		NF	NF	6.90932e+06	1.90603e+06	NF	NF	NF	NF	NF	NF	NF	NF	NF	60	3	1	2020-06-24 01:22:48	30		D:\Thomas\MH3_TTd_aladsorbed_poging2\MH3_TTdpeptidesl_v5	1	2	0	0	0	0	1
fl10880	Unknown Sample		TTd-B1.4	NA	NF		NF	NA	NF	Not Found	NF	Area	#VALUE!		NF	NF	7.50835e+06	1.99132e+06	NF	NF	NF	NF	NF	NF	NF	NF	NF	60	3	1	2020-06-24 01:53:39	30		D:\Thomas\MH3_TTd_aladsorbed_poging2\MH3_TTdpeptidesl_v5	1	2	0	0	0	0	1
fl10881	Unknown Sample		TTd-B1.4	NA	NF		NF	NA	NF	Not Found	NF	Area	#VALUE!		NF	NF	5.73319e+06	1.74072e+06	NF	NF	NF	NF	NF	NF	NF	NF	NF	60	3	1	2020-06-24 02:24:30	30.0008		D:\Thomas\MH3_TTd_aladsorbed_poging2\MH3_TTdpeptidesl_v5	1	2	0	0	0	0	1
fl10882	Unknown Sample		TTd-B1.4	NA	NF		NF	NA	NF	Not Found	NF	Area	#VALUE!		NF	NF	8.65028e+06	1.95374e+06	NF	NF	NF	NF	NF	NF	NF	NF	NF	60	3	1	2020-06-24 02:55:20	30		D:\Thomas\MH3_TTd_aladsorbed_poging2\MH3_TTdpeptidesl_v5	1	2	0	0	0	0	1
fl10883	Unknown Sample		TTd-B1.5	NA	NF		NF	NA	NF	Not Found	NF	Area	#VALUE!		NF	NF	1.07182e+07	2.86404e+06	NF	NF	NF	NF	NF	NF	NF	NF	NF	60	3	1	2020-06-24 03:26:10	30		D:\Thomas\MH3_TTd_aladsorbed_poging2\MH3_TTdpeptidesl_v5	1	2	0	0	0	0	1
fl10884	Unknown Sample		TTd-B1.5	NA	NF		NF	NA	NF	Not Found	NF	Area	#VALUE!		NF	NF	9.20746e+06	2.15956e+06	NF	NF	NF	NF	NF	NF	NF	NF	NF	60	3	1	2020-06-24 03:56:58	30		D:\Thomas\MH3_TTd_aladsorbed_poging2\MH3_TTdpeptidesl_v5	1	2	0	0	0	0	1
fl10885	Unknown Sample		TTd-B1.5	NA	NF		NF	NA	NF	Not Found	NF	Area	#VALUE!		NF	NF	1.00123e+07	2.6767e+06	NF	NF	NF	NF	NF	NF	NF	NF	NF	60	3	1	2020-06-24 04:27:47	30.0006		D:\Thomas\MH3_TTd_aladsorbed_poging2\MH3_TTdpeptidesl_v5	1	2	0	0	0	0	1
fl10886	Unknown Sample		TTd-B1.3	NA	NF		NF	NA	NF	Not Found	NF	Area	#VALUE!		NF	NF	9.91296e+06	2.43645e+06	NF	NF	NF	NF	NF	NF	NF	NF	NF	60	3	1	2020-06-24 04:58:38	30		D:\Thomas\MH3_TTd_aladsorbed_poging2\MH3_TTdpeptidesl_v5	1	2	0	0	0	0	1
fl10887	Unknown Sample		TTd-B1.3	NA	NF		NF	NA	NF	Not Found	NF	Area	#VALUE!		NF	NF	8.33252e+06	1.99452e+06	NF	NF	NF	NF	NF	NF	NF	NF	NF	60	3	1	2020-06-24 05:29:28	30		D:\Thomas\MH3_TTd_aladsorbed_poging2\MH3_TTdpeptidesl_v5	1	2	0	0	0	0	1
fl10888	Unknown Sample		TTd-B1.3	NA	NF		NF	NA	NF	Not Found	NF	Area	#VALUE!		NF	NF	9.15441e+06	2.16146e+06	NF	NF	NF	NF	NF	NF	NF	NF	NF	60	3	1	2020-06-24 06:00:19	30		D:\Thomas\MH3_TTd_aladsorbed_poging2\MH3_TTdpeptidesl_v5	1	2	0	0	0	0	1
fl10889	Unknown Sample		TTd-B1.4	NA	NF		NF	NA	NF	Not Found	NF	Area	#VALUE!		NF	NF	8.05613e+06	1.91899e+06	NF	NF	NF	NF	NF	NF	NF	NF	NF	60	3	1	2020-06-24 06:31:09	30		D:\Thomas\MH3_TTd_aladsorbed_poging2\MH3_TTdpeptidesl_v5	1	2	0	0	0	0	1
fl10890	Unknown Sample		TTd-B1.4	NA	NF		NF	NA	NF	Not Found	NF	Area	#VALUE!		NF	NF	1.00116e+07	2.60141e+06	NF	NF	NF	NF	NF	NF	NF	NF	NF	60	3	1	2020-06-24 07:02:00	30		D:\Thomas\MH3_TTd_aladsorbed_poging2\MH3_TTdpeptidesl_v5	1	2	0	0	0	0	1
fl10891	Unknown Sample		TTd-B1.4	NA	NF		NF	NA	NF	Not Found	NF	Area	#VALUE!		NF	NF	8.05324e+06	2.1221e+06	NF	NF	NF	NF	NF	NF	NF	NF	NF	60	3	1	2020-06-24 07:32:51	30.0001		D:\Thomas\MH3_TTd_aladsorbed_poging2\MH3_TTdpeptidesl_v5	1	2	0	0	0	0	1
fl10892	Unknown Sample		TTd-B1.5	NA	NF		NF	NA	NF	Not Found	NF	Area	#VALUE!		NF	NF	9.80852e+06	2.18429e+06	NF	NF	NF	NF	NF	NF	NF	NF	NF	60	3	1	2020-06-24 08:03:40	30		D:\Thomas\MH3_TTd_aladsorbed_poging2\MH3_TTdpeptidesl_v5	1	2	0	0	0	0	1
fl10893	Unknown Sample		TTd-B1.5	NA	NF		NF	NA	NF	Not Found	NF	Area	#VALUE!		NF	NF	9.17491e+06	2.31175e+06	NF	NF	NF	NF	NF	NF	NF	NF	NF	60	3	1	2020-06-24 08:34:28	30.0004		D:\Thomas\MH3_TTd_aladsorbed_poging2\MH3_TTdpeptidesl_v5	1	2	0	0	0	0	1
fl10894	Unknown Sample		TTd-B1.5	NA	NF		NF	NA	NF	Not Found	NF	Area	#VALUE!		NF	NF	7.62762e+06	2.09059e+06	NF	NF	NF	NF	NF	NF	NF	NF	NF	60	3	1	2020-06-24 09:05:17	30		D:\Thomas\MH3_TTd_aladsorbed_poging2\MH3_TTdpeptidesl_v5	1	2	0	0	0	0	1
fl10895	Unknown Sample		TTd-B1.3	NA	NF		NF	NA	NF	Not Found	NF	Area	#VALUE!		NF	NF	1.08779e+07	2.69472e+06	NF	NF	NF	NF	NF	NF	NF	NF	NF	60	3	1	2020-06-24 09:36:08	30		D:\Thomas\MH3_TTd_aladsorbed_poging2\MH3_TTdpeptidesl_v5	1	2	0	0	0	0	1
fl10896	Unknown Sample		TTd-B1.3	NA	NF		NF	NA	NF	Not Found	NF	Area	#VALUE!		NF	NF	6.78098e+06	1.70605e+06	NF	NF	NF	NF	NF	NF	NF	NF	NF	60	3	1	2020-06-24 10:06:58	30		D:\Thomas\MH3_TTd_aladsorbed_poging2\MH3_TTdpeptidesl_v5	1	2	0	0	0	0	1
fl10897	Unknown Sample		TTd-B1.3	NA	NF		NF	NA	NF	Not Found	NF	Area	#VALUE!		NF	NF	1.04335e+07	2.61395e+06	NF	NF	NF	NF	NF	NF	NF	NF	NF	60	3	1	2020-06-24 10:37:49	30.0005		D:\Thomas\MH3_TTd_aladsorbed_poging2\MH3_TTdpeptidesl_v5	1	2	0	0	0	0	1
fl10898	Unknown Sample		TTd-B1.4	NA	NF		NF	NA	NF	Not Found	NF	Area	#VALUE!		NF	NF	6.67757e+06	1.67372e+06	NF	NF	NF	NF	NF	NF	NF	NF	NF	60	3	1	2020-06-24 11:08:39	30.02		D:\Thomas\MH3_TTd_aladsorbed_poging2\MH3_TTdpeptidesl_v5	1	2	0	0	0	0	1
fl10899	Unknown Sample		TTd-B1.4	NA	NF		NF	NA	NF	Not Found	NF	Area	#VALUE!		NF	NF	6.04866e+06	1.71844e+06	NF	NF	NF	NF	NF	NF	NF	NF	NF	60	3	1	2020-06-24 11:39:30	30		D:\Thomas\MH3_TTd_aladsorbed_poging2\MH3_TTdpeptidesl_v5	1	2	0	0	0	0	1
fl10900	Unknown Sample		TTd-B1.4	NA	NF		NF	NA	NF	Not Found	NF	Area	#VALUE!		NF	NF	1.01949e+07	2.49252e+06	NF	NF	NF	NF	NF	NF	NF	NF	NF	60	3	1	2020-06-24 12:10:21	30		D:\Thomas\MH3_TTd_aladsorbed_poging2\MH3_TTdpeptidesl_v5	1	2	0	0	0	0	1
fl10901	Unknown Sample		TTd-B1.5	NA	NF		NF	NA	NF	Not Found	NF	Area	#VALUE!		NF	NF	7.56114e+06	1.85099e+06	NF	NF	NF	NF	NF	NF	NF	NF	NF	60	3	1	2020-06-24 12:41:11	30		D:\Thomas\MH3_TTd_aladsorbed_poging2\MH3_TTdpeptidesl_v5	1	2	0	0	0	0	1
fl10902	Unknown Sample		TTd-B1.5	NA	NF		NF	NA	NF	Not Found	NF	Area	#VALUE!		NF	NF	9.49251e+06	2.67654e+06	NF	NF	NF	NF	NF	NF	NF	NF	NF	60	3	1	2020-06-24 13:12:02	30		D:\Thomas\MH3_TTd_aladsorbed_poging2\MH3_TTdpeptidesl_v5	1	2	0	0	0	0	1
fl10903	Unknown Sample		TTd-B1.5	NA	NF		NF	NA	NF	Not Found	NF	Area	#VALUE!		NF	NF	8.57171e+06	2.01427e+06	NF	NF	NF	NF	NF	NF	NF	NF	NF	60	3	1	2020-06-24 13:42:52	30		D:\Thomas\MH3_TTd_aladsorbed_poging2\MH3_TTdpeptidesl_v5	1	2	0	0	0	0	1
fl10904	Unknown Sample		TTd-B1.3	NA	NF		NF	NA	NF	Not Found	NF	Area	#VALUE!		NF	NF	9.73978e+06	2.24824e+06	NF	NF	NF	NF	NF	NF	NF	NF	NF	60	3	1	2020-06-24 14:13:40	30		D:\Thomas\MH3_TTd_aladsorbed_poging2\MH3_TTdpeptidesl_v5	1	2	0	0	0	0	1
fl10905	Unknown Sample		TTd-B1.3	NA	NF		NF	NA	NF	Not Found	NF	Area	#VALUE!		NF	NF	6.47214e+06	1.62651e+06	NF	NF	NF	NF	NF	NF	NF	NF	NF	60	3	1	2020-06-24 14:44:29	30		D:\Thomas\MH3_TTd_aladsorbed_poging2\MH3_TTdpeptidesl_v5	1	2	0	0	0	0	1
fl10906	Unknown Sample		TTd-B1.3	NA	NF		NF	NA	NF	Not Found	NF	Area	#VALUE!		NF	NF	6.91297e+06	2.16977e+06	NF	NF	NF	NF	NF	NF	NF	NF	NF	60	3	1	2020-06-24 15:15:19	30		D:\Thomas\MH3_TTd_aladsorbed_poging2\MH3_TTdpeptidesl_v5	1	2	0	0	0	0	1
fl10907	Unknown Sample		TTd-B1.4	NA	NF		NF	NA	NF	Not Found	NF	Area	#VALUE!		NF	NF	5.78377e+06	1.77775e+06	NF	NF	NF	NF	NF	NF	NF	NF	NF	60	3	1	2020-06-24 15:46:10	30		D:\Thomas\MH3_TTd_aladsorbed_poging2\MH3_TTdpeptidesl_v5	1	2	0	0	0	0	1
fl10908	Unknown Sample		TTd-B1.4	NA	NF		NF	NA	NF	Not Found	NF	Area	#VALUE!		NF	NF	7.33772e+06	2.39296e+06	NF	NF	NF	NF	NF	NF	NF	NF	NF	60	3	1	2020-06-24 16:17:02	30.0005		D:\Thomas\MH3_TTd_aladsorbed_poging2\MH3_TTdpeptidesl_v5	1	2	0	0	0	0	1
fl10909	Unknown Sample		TTd-B1.4	NA	NF		NF	NA	NF	Not Found	NF	Area	#VALUE!		NF	NF	9.84419e+06	2.33334e+06	NF	NF	NF	NF	NF	NF	NF	NF	NF	60	3	1	2020-06-24 16:47:52	30		D:\Thomas\MH3_TTd_aladsorbed_poging2\MH3_TTdpeptidesl_v5	1	2	0	0	0	0	1
fl10910	Unknown Sample		TTd-B1.5	NA	NF		NF	NA	NF	Not Found	NF	Area	#VALUE!		NF	NF	6.4297e+06	1.57116e+06	NF	NF	NF	NF	NF	NF	NF	NF	NF	60	3	1	2020-06-24 17:18:42	30		D:\Thomas\MH3_TTd_aladsorbed_poging2\MH3_TTdpeptidesl_v5	1	2	0	0	0	0	1
fl10911	Unknown Sample		TTd-B1.5	NA	NF		NF	NA	NF	Not Found	NF	Area	#VALUE!		NF	NF	1.18799e+07	2.69183e+06	NF	NF	NF	NF	NF	NF	NF	NF	NF	60	3	1	2020-06-24 17:49:33	30		D:\Thomas\MH3_TTd_aladsorbed_poging2\MH3_TTdpeptidesl_v5	1	2	0	0	0	0	1
fl10912	Unknown Sample		TTd-B1.5	NA	NF		NF	NA	NF	Not Found	NF	Area	#VALUE!		NF	NF	1.27909e+07	2.98901e+06	NF	NF	NF	NF	NF	NF	NF	NF	NF	60	3	1	2020-06-24 18:20:23	30		D:\Thomas\MH3_TTd_aladsorbed_poging2\MH3_TTdpeptidesl_v5	1	2	0	0	0	0	1
fl10913	Unknown Sample		TTd-B1.3	NA	NF		NF	NA	NF	Not Found	NF	Area	#VALUE!		NF	NF	1.0695e+07	2.66792e+06	NF	NF	NF	NF	NF	NF	NF	NF	NF	60	3	1	2020-06-24 18:51:13	30		D:\Thomas\MH3_TTd_aladsorbed_poging2\MH3_TTdpeptidesl_v5	1	2	0	0	0	0	1
fl10914	Unknown Sample		TTd-B1.3	NA	NF		NF	NA	NF	Not Found	NF	Area	#VALUE!		NF	NF	1.0552e+07	2.76799e+06	NF	NF	NF	NF	NF	NF	NF	NF	NF	60	3	1	2020-06-24 19:22:02	30		D:\Thomas\MH3_TTd_aladsorbed_poging2\MH3_TTdpeptidesl_v5	1	2	0	0	0	0	1
fl10915	Unknown Sample		TTd-B1.3	NA	NF		NF	NA	NF	Not Found	NF	Area	#VALUE!		NF	NF	9.4465e+06	2.4523e+06	NF	NF	NF	NF	NF	NF	NF	NF	NF	60	3	1	2020-06-24 19:52:54	30		D:\Thomas\MH3_TTd_aladsorbed_poging2\MH3_TTdpeptidesl_v5	1	2	0	0	0	0	1
fl10916	Unknown Sample		TTd-B1.4	NA	NF		NF	NA	NF	Not Found	NF	Area	#VALUE!		NF	NF	1.0229e+07	2.65503e+06	NF	NF	NF	NF	NF	NF	NF	NF	NF	60	3	1	2020-06-24 20:23:43	30.0001		D:\Thomas\MH3_TTd_aladsorbed_poging2\MH3_TTdpeptidesl_v5	1	2	0	0	0	0	1
fl10917	Unknown Sample		TTd-B1.4	NA	NF		NF	NA	NF	Not Found	NF	Area	#VALUE!		NF	NF	1.15414e+07	2.9689e+06	NF	NF	NF	NF	NF	NF	NF	NF	NF	60	3	1	2020-06-24 20:54:33	30		D:\Thomas\MH3_TTd_aladsorbed_poging2\MH3_TTdpeptidesl_v5	1	2	0	0	0	0	1
fl10918	Unknown Sample		TTd-B1.4	NA	NF		NF	NA	NF	Not Found	NF	Area	#VALUE!		NF	NF	6.93673e+06	1.80579e+06	NF	NF	NF	NF	NF	NF	NF	NF	NF	60	3	1	2020-06-24 21:25:24	30		D:\Thomas\MH3_TTd_aladsorbed_poging2\MH3_TTdpeptidesl_v5	1	2	0	0	0	0	1
fl10919	Unknown Sample		TTd-B1.5	NA	NF		NF	NA	NF	Not Found	NF	Area	#VALUE!		NF	NF	1.12514e+07	2.52096e+06	NF	NF	NF	NF	NF	NF	NF	NF	NF	60	3	1	2020-06-24 21:56:15	30.0009		D:\Thomas\MH3_TTd_aladsorbed_poging2\MH3_TTdpeptidesl_v5	1	2	0	0	0	0	1
fl10920	Unknown Sample		TTd-B1.5	NA	NF		NF	NA	NF	Not Found	NF	Area	#VALUE!		NF	NF	7.28135e+06	1.92655e+06	NF	NF	NF	NF	NF	NF	NF	NF	NF	60	3	1	2020-06-24 22:27:05	30		D:\Thomas\MH3_TTd_aladsorbed_poging2\MH3_TTdpeptidesl_v5	1	2	0	0	0	0	1
fl10921	Unknown Sample		TTd-B1.5	NA	NF		NF	NA	NF	Not Found	NF	Area	#VALUE!		NF	NF	1.12538e+07	3.26149e+06	NF	NF	NF	NF	NF	NF	NF	NF	NF	60	3	1	2020-06-24 22:57:54	30		D:\Thomas\MH3_TTd_aladsorbed_poging2\MH3_TTdpeptidesl_v5	1	2	0	0	0	0	1
fl10922	Unknown Sample		TTd-B1.3	NA	NF		NF	NA	NF	Not Found	NF	Area	#VALUE!		NF	NF	1.03554e+07	2.6971e+06	NF	NF	NF	NF	NF	NF	NF	NF	NF	60	3	1	2020-06-24 23:28:43	30		D:\Thomas\MH3_TTd_aladsorbed_poging2\MH3_TTdpeptidesl_v5	1	2	0	0	0	0	1
fl10923	Unknown Sample		TTd-B1.3	NA	NF		NF	NA	NF	Not Found	NF	Area	#VALUE!		NF	NF	1.07732e+07	2.90398e+06	NF	NF	NF	NF	NF	NF	NF	NF	NF	60	3	1	2020-06-24 23:59:32	30		D:\Thomas\MH3_TTd_aladsorbed_poging2\MH3_TTdpeptidesl_v5	1	2	0	0	0	0	1
fl10924	Unknown Sample		TTd-B1.3	NA	NF		NF	NA	NF	Not Found	NF	Area	#VALUE!		NF	NF	1.11487e+07	2.75022e+06	NF	NF	NF	NF	NF	NF	NF	NF	NF	60	3	1	2020-06-25 00:30:22	30		D:\Thomas\MH3_TTd_aladsorbed_poging2\MH3_TTdpeptidesl_v5	1	2	0	0	0	0	1
Created By:
User Name		Full Name		Date
FUN-LAB-MS		FUN-LAB-MS		6/25/2020 3:58:31 PM

## Sheet: NLDRILR
Component Name		Curve Index	Weighting Index	Origin Index	Equation
NLDRILR					NA
											fmol standard added: 2500 fmol per digestion
Filename	Sample Type	Sample Name	Sample ID	Exp Amt	Calc Amt	Units	%Diff	Level	%RSD-AMT	Peak Status	fmol per digestion	deamidated + native	Area	Height	ISTD Area	ISTD Ht	RT	Rel RT	Del RT	S/N	Start Time	End Time	Start Height	End Height	Integ Code	Search Window	Threshold	Smooth	Acq Date	Duration	Exp Method	Proc Method	Vial	Inj Vol	Sample Wt	Sample Vol	ISTD Base Amt	ISTD Calc Amt	Dilution Factor	Study	Client	Laboratory	Company	Phone	Comment
fl10862	Unknown Sample	MH3 labnotebook 443 page 61 Al(OH)3 4°C 1	TTd-B1.4	NA	NA		NA	NA	NA	Response Low	258.001	259.854	1.12263e+07	2.69402e+06	1.08193e+08	2.61047e+07	18.7381	1.03525	-0.638102	INF	18.0683	19.575	0	0	MB	60	3	1	2020-06-23 16:14:05	0		D:\Thomas\MH3_TTd_aladsorbed_poging2\MH3_TTdpeptidesl_v5	1	2	0	0	0.45	0.45	1						20 mm x 100 µm + 31.5 cm x 50 µm Reprosil-Pur C18-AQ 5/3 µm 120 Å: 0%(10' @ 5 µl/min)-step-10%-3%/min-40%(0')-9%/min-85%(0')
fl10863	Unknown Sample	MH3 labnotebook 443 page 61 Al(OH)3 4°C 2	TTd-B1.4	NA	NA		NA	NA	NA	Response Low	260.274	260.274	1.05339e+07	2.95203e+06	1.1384e+08	28355038	18.693	1.03276	-0.593015	INF	17.6897	19.4358	0	0	MB	60	3	1	2020-06-23 17:09:36	0		D:\Thomas\MH3_TTd_aladsorbed_poging2\MH3_TTdpeptidesl_v5	1	2	0	0	0.45	0.45	1						20 mm x 100 µm + 31.5 cm x 50 µm Reprosil-Pur C18-AQ 5/3 µm 120 Å: 0%(10' @ 5 µl/min)-step-10%-3%/min-40%(0')-9%/min-85%(0')
fl10864	Unknown Sample	MH3 labnotebook 443 page 61 Al(OH)3 4°C 3	TTd-B1.4	NA	NA		NA	NA	NA	Response Low	240.815	243.144	2.30196e+07	5.88149e+06	2.32635e+08	6.10581e+07	18.6617	1.03103	-0.561698	INF	17.8791	19.7134	0	0	MB	60	3	1	2020-06-23 17:40:24	30		D:\Thomas\MH3_TTd_aladsorbed_poging2\MH3_TTdpeptidesl_v5	1	2	0	0	0.45	0.45	1						20 mm x 100 µm + 31.5 cm x 50 µm Reprosil-Pur C18-AQ 5/3 µm 120 Å: 0%(10' @ 5 µl/min)-step-10%-3%/min-40%(0')-9%/min-85%(0')
fl10865	Unknown Sample	MH3 labnotebook 443 page 61 AlPO4 4°C 1	TTd-B1.5	NA	NA		NA	NA	NA	Response Low	229.638	230.862	1.73071e+07	5.12719e+06	2.09874e+08	5.58182e+07	18.6601	1.03095	-0.560141	INF	17.6926	19.6185	0	0	MB	60	3	1	2020-06-23 18:11:11	30.0017		D:\Thomas\MH3_TTd_aladsorbed_poging2\MH3_TTdpeptidesl_v5	1	2	0	0	0.45	0.45	1						20 mm x 100 µm + 31.5 cm x 50 µm Reprosil-Pur C18-AQ 5/3 µm 120 Å: 0%(10' @ 5 µl/min)-step-10%-3%/min-40%(0')-9%/min-85%(0')
fl10866	Unknown Sample	MH3 labnotebook 443 page 61 AlPO4 4°C 2	TTd-B1.5	NA	NA		NA	NA	NA	Response Low	233.154	239.346	2.10414e+07	5.33545e+06	2.44903e+08	5.72095e+07	18.6361	1.02962	-0.536055	INF	17.9214	19.7609	0	0	MB	60	3	1	2020-06-23 18:42:00	30.0001		D:\Thomas\MH3_TTd_aladsorbed_poging2\MH3_TTdpeptidesl_v5	1	2	0	0	0.45	0.45	1						20 mm x 100 µm + 31.5 cm x 50 µm Reprosil-Pur C18-AQ 5/3 µm 120 Å: 0%(10' @ 5 µl/min)-step-10%-3%/min-40%(0')-9%/min-85%(0')
fl10867	Unknown Sample	MH3 labnotebook 443 page 61 AlPO4 4°C 3	TTd-B1.5	NA	NA		NA	NA	NA	Response Low	216.886	218.746	2.01129e+07	4.83012e+06	2.43146e+08	5.56759e+07	18.6642	1.03117	-0.564158	INF	17.6031	19.8532	0	0	MB	60	3	1	2020-06-23 19:12:50	30.0004		D:\Thomas\MH3_TTd_aladsorbed_poging2\MH3_TTdpeptidesl_v5	1	2	0	0	0.45	0.45	1						20 mm x 100 µm + 31.5 cm x 50 µm Reprosil-Pur C18-AQ 5/3 µm 120 Å: 0%(10' @ 5 µl/min)-step-10%-3%/min-40%(0')-9%/min-85%(0')
fl10868	Unknown Sample	MH3 labnotebook 443 page 61 Control 4°C 1	TTd-B1.3	NA	NA		NA	NA	NA	Response Low	234.798	235.62	1.97321e+07	4.85662e+06	2.27313e+08	5.17107e+07	18.6075	1.02804	-0.507548	INF	17.696	19.527	0	0	MB	60	3	1	2020-06-23 19:43:39	30.0008		D:\Thomas\MH3_TTd_aladsorbed_poging2\MH3_TTdpeptidesl_v5	1	2	0	0	0.45	0.45	1						20 mm x 100 µm + 31.5 cm x 50 µm Reprosil-Pur C18-AQ 5/3 µm 120 Å: 0%(10' @ 5 µl/min)-step-10%-3%/min-40%(0')-9%/min-85%(0')
fl10869	Unknown Sample	MH3 labnotebook 443 page 61 Control 4°C 2	TTd-B1.3	NA	NA		NA	NA	NA	Response Low	213.901	215.849	2.06524e+07	5.05909e+06	2.48244e+08	5.91288e+07	18.7998	1.03866	-0.699757	INF	17.9305	19.7188	0	0	MB	60	3	1	2020-06-23 20:14:29	30.0008		D:\Thomas\MH3_TTd_aladsorbed_poging2\MH3_TTdpeptidesl_v5	1	2	0	0	0.45	0.45	1						20 mm x 100 µm + 31.5 cm x 50 µm Reprosil-Pur C18-AQ 5/3 µm 120 Å: 0%(10' @ 5 µl/min)-step-10%-3%/min-40%(0')-9%/min-85%(0')
fl10870	Unknown Sample	MH3 labnotebook 443 page 61 Control 4°C 3	TTd-B1.3	NA	NA		NA	NA	NA	Response Low	204.598	205.793	1.24905e+07	3.40846e+06	1.6309e+08	4.16482e+07	18.5515	1.02495	-0.451549	INF	18.4842	18.7329	0	0	BB	60	3	1	2020-06-23 20:45:20	30		D:\Thomas\MH3_TTd_aladsorbed_poging2\MH3_TTdpeptidesl_v5	1	2	0	0	0.45	0.45	1						20 mm x 100 µm + 31.5 cm x 50 µm Reprosil-Pur C18-AQ 5/3 µm 120 Å: 0%(10' @ 5 µl/min)-step-10%-3%/min-40%(0')-9%/min-85%(0')
fl10871	Unknown Sample	MH3 labnotebook 443 page 61 Al(OH)3 37°C 1	TTd-B1.4	NA	NA		NA	NA	NA	Response Low	375.467	378.736	3.08813e+07	7.74608e+06	2.05294e+08	5.15763e+07	18.4622	1.02001	-0.362209	INF	18.3815	18.7295	0	0	BB	60	3	1	2020-06-23 21:16:11	30		D:\Thomas\MH3_TTd_aladsorbed_poging2\MH3_TTdpeptidesl_v5	1	2	0	0	0.45	0.45	1						20 mm x 100 µm + 31.5 cm x 50 µm Reprosil-Pur C18-AQ 5/3 µm 120 Å: 0%(10' @ 5 µl/min)-step-10%-3%/min-40%(0')-9%/min-85%(0')
fl10872	Unknown Sample	MH3 labnotebook 443 page 61 Al(OH)3 37°C 2	TTd-B1.4	NA	NA		NA	NA	NA	Response Low	387.878	391.299	2.92516e+07	7.59064e+06	1.98766e+08	4.89242e+07	18.3696	1.01489	-0.269568	1681.48	18.2845	18.5939	0	0	BB	60	3	1	2020-06-23 21:47:00	30.0009		D:\Thomas\MH3_TTd_aladsorbed_poging2\MH3_TTdpeptidesl_v5	1	2	0	0	0.45	0.45	1						20 mm x 100 µm + 31.5 cm x 50 µm Reprosil-Pur C18-AQ 5/3 µm 120 Å: 0%(10' @ 5 µl/min)-step-10%-3%/min-40%(0')-9%/min-85%(0')
fl10873	Unknown Sample	MH3 labnotebook 443 page 61 Al(OH)3 37°C 3	TTd-B1.4	NA	NA		NA	NA	NA	Response Low	356.677	359.227	1.88827e+07	6.06664e+06	1.42808e+08	4.25219e+07	18.3449	1.01353	-0.244886	INF	18.2806	18.4628	0	0	BB	60	3	1	2020-06-23 22:17:49	30		D:\Thomas\MH3_TTd_aladsorbed_poging2\MH3_TTdpeptidesl_v5	1	2	0	0	0.45	0.45	1						20 mm x 100 µm + 31.5 cm x 50 µm Reprosil-Pur C18-AQ 5/3 µm 120 Å: 0%(10' @ 5 µl/min)-step-10%-3%/min-40%(0')-9%/min-85%(0')
fl10874	Unknown Sample	MH3 labnotebook 443 page 61 AlPO4 37°C 1	TTd-B1.5	NA	NA		NA	NA	NA	Response Low	265.887	268.689	1.70134e+07	4.14898e+06	1.71839e+08	3.90108e+07	18.3423	1.01339	-0.242307	INF	18.2601	18.5805	0	0	BB	60	3	1	2020-06-23 22:48:37	30.0008		D:\Thomas\MH3_TTd_aladsorbed_poging2\MH3_TTdpeptidesl_v5	1	2	0	0	0.45	0.45	1						20 mm x 100 µm + 31.5 cm x 50 µm Reprosil-Pur C18-AQ 5/3 µm 120 Å: 0%(10' @ 5 µl/min)-step-10%-3%/min-40%(0')-9%/min-85%(0')
fl10875	Unknown Sample	MH3 labnotebook 443 page 61 AlPO4 37°C 2	TTd-B1.5	NA	NA		NA	NA	NA	Response Low	273.928	276.285	1.8883e+07	5.11537e+06	1.83719e+08	4.66853e+07	18.3455	1.01356	-0.245486	INF	18.2812	18.6409	0	0	BB	60	3	1	2020-06-23 23:19:27	30		D:\Thomas\MH3_TTd_aladsorbed_poging2\MH3_TTdpeptidesl_v5	1	2	0	0	0.45	0.45	1						20 mm x 100 µm + 31.5 cm x 50 µm Reprosil-Pur C18-AQ 5/3 µm 120 Å: 0%(10' @ 5 µl/min)-step-10%-3%/min-40%(0')-9%/min-85%(0')
fl10876	Unknown Sample	MH3 labnotebook 443 page 61 AlPO4 37°C 3	TTd-B1.5	NA	NA		NA	NA	NA	Response Low	278.11	281.442	1.12709e+07	3.48333e+06	1.07726e+08	31312580	18.3017	1.01114	-0.201703	INF	18.2423	18.5474	0	0	BB	60	3	1	2020-06-23 23:50:17	30		D:\Thomas\MH3_TTd_aladsorbed_poging2\MH3_TTdpeptidesl_v5	1	2	0	0	0.45	0.45	1						20 mm x 100 µm + 31.5 cm x 50 µm Reprosil-Pur C18-AQ 5/3 µm 120 Å: 0%(10' @ 5 µl/min)-step-10%-3%/min-40%(0')-9%/min-85%(0')
fl10877	Unknown Sample	MH3 labnotebook 443 page 61 Control 37°C 1	TTd-B1.3	NA	NA		NA	NA	NA	Response Low	291.338	294.404	1.06203e+07	3.99598e+06	9.42408e+07	3.42899e+07	18.3116	1.01169	-0.211597	INF	18.2237	18.5914	0	0	BB	60	3	1	2020-06-24 00:21:07	30.0086		D:\Thomas\MH3_TTd_aladsorbed_poging2\MH3_TTdpeptidesl_v5	1	2	0	0	0.45	0.45	1						20 mm x 100 µm + 31.5 cm x 50 µm Reprosil-Pur C18-AQ 5/3 µm 120 Å: 0%(10' @ 5 µl/min)-step-10%-3%/min-40%(0')-9%/min-85%(0')
fl10878	Unknown Sample	MH3 labnotebook 443 page 61 Control 37°C 2	TTd-B1.3	NA	NA		NA	NA	NA	Response Low	312.707	315.761	1.91556e+07	4791420	1.53315e+08	3.8306e+07	18.2967	1.01087	-0.196688	6738.67	18.2292	18.5685	0	0	BB	60	3	1	2020-06-24 00:51:58	30		D:\Thomas\MH3_TTd_aladsorbed_poging2\MH3_TTdpeptidesl_v5	1	2	0	0	0.45	0.45	1						20 mm x 100 µm + 31.5 cm x 50 µm Reprosil-Pur C18-AQ 5/3 µm 120 Å: 0%(10' @ 5 µl/min)-step-10%-3%/min-40%(0')-9%/min-85%(0')
fl10879	Unknown Sample	MH3 labnotebook 443 page 61 Control 37°C 3	TTd-B1.3	NA	NA		NA	NA	NA	Response Low	305.797	310.108	1.27987e+07	4.32073e+06	1.12523e+08	3.53235e+07	18.3135	1.0118	-0.213525	2765.41	18.2414	18.4283	0	0	BB	60	3	1	2020-06-24 01:22:48	30		D:\Thomas\MH3_TTd_aladsorbed_poging2\MH3_TTdpeptidesl_v5	1	2	0	0	0.45	0.45	1						20 mm x 100 µm + 31.5 cm x 50 µm Reprosil-Pur C18-AQ 5/3 µm 120 Å: 0%(10' @ 5 µl/min)-step-10%-3%/min-40%(0')-9%/min-85%(0')
fl10880	Unknown Sample	MH3 labnotebook 443 page 61 Al(OH)3 45°C 1	TTd-B1.4	NA	NA		NA	NA	NA	Response Low	689.075	698.064	4.90919e+07	1.13942e+07	1.84156e+08	4.13388e+07	18.2653	1.00914	-0.16535	INF	18.1702	18.7324	0	0	BB	60	3	1	2020-06-24 01:53:39	30		D:\Thomas\MH3_TTd_aladsorbed_poging2\MH3_TTdpeptidesl_v5	1	2	0	0	0.45	0.45	1						20 mm x 100 µm + 31.5 cm x 50 µm Reprosil-Pur C18-AQ 5/3 µm 120 Å: 0%(10' @ 5 µl/min)-step-10%-3%/min-40%(0')-9%/min-85%(0')
fl10881	Unknown Sample	MH3 labnotebook 443 page 61 Al(OH)3 45°C 2	TTd-B1.4	NA	NA		NA	NA	NA	Response Low	655.935	662.947	2.58289e+07	9063265	1.01662e+08	3.45433e+07	18.2661	1.00918	-0.166099	4942.82	18.1942	18.5946	0	0	BB	60	3	1	2020-06-24 02:24:30	30.0008		D:\Thomas\MH3_TTd_aladsorbed_poging2\MH3_TTdpeptidesl_v5	1	2	0	0	0.45	0.45	1						20 mm x 100 µm + 31.5 cm x 50 µm Reprosil-Pur C18-AQ 5/3 µm 120 Å: 0%(10' @ 5 µl/min)-step-10%-3%/min-40%(0')-9%/min-85%(0')
fl10882	Unknown Sample	MH3 labnotebook 443 page 61 Al(OH)3 45°C 3	TTd-B1.4	NA	NA		NA	NA	NA	Response Low	689.998	697.336	5.1878e+07	12937827	1.94247e+08	4.68763e+07	18.2614	1.00892	-0.161374	INF	18.1771	18.764	0	0	BB	60	3	1	2020-06-24 02:55:20	30		D:\Thomas\MH3_TTd_aladsorbed_poging2\MH3_TTdpeptidesl_v5	1	2	0	0	0.45	0.45	1						20 mm x 100 µm + 31.5 cm x 50 µm Reprosil-Pur C18-AQ 5/3 µm 120 Å: 0%(10' @ 5 µl/min)-step-10%-3%/min-40%(0')-9%/min-85%(0')
fl10883	Unknown Sample	MH3 labnotebook 443 page 61 AlPO4 45°C 1	TTd-B1.5	NA	NA		NA	NA	NA	Response Low	487.543	492.887	2.85836e+07	8543599	1.51052e+08	4.38094e+07	18.2024	1.00566	-0.102436	INF	18.1168	18.6102	0	0	BB	60	3	1	2020-06-24 03:26:10	30		D:\Thomas\MH3_TTd_aladsorbed_poging2\MH3_TTdpeptidesl_v5	1	2	0	0	0.45	0.45	1						20 mm x 100 µm + 31.5 cm x 50 µm Reprosil-Pur C18-AQ 5/3 µm 120 Å: 0%(10' @ 5 µl/min)-step-10%-3%/min-40%(0')-9%/min-85%(0')
fl10884	Unknown Sample	MH3 labnotebook 443 page 61 AlPO4 45°C 2	TTd-B1.5	NA	NA		NA	NA	NA	Response Low	466.015	469.042	2.66824e+07	6.53178e+06	1.54065e+08	3.50406e+07	18.2424	1.00787	-0.142357	2888.3	18.1532	18.5428	0	0	BB	60	3	1	2020-06-24 03:56:58	30		D:\Thomas\MH3_TTd_aladsorbed_poging2\MH3_TTdpeptidesl_v5	1	2	0	0	0.45	0.45	1						20 mm x 100 µm + 31.5 cm x 50 µm Reprosil-Pur C18-AQ 5/3 µm 120 Å: 0%(10' @ 5 µl/min)-step-10%-3%/min-40%(0')-9%/min-85%(0')
fl10885	Unknown Sample	MH3 labnotebook 443 page 61 AlPO4 45°C 3	TTd-B1.5	NA	NA		NA	NA	NA	Response Low	444.688	450.661	2.8962e+07	6.95109e+06	1.64621e+08	3.90784e+07	18.2484	1.0082	-0.148445	INF	18.1624	18.5992	0	0	BB	60	3	1	2020-06-24 04:27:47	30.0006		D:\Thomas\MH3_TTd_aladsorbed_poging2\MH3_TTdpeptidesl_v5	1	2	0	0	0.45	0.45	1						20 mm x 100 µm + 31.5 cm x 50 µm Reprosil-Pur C18-AQ 5/3 µm 120 Å: 0%(10' @ 5 µl/min)-step-10%-3%/min-40%(0')-9%/min-85%(0')
fl10886	Unknown Sample	MH3 labnotebook 443 page 61 Control 45°C 1	TTd-B1.3	NA	NA		NA	NA	NA	Response Low	511.938	518.278	3.68567e+07	9408107	1.85646e+08	4.59436e+07	18.2385	1.00765	-0.138471	3235.39	18.1713	18.608	0	22013.8	BB	60	3	1	2020-06-24 04:58:38	30		D:\Thomas\MH3_TTd_aladsorbed_poging2\MH3_TTdpeptidesl_v5	1	2	0	0	0.45	0.45	1						20 mm x 100 µm + 31.5 cm x 50 µm Reprosil-Pur C18-AQ 5/3 µm 120 Å: 0%(10' @ 5 µl/min)-step-10%-3%/min-40%(0')-9%/min-85%(0')
fl10887	Unknown Sample	MH3 labnotebook 443 page 61 Control 45°C 2	TTd-B1.3	NA	NA		NA	NA	NA	Response Low	525.159	531.805	3.17843e+07	8120212	1.5447e+08	3.86559e+07	18.2292	1.00714	-0.12925	INF	18.152	18.6421	0	0	BB	60	3	1	2020-06-24 05:29:28	30		D:\Thomas\MH3_TTd_aladsorbed_poging2\MH3_TTdpeptidesl_v5	1	2	0	0	0.45	0.45	1						20 mm x 100 µm + 31.5 cm x 50 µm Reprosil-Pur C18-AQ 5/3 µm 120 Å: 0%(10' @ 5 µl/min)-step-10%-3%/min-40%(0')-9%/min-85%(0')
fl10888	Unknown Sample	MH3 labnotebook 443 page 61 Control 45°C 3	TTd-B1.3	NA	NA		NA	NA	NA	Response Low	545.217	550.919	2.85136e+07	7092943	1.38014e+08	3.25235e+07	18.1944	1.00522	-0.0944214	15469	18.1011	18.5751	0	0	BB	60	3	1	2020-06-24 06:00:19	30		D:\Thomas\MH3_TTd_aladsorbed_poging2\MH3_TTdpeptidesl_v5	1	2	0	0	0.45	0.45	1						20 mm x 100 µm + 31.5 cm x 50 µm Reprosil-Pur C18-AQ 5/3 µm 120 Å: 0%(10' @ 5 µl/min)-step-10%-3%/min-40%(0')-9%/min-85%(0')
fl10889	Unknown Sample	MH3 labnotebook 443 page 61 Al(OH)3 50°C 1	TTd-B1.4	NA	NA		NA	NA	NA	Response Low	1078.15	1094.66	5.86081e+07	1.40679e+07	1.38259e+08	3.26205e+07	18.1791	1.00437	-0.0790649	4993.95	18.0988	18.7128	0	0	BB	60	3	1	2020-06-24 06:31:09	30		D:\Thomas\MH3_TTd_aladsorbed_poging2\MH3_TTdpeptidesl_v5	1	2	0	0	0.45	0.45	1						20 mm x 100 µm + 31.5 cm x 50 µm Reprosil-Pur C18-AQ 5/3 µm 120 Å: 0%(10' @ 5 µl/min)-step-10%-3%/min-40%(0')-9%/min-85%(0')
fl10890	Unknown Sample	MH3 labnotebook 443 page 61 Al(OH)3 50°C 2	TTd-B1.4	NA	NA		NA	NA	NA	Response Low	1073.05	1091.22	7.74094e+07	18935173	1.83689e+08	4.41155e+07	18.1825	1.00456	-0.0824744	INF	18.0878	18.6277	0	0	BB	60	3	1	2020-06-24 07:02:00	30		D:\Thomas\MH3_TTd_aladsorbed_poging2\MH3_TTdpeptidesl_v5	1	2	0	0	0.45	0.45	1						20 mm x 100 µm + 31.5 cm x 50 µm Reprosil-Pur C18-AQ 5/3 µm 120 Å: 0%(10' @ 5 µl/min)-step-10%-3%/min-40%(0')-9%/min-85%(0')
fl10891	Unknown Sample	MH3 labnotebook 443 page 61 Al(OH)3 50°C 3	TTd-B1.4	NA	NA		NA	NA	NA	Response Low	1008.08	1022.6	6.17141e+07	1.46124e+07	1.53462e+08	3.62381e+07	18.1865	1.00478	-0.0864559	INF	18.1038	18.6018	0	0	BB	60	3	1	2020-06-24 07:32:51	30.0001		D:\Thomas\MH3_TTd_aladsorbed_poging2\MH3_TTdpeptidesl_v5	1	2	0	0	0.45	0.45	1						20 mm x 100 µm + 31.5 cm x 50 µm Reprosil-Pur C18-AQ 5/3 µm 120 Å: 0%(10' @ 5 µl/min)-step-10%-3%/min-40%(0')-9%/min-85%(0')
fl10892	Unknown Sample	MH3 labnotebook 443 page 61 AlPO4 50°C 1	TTd-B1.5	NA	NA		NA	NA	NA	Response Low	669.215	678.544	4.59653e+07	1.2062e+07	1.79276e+08	4.50603e+07	18.2165	1.00644	-0.116487	15579.5	18.1357	18.6353	0	0	BB	60	3	1	2020-06-24 08:03:40	30		D:\Thomas\MH3_TTd_aladsorbed_poging2\MH3_TTdpeptidesl_v5	1	2	0	0	0.45	0.45	1						20 mm x 100 µm + 31.5 cm x 50 µm Reprosil-Pur C18-AQ 5/3 µm 120 Å: 0%(10' @ 5 µl/min)-step-10%-3%/min-40%(0')-9%/min-85%(0')
fl10893	Unknown Sample	MH3 labnotebook 443 page 61 AlPO4 50°C 2	TTd-B1.5	NA	NA		NA	NA	NA	Response Low	639.748	649.484	3.90757e+07	9.67335e+06	1.5196e+08	3.78014e+07	18.1679	1.00375	-0.0679201	INF	18.1026	18.4625	0	0	BB	60	3	1	2020-06-24 08:34:28	30.0004		D:\Thomas\MH3_TTd_aladsorbed_poging2\MH3_TTdpeptidesl_v5	1	2	0	0	0.45	0.45	1						20 mm x 100 µm + 31.5 cm x 50 µm Reprosil-Pur C18-AQ 5/3 µm 120 Å: 0%(10' @ 5 µl/min)-step-10%-3%/min-40%(0')-9%/min-85%(0')
fl10894	Unknown Sample	MH3 labnotebook 443 page 61 AlPO4 50°C 3	TTd-B1.5	NA	NA		NA	NA	NA	Response Low	610.565	620.014	3.06501e+07	7.24305e+06	1.30514e+08	2.96571e+07	18.1272	1.0015	-0.0272322	INF	18.0546	18.49	0	0	BB	60	3	1	2020-06-24 09:05:17	30		D:\Thomas\MH3_TTd_aladsorbed_poging2\MH3_TTdpeptidesl_v5	1	2	0	0	0.45	0.45	1						20 mm x 100 µm + 31.5 cm x 50 µm Reprosil-Pur C18-AQ 5/3 µm 120 Å: 0%(10' @ 5 µl/min)-step-10%-3%/min-40%(0')-9%/min-85%(0')
fl10895	Unknown Sample	MH3 labnotebook 443 page 61 Control 50°C 1	TTd-B1.3	NA	NA		NA	NA	NA	Response Low	712.631	724.247	5.79075e+07	1.41278e+07	2.07111e+08	4.9562e+07	18.1008	1.00005	-0.000843342	INF	18.028	18.6311	0	0	BB	60	3	1	2020-06-24 09:36:08	30		D:\Thomas\MH3_TTd_aladsorbed_poging2\MH3_TTdpeptidesl_v5	1	2	0	0	0.45	0.45	1						20 mm x 100 µm + 31.5 cm x 50 µm Reprosil-Pur C18-AQ 5/3 µm 120 Å: 0%(10' @ 5 µl/min)-step-10%-3%/min-40%(0')-9%/min-85%(0')
fl10896	Unknown Sample	MH3 labnotebook 443 page 61 Control 50°C 2	TTd-B1.3	NA	NA		NA	NA	NA	Response Low	709.935	720.839	3.61048e+07	9.24525e+06	1.28838e+08	3.25567e+07	18.1016	1.00009	-0.00156296	3685.67	18.0426	18.5541	0	0	BB	60	3	1	2020-06-24 10:06:58	30		D:\Thomas\MH3_TTd_aladsorbed_poging2\MH3_TTdpeptidesl_v5	1	2	0	0	0.45	0.45	1						20 mm x 100 µm + 31.5 cm x 50 µm Reprosil-Pur C18-AQ 5/3 µm 120 Å: 0%(10' @ 5 µl/min)-step-10%-3%/min-40%(0')-9%/min-85%(0')
fl10897	Unknown Sample	MH3 labnotebook 443 page 61 Control 50°C 3	TTd-B1.3	NA	NA		NA	NA	NA	Response Low	714.787	726.194	5.57596e+07	1.37003e+07	1.9572e+08	4.79174e+07	18.105	1.00028	-0.00501245	INF	18.0221	18.5982	0	0	BB	60	3	1	2020-06-24 10:37:49	30.0005		D:\Thomas\MH3_TTd_aladsorbed_poging2\MH3_TTdpeptidesl_v5	1	2	0	0	0.45	0.45	1						20 mm x 100 µm + 31.5 cm x 50 µm Reprosil-Pur C18-AQ 5/3 µm 120 Å: 0%(10' @ 5 µl/min)-step-10%-3%/min-40%(0')-9%/min-85%(0')
fl10898	Unknown Sample	MH3 labnotebook 443 page 61 Al(OH)3 55°C 1	TTd-B1.4	NA	NA		NA	NA	NA	Response Low	1470.04	1500.39	7.9978e+07	20118457	1.37421e+08	3.42141e+07	18.0494	0.997203	0.0506261	INF	17.965	18.5117	0	0	BB	60	3	1	2020-06-24 11:08:39	30.02		D:\Thomas\MH3_TTd_aladsorbed_poging2\MH3_TTdpeptidesl_v5	1	2	0	0	0.45	0.45	1						20 mm x 100 µm + 31.5 cm x 50 µm Reprosil-Pur C18-AQ 5/3 µm 120 Å: 0%(10' @ 5 µl/min)-step-10%-3%/min-40%(0')-9%/min-85%(0')
fl10899	Unknown Sample	MH3 labnotebook 443 page 61 Al(OH)3 55°C 2	TTd-B1.4	NA	NA		NA	NA	NA	Response Low	1523.37	1550.63	8.3072e+07	2.27264e+07	1.41082e+08	3.72961e+07	18.1554	1.00306	-0.0554492	INF	18.0653	18.6634	0	0	BB	60	3	1	2020-06-24 11:39:30	30		D:\Thomas\MH3_TTd_aladsorbed_poging2\MH3_TTdpeptidesl_v5	1	2	0	0	0.45	0.45	1						20 mm x 100 µm + 31.5 cm x 50 µm Reprosil-Pur C18-AQ 5/3 µm 120 Å: 0%(10' @ 5 µl/min)-step-10%-3%/min-40%(0')-9%/min-85%(0')
fl10900	Unknown Sample	MH3 labnotebook 443 page 61 Al(OH)3 55°C 3	TTd-B1.4	NA	NA		NA	NA	NA	Response Low	1463.64	1491.89	1.05759e+08	2.57035e+07	1.87387e+08	4.39034e+07	18.1001	1.00001	-0.000103713	12408.2	18.0216	18.3763	0	0	BB	60	3	1	2020-06-24 12:10:21	30		D:\Thomas\MH3_TTd_aladsorbed_poging2\MH3_TTdpeptidesl_v5	1	2	0	0	0.45	0.45	1						20 mm x 100 µm + 31.5 cm x 50 µm Reprosil-Pur C18-AQ 5/3 µm 120 Å: 0%(10' @ 5 µl/min)-step-10%-3%/min-40%(0')-9%/min-85%(0')
fl10901	Unknown Sample	MH3 labnotebook 443 page 61 AlPO4 55°C 1	TTd-B1.5	NA	NA		NA	NA	NA	Response Low	872.504	887.958	3.54492e+07	7.94066e+06	1.15253e+08	2.27525e+07	18.0543	0.997473	0.0457327	105430	17.984	18.514	0	0	BB	60	3	1	2020-06-24 12:41:11	30		D:\Thomas\MH3_TTd_aladsorbed_poging2\MH3_TTdpeptidesl_v5	1	2	0	0	0.45	0.45	1						20 mm x 100 µm + 31.5 cm x 50 µm Reprosil-Pur C18-AQ 5/3 µm 120 Å: 0%(10' @ 5 µl/min)-step-10%-3%/min-40%(0')-9%/min-85%(0')
fl10902	Unknown Sample	MH3 labnotebook 443 page 61 AlPO4 55°C 2	TTd-B1.5	NA	NA		NA	NA	NA	Response Low	863.389	882.509	4.50258e+07	1.22775e+07	1.31368e+08	3.55502e+07	18.0787	0.99882	0.021349	INF	17.9796	18.5527	0	0	BB	60	3	1	2020-06-24 13:12:02	30		D:\Thomas\MH3_TTd_aladsorbed_poging2\MH3_TTdpeptidesl_v5	1	2	0	0	0.45	0.45	1						20 mm x 100 µm + 31.5 cm x 50 µm Reprosil-Pur C18-AQ 5/3 µm 120 Å: 0%(10' @ 5 µl/min)-step-10%-3%/min-40%(0')-9%/min-85%(0')
fl10903	Unknown Sample	MH3 labnotebook 443 page 61 AlPO4 55°C 3	TTd-B1.5	NA	NA		NA	NA	NA	Response Low	922.732	938.88	3.76447e+07	1.25192e+07	1.05419e+08	3.39189e+07	18.4679	1.02032	-0.367866	INF	18.3936	18.87	0	14162.6	BB	60	3	1	2020-06-24 13:42:52	30		D:\Thomas\MH3_TTd_aladsorbed_poging2\MH3_TTdpeptidesl_v5	1	2	0	0	0.45	0.45	1						20 mm x 100 µm + 31.5 cm x 50 µm Reprosil-Pur C18-AQ 5/3 µm 120 Å: 0%(10' @ 5 µl/min)-step-10%-3%/min-40%(0')-9%/min-85%(0')
fl10904	Unknown Sample	MH3 labnotebook 443 page 61 Control 55°C 1	TTd-B1.3	NA	NA		NA	NA	NA	Response Low	955.145	973.819	6.00771e+07	1.45669e+07	1.63455e+08	3.81275e+07	18.2877	1.01037	-0.187743	10423.7	18.2049	18.783	0	0	BB	60	3	1	2020-06-24 14:13:40	30		D:\Thomas\MH3_TTd_aladsorbed_poging2\MH3_TTdpeptidesl_v5	1	2	0	0	0.45	0.45	1						20 mm x 100 µm + 31.5 cm x 50 µm Reprosil-Pur C18-AQ 5/3 µm 120 Å: 0%(10' @ 5 µl/min)-step-10%-3%/min-40%(0')-9%/min-85%(0')
fl10905	Unknown Sample	MH3 labnotebook 443 page 61 Control 55°C 2	TTd-B1.3	NA	NA		NA	NA	NA	Response Low	935.544	954.851	3.24155e+07	9.14057e+06	8.9994e+07	2.44258e+07	18.1407	1.00225	-0.0407218	INF	18.0777	18.5856	0	0	BB	60	3	1	2020-06-24 14:44:29	30		D:\Thomas\MH3_TTd_aladsorbed_poging2\MH3_TTdpeptidesl_v5	1	2	0	0	0.45	0.45	1						20 mm x 100 µm + 31.5 cm x 50 µm Reprosil-Pur C18-AQ 5/3 µm 120 Å: 0%(10' @ 5 µl/min)-step-10%-3%/min-40%(0')-9%/min-85%(0')
fl10906	Unknown Sample	MH3 labnotebook 443 page 61 Control 55°C 3	TTd-B1.3	NA	NA		NA	NA	NA	Response Low	927.281	941.79	2.82772e+07	7.52191e+06	7.93912e+07	2.02795e+07	18.1968	1.00535	-0.0967946	INF	18.1343	18.4275	0	0	BB	60	3	1	2020-06-24 15:15:19	30		D:\Thomas\MH3_TTd_aladsorbed_poging2\MH3_TTdpeptidesl_v5	1	2	0	0	0.45	0.45	1						20 mm x 100 µm + 31.5 cm x 50 µm Reprosil-Pur C18-AQ 5/3 µm 120 Å: 0%(10' @ 5 µl/min)-step-10%-3%/min-40%(0')-9%/min-85%(0')
fl10907	Unknown Sample	MH3 labnotebook 443 page 61 Al(OH)3 60°C 1	TTd-B1.4	NA	NA		NA	NA	NA	Response Low	1204.18	1234.9	5.23428e+07	1.45181e+07	1.10097e+08	3.01411e+07	18.1873	1.00482	-0.087323	INF	18.1206	18.61	0	0	BB	60	3	1	2020-06-24 15:46:10	30		D:\Thomas\MH3_TTd_aladsorbed_poging2\MH3_TTdpeptidesl_v5	1	2	0	0	0.45	0.45	1						20 mm x 100 µm + 31.5 cm x 50 µm Reprosil-Pur C18-AQ 5/3 µm 120 Å: 0%(10' @ 5 µl/min)-step-10%-3%/min-40%(0')-9%/min-85%(0')
fl10908	Unknown Sample	MH3 labnotebook 443 page 61 Al(OH)3 60°C 2	TTd-B1.4	NA	NA		NA	NA	NA	Response Low	880.363	910.617	3.92033e+07	1.12397e+07	1.1485e+08	3.19178e+07	18.1499	1.00276	-0.0499029	INF	18.0817	18.4553	0	0	BB	60	3	1	2020-06-24 16:17:02	30.0005		D:\Thomas\MH3_TTd_aladsorbed_poging2\MH3_TTdpeptidesl_v5	1	2	0	0	0.45	0.45	1						20 mm x 100 µm + 31.5 cm x 50 µm Reprosil-Pur C18-AQ 5/3 µm 120 Å: 0%(10' @ 5 µl/min)-step-10%-3%/min-40%(0')-9%/min-85%(0')
fl10909	Unknown Sample	MH3 labnotebook 443 page 61 Al(OH)3 60°C 3	TTd-B1.4	NA	NA		NA	NA	NA	Response Low	1132.31	1161.75	9.59932e+07	2.32886e+07	2.1068e+08	5.14184e+07	18.3071	1.01144	-0.207055	INF	18.227	18.8082	0	0	BB	60	3	1	2020-06-24 16:47:52	30		D:\Thomas\MH3_TTd_aladsorbed_poging2\MH3_TTdpeptidesl_v5	1	2	0	0	0.45	0.45	1						20 mm x 100 µm + 31.5 cm x 50 µm Reprosil-Pur C18-AQ 5/3 µm 120 Å: 0%(10' @ 5 µl/min)-step-10%-3%/min-40%(0')-9%/min-85%(0')
fl10910	Unknown Sample	MH3 labnotebook 443 page 61 AlPO4 60°C 1	TTd-B1.5	NA	NA		NA	NA	NA	Response Low	641.14	657.289	2.62241e+07	6.69318e+06	1.04726e+08	2.60988e+07	18.2614	1.00892	-0.161387	INF	18.1938	18.6427	0	0	BB	60	3	1	2020-06-24 17:18:42	30		D:\Thomas\MH3_TTd_aladsorbed_poging2\MH3_TTdpeptidesl_v5	1	2	0	0	0.45	0.45	1						20 mm x 100 µm + 31.5 cm x 50 µm Reprosil-Pur C18-AQ 5/3 µm 120 Å: 0%(10' @ 5 µl/min)-step-10%-3%/min-40%(0')-9%/min-85%(0')
fl10911	Unknown Sample	MH3 labnotebook 443 page 61 AlPO4 60°C 2	TTd-B1.5	NA	NA		NA	NA	NA	Response Low	604.735	623.423	4.18929e+07	10167425	1.74213e+08	42032563	18.189	1.00491	-0.0889551	INF	18.1068	18.6426	0	0	BB	60	3	1	2020-06-24 17:49:33	30		D:\Thomas\MH3_TTd_aladsorbed_poging2\MH3_TTdpeptidesl_v5	1	2	0	0	0.45	0.45	1						20 mm x 100 µm + 31.5 cm x 50 µm Reprosil-Pur C18-AQ 5/3 µm 120 Å: 0%(10' @ 5 µl/min)-step-10%-3%/min-40%(0')-9%/min-85%(0')
fl10912	Unknown Sample	MH3 labnotebook 443 page 61 AlPO4 60°C 3	TTd-B1.5	NA	NA		NA	NA	NA	Response Low	559.29	576.32	3.47121e+07	1.11041e+07	1.55103e+08	4.96349e+07	18.1874	1.00483	-0.0874055	INF	18.106	18.5041	0	0	BB	60	3	1	2020-06-24 18:20:23	30		D:\Thomas\MH3_TTd_aladsorbed_poging2\MH3_TTdpeptidesl_v5	1	2	0	0	0.45	0.45	1						20 mm x 100 µm + 31.5 cm x 50 µm Reprosil-Pur C18-AQ 5/3 µm 120 Å: 0%(10' @ 5 µl/min)-step-10%-3%/min-40%(0')-9%/min-85%(0')
fl10913	Unknown Sample	MH3 labnotebook 443 page 61 Control 60°C 1	TTd-B1.3	NA	NA		NA	NA	NA	Response Low	622.617	639.078	4.15633e+07	1.0648e+07	1.68204e+08	4.27549e+07	18.1221	1.00122	-0.0220783	INF	18.0478	18.5851	0	0	BB	60	3	1	2020-06-24 18:51:13	30		D:\Thomas\MH3_TTd_aladsorbed_poging2\MH3_TTdpeptidesl_v5	1	2	0	0	0.45	0.45	1						20 mm x 100 µm + 31.5 cm x 50 µm Reprosil-Pur C18-AQ 5/3 µm 120 Å: 0%(10' @ 5 µl/min)-step-10%-3%/min-40%(0')-9%/min-85%(0')
fl10914	Unknown Sample	MH3 labnotebook 443 page 61 Control 60°C 2	TTd-B1.3	NA	NA		NA	NA	NA	Response Low	638.707	657.163	4.71715e+07	1.14264e+07	1.85939e+08	4.47248e+07	18.1503	1.00278	-0.0503158	INF	18.0718	18.6565	0	0	BB	60	3	1	2020-06-24 19:22:02	30		D:\Thomas\MH3_TTd_aladsorbed_poging2\MH3_TTdpeptidesl_v5	1	2	0	0	0.45	0.45	1						20 mm x 100 µm + 31.5 cm x 50 µm Reprosil-Pur C18-AQ 5/3 µm 120 Å: 0%(10' @ 5 µl/min)-step-10%-3%/min-40%(0')-9%/min-85%(0')
fl10915	Unknown Sample	MH3 labnotebook 443 page 61 Control 60°C 3	TTd-B1.3	NA	NA		NA	NA	NA	Response Low	664.408	682.691	4.93515e+07	12703844	1.97988e+08	4.78014e+07	18.1785	1.00433	-0.0784573	INF	18.0925	18.6352	0	0	BB	60	3	1	2020-06-24 19:52:54	30		D:\Thomas\MH3_TTd_aladsorbed_poging2\MH3_TTdpeptidesl_v5	1	2	0	0	0.45	0.45	1						20 mm x 100 µm + 31.5 cm x 50 µm Reprosil-Pur C18-AQ 5/3 µm 120 Å: 0%(10' @ 5 µl/min)-step-10%-3%/min-40%(0')-9%/min-85%(0')
fl10916	Unknown Sample	MH3 labnotebook 443 page 61 Al(OH)3 65°C 1	TTd-B1.4	NA	NA		NA	NA	NA	Response Low	872.339	900.77	6.52346e+07	1.57485e+07	1.83213e+08	4.51329e+07	18.0955	0.999753	0.0044704	INF	18.0239	18.5892	0	0	BB	60	3	1	2020-06-24 20:23:43	30.0001		D:\Thomas\MH3_TTd_aladsorbed_poging2\MH3_TTdpeptidesl_v5	1	2	0	0	0.45	0.45	1						20 mm x 100 µm + 31.5 cm x 50 µm Reprosil-Pur C18-AQ 5/3 µm 120 Å: 0%(10' @ 5 µl/min)-step-10%-3%/min-40%(0')-9%/min-85%(0')
fl10917	Unknown Sample	MH3 labnotebook 443 page 61 Al(OH)3 65°C 2	TTd-B1.4	NA	NA		NA	NA	NA	Response Low	913.848	940.124	5.91397e+07	15648856	1.62754e+08	4.28103e+07	18.1312	1.00173	-0.0312367	139069	18.0682	18.5816	0	0	BB	60	3	1	2020-06-24 20:54:33	30		D:\Thomas\MH3_TTd_aladsorbed_poging2\MH3_TTdpeptidesl_v5	1	2	0	0	0.45	0.45	1						20 mm x 100 µm + 31.5 cm x 50 µm Reprosil-Pur C18-AQ 5/3 µm 120 Å: 0%(10' @ 5 µl/min)-step-10%-3%/min-40%(0')-9%/min-85%(0')
fl10918	Unknown Sample	MH3 labnotebook 443 page 61 Al(OH)3 65°C 3	TTd-B1.4	NA	NA		NA	NA	NA	Response Low	937.46	965.063	3.73045e+07	9.46691e+06	1.07539e+08	2.52462e+07	18.1372	1.00206	-0.0372467	INF	18.0554	18.4584	0	0	BB	60	3	1	2020-06-24 21:25:24	30		D:\Thomas\MH3_TTd_aladsorbed_poging2\MH3_TTdpeptidesl_v5	1	2	0	0	0.45	0.45	1						20 mm x 100 µm + 31.5 cm x 50 µm Reprosil-Pur C18-AQ 5/3 µm 120 Å: 0%(10' @ 5 µl/min)-step-10%-3%/min-40%(0')-9%/min-85%(0')
fl10919	Unknown Sample	MH3 labnotebook 443 page 61 AlPO4 65°C 1	TTd-B1.5	NA	NA		NA	NA	NA	Response Low	487.196	501.931	3.42914e+07	8.65742e+06	1.77069e+08	4.44248e+07	18.2346	1.00743	-0.134554	INF	18.1612	18.675	0	0	BB	60	3	1	2020-06-24 21:56:15	30.0009		D:\Thomas\MH3_TTd_aladsorbed_poging2\MH3_TTdpeptidesl_v5	1	2	0	0	0.45	0.45	1						20 mm x 100 µm + 31.5 cm x 50 µm Reprosil-Pur C18-AQ 5/3 µm 120 Å: 0%(10' @ 5 µl/min)-step-10%-3%/min-40%(0')-9%/min-85%(0')
fl10920	Unknown Sample	MH3 labnotebook 443 page 61 AlPO4 65°C 2	TTd-B1.5	NA	NA		NA	NA	NA	Response Low	519.526	535.484	2.32041e+07	5.23574e+06	1.21434e+08	2.51948e+07	18.1839	1.00464	-0.0839341	1543.33	18.1026	18.4604	0	0	BB	60	3	1	2020-06-24 22:27:05	30		D:\Thomas\MH3_TTd_aladsorbed_poging2\MH3_TTdpeptidesl_v5	1	2	0	0	0.45	0.45	1						20 mm x 100 µm + 31.5 cm x 50 µm Reprosil-Pur C18-AQ 5/3 µm 120 Å: 0%(10' @ 5 µl/min)-step-10%-3%/min-40%(0')-9%/min-85%(0')
fl10921	Unknown Sample	MH3 labnotebook 443 page 61 AlPO4 65°C 3	TTd-B1.5	NA	NA		NA	NA	NA	Response Low	498.962	512.457	3.42915e+07	9.17531e+06	1.85398e+08	4.5972e+07	18.1884	1.00488	-0.0883986	32264.5	18.1105	18.4064	0	0	BB	60	3	1	2020-06-24 22:57:54	30		D:\Thomas\MH3_TTd_aladsorbed_poging2\MH3_TTdpeptidesl_v5	1	2	0	0	0.45	0.45	1						20 mm x 100 µm + 31.5 cm x 50 µm Reprosil-Pur C18-AQ 5/3 µm 120 Å: 0%(10' @ 5 µl/min)-step-10%-3%/min-40%(0')-9%/min-85%(0')
fl10922	Unknown Sample	MH3 labnotebook 443 page 61 Control 65°C 1	TTd-B1.3	NA	NA		NA	NA	NA	Response Low	510.26	523.466	3.81939e+07	9.06361e+06	1.92576e+08	4.44068e+07	18.0897	0.999432	0.0102873	5679.09	18.006	18.5253	0	0	BB	60	3	1	2020-06-24 23:28:43	30		D:\Thomas\MH3_TTd_aladsorbed_poging2\MH3_TTdpeptidesl_v5	1	2	0	0	0.45	0.45	1						20 mm x 100 µm + 31.5 cm x 50 µm Reprosil-Pur C18-AQ 5/3 µm 120 Å: 0%(10' @ 5 µl/min)-step-10%-3%/min-40%(0')-9%/min-85%(0')
fl10923	Unknown Sample	MH3 labnotebook 443 page 61 Control 65°C 2	TTd-B1.3	NA	NA		NA	NA	NA	Response Low	499.499	512.843	3.77796e+07	9.71684e+06	1.92699e+08	4.86329e+07	18.0728	0.998496	0.0272208	39538.8	17.9948	18.4863	0	0	BB	60	3	1	2020-06-24 23:59:32	30		D:\Thomas\MH3_TTd_aladsorbed_poging2\MH3_TTdpeptidesl_v5	1	2	0	0	0.45	0.45	1						20 mm x 100 µm + 31.5 cm x 50 µm Reprosil-Pur C18-AQ 5/3 µm 120 Å: 0%(10' @ 5 µl/min)-step-10%-3%/min-40%(0')-9%/min-85%(0')
fl10924	Unknown Sample	MH3 labnotebook 443 page 61 Control 65°C 3	TTd-B1.3	NA	NA		NA	NA	NA	Response Low	525.34	541.444	3.72974e+07	9.20339e+06	1.87865e+08	4.37974e+07	18.1426	1.00235	-0.042563	INF	18.0598	18.6003	0	0	BB	60	3	1	2020-06-25 00:30:22	30		D:\Thomas\MH3_TTd_aladsorbed_poging2\MH3_TTdpeptidesl_v5	1	2	0	0	0.45	0.45	1						20 mm x 100 µm + 31.5 cm x 50 µm Reprosil-Pur C18-AQ 5/3 µm 120 Å: 0%(10' @ 5 µl/min)-step-10%-3%/min-40%(0')-9%/min-85%(0')
Created By:
User Name		Full Name		Date
FUN-LAB-MS		FUN-LAB-MS		6/25/2020 3:58:31 PM

## Sheet: NLDRILR_
Component Name		Curve Index	Weighting Index	Origin Index	Equation
NLDRILR*		Average RF	Equal	Ignore	Average Response Factor = 3.5772e+008 %RSD = 25.7
Filename	Sample Type	Sample Name	Sample ID	Exp Amt	Calc Amt	Units	%Diff	Level	%RSD-AMT	Peak Status	Response Ratio	Response Type		Equation	Area	Height	ISTD Area	ISTD Ht	RT	Rel RT	Del RT	S/N	Start Time	End Time	Start Height	End Height	Integ Code	Search Window	Threshold	Smooth	Acq Date	Duration	Exp Method	Proc Method	Vial	Inj Vol	Sample Wt	Sample Vol	ISTD Base Amt	ISTD Calc Amt	Dilution Factor	Study	Client	Laboratory	Company	Phone	Comment
fl10862	Unknown Sample	MH3 labnotebook 443 page 61 Al(OH)3 4°C 1	TTd-B1.4	NA	NA		NA	NA	NA		NA	NA		Average Response Factor = 3.5772e+008	1.08193e+08	2.61047e+07	NA	NA	18.724	1.03448	-0.624012	INF	17.9747	20.0434	0	0	MB	60	3	1	2020-06-23 16:14:05	0		D:\Thomas\MH3_TTd_aladsorbed_poging2\MH3_TTdpeptidesl_v5	1	2	0	0	NA	NA	1						20 mm x 100 µm + 31.5 cm x 50 µm Reprosil-Pur C18-AQ 5/3 µm 120 Å: 0%(10' @ 5 µl/min)-step-10%-3%/min-40%(0')-9%/min-85%(0')
fl10863	Unknown Sample	MH3 labnotebook 443 page 61 Al(OH)3 4°C 2	TTd-B1.4	NA	NA		NA	NA	NA		NA	NA			1.1384e+08	28355038	NA	NA	18.693	1.03276	-0.593015	INF	17.3094	20.1828	0	0	MB	60	3	1	2020-06-23 17:09:36	0		D:\Thomas\MH3_TTd_aladsorbed_poging2\MH3_TTdpeptidesl_v5	1	2	0	0	NA	NA	1						20 mm x 100 µm + 31.5 cm x 50 µm Reprosil-Pur C18-AQ 5/3 µm 120 Å: 0%(10' @ 5 µl/min)-step-10%-3%/min-40%(0')-9%/min-85%(0')
fl10864	Unknown Sample	MH3 labnotebook 443 page 61 Al(OH)3 4°C 3	TTd-B1.4	NA	NA		NA	NA	NA		NA	NA			2.32635e+08	6.10581e+07	NA	NA	18.6617	1.03103	-0.561698	INF	17.7845	20.1902	0	0	MB	60	3	1	2020-06-23 17:40:24	30		D:\Thomas\MH3_TTd_aladsorbed_poging2\MH3_TTdpeptidesl_v5	1	2	0	0	NA	NA	1						20 mm x 100 µm + 31.5 cm x 50 µm Reprosil-Pur C18-AQ 5/3 µm 120 Å: 0%(10' @ 5 µl/min)-step-10%-3%/min-40%(0')-9%/min-85%(0')
fl10865	Unknown Sample	MH3 labnotebook 443 page 61 AlPO4 4°C 1	TTd-B1.5	NA	NA		NA	NA	NA		NA	NA			2.09874e+08	5.58182e+07	NA	NA	18.6601	1.03095	-0.560141	INF	17.6437	19.9518	0	0	MB	60	3	1	2020-06-23 18:11:11	30.0017		D:\Thomas\MH3_TTd_aladsorbed_poging2\MH3_TTdpeptidesl_v5	1	2	0	0	NA	NA	1						20 mm x 100 µm + 31.5 cm x 50 µm Reprosil-Pur C18-AQ 5/3 µm 120 Å: 0%(10' @ 5 µl/min)-step-10%-3%/min-40%(0')-9%/min-85%(0')
fl10866	Unknown Sample	MH3 labnotebook 443 page 61 AlPO4 4°C 2	TTd-B1.5	NA	NA		NA	NA	NA		NA	NA			2.44903e+08	5.72095e+07	NA	NA	18.6361	1.02962	-0.536055	INF	17.6364	20.3311	0	0	MB	60	3	1	2020-06-23 18:42:00	30.0001		D:\Thomas\MH3_TTd_aladsorbed_poging2\MH3_TTdpeptidesl_v5	1	2	0	0	NA	NA	1						20 mm x 100 µm + 31.5 cm x 50 µm Reprosil-Pur C18-AQ 5/3 µm 120 Å: 0%(10' @ 5 µl/min)-step-10%-3%/min-40%(0')-9%/min-85%(0')
fl10867	Unknown Sample	MH3 labnotebook 443 page 61 AlPO4 4°C 3	TTd-B1.5	NA	NA		NA	NA	NA		NA	NA			2.43146e+08	5.56759e+07	NA	NA	18.6642	1.03117	-0.564158	INF	17.695	19.8197	0	0	MB	60	3	1	2020-06-23 19:12:50	30.0004		D:\Thomas\MH3_TTd_aladsorbed_poging2\MH3_TTdpeptidesl_v5	1	2	0	0	NA	NA	1						20 mm x 100 µm + 31.5 cm x 50 µm Reprosil-Pur C18-AQ 5/3 µm 120 Å: 0%(10' @ 5 µl/min)-step-10%-3%/min-40%(0')-9%/min-85%(0')
fl10868	Unknown Sample	MH3 labnotebook 443 page 61 Control 4°C 1	TTd-B1.3	NA	NA		NA	NA	NA		NA	NA			2.27313e+08	5.17107e+07	NA	NA	18.6075	1.02804	-0.507548	INF	17.3126	20.1466	0	0	MB	60	3	1	2020-06-23 19:43:39	30.0008		D:\Thomas\MH3_TTd_aladsorbed_poging2\MH3_TTdpeptidesl_v5	1	2	0	0	NA	NA	1						20 mm x 100 µm + 31.5 cm x 50 µm Reprosil-Pur C18-AQ 5/3 µm 120 Å: 0%(10' @ 5 µl/min)-step-10%-3%/min-40%(0')-9%/min-85%(0')
fl10869	Unknown Sample	MH3 labnotebook 443 page 61 Control 4°C 2	TTd-B1.3	NA	NA		NA	NA	NA		NA	NA			2.48244e+08	5.91288e+07	NA	NA	18.7998	1.03866	-0.699757	INF	18.2049	19.7702	0	0	MB	60	3	1	2020-06-23 20:14:29	30.0008		D:\Thomas\MH3_TTd_aladsorbed_poging2\MH3_TTdpeptidesl_v5	1	2	0	0	NA	NA	1						20 mm x 100 µm + 31.5 cm x 50 µm Reprosil-Pur C18-AQ 5/3 µm 120 Å: 0%(10' @ 5 µl/min)-step-10%-3%/min-40%(0')-9%/min-85%(0')
fl10870	Unknown Sample	MH3 labnotebook 443 page 61 Control 4°C 3	TTd-B1.3	NA	NA		NA	NA	NA		NA	NA			1.6309e+08	4.16482e+07	NA	NA	18.5515	1.02495	-0.451549	2.33864e+06	18.4674	19.2227	0	0	BB	60	3	1	2020-06-23 20:45:20	30		D:\Thomas\MH3_TTd_aladsorbed_poging2\MH3_TTdpeptidesl_v5	1	2	0	0	NA	NA	1						20 mm x 100 µm + 31.5 cm x 50 µm Reprosil-Pur C18-AQ 5/3 µm 120 Å: 0%(10' @ 5 µl/min)-step-10%-3%/min-40%(0')-9%/min-85%(0')
fl10871	Unknown Sample	MH3 labnotebook 443 page 61 Al(OH)3 37°C 1	TTd-B1.4	NA	NA		NA	NA	NA		NA	NA			2.05294e+08	5.15763e+07	NA	NA	18.4622	1.02001	-0.362209	68578.8	18.3815	19.166	0	0	BB	60	3	1	2020-06-23 21:16:11	30		D:\Thomas\MH3_TTd_aladsorbed_poging2\MH3_TTdpeptidesl_v5	1	2	0	0	NA	NA	1						20 mm x 100 µm + 31.5 cm x 50 µm Reprosil-Pur C18-AQ 5/3 µm 120 Å: 0%(10' @ 5 µl/min)-step-10%-3%/min-40%(0')-9%/min-85%(0')
fl10872	Unknown Sample	MH3 labnotebook 443 page 61 Al(OH)3 37°C 2	TTd-B1.4	NA	NA		NA	NA	NA		NA	NA			1.98766e+08	4.89242e+07	NA	NA	18.3696	1.01489	-0.269568	78637.8	18.2681	19.0944	0	0	BB	60	3	1	2020-06-23 21:47:00	30.0009		D:\Thomas\MH3_TTd_aladsorbed_poging2\MH3_TTdpeptidesl_v5	1	2	0	0	NA	NA	1						20 mm x 100 µm + 31.5 cm x 50 µm Reprosil-Pur C18-AQ 5/3 µm 120 Å: 0%(10' @ 5 µl/min)-step-10%-3%/min-40%(0')-9%/min-85%(0')
fl10873	Unknown Sample	MH3 labnotebook 443 page 61 Al(OH)3 37°C 3	TTd-B1.4	NA	NA		NA	NA	NA		NA	NA			1.42808e+08	4.25219e+07	NA	NA	18.3449	1.01353	-0.244886	INF	18.265	18.8978	0	0	BB	60	3	1	2020-06-23 22:17:49	30		D:\Thomas\MH3_TTd_aladsorbed_poging2\MH3_TTdpeptidesl_v5	1	2	0	0	NA	NA	1						20 mm x 100 µm + 31.5 cm x 50 µm Reprosil-Pur C18-AQ 5/3 µm 120 Å: 0%(10' @ 5 µl/min)-step-10%-3%/min-40%(0')-9%/min-85%(0')
fl10874	Unknown Sample	MH3 labnotebook 443 page 61 AlPO4 37°C 1	TTd-B1.5	NA	NA		NA	NA	NA		NA	NA			1.71839e+08	3.90108e+07	NA	NA	18.3423	1.01339	-0.242307	14445.5	18.2431	19.0456	0	0	BB	60	3	1	2020-06-23 22:48:37	30.0008		D:\Thomas\MH3_TTd_aladsorbed_poging2\MH3_TTdpeptidesl_v5	1	2	0	0	NA	NA	1						20 mm x 100 µm + 31.5 cm x 50 µm Reprosil-Pur C18-AQ 5/3 µm 120 Å: 0%(10' @ 5 µl/min)-step-10%-3%/min-40%(0')-9%/min-85%(0')
fl10875	Unknown Sample	MH3 labnotebook 443 page 61 AlPO4 37°C 2	TTd-B1.5	NA	NA		NA	NA	NA		NA	NA			1.83719e+08	4.66853e+07	NA	NA	18.3455	1.01356	-0.245486	INF	18.2656	19.0823	0	0	BB	60	3	1	2020-06-23 23:19:27	30		D:\Thomas\MH3_TTd_aladsorbed_poging2\MH3_TTdpeptidesl_v5	1	2	0	0	NA	NA	1						20 mm x 100 µm + 31.5 cm x 50 µm Reprosil-Pur C18-AQ 5/3 µm 120 Å: 0%(10' @ 5 µl/min)-step-10%-3%/min-40%(0')-9%/min-85%(0')
fl10876	Unknown Sample	MH3 labnotebook 443 page 61 AlPO4 37°C 3	TTd-B1.5	NA	NA		NA	NA	NA		NA	NA			1.07726e+08	31312580	NA	NA	18.3017	1.01114	-0.201703	INF	18.2142	18.981	0	0	BB	60	3	1	2020-06-23 23:50:17	30		D:\Thomas\MH3_TTd_aladsorbed_poging2\MH3_TTdpeptidesl_v5	1	2	0	0	NA	NA	1						20 mm x 100 µm + 31.5 cm x 50 µm Reprosil-Pur C18-AQ 5/3 µm 120 Å: 0%(10' @ 5 µl/min)-step-10%-3%/min-40%(0')-9%/min-85%(0')
fl10877	Unknown Sample	MH3 labnotebook 443 page 61 Control 37°C 1	TTd-B1.3	NA	NA		NA	NA	NA		NA	NA			9.42408e+07	3.42899e+07	NA	NA	18.3116	1.01169	-0.211597	5238.24	18.2237	18.8944	0	11174.1	BB	60	3	1	2020-06-24 00:21:07	30.0086		D:\Thomas\MH3_TTd_aladsorbed_poging2\MH3_TTdpeptidesl_v5	1	2	0	0	NA	NA	1						20 mm x 100 µm + 31.5 cm x 50 µm Reprosil-Pur C18-AQ 5/3 µm 120 Å: 0%(10' @ 5 µl/min)-step-10%-3%/min-40%(0')-9%/min-85%(0')
fl10878	Unknown Sample	MH3 labnotebook 443 page 61 Control 37°C 2	TTd-B1.3	NA	NA		NA	NA	NA		NA	NA			1.53315e+08	3.8306e+07	NA	NA	18.2967	1.01087	-0.196688	INF	18.2135	19.0234	0	0	BB	60	3	1	2020-06-24 00:51:58	30		D:\Thomas\MH3_TTd_aladsorbed_poging2\MH3_TTdpeptidesl_v5	1	2	0	0	NA	NA	1						20 mm x 100 µm + 31.5 cm x 50 µm Reprosil-Pur C18-AQ 5/3 µm 120 Å: 0%(10' @ 5 µl/min)-step-10%-3%/min-40%(0')-9%/min-85%(0')
fl10879	Unknown Sample	MH3 labnotebook 443 page 61 Control 37°C 3	TTd-B1.3	NA	NA		NA	NA	NA		NA	NA			1.12523e+08	3.53235e+07	NA	NA	18.3135	1.0118	-0.213525	101798	18.2242	18.732	0	86149.2	BB	60	3	1	2020-06-24 01:22:48	30		D:\Thomas\MH3_TTd_aladsorbed_poging2\MH3_TTdpeptidesl_v5	1	2	0	0	NA	NA	1						20 mm x 100 µm + 31.5 cm x 50 µm Reprosil-Pur C18-AQ 5/3 µm 120 Å: 0%(10' @ 5 µl/min)-step-10%-3%/min-40%(0')-9%/min-85%(0')
fl10880	Unknown Sample	MH3 labnotebook 443 page 61 Al(OH)3 45°C 1	TTd-B1.4	NA	NA		NA	NA	NA		NA	NA			1.84156e+08	4.13388e+07	NA	NA	18.2653	1.00914	-0.16535	140407	18.1702	18.9543	0	0	BB	60	3	1	2020-06-24 01:53:39	30		D:\Thomas\MH3_TTd_aladsorbed_poging2\MH3_TTdpeptidesl_v5	1	2	0	0	NA	NA	1						20 mm x 100 µm + 31.5 cm x 50 µm Reprosil-Pur C18-AQ 5/3 µm 120 Å: 0%(10' @ 5 µl/min)-step-10%-3%/min-40%(0')-9%/min-85%(0')
fl10881	Unknown Sample	MH3 labnotebook 443 page 61 Al(OH)3 45°C 2	TTd-B1.4	NA	NA		NA	NA	NA		NA	NA			1.01662e+08	3.45433e+07	NA	NA	18.2661	1.00918	-0.166099	INF	18.1942	18.9031	0	0	BB	60	3	1	2020-06-24 02:24:30	30.0008		D:\Thomas\MH3_TTd_aladsorbed_poging2\MH3_TTdpeptidesl_v5	1	2	0	0	NA	NA	1						20 mm x 100 µm + 31.5 cm x 50 µm Reprosil-Pur C18-AQ 5/3 µm 120 Å: 0%(10' @ 5 µl/min)-step-10%-3%/min-40%(0')-9%/min-85%(0')
fl10882	Unknown Sample	MH3 labnotebook 443 page 61 Al(OH)3 45°C 3	TTd-B1.4	NA	NA		NA	NA	NA		NA	NA			1.94247e+08	4.68763e+07	NA	NA	18.2614	1.00892	-0.161374	9683.36	18.16	18.94	0	0	BB	60	3	1	2020-06-24 02:55:20	30		D:\Thomas\MH3_TTd_aladsorbed_poging2\MH3_TTdpeptidesl_v5	1	2	0	0	NA	NA	1						20 mm x 100 µm + 31.5 cm x 50 µm Reprosil-Pur C18-AQ 5/3 µm 120 Å: 0%(10' @ 5 µl/min)-step-10%-3%/min-40%(0')-9%/min-85%(0')
fl10883	Unknown Sample	MH3 labnotebook 443 page 61 AlPO4 45°C 1	TTd-B1.5	NA	NA		NA	NA	NA		NA	NA			1.51052e+08	4.38094e+07	NA	NA	18.2024	1.00566	-0.102436	INF	18.1168	18.8457	0	0	BB	60	3	1	2020-06-24 03:26:10	30		D:\Thomas\MH3_TTd_aladsorbed_poging2\MH3_TTdpeptidesl_v5	1	2	0	0	NA	NA	1						20 mm x 100 µm + 31.5 cm x 50 µm Reprosil-Pur C18-AQ 5/3 µm 120 Å: 0%(10' @ 5 µl/min)-step-10%-3%/min-40%(0')-9%/min-85%(0')
fl10884	Unknown Sample	MH3 labnotebook 443 page 61 AlPO4 45°C 2	TTd-B1.5	NA	NA		NA	NA	NA		NA	NA			1.54065e+08	3.50406e+07	NA	NA	18.2424	1.00787	-0.142357	INF	18.1532	18.9663	0	0	BB	60	3	1	2020-06-24 03:56:58	30		D:\Thomas\MH3_TTd_aladsorbed_poging2\MH3_TTdpeptidesl_v5	1	2	0	0	NA	NA	1						20 mm x 100 µm + 31.5 cm x 50 µm Reprosil-Pur C18-AQ 5/3 µm 120 Å: 0%(10' @ 5 µl/min)-step-10%-3%/min-40%(0')-9%/min-85%(0')
fl10885	Unknown Sample	MH3 labnotebook 443 page 61 AlPO4 45°C 3	TTd-B1.5	NA	NA		NA	NA	NA		NA	NA			1.64621e+08	3.90784e+07	NA	NA	18.2318	1.00728	-0.131777	INF	18.1464	18.8483	0	0	BB	60	3	1	2020-06-24 04:27:47	30.0006		D:\Thomas\MH3_TTd_aladsorbed_poging2\MH3_TTdpeptidesl_v5	1	2	0	0	NA	NA	1						20 mm x 100 µm + 31.5 cm x 50 µm Reprosil-Pur C18-AQ 5/3 µm 120 Å: 0%(10' @ 5 µl/min)-step-10%-3%/min-40%(0')-9%/min-85%(0')
fl10886	Unknown Sample	MH3 labnotebook 443 page 61 Control 45°C 1	TTd-B1.3	NA	NA		NA	NA	NA		NA	NA			1.85646e+08	4.59436e+07	NA	NA	18.2385	1.00765	-0.138471	17873.8	18.1386	18.7998	0	18258.2	BB	60	3	1	2020-06-24 04:58:38	30		D:\Thomas\MH3_TTd_aladsorbed_poging2\MH3_TTdpeptidesl_v5	1	2	0	0	NA	NA	1						20 mm x 100 µm + 31.5 cm x 50 µm Reprosil-Pur C18-AQ 5/3 µm 120 Å: 0%(10' @ 5 µl/min)-step-10%-3%/min-40%(0')-9%/min-85%(0')
fl10887	Unknown Sample	MH3 labnotebook 443 page 61 Control 45°C 2	TTd-B1.3	NA	NA		NA	NA	NA		NA	NA			1.5447e+08	3.86559e+07	NA	NA	18.2292	1.00714	-0.12925	8103.14	18.1375	18.9091	0	15773.8	BB	60	3	1	2020-06-24 05:29:28	30		D:\Thomas\MH3_TTd_aladsorbed_poging2\MH3_TTdpeptidesl_v5	1	2	0	0	NA	NA	1						20 mm x 100 µm + 31.5 cm x 50 µm Reprosil-Pur C18-AQ 5/3 µm 120 Å: 0%(10' @ 5 µl/min)-step-10%-3%/min-40%(0')-9%/min-85%(0')
fl10888	Unknown Sample	MH3 labnotebook 443 page 61 Control 45°C 3	TTd-B1.3	NA	NA		NA	NA	NA		NA	NA			1.38014e+08	3.25235e+07	NA	NA	18.1944	1.00522	-0.0944214	13560.9	18.1011	18.917	0	0	BB	60	3	1	2020-06-24 06:00:19	30		D:\Thomas\MH3_TTd_aladsorbed_poging2\MH3_TTdpeptidesl_v5	1	2	0	0	NA	NA	1						20 mm x 100 µm + 31.5 cm x 50 µm Reprosil-Pur C18-AQ 5/3 µm 120 Å: 0%(10' @ 5 µl/min)-step-10%-3%/min-40%(0')-9%/min-85%(0')
fl10889	Unknown Sample	MH3 labnotebook 443 page 61 Al(OH)3 50°C 1	TTd-B1.4	NA	NA		NA	NA	NA		NA	NA			1.38259e+08	3.26205e+07	NA	NA	18.1791	1.00437	-0.0790649	13830.8	18.0881	18.7816	0	0	BB	60	3	1	2020-06-24 06:31:09	30		D:\Thomas\MH3_TTd_aladsorbed_poging2\MH3_TTdpeptidesl_v5	1	2	0	0	NA	NA	1						20 mm x 100 µm + 31.5 cm x 50 µm Reprosil-Pur C18-AQ 5/3 µm 120 Å: 0%(10' @ 5 µl/min)-step-10%-3%/min-40%(0')-9%/min-85%(0')
fl10890	Unknown Sample	MH3 labnotebook 443 page 61 Al(OH)3 50°C 2	TTd-B1.4	NA	NA		NA	NA	NA		NA	NA			1.83689e+08	4.41155e+07	NA	NA	18.1825	1.00456	-0.0824744	1503.25	18.0878	18.7094	0	28760.5	BB	60	3	1	2020-06-24 07:02:00	30		D:\Thomas\MH3_TTd_aladsorbed_poging2\MH3_TTdpeptidesl_v5	1	2	0	0	NA	NA	1						20 mm x 100 µm + 31.5 cm x 50 µm Reprosil-Pur C18-AQ 5/3 µm 120 Å: 0%(10' @ 5 µl/min)-step-10%-3%/min-40%(0')-9%/min-85%(0')
fl10891	Unknown Sample	MH3 labnotebook 443 page 61 Al(OH)3 50°C 3	TTd-B1.4	NA	NA		NA	NA	NA		NA	NA			1.53462e+08	3.62381e+07	NA	NA	18.1865	1.00478	-0.0864559	INF	18.1038	18.8823	0	0	BB	60	3	1	2020-06-24 07:32:51	30.0001		D:\Thomas\MH3_TTd_aladsorbed_poging2\MH3_TTdpeptidesl_v5	1	2	0	0	NA	NA	1						20 mm x 100 µm + 31.5 cm x 50 µm Reprosil-Pur C18-AQ 5/3 µm 120 Å: 0%(10' @ 5 µl/min)-step-10%-3%/min-40%(0')-9%/min-85%(0')
fl10892	Unknown Sample	MH3 labnotebook 443 page 61 AlPO4 50°C 1	TTd-B1.5	NA	NA		NA	NA	NA		NA	NA			1.79276e+08	4.50603e+07	NA	NA	18.2165	1.00644	-0.116487	INF	18.1243	18.9592	0	0	BB	60	3	1	2020-06-24 08:03:40	30		D:\Thomas\MH3_TTd_aladsorbed_poging2\MH3_TTdpeptidesl_v5	1	2	0	0	NA	NA	1						20 mm x 100 µm + 31.5 cm x 50 µm Reprosil-Pur C18-AQ 5/3 µm 120 Å: 0%(10' @ 5 µl/min)-step-10%-3%/min-40%(0')-9%/min-85%(0')
fl10893	Unknown Sample	MH3 labnotebook 443 page 61 AlPO4 50°C 2	TTd-B1.5	NA	NA		NA	NA	NA		NA	NA			1.5196e+08	3.78014e+07	NA	NA	18.1679	1.00375	-0.0679201	14999	18.0851	18.8138	0	0	BB	60	3	1	2020-06-24 08:34:28	30.0004		D:\Thomas\MH3_TTd_aladsorbed_poging2\MH3_TTdpeptidesl_v5	1	2	0	0	NA	NA	1						20 mm x 100 µm + 31.5 cm x 50 µm Reprosil-Pur C18-AQ 5/3 µm 120 Å: 0%(10' @ 5 µl/min)-step-10%-3%/min-40%(0')-9%/min-85%(0')
fl10894	Unknown Sample	MH3 labnotebook 443 page 61 AlPO4 50°C 3	TTd-B1.5	NA	NA		NA	NA	NA		NA	NA			1.30514e+08	2.96571e+07	NA	NA	18.1442	1.00244	-0.044232	INF	18.0392	18.7541	0	0	BB	60	3	1	2020-06-24 09:05:17	30		D:\Thomas\MH3_TTd_aladsorbed_poging2\MH3_TTdpeptidesl_v5	1	2	0	0	NA	NA	1						20 mm x 100 µm + 31.5 cm x 50 µm Reprosil-Pur C18-AQ 5/3 µm 120 Å: 0%(10' @ 5 µl/min)-step-10%-3%/min-40%(0')-9%/min-85%(0')
fl10895	Unknown Sample	MH3 labnotebook 443 page 61 Control 50°C 1	TTd-B1.3	NA	NA		NA	NA	NA		NA	NA			2.07111e+08	4.9562e+07	NA	NA	18.1008	1.00005	-0.000843342	22142.6	18.012	18.7805	0	0	BB	60	3	1	2020-06-24 09:36:08	30		D:\Thomas\MH3_TTd_aladsorbed_poging2\MH3_TTdpeptidesl_v5	1	2	0	0	NA	NA	1						20 mm x 100 µm + 31.5 cm x 50 µm Reprosil-Pur C18-AQ 5/3 µm 120 Å: 0%(10' @ 5 µl/min)-step-10%-3%/min-40%(0')-9%/min-85%(0')
fl10896	Unknown Sample	MH3 labnotebook 443 page 61 Control 50°C 2	TTd-B1.3	NA	NA		NA	NA	NA		NA	NA			1.28838e+08	3.25567e+07	NA	NA	18.1016	1.00009	-0.00156296	21896.1	18.0278	18.7659	0	0	BB	60	3	1	2020-06-24 10:06:58	30		D:\Thomas\MH3_TTd_aladsorbed_poging2\MH3_TTdpeptidesl_v5	1	2	0	0	NA	NA	1						20 mm x 100 µm + 31.5 cm x 50 µm Reprosil-Pur C18-AQ 5/3 µm 120 Å: 0%(10' @ 5 µl/min)-step-10%-3%/min-40%(0')-9%/min-85%(0')
fl10897	Unknown Sample	MH3 labnotebook 443 page 61 Control 50°C 3	TTd-B1.3	NA	NA		NA	NA	NA		NA	NA			1.9572e+08	4.79174e+07	NA	NA	18.105	1.00028	-0.00501245	16108.3	18.0221	18.5294	0	0	BB	60	3	1	2020-06-24 10:37:49	30.0005		D:\Thomas\MH3_TTd_aladsorbed_poging2\MH3_TTdpeptidesl_v5	1	2	0	0	NA	NA	1						20 mm x 100 µm + 31.5 cm x 50 µm Reprosil-Pur C18-AQ 5/3 µm 120 Å: 0%(10' @ 5 µl/min)-step-10%-3%/min-40%(0')-9%/min-85%(0')
fl10898	Unknown Sample	MH3 labnotebook 443 page 61 Al(OH)3 55°C 1	TTd-B1.4	NA	NA		NA	NA	NA		NA	NA			1.37421e+08	3.42141e+07	NA	NA	18.0494	0.997203	0.0506261	25245.5	17.965	18.6069	0	0	BB	60	3	1	2020-06-24 11:08:39	30.02		D:\Thomas\MH3_TTd_aladsorbed_poging2\MH3_TTdpeptidesl_v5	1	2	0	0	NA	NA	1						20 mm x 100 µm + 31.5 cm x 50 µm Reprosil-Pur C18-AQ 5/3 µm 120 Å: 0%(10' @ 5 µl/min)-step-10%-3%/min-40%(0')-9%/min-85%(0')
fl10899	Unknown Sample	MH3 labnotebook 443 page 61 Al(OH)3 55°C 2	TTd-B1.4	NA	NA		NA	NA	NA		NA	NA			1.41082e+08	3.72961e+07	NA	NA	18.1554	1.00306	-0.0554492	INF	18.0653	18.6634	0	0	BB	60	3	1	2020-06-24 11:39:30	30		D:\Thomas\MH3_TTd_aladsorbed_poging2\MH3_TTdpeptidesl_v5	1	2	0	0	NA	NA	1						20 mm x 100 µm + 31.5 cm x 50 µm Reprosil-Pur C18-AQ 5/3 µm 120 Å: 0%(10' @ 5 µl/min)-step-10%-3%/min-40%(0')-9%/min-85%(0')
fl10900	Unknown Sample	MH3 labnotebook 443 page 61 Al(OH)3 55°C 3	TTd-B1.4	NA	NA		NA	NA	NA		NA	NA			1.87387e+08	4.39034e+07	NA	NA	18.0824	0.99903	0.0175606	97636.1	18.0216	18.6809	0	0	BB	60	3	1	2020-06-24 12:10:21	30		D:\Thomas\MH3_TTd_aladsorbed_poging2\MH3_TTdpeptidesl_v5	1	2	0	0	NA	NA	1						20 mm x 100 µm + 31.5 cm x 50 µm Reprosil-Pur C18-AQ 5/3 µm 120 Å: 0%(10' @ 5 µl/min)-step-10%-3%/min-40%(0')-9%/min-85%(0')
fl10901	Unknown Sample	MH3 labnotebook 443 page 61 AlPO4 55°C 1	TTd-B1.5	NA	NA		NA	NA	NA		NA	NA			1.15253e+08	2.27525e+07	NA	NA	18.0695	0.998317	0.0304664	13954.4	17.9684	18.7234	0	0	BB	60	3	1	2020-06-24 12:41:11	30		D:\Thomas\MH3_TTd_aladsorbed_poging2\MH3_TTdpeptidesl_v5	1	2	0	0	NA	NA	1						20 mm x 100 µm + 31.5 cm x 50 µm Reprosil-Pur C18-AQ 5/3 µm 120 Å: 0%(10' @ 5 µl/min)-step-10%-3%/min-40%(0')-9%/min-85%(0')
fl10902	Unknown Sample	MH3 labnotebook 443 page 61 AlPO4 55°C 2	TTd-B1.5	NA	NA		NA	NA	NA		NA	NA			1.31368e+08	3.55502e+07	NA	NA	18.0787	0.99882	0.021349	29512.3	17.9796	18.7706	0	0	BB	60	3	1	2020-06-24 13:12:02	30		D:\Thomas\MH3_TTd_aladsorbed_poging2\MH3_TTdpeptidesl_v5	1	2	0	0	NA	NA	1						20 mm x 100 µm + 31.5 cm x 50 µm Reprosil-Pur C18-AQ 5/3 µm 120 Å: 0%(10' @ 5 µl/min)-step-10%-3%/min-40%(0')-9%/min-85%(0')
fl10903	Unknown Sample	MH3 labnotebook 443 page 61 AlPO4 55°C 3	TTd-B1.5	NA	NA		NA	NA	NA		NA	NA			1.05419e+08	3.39189e+07	NA	NA	18.4679	1.02032	-0.367866	INF	18.3788	18.8808	0	54507.8	BB	60	3	1	2020-06-24 13:42:52	30		D:\Thomas\MH3_TTd_aladsorbed_poging2\MH3_TTdpeptidesl_v5	1	2	0	0	NA	NA	1						20 mm x 100 µm + 31.5 cm x 50 µm Reprosil-Pur C18-AQ 5/3 µm 120 Å: 0%(10' @ 5 µl/min)-step-10%-3%/min-40%(0')-9%/min-85%(0')
fl10904	Unknown Sample	MH3 labnotebook 443 page 61 Control 55°C 1	TTd-B1.3	NA	NA		NA	NA	NA		NA	NA			1.63455e+08	3.81275e+07	NA	NA	18.2877	1.01037	-0.187743	104801	18.2049	18.8574	0	0	BB	60	3	1	2020-06-24 14:13:40	30		D:\Thomas\MH3_TTd_aladsorbed_poging2\MH3_TTdpeptidesl_v5	1	2	0	0	NA	NA	1						20 mm x 100 µm + 31.5 cm x 50 µm Reprosil-Pur C18-AQ 5/3 µm 120 Å: 0%(10' @ 5 µl/min)-step-10%-3%/min-40%(0')-9%/min-85%(0')
fl10905	Unknown Sample	MH3 labnotebook 443 page 61 Control 55°C 2	TTd-B1.3	NA	NA		NA	NA	NA		NA	NA			8.9994e+07	2.44258e+07	NA	NA	18.1407	1.00225	-0.0407218	16957.9	18.0667	18.769	0	0	BB	60	3	1	2020-06-24 14:44:29	30		D:\Thomas\MH3_TTd_aladsorbed_poging2\MH3_TTdpeptidesl_v5	1	2	0	0	NA	NA	1						20 mm x 100 µm + 31.5 cm x 50 µm Reprosil-Pur C18-AQ 5/3 µm 120 Å: 0%(10' @ 5 µl/min)-step-10%-3%/min-40%(0')-9%/min-85%(0')
fl10906	Unknown Sample	MH3 labnotebook 443 page 61 Control 55°C 3	TTd-B1.3	NA	NA		NA	NA	NA		NA	NA			7.93912e+07	2.02795e+07	NA	NA	18.1968	1.00535	-0.0967946	INF	18.1183	18.7375	0	25975.3	BB	60	3	1	2020-06-24 15:15:19	30		D:\Thomas\MH3_TTd_aladsorbed_poging2\MH3_TTdpeptidesl_v5	1	2	0	0	NA	NA	1						20 mm x 100 µm + 31.5 cm x 50 µm Reprosil-Pur C18-AQ 5/3 µm 120 Å: 0%(10' @ 5 µl/min)-step-10%-3%/min-40%(0')-9%/min-85%(0')
fl10907	Unknown Sample	MH3 labnotebook 443 page 61 Al(OH)3 60°C 1	TTd-B1.4	NA	NA		NA	NA	NA		NA	NA			1.10097e+08	3.01411e+07	NA	NA	18.1873	1.00482	-0.087323	INF	18.1048	18.7147	0	0	BB	60	3	1	2020-06-24 15:46:10	30		D:\Thomas\MH3_TTd_aladsorbed_poging2\MH3_TTdpeptidesl_v5	1	2	0	0	NA	NA	1						20 mm x 100 µm + 31.5 cm x 50 µm Reprosil-Pur C18-AQ 5/3 µm 120 Å: 0%(10' @ 5 µl/min)-step-10%-3%/min-40%(0')-9%/min-85%(0')
fl10908	Unknown Sample	MH3 labnotebook 443 page 61 Al(OH)3 60°C 2	TTd-B1.4	NA	NA		NA	NA	NA		NA	NA			1.1485e+08	3.19178e+07	NA	NA	18.1499	1.00276	-0.0499029	INF	18.0817	18.6665	0	0	BB	60	3	1	2020-06-24 16:17:02	30.0005		D:\Thomas\MH3_TTd_aladsorbed_poging2\MH3_TTdpeptidesl_v5	1	2	0	0	NA	NA	1						20 mm x 100 µm + 31.5 cm x 50 µm Reprosil-Pur C18-AQ 5/3 µm 120 Å: 0%(10' @ 5 µl/min)-step-10%-3%/min-40%(0')-9%/min-85%(0')
fl10909	Unknown Sample	MH3 labnotebook 443 page 61 Al(OH)3 60°C 3	TTd-B1.4	NA	NA		NA	NA	NA		NA	NA			2.1068e+08	5.14184e+07	NA	NA	18.3071	1.01144	-0.207055	INF	18.2142	18.9879	0	0	BB	60	3	1	2020-06-24 16:47:52	30		D:\Thomas\MH3_TTd_aladsorbed_poging2\MH3_TTdpeptidesl_v5	1	2	0	0	NA	NA	1						20 mm x 100 µm + 31.5 cm x 50 µm Reprosil-Pur C18-AQ 5/3 µm 120 Å: 0%(10' @ 5 µl/min)-step-10%-3%/min-40%(0')-9%/min-85%(0')
fl10910	Unknown Sample	MH3 labnotebook 443 page 61 AlPO4 60°C 1	TTd-B1.5	NA	NA		NA	NA	NA		NA	NA			1.04726e+08	2.60988e+07	NA	NA	18.2614	1.00892	-0.161387	26440.1	18.1938	18.9275	0	0	BB	60	3	1	2020-06-24 17:18:42	30		D:\Thomas\MH3_TTd_aladsorbed_poging2\MH3_TTdpeptidesl_v5	1	2	0	0	NA	NA	1						20 mm x 100 µm + 31.5 cm x 50 µm Reprosil-Pur C18-AQ 5/3 µm 120 Å: 0%(10' @ 5 µl/min)-step-10%-3%/min-40%(0')-9%/min-85%(0')
fl10911	Unknown Sample	MH3 labnotebook 443 page 61 AlPO4 60°C 2	TTd-B1.5	NA	NA		NA	NA	NA		NA	NA			1.74213e+08	42032563	NA	NA	18.1753	1.00416	-0.0752596	13826.1	18.089	18.7289	0	0	BB	60	3	1	2020-06-24 17:49:33	30		D:\Thomas\MH3_TTd_aladsorbed_poging2\MH3_TTdpeptidesl_v5	1	2	0	0	NA	NA	1						20 mm x 100 µm + 31.5 cm x 50 µm Reprosil-Pur C18-AQ 5/3 µm 120 Å: 0%(10' @ 5 µl/min)-step-10%-3%/min-40%(0')-9%/min-85%(0')
fl10912	Unknown Sample	MH3 labnotebook 443 page 61 AlPO4 60°C 3	TTd-B1.5	NA	NA		NA	NA	NA		NA	NA			1.55103e+08	4.96349e+07	NA	NA	18.1874	1.00483	-0.0874055	INF	18.106	18.8233	0	0	BB	60	3	1	2020-06-24 18:20:23	30		D:\Thomas\MH3_TTd_aladsorbed_poging2\MH3_TTdpeptidesl_v5	1	2	0	0	NA	NA	1						20 mm x 100 µm + 31.5 cm x 50 µm Reprosil-Pur C18-AQ 5/3 µm 120 Å: 0%(10' @ 5 µl/min)-step-10%-3%/min-40%(0')-9%/min-85%(0')
fl10913	Unknown Sample	MH3 labnotebook 443 page 61 Control 60°C 1	TTd-B1.3	NA	NA		NA	NA	NA		NA	NA			1.68204e+08	4.27549e+07	NA	NA	18.1221	1.00122	-0.0220783	36643.6	18.0478	18.7356	0	0	BB	60	3	1	2020-06-24 18:51:13	30		D:\Thomas\MH3_TTd_aladsorbed_poging2\MH3_TTdpeptidesl_v5	1	2	0	0	NA	NA	1						20 mm x 100 µm + 31.5 cm x 50 µm Reprosil-Pur C18-AQ 5/3 µm 120 Å: 0%(10' @ 5 µl/min)-step-10%-3%/min-40%(0')-9%/min-85%(0')
fl10914	Unknown Sample	MH3 labnotebook 443 page 61 Control 60°C 2	TTd-B1.3	NA	NA		NA	NA	NA		NA	NA			1.85939e+08	4.47248e+07	NA	NA	18.1503	1.00278	-0.0503158	INF	18.0578	18.8463	0	0	BB	60	3	1	2020-06-24 19:22:02	30		D:\Thomas\MH3_TTd_aladsorbed_poging2\MH3_TTdpeptidesl_v5	1	2	0	0	NA	NA	1						20 mm x 100 µm + 31.5 cm x 50 µm Reprosil-Pur C18-AQ 5/3 µm 120 Å: 0%(10' @ 5 µl/min)-step-10%-3%/min-40%(0')-9%/min-85%(0')
fl10915	Unknown Sample	MH3 labnotebook 443 page 61 Control 60°C 3	TTd-B1.3	NA	NA		NA	NA	NA		NA	NA			1.97988e+08	4.78014e+07	NA	NA	18.1785	1.00433	-0.0784573	19942.4	18.0925	18.8012	0	0	BB	60	3	1	2020-06-24 19:52:54	30		D:\Thomas\MH3_TTd_aladsorbed_poging2\MH3_TTdpeptidesl_v5	1	2	0	0	NA	NA	1						20 mm x 100 µm + 31.5 cm x 50 µm Reprosil-Pur C18-AQ 5/3 µm 120 Å: 0%(10' @ 5 µl/min)-step-10%-3%/min-40%(0')-9%/min-85%(0')
fl10916	Unknown Sample	MH3 labnotebook 443 page 61 Al(OH)3 65°C 1	TTd-B1.4	NA	NA		NA	NA	NA		NA	NA			1.83213e+08	4.51329e+07	NA	NA	18.0955	0.999753	0.0044704	35618.9	18.0239	18.7192	0	0	BB	60	3	1	2020-06-24 20:23:43	30.0001		D:\Thomas\MH3_TTd_aladsorbed_poging2\MH3_TTdpeptidesl_v5	1	2	0	0	NA	NA	1						20 mm x 100 µm + 31.5 cm x 50 µm Reprosil-Pur C18-AQ 5/3 µm 120 Å: 0%(10' @ 5 µl/min)-step-10%-3%/min-40%(0')-9%/min-85%(0')
fl10917	Unknown Sample	MH3 labnotebook 443 page 61 Al(OH)3 65°C 2	TTd-B1.4	NA	NA		NA	NA	NA		NA	NA			1.62754e+08	4.28103e+07	NA	NA	18.1312	1.00173	-0.0312367	14066.2	18.0682	18.7441	0	0	BB	60	3	1	2020-06-24 20:54:33	30		D:\Thomas\MH3_TTd_aladsorbed_poging2\MH3_TTdpeptidesl_v5	1	2	0	0	NA	NA	1						20 mm x 100 µm + 31.5 cm x 50 µm Reprosil-Pur C18-AQ 5/3 µm 120 Å: 0%(10' @ 5 µl/min)-step-10%-3%/min-40%(0')-9%/min-85%(0')
fl10918	Unknown Sample	MH3 labnotebook 443 page 61 Al(OH)3 65°C 3	TTd-B1.4	NA	NA		NA	NA	NA		NA	NA			1.07539e+08	2.52462e+07	NA	NA	18.1372	1.00206	-0.0372467	INF	18.0554	18.6862	0	0	BB	60	3	1	2020-06-24 21:25:24	30		D:\Thomas\MH3_TTd_aladsorbed_poging2\MH3_TTdpeptidesl_v5	1	2	0	0	NA	NA	1						20 mm x 100 µm + 31.5 cm x 50 µm Reprosil-Pur C18-AQ 5/3 µm 120 Å: 0%(10' @ 5 µl/min)-step-10%-3%/min-40%(0')-9%/min-85%(0')
fl10919	Unknown Sample	MH3 labnotebook 443 page 61 AlPO4 65°C 1	TTd-B1.5	NA	NA		NA	NA	NA		NA	NA			1.77069e+08	4.44248e+07	NA	NA	18.2346	1.00743	-0.134554	35715.6	18.1442	18.9122	0	0	BB	60	3	1	2020-06-24 21:56:15	30.0009		D:\Thomas\MH3_TTd_aladsorbed_poging2\MH3_TTdpeptidesl_v5	1	2	0	0	NA	NA	1						20 mm x 100 µm + 31.5 cm x 50 µm Reprosil-Pur C18-AQ 5/3 µm 120 Å: 0%(10' @ 5 µl/min)-step-10%-3%/min-40%(0')-9%/min-85%(0')
fl10920	Unknown Sample	MH3 labnotebook 443 page 61 AlPO4 65°C 2	TTd-B1.5	NA	NA		NA	NA	NA		NA	NA			1.21434e+08	2.51948e+07	NA	NA	18.1839	1.00464	-0.0839341	INF	18.0854	18.7474	0	0	BB	60	3	1	2020-06-24 22:27:05	30		D:\Thomas\MH3_TTd_aladsorbed_poging2\MH3_TTdpeptidesl_v5	1	2	0	0	NA	NA	1						20 mm x 100 µm + 31.5 cm x 50 µm Reprosil-Pur C18-AQ 5/3 µm 120 Å: 0%(10' @ 5 µl/min)-step-10%-3%/min-40%(0')-9%/min-85%(0')
fl10921	Unknown Sample	MH3 labnotebook 443 page 61 AlPO4 65°C 3	TTd-B1.5	NA	NA		NA	NA	NA		NA	NA			1.85398e+08	4.5972e+07	NA	NA	18.1884	1.00488	-0.0883986	INF	18.095	18.82	0	0	BB	60	3	1	2020-06-24 22:57:54	30		D:\Thomas\MH3_TTd_aladsorbed_poging2\MH3_TTdpeptidesl_v5	1	2	0	0	NA	NA	1						20 mm x 100 µm + 31.5 cm x 50 µm Reprosil-Pur C18-AQ 5/3 µm 120 Å: 0%(10' @ 5 µl/min)-step-10%-3%/min-40%(0')-9%/min-85%(0')
fl10922	Unknown Sample	MH3 labnotebook 443 page 61 Control 65°C 1	TTd-B1.3	NA	NA		NA	NA	NA		NA	NA			1.92576e+08	4.44068e+07	NA	NA	18.0897	0.999432	0.0102873	INF	18.006	18.6868	0	0	BB	60	3	1	2020-06-24 23:28:43	30		D:\Thomas\MH3_TTd_aladsorbed_poging2\MH3_TTdpeptidesl_v5	1	2	0	0	NA	NA	1						20 mm x 100 µm + 31.5 cm x 50 µm Reprosil-Pur C18-AQ 5/3 µm 120 Å: 0%(10' @ 5 µl/min)-step-10%-3%/min-40%(0')-9%/min-85%(0')
fl10923	Unknown Sample	MH3 labnotebook 443 page 61 Control 65°C 2	TTd-B1.3	NA	NA		NA	NA	NA		NA	NA			1.92699e+08	4.86329e+07	NA	NA	18.0728	0.998496	0.0272208	14411.5	17.9789	18.6471	0	-3504.49	BB	60	3	1	2020-06-24 23:59:32	30		D:\Thomas\MH3_TTd_aladsorbed_poging2\MH3_TTdpeptidesl_v5	1	2	0	0	NA	NA	1						20 mm x 100 µm + 31.5 cm x 50 µm Reprosil-Pur C18-AQ 5/3 µm 120 Å: 0%(10' @ 5 µl/min)-step-10%-3%/min-40%(0')-9%/min-85%(0')
fl10924	Unknown Sample	MH3 labnotebook 443 page 61 Control 65°C 3	TTd-B1.3	NA	NA		NA	NA	NA		NA	NA			1.87865e+08	4.37974e+07	NA	NA	18.1426	1.00235	-0.042563	INF	18.0598	18.714	0	0	BB	60	3	1	2020-06-25 00:30:22	30		D:\Thomas\MH3_TTd_aladsorbed_poging2\MH3_TTdpeptidesl_v5	1	2	0	0	NA	NA	1						20 mm x 100 µm + 31.5 cm x 50 µm Reprosil-Pur C18-AQ 5/3 µm 120 Å: 0%(10' @ 5 µl/min)-step-10%-3%/min-40%(0')-9%/min-85%(0')
Created By:
User Name		Full Name		Date
FUN-LAB-MS		FUN-LAB-MS		6/25/2020 3:58:31 PM

## Sheet: DLDRILR
Component Name		Curve Index	Weighting Index	Origin Index	Equation
DLDRILR					NA
													fmol standard added: 250 fmol per digestion
Filename	Sample Type	Sample Name	Sample ID	Exp Amt	Calc Amt	Units	%Diff	Level	%RSD-AMT	Peak Status	Response Ratio	Response Type	fmol per digestion	Equation	Area	Height	ISTD Area	ISTD Ht	RT	Rel RT	Del RT	S/N	Start Time	End Time	Start Height	End Height	Integ Code	Search Window	Threshold	Smooth	Acq Date	Duration	Exp Method	Proc Method	Vial	Inj Vol	Sample Wt	Sample Vol	ISTD Base Amt	ISTD Calc Amt	Dilution Factor	Study	Client	Laboratory	Company	Phone	Comment
fl10862	Unknown Sample	MH3 labnotebook 443 page 61 Al(OH)3 4°C 1	TTd-B1.4	NA	NA		NA	NA	NA	Response Low	0.00741111	Area	1.85278	NA	107082	71802.7	1.44489e+07	3.58424e+06	19.5127	1.03516	-0.66275	INF	19.4472	19.575	0	0	MB	60	3	1	2020-06-23 16:14:05	0		D:\Thomas\MH3_TTd_aladsorbed_poging2\MH3_TTdpeptidesl_v5	1	2	0	0	1	1	1						20 mm x 100 µm + 31.5 cm x 50 µm Reprosil-Pur C18-AQ 5/3 µm 120 Å: 0%(10' @ 5 µl/min)-step-10%-3%/min-40%(0')-9%/min-85%(0')
fl10863	Unknown Sample		TTd-B1.4	NA	NF		NF	NA	NF	Not Found	NF	Area	#VALUE!		NF	NF	1.68786e+07	4.53515e+06	NF	NF	NF	NF	NF	NF	NF	NF	NF	60	3	1	2020-06-23 17:09:36	0		D:\Thomas\MH3_TTd_aladsorbed_poging2\MH3_TTdpeptidesl_v5	1	2	0	0	0	0	1
fl10864	Unknown Sample	MH3 labnotebook 443 page 61 Al(OH)3 4°C 3	TTd-B1.4	NA	NA		NA	NA	NA	Response Low	0.00931574	Area	2.32894		289816	101862	3.11103e+07	7.62294e+06	19.3945	1.02889	-0.544523	INF	19.0971	19.4807	0	0	MB	60	3	1	2020-06-23 17:40:24	30		D:\Thomas\MH3_TTd_aladsorbed_poging2\MH3_TTdpeptidesl_v5	1	2	0	0	1	1	1						20 mm x 100 µm + 31.5 cm x 50 µm Reprosil-Pur C18-AQ 5/3 µm 120 Å: 0%(10' @ 5 µl/min)-step-10%-3%/min-40%(0')-9%/min-85%(0')
fl10865	Unknown Sample	MH3 labnotebook 443 page 61 AlPO4 4°C 1	TTd-B1.5	NA	NA		NA	NA	NA	Response Low	0.00489603	Area	1.22401		151753	70401.5	3.0995e+07	7.46341e+06	19.3938	1.02885	-0.54382	INF	19.1798	19.4951	0	0	MB	60	3	1	2020-06-23 18:11:11	30.0017		D:\Thomas\MH3_TTd_aladsorbed_poging2\MH3_TTdpeptidesl_v5	1	2	0	0	1	1	1						20 mm x 100 µm + 31.5 cm x 50 µm Reprosil-Pur C18-AQ 5/3 µm 120 Å: 0%(10' @ 5 µl/min)-step-10%-3%/min-40%(0')-9%/min-85%(0')
fl10866	Unknown Sample	MH3 labnotebook 443 page 61 AlPO4 4°C 2	TTd-B1.5	NA	NA		NA	NA	NA	Response Low	0.0247703	Area	6.19258		679101	172786	2.74159e+07	6.79478e+06	18.8993	1.00261	-0.0492865	INF	18.7687	19.5152	0	0	MB	60	3	1	2020-06-23 18:42:00	30.0001		D:\Thomas\MH3_TTd_aladsorbed_poging2\MH3_TTdpeptidesl_v5	1	2	0	0	1	1	1						20 mm x 100 µm + 31.5 cm x 50 µm Reprosil-Pur C18-AQ 5/3 µm 120 Å: 0%(10' @ 5 µl/min)-step-10%-3%/min-40%(0')-9%/min-85%(0')
fl10867	Unknown Sample	MH3 labnotebook 443 page 61 AlPO4 4°C 3	TTd-B1.5	NA	NA		NA	NA	NA	Response Low	0.00744171	Area	1.86043		223954	79670.9	3.00944e+07	6.93989e+06	19.3663	1.02739	-0.516288	INF	19.2553	19.4824	0	0	MB	60	3	1	2020-06-23 19:12:50	30.0004		D:\Thomas\MH3_TTd_aladsorbed_poging2\MH3_TTdpeptidesl_v5	1	2	0	0	1	1	1						20 mm x 100 µm + 31.5 cm x 50 µm Reprosil-Pur C18-AQ 5/3 µm 120 Å: 0%(10' @ 5 µl/min)-step-10%-3%/min-40%(0')-9%/min-85%(0')
fl10868	Unknown Sample	MH3 labnotebook 443 page 61 Control 4°C 1	TTd-B1.3	NA	NA		NA	NA	NA	Response Low	0.0032897	Area	0.822425		97792.4	53741.7	2.97268e+07	6.92565e+06	19.3576	1.02693	-0.507569	INF	19.3063	19.4359	0	0	MB	60	3	1	2020-06-23 19:43:39	30.0008		D:\Thomas\MH3_TTd_aladsorbed_poging2\MH3_TTdpeptidesl_v5	1	2	0	0	1	1	1						20 mm x 100 µm + 31.5 cm x 50 µm Reprosil-Pur C18-AQ 5/3 µm 120 Å: 0%(10' @ 5 µl/min)-step-10%-3%/min-40%(0')-9%/min-85%(0')
fl10869	Unknown Sample	MH3 labnotebook 443 page 61 Control 4°C 2	TTd-B1.3	NA	NA		NA	NA	NA	Response Low	0.00778928	Area	1.94732		277243	116811	3.5593e+07	8.203e+06	19.5245	1.03578	-0.674509	INF	19.1703	19.6559	0	0	MB	60	3	1	2020-06-23 20:14:29	30.0008		D:\Thomas\MH3_TTd_aladsorbed_poging2\MH3_TTdpeptidesl_v5	1	2	0	0	1	1	1						20 mm x 100 µm + 31.5 cm x 50 µm Reprosil-Pur C18-AQ 5/3 µm 120 Å: 0%(10' @ 5 µl/min)-step-10%-3%/min-40%(0')-9%/min-85%(0')
fl10870	Unknown Sample	MH3 labnotebook 443 page 61 Control 4°C 3	TTd-B1.3	NA	NA		NA	NA	NA	Response Low	0.00478025	Area	1.19506		114838	61115.7	2.40234e+07	4.97515e+06	19.2577	1.02163	-0.40769	INF	19.2398	19.3078	0	0	BB	60	3	1	2020-06-23 20:45:20	30		D:\Thomas\MH3_TTd_aladsorbed_poging2\MH3_TTdpeptidesl_v5	1	2	0	0	1	1	1						20 mm x 100 µm + 31.5 cm x 50 µm Reprosil-Pur C18-AQ 5/3 µm 120 Å: 0%(10' @ 5 µl/min)-step-10%-3%/min-40%(0')-9%/min-85%(0')
fl10871	Unknown Sample	MH3 labnotebook 443 page 61 Al(OH)3 37°C 1	TTd-B1.4	NA	NA		NA	NA	NA	Response Low	0.0130745	Area	3.26863		374183	148990	2.86193e+07	7.65318e+06	19.2151	1.01937	-0.365107	425.138	19.1819	19.2486	0	0	BB	60	3	1	2020-06-23 21:16:11	30		D:\Thomas\MH3_TTd_aladsorbed_poging2\MH3_TTdpeptidesl_v5	1	2	0	0	1	1	1						20 mm x 100 µm + 31.5 cm x 50 µm Reprosil-Pur C18-AQ 5/3 µm 120 Å: 0%(10' @ 5 µl/min)-step-10%-3%/min-40%(0')-9%/min-85%(0')
fl10872	Unknown Sample	MH3 labnotebook 443 page 61 Al(OH)3 37°C 2	TTd-B1.4	NA	NA		NA	NA	NA	Response Low	0.0136854	Area	3.42134		276050	94960.9	2.01712e+07	5.28059e+06	19.125	1.01459	-0.274985	INF	19.1115	19.1934	0	0	BB	60	3	1	2020-06-23 21:47:00	30.0009		D:\Thomas\MH3_TTd_aladsorbed_poging2\MH3_TTdpeptidesl_v5	1	2	0	0	1	1	1						20 mm x 100 µm + 31.5 cm x 50 µm Reprosil-Pur C18-AQ 5/3 µm 120 Å: 0%(10' @ 5 µl/min)-step-10%-3%/min-40%(0')-9%/min-85%(0')
fl10873	Unknown Sample	MH3 labnotebook 443 page 61 Al(OH)3 37°C 3	TTd-B1.4	NA	NA		NA	NA	NA	Response Low	0.0101977	Area	2.54942		154041	68854.1	1.51055e+07	4.3139e+06	19.0873	1.01259	-0.23727	INF	19.0375	19.137	0	0	BB	60	3	1	2020-06-23 22:17:49	30		D:\Thomas\MH3_TTd_aladsorbed_poging2\MH3_TTdpeptidesl_v5	1	2	0	0	1	1	1						20 mm x 100 µm + 31.5 cm x 50 µm Reprosil-Pur C18-AQ 5/3 µm 120 Å: 0%(10' @ 5 µl/min)-step-10%-3%/min-40%(0')-9%/min-85%(0')
fl10874	Unknown Sample	MH3 labnotebook 443 page 61 AlPO4 37°C 1	TTd-B1.5	NA	NA		NA	NA	NA	Response Low	0.0112072	Area	2.8018		237474	78690.6	2.11894e+07	4.86789e+06	19.103	1.01342	-0.25299	INF	19.0456	19.1331	0	0	BB	60	3	1	2020-06-23 22:48:37	30.0008		D:\Thomas\MH3_TTd_aladsorbed_poging2\MH3_TTdpeptidesl_v5	1	2	0	0	1	1	1						20 mm x 100 µm + 31.5 cm x 50 µm Reprosil-Pur C18-AQ 5/3 µm 120 Å: 0%(10' @ 5 µl/min)-step-10%-3%/min-40%(0')-9%/min-85%(0')
fl10875	Unknown Sample	MH3 labnotebook 443 page 61 AlPO4 37°C 2	TTd-B1.5	NA	NA		NA	NA	NA	Response Low	0.00942992	Area	2.35748		210247	127480	2.22957e+07	6.51169e+06	19.0946	1.01298	-0.244605	INF	19.0666	19.1266	0	0	BB	60	3	1	2020-06-23 23:19:27	30		D:\Thomas\MH3_TTd_aladsorbed_poging2\MH3_TTdpeptidesl_v5	1	2	0	0	1	1	1						20 mm x 100 µm + 31.5 cm x 50 µm Reprosil-Pur C18-AQ 5/3 µm 120 Å: 0%(10' @ 5 µl/min)-step-10%-3%/min-40%(0')-9%/min-85%(0')
fl10876	Unknown Sample	MH3 labnotebook 443 page 61 AlPO4 37°C 3	TTd-B1.5	NA	NA		NA	NA	NA	Response Low	0.0133296	Area	3.3324		182364	69300.8	1.36811e+07	4.44849e+06	19.0698	1.01166	-0.219844	INF	19.0453	19.1202	0	0	BB	60	3	1	2020-06-23 23:50:17	30		D:\Thomas\MH3_TTd_aladsorbed_poging2\MH3_TTdpeptidesl_v5	1	2	0	0	1	1	1						20 mm x 100 µm + 31.5 cm x 50 µm Reprosil-Pur C18-AQ 5/3 µm 120 Å: 0%(10' @ 5 µl/min)-step-10%-3%/min-40%(0')-9%/min-85%(0')
fl10877	Unknown Sample	MH3 labnotebook 443 page 61 Control 37°C 1	TTd-B1.3	NA	NA		NA	NA	NA	Response Low	0.0122644	Area	3.0661		104267	40947	8.50163e+06	2.25365e+06	19.0853	1.01248	-0.235318	INF	19.0355	19.1136	0	0	BB	60	3	1	2020-06-24 00:21:07	30.0086		D:\Thomas\MH3_TTd_aladsorbed_poging2\MH3_TTdpeptidesl_v5	1	2	0	0	1	1	1						20 mm x 100 µm + 31.5 cm x 50 µm Reprosil-Pur C18-AQ 5/3 µm 120 Å: 0%(10' @ 5 µl/min)-step-10%-3%/min-40%(0')-9%/min-85%(0')
fl10878	Unknown Sample	MH3 labnotebook 443 page 61 Control 37°C 2	TTd-B1.3	NA	NA		NA	NA	NA	Response Low	0.0122165	Area	3.05413		225913	94647.9	1.84924e+07	4.18336e+06	19.048	1.0105	-0.197984	INF	19.0234	19.0956	0	0	BB	60	3	1	2020-06-24 00:51:58	30		D:\Thomas\MH3_TTd_aladsorbed_poging2\MH3_TTdpeptidesl_v5	1	2	0	0	1	1	1						20 mm x 100 µm + 31.5 cm x 50 µm Reprosil-Pur C18-AQ 5/3 µm 120 Å: 0%(10' @ 5 µl/min)-step-10%-3%/min-40%(0')-9%/min-85%(0')
fl10879	Unknown Sample	MH3 labnotebook 443 page 61 Control 37°C 3	TTd-B1.3	NA	NA		NA	NA	NA	Response Low	0.0172452	Area	4.31131		196087	74799	1.13705e+07	3.17303e+06	19.0797	1.01219	-0.229708	INF	19.029	19.097	0	0	BB	60	3	1	2020-06-24 01:22:48	30		D:\Thomas\MH3_TTd_aladsorbed_poging2\MH3_TTdpeptidesl_v5	1	2	0	0	1	1	1						20 mm x 100 µm + 31.5 cm x 50 µm Reprosil-Pur C18-AQ 5/3 µm 120 Å: 0%(10' @ 5 µl/min)-step-10%-3%/min-40%(0')-9%/min-85%(0')
fl10880	Unknown Sample	MH3 labnotebook 443 page 61 Al(OH)3 45°C 1	TTd-B1.4	NA	NA		NA	NA	NA	Response Low	0.0359541	Area	8.98852		916240	276954	2.54836e+07	6.22156e+06	18.9715	1.00645	-0.121529	INF	18.9416	19.0382	0	0	BB	60	3	1	2020-06-24 01:53:39	30		D:\Thomas\MH3_TTd_aladsorbed_poging2\MH3_TTdpeptidesl_v5	1	2	0	0	1	1	1						20 mm x 100 µm + 31.5 cm x 50 µm Reprosil-Pur C18-AQ 5/3 µm 120 Å: 0%(10' @ 5 µl/min)-step-10%-3%/min-40%(0')-9%/min-85%(0')
fl10881	Unknown Sample	MH3 labnotebook 443 page 61 Al(OH)3 45°C 2	TTd-B1.4	NA	NA		NA	NA	NA	Response Low	0.0280481	Area	7.01202		287124	88694.5	1.02368e+07	2.4151e+06	18.9858	1.00721	-0.135833	INF	18.9572	19.0546	0	0	BB	60	3	1	2020-06-24 02:24:30	30.0008		D:\Thomas\MH3_TTd_aladsorbed_poging2\MH3_TTdpeptidesl_v5	1	2	0	0	1	1	1						20 mm x 100 µm + 31.5 cm x 50 µm Reprosil-Pur C18-AQ 5/3 µm 120 Å: 0%(10' @ 5 µl/min)-step-10%-3%/min-40%(0')-9%/min-85%(0')
fl10882	Unknown Sample	MH3 labnotebook 443 page 61 Al(OH)3 45°C 3	TTd-B1.4	NA	NA		NA	NA	NA	Response Low	0.0293484	Area	7.3371		791957	266022	2.69846e+07	7.03788e+06	19.0049	1.00822	-0.154935	INF	18.9722	19.0546	0	0	BB	60	3	1	2020-06-24 02:55:20	30		D:\Thomas\MH3_TTd_aladsorbed_poging2\MH3_TTdpeptidesl_v5	1	2	0	0	1	1	1						20 mm x 100 µm + 31.5 cm x 50 µm Reprosil-Pur C18-AQ 5/3 µm 120 Å: 0%(10' @ 5 µl/min)-step-10%-3%/min-40%(0')-9%/min-85%(0')
fl10883	Unknown Sample	MH3 labnotebook 443 page 61 AlPO4 45°C 1	TTd-B1.5	NA	NA		NA	NA	NA	Response Low	0.0213734	Area	5.34335		216074	65542.5	1.01095e+07	2.76529e+06	18.976	1.00668	-0.125963	221.327	18.9024	18.9918	0	0	BB	60	3	1	2020-06-24 03:26:10	30		D:\Thomas\MH3_TTd_aladsorbed_poging2\MH3_TTdpeptidesl_v5	1	2	0	0	1	1	1						20 mm x 100 µm + 31.5 cm x 50 µm Reprosil-Pur C18-AQ 5/3 µm 120 Å: 0%(10' @ 5 µl/min)-step-10%-3%/min-40%(0')-9%/min-85%(0')
fl10884	Unknown Sample	MH3 labnotebook 443 page 61 AlPO4 45°C 2	TTd-B1.5	NA	NA		NA	NA	NA	Response Low	0.0121061	Area	3.02653		187455	82009.5	1.54843e+07	4.2033e+06	18.9827	1.00704	-0.132685	INF	18.9575	19.0163	0	0	BB	60	3	1	2020-06-24 03:56:58	30		D:\Thomas\MH3_TTd_aladsorbed_poging2\MH3_TTdpeptidesl_v5	1	2	0	0	1	1	1						20 mm x 100 µm + 31.5 cm x 50 µm Reprosil-Pur C18-AQ 5/3 µm 120 Å: 0%(10' @ 5 µl/min)-step-10%-3%/min-40%(0')-9%/min-85%(0')
fl10885	Unknown Sample	MH3 labnotebook 443 page 61 AlPO4 45°C 3	TTd-B1.5	NA	NA		NA	NA	NA	Response Low	0.0238908	Area	5.9727		519361	141305	2.1739e+07	4.97277e+06	19.0092	1.00844	-0.159164	INF	18.9613	19.0767	0	0	BB	60	3	1	2020-06-24 04:27:47	30.0006		D:\Thomas\MH3_TTd_aladsorbed_poging2\MH3_TTdpeptidesl_v5	1	2	0	0	1	1	1						20 mm x 100 µm + 31.5 cm x 50 µm Reprosil-Pur C18-AQ 5/3 µm 120 Å: 0%(10' @ 5 µl/min)-step-10%-3%/min-40%(0')-9%/min-85%(0')
fl10886	Unknown Sample	MH3 labnotebook 443 page 61 Control 45°C 1	TTd-B1.3	NA	NA		NA	NA	NA	Response Low	0.0253625	Area	6.34062		637739	162240	2.5145e+07	6.25193e+06	18.993	1.00759	-0.143011	INF	18.9305	19.0588	0	0	BB	60	3	1	2020-06-24 04:58:38	30		D:\Thomas\MH3_TTd_aladsorbed_poging2\MH3_TTdpeptidesl_v5	1	2	0	0	1	1	1						20 mm x 100 µm + 31.5 cm x 50 µm Reprosil-Pur C18-AQ 5/3 µm 120 Å: 0%(10' @ 5 µl/min)-step-10%-3%/min-40%(0')-9%/min-85%(0')
fl10887	Unknown Sample	MH3 labnotebook 443 page 61 Control 45°C 2	TTd-B1.3	NA	NA		NA	NA	NA	Response Low	0.0265839	Area	6.64597		599951	179013	2.25682e+07	5.78674e+06	18.9626	1.00597	-0.112563	344.962	18.9091	19.0094	0	0	BB	60	3	1	2020-06-24 05:29:28	30		D:\Thomas\MH3_TTd_aladsorbed_poging2\MH3_TTdpeptidesl_v5	1	2	0	0	1	1	1						20 mm x 100 µm + 31.5 cm x 50 µm Reprosil-Pur C18-AQ 5/3 µm 120 Å: 0%(10' @ 5 µl/min)-step-10%-3%/min-40%(0')-9%/min-85%(0')
fl10888	Unknown Sample	MH3 labnotebook 443 page 61 Control 45°C 3	TTd-B1.3	NA	NA		NA	NA	NA	Response Low	0.0228086	Area	5.70215		424711	122495	1.86206e+07	4.20147e+06	18.949	1.00525	-0.0989862	1448.63	18.917	19.0102	0	0	BB	60	3	1	2020-06-24 06:00:19	30		D:\Thomas\MH3_TTd_aladsorbed_poging2\MH3_TTdpeptidesl_v5	1	2	0	0	1	1	1						20 mm x 100 µm + 31.5 cm x 50 µm Reprosil-Pur C18-AQ 5/3 µm 120 Å: 0%(10' @ 5 µl/min)-step-10%-3%/min-40%(0')-9%/min-85%(0')
fl10889	Unknown Sample	MH3 labnotebook 443 page 61 Al(OH)3 50°C 1	TTd-B1.4	NA	NA		NA	NA	NA	Response Low	0.066039	Area	16.5098		769457	197481	1.16516e+07	3.19972e+06	18.9123	1.00331	-0.0623471	278.351	18.8965	19.0222	0	0	BB	60	3	1	2020-06-24 06:31:09	30		D:\Thomas\MH3_TTd_aladsorbed_poging2\MH3_TTdpeptidesl_v5	1	2	0	0	1	1	1						20 mm x 100 µm + 31.5 cm x 50 µm Reprosil-Pur C18-AQ 5/3 µm 120 Å: 0%(10' @ 5 µl/min)-step-10%-3%/min-40%(0')-9%/min-85%(0')
fl10890	Unknown Sample	MH3 labnotebook 443 page 61 Al(OH)3 50°C 2	TTd-B1.4	NA	NA		NA	NA	NA	Response Low	0.072685	Area	18.1713		1.83566e+06	488767	2.5255e+07	6.26448e+06	18.9224	1.00384	-0.0724252	INF	18.8731	19.0043	0	0	BB	60	3	1	2020-06-24 07:02:00	30		D:\Thomas\MH3_TTd_aladsorbed_poging2\MH3_TTdpeptidesl_v5	1	2	0	0	1	1	1						20 mm x 100 µm + 31.5 cm x 50 µm Reprosil-Pur C18-AQ 5/3 µm 120 Å: 0%(10' @ 5 µl/min)-step-10%-3%/min-40%(0')-9%/min-85%(0')
fl10891	Unknown Sample	MH3 labnotebook 443 page 61 Al(OH)3 50°C 3	TTd-B1.4	NA	NA		NA	NA	NA	Response Low	0.0580582	Area	14.5146		1.16627e+06	347814	2.0088e+07	5.5934e+06	18.9281	1.00415	-0.078148	INF	18.894	19.0231	0	0	BB	60	3	1	2020-06-24 07:32:51	30.0001		D:\Thomas\MH3_TTd_aladsorbed_poging2\MH3_TTdpeptidesl_v5	1	2	0	0	1	1	1						20 mm x 100 µm + 31.5 cm x 50 µm Reprosil-Pur C18-AQ 5/3 µm 120 Å: 0%(10' @ 5 µl/min)-step-10%-3%/min-40%(0')-9%/min-85%(0')
fl10892	Unknown Sample	MH3 labnotebook 443 page 61 AlPO4 50°C 1	TTd-B1.5	NA	NA		NA	NA	NA	Response Low	0.0373132	Area	9.32829		871984	247681	2.33693e+07	6.07603e+06	18.9592	1.0058	-0.109237	INF	18.8996	19.029	0	0	BB	60	3	1	2020-06-24 08:03:40	30		D:\Thomas\MH3_TTd_aladsorbed_poging2\MH3_TTdpeptidesl_v5	1	2	0	0	1	1	1						20 mm x 100 µm + 31.5 cm x 50 µm Reprosil-Pur C18-AQ 5/3 µm 120 Å: 0%(10' @ 5 µl/min)-step-10%-3%/min-40%(0')-9%/min-85%(0')
fl10893	Unknown Sample	MH3 labnotebook 443 page 61 AlPO4 50°C 2	TTd-B1.5	NA	NA		NA	NA	NA	Response Low	0.038945	Area	9.73626		793932	211609	2.0386e+07	4.8537e+06	18.9319	1.00435	-0.0819327	INF	18.8839	19.0028	0	0	BB	60	3	1	2020-06-24 08:34:28	30.0004		D:\Thomas\MH3_TTd_aladsorbed_poging2\MH3_TTdpeptidesl_v5	1	2	0	0	1	1	1						20 mm x 100 µm + 31.5 cm x 50 µm Reprosil-Pur C18-AQ 5/3 µm 120 Å: 0%(10' @ 5 µl/min)-step-10%-3%/min-40%(0')-9%/min-85%(0')
fl10894	Unknown Sample	MH3 labnotebook 443 page 61 AlPO4 50°C 3	TTd-B1.5	NA	NA		NA	NA	NA	Response Low	0.0377929	Area	9.44822		293312	85694.6	7.76104e+06	1.86103e+06	18.8879	1.00201	-0.037861	INF	18.8367	18.9444	0	0	BB	60	3	1	2020-06-24 09:05:17	30		D:\Thomas\MH3_TTd_aladsorbed_poging2\MH3_TTdpeptidesl_v5	1	2	0	0	1	1	1						20 mm x 100 µm + 31.5 cm x 50 µm Reprosil-Pur C18-AQ 5/3 µm 120 Å: 0%(10' @ 5 µl/min)-step-10%-3%/min-40%(0')-9%/min-85%(0')
fl10895	Unknown Sample	MH3 labnotebook 443 page 61 Control 50°C 1	TTd-B1.3	NA	NA		NA	NA	NA	Response Low	0.046463	Area	11.6158		1.04113e+06	263638	2.24078e+07	5.71766e+06	18.8779	1.00148	-0.0278973	INF	18.8129	18.9434	0	0	BB	60	3	1	2020-06-24 09:36:08	30		D:\Thomas\MH3_TTd_aladsorbed_poging2\MH3_TTdpeptidesl_v5	1	2	0	0	1	1	1						20 mm x 100 µm + 31.5 cm x 50 µm Reprosil-Pur C18-AQ 5/3 µm 120 Å: 0%(10' @ 5 µl/min)-step-10%-3%/min-40%(0')-9%/min-85%(0')
fl10896	Unknown Sample	MH3 labnotebook 443 page 61 Control 50°C 2	TTd-B1.3	NA	NA		NA	NA	NA	Response Low	0.043617	Area	10.9042		756400	240842	1.73419e+07	4.02757e+06	18.8925	1.00225	-0.042481	INF	18.8228	18.9823	0	0	BB	60	3	1	2020-06-24 10:06:58	30		D:\Thomas\MH3_TTd_aladsorbed_poging2\MH3_TTdpeptidesl_v5	1	2	0	0	1	1	1						20 mm x 100 µm + 31.5 cm x 50 µm Reprosil-Pur C18-AQ 5/3 µm 120 Å: 0%(10' @ 5 µl/min)-step-10%-3%/min-40%(0')-9%/min-85%(0')
fl10897	Unknown Sample	MH3 labnotebook 443 page 61 Control 50°C 3	TTd-B1.3	NA	NA		NA	NA	NA	Response Low	0.0456292	Area	11.4073		904404	254512	1.98207e+07	4.97891e+06	18.8467	0.999827	0.00325997	INF	18.8145	18.9287	0	0	BB	60	3	1	2020-06-24 10:37:49	30.0005		D:\Thomas\MH3_TTd_aladsorbed_poging2\MH3_TTdpeptidesl_v5	1	2	0	0	1	1	1						20 mm x 100 µm + 31.5 cm x 50 µm Reprosil-Pur C18-AQ 5/3 µm 120 Å: 0%(10' @ 5 µl/min)-step-10%-3%/min-40%(0')-9%/min-85%(0')
fl10898	Unknown Sample	MH3 labnotebook 443 page 61 Al(OH)3 55°C 1	TTd-B1.4	NA	NA		NA	NA	NA	Response Low	0.121401	Area	30.3503		2.88296e+06	1.05647e+06	2.37474e+07	7.70814e+06	18.8249	0.998669	0.0250913	INF	18.7737	18.9253	0	0	BB	60	3	1	2020-06-24 11:08:39	30.02		D:\Thomas\MH3_TTd_aladsorbed_poging2\MH3_TTdpeptidesl_v5	1	2	0	0	1	1	1						20 mm x 100 µm + 31.5 cm x 50 µm Reprosil-Pur C18-AQ 5/3 µm 120 Å: 0%(10' @ 5 µl/min)-step-10%-3%/min-40%(0')-9%/min-85%(0')
fl10899	Unknown Sample	MH3 labnotebook 443 page 61 Al(OH)3 55°C 2	TTd-B1.4	NA	NA		NA	NA	NA	Response Low	0.109005	Area	27.2514		2.3856e+06	640867	2.18851e+07	5.43591e+06	18.8899	1.00212	-0.0398731	INF	18.8225	18.9718	0	0	BB	60	3	1	2020-06-24 11:39:30	30		D:\Thomas\MH3_TTd_aladsorbed_poging2\MH3_TTdpeptidesl_v5	1	2	0	0	1	1	1						20 mm x 100 µm + 31.5 cm x 50 µm Reprosil-Pur C18-AQ 5/3 µm 120 Å: 0%(10' @ 5 µl/min)-step-10%-3%/min-40%(0')-9%/min-85%(0')
fl10900	Unknown Sample	MH3 labnotebook 443 page 61 Al(OH)3 55°C 3	TTd-B1.4	NA	NA		NA	NA	NA	Response Low	0.112995	Area	28.2487		2.92967e+06	872278	2.59274e+07	6.59481e+06	18.8545	1.00024	-0.00453717	INF	18.8056	18.9392	0	0	BB	60	3	1	2020-06-24 12:10:21	30		D:\Thomas\MH3_TTd_aladsorbed_poging2\MH3_TTdpeptidesl_v5	1	2	0	0	1	1	1						20 mm x 100 µm + 31.5 cm x 50 µm Reprosil-Pur C18-AQ 5/3 µm 120 Å: 0%(10' @ 5 µl/min)-step-10%-3%/min-40%(0')-9%/min-85%(0')
fl10901	Unknown Sample	MH3 labnotebook 443 page 61 AlPO4 55°C 1	TTd-B1.5	NA	NA		NA	NA	NA	Response Low	0.0618144	Area	15.4536		943690	279253	1.52665e+07	4.12666e+06	18.7954	0.997101	0.0546427	391.758	18.746	18.8754	0	0	BB	60	3	1	2020-06-24 12:41:11	30		D:\Thomas\MH3_TTd_aladsorbed_poging2\MH3_TTdpeptidesl_v5	1	2	0	0	1	1	1						20 mm x 100 µm + 31.5 cm x 50 µm Reprosil-Pur C18-AQ 5/3 µm 120 Å: 0%(10' @ 5 µl/min)-step-10%-3%/min-40%(0')-9%/min-85%(0')
fl10902	Unknown Sample	MH3 labnotebook 443 page 61 AlPO4 55°C 2	TTd-B1.5	NA	NA		NA	NA	NA	Response Low	0.0764818	Area	19.1204		1.34498e+06	405481	1.75857e+07	5349951	18.8206	0.998441	0.0293942	INF	18.7534	18.9024	0	0	BB	60	3	1	2020-06-24 13:12:02	30		D:\Thomas\MH3_TTd_aladsorbed_poging2\MH3_TTdpeptidesl_v5	1	2	0	0	1	1	1						20 mm x 100 µm + 31.5 cm x 50 µm Reprosil-Pur C18-AQ 5/3 µm 120 Å: 0%(10' @ 5 µl/min)-step-10%-3%/min-40%(0')-9%/min-85%(0')
fl10903	Unknown Sample	MH3 labnotebook 443 page 61 AlPO4 55°C 3	TTd-B1.5	NA	NA		NA	NA	NA	Response Low	0.0645916	Area	16.1479		890974	244074	1.3794e+07	3.56081e+06	19.2127	1.01924	-0.362741	INF	19.1566	19.3189	0	0	BB	60	3	1	2020-06-24 13:42:52	30		D:\Thomas\MH3_TTd_aladsorbed_poging2\MH3_TTdpeptidesl_v5	1	2	0	0	1	1	1						20 mm x 100 µm + 31.5 cm x 50 µm Reprosil-Pur C18-AQ 5/3 µm 120 Å: 0%(10' @ 5 µl/min)-step-10%-3%/min-40%(0')-9%/min-85%(0')
fl10904	Unknown Sample	MH3 labnotebook 443 page 61 Control 55°C 1	TTd-B1.3	NA	NA		NA	NA	NA	Response Low	0.0746977	Area	18.6744		1.73539e+06	564346	2.32321e+07	5.93484e+06	19.0268	1.00938	-0.176804	INF	18.9626	19.0767	0	0	BB	60	3	1	2020-06-24 14:13:40	30		D:\Thomas\MH3_TTd_aladsorbed_poging2\MH3_TTdpeptidesl_v5	1	2	0	0	1	1	1						20 mm x 100 µm + 31.5 cm x 50 µm Reprosil-Pur C18-AQ 5/3 µm 120 Å: 0%(10' @ 5 µl/min)-step-10%-3%/min-40%(0')-9%/min-85%(0')
fl10905	Unknown Sample	MH3 labnotebook 443 page 61 Control 55°C 2	TTd-B1.3	NA	NA		NA	NA	NA	Response Low	0.0772289	Area	19.3072		1.04808e+06	291250	1.35711e+07	3.49681e+06	18.8812	1.00166	-0.0312263	INF	18.8227	18.9805	0	0	BB	60	3	1	2020-06-24 14:44:29	30		D:\Thomas\MH3_TTd_aladsorbed_poging2\MH3_TTdpeptidesl_v5	1	2	0	0	1	1	1						20 mm x 100 µm + 31.5 cm x 50 µm Reprosil-Pur C18-AQ 5/3 µm 120 Å: 0%(10' @ 5 µl/min)-step-10%-3%/min-40%(0')-9%/min-85%(0')
fl10906	Unknown Sample	MH3 labnotebook 443 page 61 Control 55°C 3	TTd-B1.3	NA	NA		NA	NA	NA	Response Low	0.0580375	Area	14.5094		598719	234908	1.03161e+07	2.65751e+06	18.969	1.00631	-0.11898	INF	18.9187	18.9998	0	0	BB	60	3	1	2020-06-24 15:15:19	30		D:\Thomas\MH3_TTd_aladsorbed_poging2\MH3_TTdpeptidesl_v5	1	2	0	0	1	1	1						20 mm x 100 µm + 31.5 cm x 50 µm Reprosil-Pur C18-AQ 5/3 µm 120 Å: 0%(10' @ 5 µl/min)-step-10%-3%/min-40%(0')-9%/min-85%(0')
fl10907	Unknown Sample	MH3 labnotebook 443 page 61 Al(OH)3 60°C 1	TTd-B1.4	NA	NA		NA	NA	NA	Response Low	0.122892	Area	30.723		1.94247e+06	576771	1.58064e+07	3.67719e+06	18.932	1.00435	-0.0819988	INF	18.8725	18.9926	0	0	BB	60	3	1	2020-06-24 15:46:10	30		D:\Thomas\MH3_TTd_aladsorbed_poging2\MH3_TTdpeptidesl_v5	1	2	0	0	1	1	1						20 mm x 100 µm + 31.5 cm x 50 µm Reprosil-Pur C18-AQ 5/3 µm 120 Å: 0%(10' @ 5 µl/min)-step-10%-3%/min-40%(0')-9%/min-85%(0')
fl10908	Unknown Sample	MH3 labnotebook 443 page 61 Al(OH)3 60°C 2	TTd-B1.4	NA	NA		NA	NA	NA	Response Low	0.121015	Area	30.2538		2.02595e+06	560086	1.67413e+07	4571701	18.9055	1.00294	-0.0554739	130.137	18.8564	18.9897	0	0	BB	60	3	1	2020-06-24 16:17:02	30.0005		D:\Thomas\MH3_TTd_aladsorbed_poging2\MH3_TTdpeptidesl_v5	1	2	0	0	1	1	1						20 mm x 100 µm + 31.5 cm x 50 µm Reprosil-Pur C18-AQ 5/3 µm 120 Å: 0%(10' @ 5 µl/min)-step-10%-3%/min-40%(0')-9%/min-85%(0')
fl10909	Unknown Sample	MH3 labnotebook 443 page 61 Al(OH)3 60°C 3	TTd-B1.4	NA	NA		NA	NA	NA	Response Low	0.117771	Area	29.4428		3.29775e+06	820299	2.80014e+07	6.13157e+06	19.0393	1.01004	-0.189253	INF	18.9712	19.1054	0	0	BB	60	3	1	2020-06-24 16:47:52	30		D:\Thomas\MH3_TTd_aladsorbed_poging2\MH3_TTdpeptidesl_v5	1	2	0	0	1	1	1						20 mm x 100 µm + 31.5 cm x 50 µm Reprosil-Pur C18-AQ 5/3 µm 120 Å: 0%(10' @ 5 µl/min)-step-10%-3%/min-40%(0')-9%/min-85%(0')
fl10910	Unknown Sample	MH3 labnotebook 443 page 61 AlPO4 60°C 1	TTd-B1.5	NA	NA		NA	NA	NA	Response Low	0.0645964	Area	16.1491		1.07859e+06	293912	1.66974e+07	3.56899e+06	19.0373	1.00993	-0.187259	343.03	18.9864	19.0957	0	0	BB	60	3	1	2020-06-24 17:18:42	30		D:\Thomas\MH3_TTd_aladsorbed_poging2\MH3_TTdpeptidesl_v5	1	2	0	0	1	1	1						20 mm x 100 µm + 31.5 cm x 50 µm Reprosil-Pur C18-AQ 5/3 µm 120 Å: 0%(10' @ 5 µl/min)-step-10%-3%/min-40%(0')-9%/min-85%(0')
fl10911	Unknown Sample	MH3 labnotebook 443 page 61 AlPO4 60°C 2	TTd-B1.5	NA	NA		NA	NA	NA	Response Low	0.0747522	Area	18.688		1.80737e+06	542237	2.41781e+07	5.68885e+06	18.9196	1.00369	-0.0696121	1233.33	18.8734	19.0295	0	0	BB	60	3	1	2020-06-24 17:49:33	30		D:\Thomas\MH3_TTd_aladsorbed_poging2\MH3_TTdpeptidesl_v5	1	2	0	0	1	1	1						20 mm x 100 µm + 31.5 cm x 50 µm Reprosil-Pur C18-AQ 5/3 µm 120 Å: 0%(10' @ 5 µl/min)-step-10%-3%/min-40%(0')-9%/min-85%(0')
fl10912	Unknown Sample	MH3 labnotebook 443 page 61 AlPO4 60°C 3	TTd-B1.5	NA	NA		NA	NA	NA	Response Low	0.0681201	Area	17.03		1.13233e+06	378686	1.66225e+07	5.38927e+06	18.9526	1.00544	-0.102608	INF	18.8842	19.0237	0	0	BB	60	3	1	2020-06-24 18:20:23	30		D:\Thomas\MH3_TTd_aladsorbed_poging2\MH3_TTdpeptidesl_v5	1	2	0	0	1	1	1						20 mm x 100 µm + 31.5 cm x 50 µm Reprosil-Pur C18-AQ 5/3 µm 120 Å: 0%(10' @ 5 µl/min)-step-10%-3%/min-40%(0')-9%/min-85%(0')
fl10913	Unknown Sample	MH3 labnotebook 443 page 61 Control 60°C 1	TTd-B1.3	NA	NA		NA	NA	NA	Response Low	0.0658431	Area	16.4608		833376	264530	1.2657e+07	2.97153e+06	18.8585	1.00045	-0.00851841	INF	18.8309	18.9403	0	0	BB	60	3	1	2020-06-24 18:51:13	30		D:\Thomas\MH3_TTd_aladsorbed_poging2\MH3_TTdpeptidesl_v5	1	2	0	0	1	1	1						20 mm x 100 µm + 31.5 cm x 50 µm Reprosil-Pur C18-AQ 5/3 µm 120 Å: 0%(10' @ 5 µl/min)-step-10%-3%/min-40%(0')-9%/min-85%(0')
fl10914	Unknown Sample	MH3 labnotebook 443 page 61 Control 60°C 2	TTd-B1.3	NA	NA		NA	NA	NA	Response Low	0.0738254	Area	18.4564		1.99376e+06	522740	2.70063e+07	5.88827e+06	18.9251	1.00399	-0.0751177	787.826	18.8463	19.0048	0	0	BB	60	3	1	2020-06-24 19:22:02	30		D:\Thomas\MH3_TTd_aladsorbed_poging2\MH3_TTdpeptidesl_v5	1	2	0	0	1	1	1						20 mm x 100 µm + 31.5 cm x 50 µm Reprosil-Pur C18-AQ 5/3 µm 120 Å: 0%(10' @ 5 µl/min)-step-10%-3%/min-40%(0')-9%/min-85%(0')
fl10915	Unknown Sample	MH3 labnotebook 443 page 61 Control 60°C 3	TTd-B1.3	NA	NA		NA	NA	NA	Response Low	0.0731321	Area	18.283		1.30992e+06	357683	1.79117e+07	4.36576e+06	18.9156	1.00348	-0.0655973	INF	18.8682	19.0071	0	0	BB	60	3	1	2020-06-24 19:52:54	30		D:\Thomas\MH3_TTd_aladsorbed_poging2\MH3_TTdpeptidesl_v5	1	2	0	0	1	1	1						20 mm x 100 µm + 31.5 cm x 50 µm Reprosil-Pur C18-AQ 5/3 µm 120 Å: 0%(10' @ 5 µl/min)-step-10%-3%/min-40%(0')-9%/min-85%(0')
fl10916	Unknown Sample	MH3 labnotebook 443 page 61 Al(OH)3 65°C 1	TTd-B1.4	NA	NA		NA	NA	NA	Response Low	0.113727	Area	28.4317		2.04602e+06	609686	1.79907e+07	4.276e+06	18.8694	1.00103	-0.0194457	INF	18.8043	18.9295	0	0	BB	60	3	1	2020-06-24 20:23:43	30.0001		D:\Thomas\MH3_TTd_aladsorbed_poging2\MH3_TTdpeptidesl_v5	1	2	0	0	1	1	1						20 mm x 100 µm + 31.5 cm x 50 µm Reprosil-Pur C18-AQ 5/3 µm 120 Å: 0%(10' @ 5 µl/min)-step-10%-3%/min-40%(0')-9%/min-85%(0')
fl10917	Unknown Sample	MH3 labnotebook 443 page 61 Al(OH)3 65°C 2	TTd-B1.4	NA	NA		NA	NA	NA	Response Low	0.105106	Area	26.2765		1.91663e+06	534679	1.82353e+07	4.32196e+06	18.8962	1.00245	-0.0461575	624.02	18.8325	18.9809	0	0	BB	60	3	1	2020-06-24 20:54:33	30		D:\Thomas\MH3_TTd_aladsorbed_poging2\MH3_TTdpeptidesl_v5	1	2	0	0	1	1	1						20 mm x 100 µm + 31.5 cm x 50 µm Reprosil-Pur C18-AQ 5/3 µm 120 Å: 0%(10' @ 5 µl/min)-step-10%-3%/min-40%(0')-9%/min-85%(0')
fl10918	Unknown Sample	MH3 labnotebook 443 page 61 Al(OH)3 65°C 3	TTd-B1.4	NA	NA		NA	NA	NA	Response Low	0.110412	Area	27.603		3.19055e+06	632514	2.88967e+07	6.00633e+06	18.8737	1.00126	-0.0237493	INF	18.8411	19.0191	0	0	BB	60	3	1	2020-06-24 21:25:24	30		D:\Thomas\MH3_TTd_aladsorbed_poging2\MH3_TTdpeptidesl_v5	1	2	0	0	1	1	1						20 mm x 100 µm + 31.5 cm x 50 µm Reprosil-Pur C18-AQ 5/3 µm 120 Å: 0%(10' @ 5 µl/min)-step-10%-3%/min-40%(0')-9%/min-85%(0')
fl10919	Unknown Sample	MH3 labnotebook 443 page 61 AlPO4 65°C 1	TTd-B1.5	NA	NA		NA	NA	NA	Response Low	0.0589406	Area	14.7351		1.39745e+06	377985	2.37094e+07	6.27289e+06	18.9594	1.0058	-0.109411	INF	18.9265	19.0282	0	0	BB	60	3	1	2020-06-24 21:56:15	30.0009		D:\Thomas\MH3_TTd_aladsorbed_poging2\MH3_TTdpeptidesl_v5	1	2	0	0	1	1	1						20 mm x 100 µm + 31.5 cm x 50 µm Reprosil-Pur C18-AQ 5/3 µm 120 Å: 0%(10' @ 5 µl/min)-step-10%-3%/min-40%(0')-9%/min-85%(0')
fl10920	Unknown Sample	MH3 labnotebook 443 page 61 AlPO4 65°C 2	TTd-B1.5	NA	NA		NA	NA	NA	Response Low	0.0638317	Area	15.9579		1.00863e+06	249351	1.58014e+07	3.52807e+06	18.9652	1.00611	-0.115183	INF	18.9039	19.032	0	0	BB	60	3	1	2020-06-24 22:27:05	30		D:\Thomas\MH3_TTd_aladsorbed_poging2\MH3_TTdpeptidesl_v5	1	2	0	0	1	1	1						20 mm x 100 µm + 31.5 cm x 50 µm Reprosil-Pur C18-AQ 5/3 µm 120 Å: 0%(10' @ 5 µl/min)-step-10%-3%/min-40%(0')-9%/min-85%(0')
fl10921	Unknown Sample	MH3 labnotebook 443 page 61 AlPO4 65°C 3	TTd-B1.5	NA	NA		NA	NA	NA	Response Low	0.0539801	Area	13.495		806804	277963	1.49463e+07	3.64066e+06	18.9219	1.00381	-0.0718516	INF	18.8748	18.9702	0	0	BB	60	3	1	2020-06-24 22:57:54	30		D:\Thomas\MH3_TTd_aladsorbed_poging2\MH3_TTdpeptidesl_v5	1	2	0	0	1	1	1						20 mm x 100 µm + 31.5 cm x 50 µm Reprosil-Pur C18-AQ 5/3 µm 120 Å: 0%(10' @ 5 µl/min)-step-10%-3%/min-40%(0')-9%/min-85%(0')
fl10922	Unknown Sample	MH3 labnotebook 443 page 61 Control 65°C 1	TTd-B1.3	NA	NA		NA	NA	NA	Response Low	0.0528211	Area	13.2053		1.00538e+06	357423	1.90337e+07	4.43864e+06	18.8265	0.998752	0.0235224	INF	18.793	18.8947	0	0	BB	60	3	1	2020-06-24 23:28:43	30		D:\Thomas\MH3_TTd_aladsorbed_poging2\MH3_TTdpeptidesl_v5	1	2	0	0	1	1	1						20 mm x 100 µm + 31.5 cm x 50 µm Reprosil-Pur C18-AQ 5/3 µm 120 Å: 0%(10' @ 5 µl/min)-step-10%-3%/min-40%(0')-9%/min-85%(0')
fl10923	Unknown Sample	MH3 labnotebook 443 page 61 Control 65°C 2	TTd-B1.3	NA	NA		NA	NA	NA	Response Low	0.0533758	Area	13.3439		958737	289945	1.7962e+07	4.96154e+06	18.8403	0.999486	0.0096918	INF	18.7671	18.8689	0	0	BB	60	3	1	2020-06-24 23:59:32	30		D:\Thomas\MH3_TTd_aladsorbed_poging2\MH3_TTdpeptidesl_v5	1	2	0	0	1	1	1						20 mm x 100 µm + 31.5 cm x 50 µm Reprosil-Pur C18-AQ 5/3 µm 120 Å: 0%(10' @ 5 µl/min)-step-10%-3%/min-40%(0')-9%/min-85%(0')
fl10924	Unknown Sample	MH3 labnotebook 443 page 61 Control 65°C 3	TTd-B1.3	NA	NA		NA	NA	NA	Response Low	0.0644183	Area	16.1046		1.76321e+06	526582	2.73713e+07	6540417	18.9003	1.00267	-0.0502815	INF	18.8509	18.981	0	0	BB	60	3	1	2020-06-25 00:30:22	30		D:\Thomas\MH3_TTd_aladsorbed_poging2\MH3_TTdpeptidesl_v5	1	2	0	0	1	1	1						20 mm x 100 µm + 31.5 cm x 50 µm Reprosil-Pur C18-AQ 5/3 µm 120 Å: 0%(10' @ 5 µl/min)-step-10%-3%/min-40%(0')-9%/min-85%(0')
Created By:
User Name		Full Name		Date
FUN-LAB-MS		FUN-LAB-MS		6/25/2020 3:58:31 PM

## Sheet: DLDRILR_
Component Name		Curve Index	Weighting Index	Origin Index	Equation
DLDRILR*		Average RF	Equal	Ignore	Average Response Factor = 2.01438e+007 %RSD = 31.3
Filename	Sample Type	Sample Name	Sample ID	Exp Amt	Calc Amt	Units	%Diff	Level	%RSD-AMT	Peak Status	Response Ratio	Response Type		Equation	Area	Height	ISTD Area	ISTD Ht	RT	Rel RT	Del RT	S/N	Start Time	End Time	Start Height	End Height	Integ Code	Search Window	Threshold	Smooth	Acq Date	Duration	Exp Method	Proc Method	Vial	Inj Vol	Sample Wt	Sample Vol	ISTD Base Amt	ISTD Calc Amt	Dilution Factor	Study	Client	Laboratory	Company	Phone	Comment
fl10862	Unknown Sample	MH3 labnotebook 443 page 61 Al(OH)3 4°C 1	TTd-B1.4	NA	NA		NA	NA	NA		NA	NA		Average Response Factor = 2.01438e+007	1.44489e+07	3.58424e+06	NA	NA	19.4901	1.03396	-0.640096	INF	18.6763	20.2793	0	0	MB	60	3	1	2020-06-23 16:14:05	0		D:\Thomas\MH3_TTd_aladsorbed_poging2\MH3_TTdpeptidesl_v5	1	2	0	0	NA	NA	1						20 mm x 100 µm + 31.5 cm x 50 µm Reprosil-Pur C18-AQ 5/3 µm 120 Å: 0%(10' @ 5 µl/min)-step-10%-3%/min-40%(0')-9%/min-85%(0')
fl10863	Unknown Sample	MH3 labnotebook 443 page 61 Al(OH)3 4°C 2	TTd-B1.4	NA	NA		NA	NA	NA		NA	NA			1.68786e+07	4.53515e+06	NA	NA	19.4358	1.03108	-0.585797	INF	18.9622	20.1828	0	0	MB	60	3	1	2020-06-23 17:09:36	0		D:\Thomas\MH3_TTd_aladsorbed_poging2\MH3_TTdpeptidesl_v5	1	2	0	0	NA	NA	1						20 mm x 100 µm + 31.5 cm x 50 µm Reprosil-Pur C18-AQ 5/3 µm 120 Å: 0%(10' @ 5 µl/min)-step-10%-3%/min-40%(0')-9%/min-85%(0')
fl10864	Unknown Sample	MH3 labnotebook 443 page 61 Al(OH)3 4°C 3	TTd-B1.4	NA	NA		NA	NA	NA		NA	NA			3.11103e+07	7.62294e+06	NA	NA	19.3945	1.02889	-0.544523	INF	18.1989	20.6563	0	0	MB	60	3	1	2020-06-23 17:40:24	30		D:\Thomas\MH3_TTd_aladsorbed_poging2\MH3_TTdpeptidesl_v5	1	2	0	0	NA	NA	1						20 mm x 100 µm + 31.5 cm x 50 µm Reprosil-Pur C18-AQ 5/3 µm 120 Å: 0%(10' @ 5 µl/min)-step-10%-3%/min-40%(0')-9%/min-85%(0')
fl10865	Unknown Sample	MH3 labnotebook 443 page 61 AlPO4 4°C 1	TTd-B1.5	NA	NA		NA	NA	NA		NA	NA			3.0995e+07	7.46341e+06	NA	NA	19.4094	1.02968	-0.559439	INF	18.2063	20.7623	0	0	MB	60	3	1	2020-06-23 18:11:11	30.0017		D:\Thomas\MH3_TTd_aladsorbed_poging2\MH3_TTdpeptidesl_v5	1	2	0	0	NA	NA	1						20 mm x 100 µm + 31.5 cm x 50 µm Reprosil-Pur C18-AQ 5/3 µm 120 Å: 0%(10' @ 5 µl/min)-step-10%-3%/min-40%(0')-9%/min-85%(0')
fl10866	Unknown Sample	MH3 labnotebook 443 page 61 AlPO4 4°C 2	TTd-B1.5	NA	NA		NA	NA	NA		NA	NA			2.74159e+07	6.79478e+06	NA	NA	19.3623	1.02718	-0.512315	INF	18.4864	20.8018	0	0	MB	60	3	1	2020-06-23 18:42:00	30.0001		D:\Thomas\MH3_TTd_aladsorbed_poging2\MH3_TTdpeptidesl_v5	1	2	0	0	NA	NA	1						20 mm x 100 µm + 31.5 cm x 50 µm Reprosil-Pur C18-AQ 5/3 µm 120 Å: 0%(10' @ 5 µl/min)-step-10%-3%/min-40%(0')-9%/min-85%(0')
fl10867	Unknown Sample	MH3 labnotebook 443 page 61 AlPO4 4°C 3	TTd-B1.5	NA	NA		NA	NA	NA		NA	NA			3.00944e+07	6.93989e+06	NA	NA	19.3663	1.02739	-0.516288	INF	18.5375	20.4287	0	0	MB	60	3	1	2020-06-23 19:12:50	30.0004		D:\Thomas\MH3_TTd_aladsorbed_poging2\MH3_TTdpeptidesl_v5	1	2	0	0	NA	NA	1						20 mm x 100 µm + 31.5 cm x 50 µm Reprosil-Pur C18-AQ 5/3 µm 120 Å: 0%(10' @ 5 µl/min)-step-10%-3%/min-40%(0')-9%/min-85%(0')
fl10868	Unknown Sample	MH3 labnotebook 443 page 61 Control 4°C 1	TTd-B1.3	NA	NA		NA	NA	NA		NA	NA			2.97268e+07	6.92565e+06	NA	NA	19.3402	1.02601	-0.490236	INF	19.2743	19.5611	0	0	BB	60	3	1	2020-06-23 19:43:39	30.0008		D:\Thomas\MH3_TTd_aladsorbed_poging2\MH3_TTdpeptidesl_v5	1	2	0	0	NA	NA	1						20 mm x 100 µm + 31.5 cm x 50 µm Reprosil-Pur C18-AQ 5/3 µm 120 Å: 0%(10' @ 5 µl/min)-step-10%-3%/min-40%(0')-9%/min-85%(0')
fl10869	Unknown Sample	MH3 labnotebook 443 page 61 Control 4°C 2	TTd-B1.3	NA	NA		NA	NA	NA		NA	NA			3.5593e+07	8.203e+06	NA	NA	19.5245	1.03578	-0.674509	INF	18.5442	20.5216	0	0	MB	60	3	1	2020-06-23 20:14:29	30.0008		D:\Thomas\MH3_TTd_aladsorbed_poging2\MH3_TTdpeptidesl_v5	1	2	0	0	NA	NA	1						20 mm x 100 µm + 31.5 cm x 50 µm Reprosil-Pur C18-AQ 5/3 µm 120 Å: 0%(10' @ 5 µl/min)-step-10%-3%/min-40%(0')-9%/min-85%(0')
fl10870	Unknown Sample	MH3 labnotebook 443 page 61 Control 4°C 3	TTd-B1.3	NA	NA		NA	NA	NA		NA	NA			2.40234e+07	4.97515e+06	NA	NA	19.2742	1.0225	-0.424219	INF	19.181	19.5982	0	0	BB	60	3	1	2020-06-23 20:45:20	30		D:\Thomas\MH3_TTd_aladsorbed_poging2\MH3_TTdpeptidesl_v5	1	2	0	0	NA	NA	1						20 mm x 100 µm + 31.5 cm x 50 µm Reprosil-Pur C18-AQ 5/3 µm 120 Å: 0%(10' @ 5 µl/min)-step-10%-3%/min-40%(0')-9%/min-85%(0')
fl10871	Unknown Sample	MH3 labnotebook 443 page 61 Al(OH)3 37°C 1	TTd-B1.4	NA	NA		NA	NA	NA		NA	NA			2.86193e+07	7.65318e+06	NA	NA	19.1978	1.01845	-0.347843	INF	19.1319	19.4425	0	0	BB	60	3	1	2020-06-23 21:16:11	30		D:\Thomas\MH3_TTd_aladsorbed_poging2\MH3_TTdpeptidesl_v5	1	2	0	0	NA	NA	1						20 mm x 100 µm + 31.5 cm x 50 µm Reprosil-Pur C18-AQ 5/3 µm 120 Å: 0%(10' @ 5 µl/min)-step-10%-3%/min-40%(0')-9%/min-85%(0')
fl10872	Unknown Sample	MH3 labnotebook 443 page 61 Al(OH)3 37°C 2	TTd-B1.4	NA	NA		NA	NA	NA		NA	NA			2.01712e+07	5.28059e+06	NA	NA	19.125	1.01459	-0.274985	1873.08	19.0532	19.3883	0	0	BB	60	3	1	2020-06-23 21:47:00	30.0009		D:\Thomas\MH3_TTd_aladsorbed_poging2\MH3_TTdpeptidesl_v5	1	2	0	0	NA	NA	1						20 mm x 100 µm + 31.5 cm x 50 µm Reprosil-Pur C18-AQ 5/3 µm 120 Å: 0%(10' @ 5 µl/min)-step-10%-3%/min-40%(0')-9%/min-85%(0')
fl10873	Unknown Sample	MH3 labnotebook 443 page 61 Al(OH)3 37°C 3	TTd-B1.4	NA	NA		NA	NA	NA		NA	NA			1.51055e+07	4.3139e+06	NA	NA	19.0873	1.01259	-0.23727	8735.69	19.0028	19.3444	0	0	BB	60	3	1	2020-06-23 22:17:49	30		D:\Thomas\MH3_TTd_aladsorbed_poging2\MH3_TTdpeptidesl_v5	1	2	0	0	NA	NA	1						20 mm x 100 µm + 31.5 cm x 50 µm Reprosil-Pur C18-AQ 5/3 µm 120 Å: 0%(10' @ 5 µl/min)-step-10%-3%/min-40%(0')-9%/min-85%(0')
fl10874	Unknown Sample	MH3 labnotebook 443 page 61 AlPO4 37°C 1	TTd-B1.5	NA	NA		NA	NA	NA		NA	NA			2.11894e+07	4.86789e+06	NA	NA	19.103	1.01342	-0.25299	INF	19.0177	19.495	0	0	BB	60	3	1	2020-06-23 22:48:37	30.0008		D:\Thomas\MH3_TTd_aladsorbed_poging2\MH3_TTdpeptidesl_v5	1	2	0	0	NA	NA	1						20 mm x 100 µm + 31.5 cm x 50 µm Reprosil-Pur C18-AQ 5/3 µm 120 Å: 0%(10' @ 5 µl/min)-step-10%-3%/min-40%(0')-9%/min-85%(0')
fl10875	Unknown Sample	MH3 labnotebook 443 page 61 AlPO4 37°C 2	TTd-B1.5	NA	NA		NA	NA	NA		NA	NA			2.22957e+07	6.51169e+06	NA	NA	19.0946	1.01298	-0.244605	7583.2	19.0174	19.3724	0	0	BB	60	3	1	2020-06-23 23:19:27	30		D:\Thomas\MH3_TTd_aladsorbed_poging2\MH3_TTdpeptidesl_v5	1	2	0	0	NA	NA	1						20 mm x 100 µm + 31.5 cm x 50 µm Reprosil-Pur C18-AQ 5/3 µm 120 Å: 0%(10' @ 5 µl/min)-step-10%-3%/min-40%(0')-9%/min-85%(0')
fl10876	Unknown Sample	MH3 labnotebook 443 page 61 AlPO4 37°C 3	TTd-B1.5	NA	NA		NA	NA	NA		NA	NA			1.36811e+07	4.44849e+06	NA	NA	19.0698	1.01166	-0.219844	INF	18.9978	19.2931	0	0	BB	60	3	1	2020-06-23 23:50:17	30		D:\Thomas\MH3_TTd_aladsorbed_poging2\MH3_TTdpeptidesl_v5	1	2	0	0	NA	NA	1						20 mm x 100 µm + 31.5 cm x 50 µm Reprosil-Pur C18-AQ 5/3 µm 120 Å: 0%(10' @ 5 µl/min)-step-10%-3%/min-40%(0')-9%/min-85%(0')
fl10877	Unknown Sample	MH3 labnotebook 443 page 61 Control 37°C 1	TTd-B1.3	NA	NA		NA	NA	NA		NA	NA			8.50163e+06	2.25365e+06	NA	NA	19.0568	1.01097	-0.206762	5540.22	18.9853	19.3636	0	0	BB	60	3	1	2020-06-24 00:21:07	30.0086		D:\Thomas\MH3_TTd_aladsorbed_poging2\MH3_TTdpeptidesl_v5	1	2	0	0	NA	NA	1						20 mm x 100 µm + 31.5 cm x 50 µm Reprosil-Pur C18-AQ 5/3 µm 120 Å: 0%(10' @ 5 µl/min)-step-10%-3%/min-40%(0')-9%/min-85%(0')
fl10878	Unknown Sample	MH3 labnotebook 443 page 61 Control 37°C 2	TTd-B1.3	NA	NA		NA	NA	NA		NA	NA			1.84924e+07	4.18336e+06	NA	NA	19.0609	1.01119	-0.210899	INF	18.9768	19.1977	0	0	BB	60	3	1	2020-06-24 00:51:58	30		D:\Thomas\MH3_TTd_aladsorbed_poging2\MH3_TTdpeptidesl_v5	1	2	0	0	NA	NA	1						20 mm x 100 µm + 31.5 cm x 50 µm Reprosil-Pur C18-AQ 5/3 µm 120 Å: 0%(10' @ 5 µl/min)-step-10%-3%/min-40%(0')-9%/min-85%(0')
fl10879	Unknown Sample	MH3 labnotebook 443 page 61 Control 37°C 3	TTd-B1.3	NA	NA		NA	NA	NA		NA	NA			1.13705e+07	3.17303e+06	NA	NA	19.0797	1.01219	-0.229708	INF	18.9873	19.2087	0	0	BB	60	3	1	2020-06-24 01:22:48	30		D:\Thomas\MH3_TTd_aladsorbed_poging2\MH3_TTdpeptidesl_v5	1	2	0	0	NA	NA	1						20 mm x 100 µm + 31.5 cm x 50 µm Reprosil-Pur C18-AQ 5/3 µm 120 Å: 0%(10' @ 5 µl/min)-step-10%-3%/min-40%(0')-9%/min-85%(0')
fl10880	Unknown Sample	MH3 labnotebook 443 page 61 Al(OH)3 45°C 1	TTd-B1.4	NA	NA		NA	NA	NA		NA	NA			2.54836e+07	6.22156e+06	NA	NA	18.9889	1.00737	-0.138937	INF	18.9243	19.3648	0	0	BB	60	3	1	2020-06-24 01:53:39	30		D:\Thomas\MH3_TTd_aladsorbed_poging2\MH3_TTdpeptidesl_v5	1	2	0	0	NA	NA	1						20 mm x 100 µm + 31.5 cm x 50 µm Reprosil-Pur C18-AQ 5/3 µm 120 Å: 0%(10' @ 5 µl/min)-step-10%-3%/min-40%(0')-9%/min-85%(0')
fl10881	Unknown Sample	MH3 labnotebook 443 page 61 Al(OH)3 45°C 2	TTd-B1.4	NA	NA		NA	NA	NA		NA	NA			1.02368e+07	2.4151e+06	NA	NA	19.0192	1.00898	-0.169239	3317.12	18.9278	19.1331	0	0	BB	60	3	1	2020-06-24 02:24:30	30.0008		D:\Thomas\MH3_TTd_aladsorbed_poging2\MH3_TTdpeptidesl_v5	1	2	0	0	NA	NA	1						20 mm x 100 µm + 31.5 cm x 50 µm Reprosil-Pur C18-AQ 5/3 µm 120 Å: 0%(10' @ 5 µl/min)-step-10%-3%/min-40%(0')-9%/min-85%(0')
fl10882	Unknown Sample	MH3 labnotebook 443 page 61 Al(OH)3 45°C 3	TTd-B1.4	NA	NA		NA	NA	NA		NA	NA			2.69846e+07	7.03788e+06	NA	NA	19.0049	1.00822	-0.154935	INF	18.94	19.2728	0	0	BB	60	3	1	2020-06-24 02:55:20	30		D:\Thomas\MH3_TTd_aladsorbed_poging2\MH3_TTdpeptidesl_v5	1	2	0	0	NA	NA	1						20 mm x 100 µm + 31.5 cm x 50 µm Reprosil-Pur C18-AQ 5/3 µm 120 Å: 0%(10' @ 5 µl/min)-step-10%-3%/min-40%(0')-9%/min-85%(0')
fl10883	Unknown Sample	MH3 labnotebook 443 page 61 AlPO4 45°C 1	TTd-B1.5	NA	NA		NA	NA	NA		NA	NA			1.01095e+07	2.76529e+06	NA	NA	18.976	1.00668	-0.125963	INF	18.8878	19.1927	0	0	BB	60	3	1	2020-06-24 03:26:10	30		D:\Thomas\MH3_TTd_aladsorbed_poging2\MH3_TTdpeptidesl_v5	1	2	0	0	NA	NA	1						20 mm x 100 µm + 31.5 cm x 50 µm Reprosil-Pur C18-AQ 5/3 µm 120 Å: 0%(10' @ 5 µl/min)-step-10%-3%/min-40%(0')-9%/min-85%(0')
fl10884	Unknown Sample	MH3 labnotebook 443 page 61 AlPO4 45°C 2	TTd-B1.5	NA	NA		NA	NA	NA		NA	NA			1.54843e+07	4.2033e+06	NA	NA	18.9827	1.00704	-0.132685	11959.6	18.9148	19.2861	0	0	BB	60	3	1	2020-06-24 03:56:58	30		D:\Thomas\MH3_TTd_aladsorbed_poging2\MH3_TTdpeptidesl_v5	1	2	0	0	NA	NA	1						20 mm x 100 µm + 31.5 cm x 50 µm Reprosil-Pur C18-AQ 5/3 µm 120 Å: 0%(10' @ 5 µl/min)-step-10%-3%/min-40%(0')-9%/min-85%(0')
fl10885	Unknown Sample	MH3 labnotebook 443 page 61 AlPO4 45°C 3	TTd-B1.5	NA	NA		NA	NA	NA		NA	NA			2.1739e+07	4.97277e+06	NA	NA	19.0092	1.00844	-0.159164	INF	18.9186	19.1917	0	0	BB	60	3	1	2020-06-24 04:27:47	30.0006		D:\Thomas\MH3_TTd_aladsorbed_poging2\MH3_TTdpeptidesl_v5	1	2	0	0	NA	NA	1						20 mm x 100 µm + 31.5 cm x 50 µm Reprosil-Pur C18-AQ 5/3 µm 120 Å: 0%(10' @ 5 µl/min)-step-10%-3%/min-40%(0')-9%/min-85%(0')
fl10886	Unknown Sample	MH3 labnotebook 443 page 61 Control 45°C 1	TTd-B1.3	NA	NA		NA	NA	NA		NA	NA			2.5145e+07	6.25193e+06	NA	NA	18.993	1.00759	-0.143011	18064.5	18.9193	19.3606	0	0	BB	60	3	1	2020-06-24 04:58:38	30		D:\Thomas\MH3_TTd_aladsorbed_poging2\MH3_TTdpeptidesl_v5	1	2	0	0	NA	NA	1						20 mm x 100 µm + 31.5 cm x 50 µm Reprosil-Pur C18-AQ 5/3 µm 120 Å: 0%(10' @ 5 µl/min)-step-10%-3%/min-40%(0')-9%/min-85%(0')
fl10887	Unknown Sample	MH3 labnotebook 443 page 61 Control 45°C 2	TTd-B1.3	NA	NA		NA	NA	NA		NA	NA			2.25682e+07	5.78674e+06	NA	NA	18.9626	1.00597	-0.112563	INF	18.8804	19.298	0	0	BB	60	3	1	2020-06-24 05:29:28	30		D:\Thomas\MH3_TTd_aladsorbed_poging2\MH3_TTdpeptidesl_v5	1	2	0	0	NA	NA	1						20 mm x 100 µm + 31.5 cm x 50 µm Reprosil-Pur C18-AQ 5/3 µm 120 Å: 0%(10' @ 5 µl/min)-step-10%-3%/min-40%(0')-9%/min-85%(0')
fl10888	Unknown Sample	MH3 labnotebook 443 page 61 Control 45°C 3	TTd-B1.3	NA	NA		NA	NA	NA		NA	NA			1.86206e+07	4.20147e+06	NA	NA	18.949	1.00525	-0.0989862	INF	18.8727	19.3489	0	0	BB	60	3	1	2020-06-24 06:00:19	30		D:\Thomas\MH3_TTd_aladsorbed_poging2\MH3_TTdpeptidesl_v5	1	2	0	0	NA	NA	1						20 mm x 100 µm + 31.5 cm x 50 µm Reprosil-Pur C18-AQ 5/3 µm 120 Å: 0%(10' @ 5 µl/min)-step-10%-3%/min-40%(0')-9%/min-85%(0')
fl10889	Unknown Sample	MH3 labnotebook 443 page 61 Al(OH)3 50°C 1	TTd-B1.4	NA	NA		NA	NA	NA		NA	NA			1.16516e+07	3.19972e+06	NA	NA	18.9452	1.00505	-0.0952005	2055.28	18.8704	19.2215	0	0	BB	60	3	1	2020-06-24 06:31:09	30		D:\Thomas\MH3_TTd_aladsorbed_poging2\MH3_TTdpeptidesl_v5	1	2	0	0	NA	NA	1						20 mm x 100 µm + 31.5 cm x 50 µm Reprosil-Pur C18-AQ 5/3 µm 120 Å: 0%(10' @ 5 µl/min)-step-10%-3%/min-40%(0')-9%/min-85%(0')
fl10890	Unknown Sample	MH3 labnotebook 443 page 61 Al(OH)3 50°C 2	TTd-B1.4	NA	NA		NA	NA	NA		NA	NA			2.5255e+07	6.26448e+06	NA	NA	18.9224	1.00384	-0.0724252	INF	18.8403	19.1779	0	0	BB	60	3	1	2020-06-24 07:02:00	30		D:\Thomas\MH3_TTd_aladsorbed_poging2\MH3_TTdpeptidesl_v5	1	2	0	0	NA	NA	1						20 mm x 100 µm + 31.5 cm x 50 µm Reprosil-Pur C18-AQ 5/3 µm 120 Å: 0%(10' @ 5 µl/min)-step-10%-3%/min-40%(0')-9%/min-85%(0')
fl10891	Unknown Sample	MH3 labnotebook 443 page 61 Al(OH)3 50°C 3	TTd-B1.4	NA	NA		NA	NA	NA		NA	NA			2.0088e+07	5.5934e+06	NA	NA	18.9281	1.00415	-0.078148	INF	18.8664	19.2898	0	0	BB	60	3	1	2020-06-24 07:32:51	30.0001		D:\Thomas\MH3_TTd_aladsorbed_poging2\MH3_TTdpeptidesl_v5	1	2	0	0	NA	NA	1						20 mm x 100 µm + 31.5 cm x 50 µm Reprosil-Pur C18-AQ 5/3 µm 120 Å: 0%(10' @ 5 µl/min)-step-10%-3%/min-40%(0')-9%/min-85%(0')
fl10892	Unknown Sample	MH3 labnotebook 443 page 61 AlPO4 50°C 1	TTd-B1.5	NA	NA		NA	NA	NA		NA	NA			2.33693e+07	6.07603e+06	NA	NA	18.9592	1.0058	-0.109237	INF	18.8819	19.1979	0	0	BB	60	3	1	2020-06-24 08:03:40	30		D:\Thomas\MH3_TTd_aladsorbed_poging2\MH3_TTdpeptidesl_v5	1	2	0	0	NA	NA	1						20 mm x 100 µm + 31.5 cm x 50 µm Reprosil-Pur C18-AQ 5/3 µm 120 Å: 0%(10' @ 5 µl/min)-step-10%-3%/min-40%(0')-9%/min-85%(0')
fl10893	Unknown Sample	MH3 labnotebook 443 page 61 AlPO4 50°C 2	TTd-B1.5	NA	NA		NA	NA	NA		NA	NA			2.0386e+07	4.8537e+06	NA	NA	18.9463	1.00511	-0.0962719	INF	18.8562	19.3137	0	0	BB	60	3	1	2020-06-24 08:34:28	30.0004		D:\Thomas\MH3_TTd_aladsorbed_poging2\MH3_TTdpeptidesl_v5	1	2	0	0	NA	NA	1						20 mm x 100 µm + 31.5 cm x 50 µm Reprosil-Pur C18-AQ 5/3 µm 120 Å: 0%(10' @ 5 µl/min)-step-10%-3%/min-40%(0')-9%/min-85%(0')
fl10894	Unknown Sample	MH3 labnotebook 443 page 61 AlPO4 50°C 3	TTd-B1.5	NA	NA		NA	NA	NA		NA	NA			7.76104e+06	1.86103e+06	NA	NA	18.8768	1.00142	-0.0267867	INF	18.8017	19.2205	0	0	BB	60	3	1	2020-06-24 09:05:17	30		D:\Thomas\MH3_TTd_aladsorbed_poging2\MH3_TTdpeptidesl_v5	1	2	0	0	NA	NA	1						20 mm x 100 µm + 31.5 cm x 50 µm Reprosil-Pur C18-AQ 5/3 µm 120 Å: 0%(10' @ 5 µl/min)-step-10%-3%/min-40%(0')-9%/min-85%(0')
fl10895	Unknown Sample	MH3 labnotebook 443 page 61 Control 50°C 1	TTd-B1.3	NA	NA		NA	NA	NA		NA	NA			2.24078e+07	5.71766e+06	NA	NA	18.8606	1.00056	-0.0105958	5641.28	18.7684	19.2888	0	0	BB	60	3	1	2020-06-24 09:36:08	30		D:\Thomas\MH3_TTd_aladsorbed_poging2\MH3_TTdpeptidesl_v5	1	2	0	0	NA	NA	1						20 mm x 100 µm + 31.5 cm x 50 µm Reprosil-Pur C18-AQ 5/3 µm 120 Å: 0%(10' @ 5 µl/min)-step-10%-3%/min-40%(0')-9%/min-85%(0')
fl10896	Unknown Sample	MH3 labnotebook 443 page 61 Control 50°C 2	TTd-B1.3	NA	NA		NA	NA	NA		NA	NA			1.73419e+07	4.02757e+06	NA	NA	18.8925	1.00225	-0.042481	INF	18.8041	19.1264	0	0	BB	60	3	1	2020-06-24 10:06:58	30		D:\Thomas\MH3_TTd_aladsorbed_poging2\MH3_TTdpeptidesl_v5	1	2	0	0	NA	NA	1						20 mm x 100 µm + 31.5 cm x 50 µm Reprosil-Pur C18-AQ 5/3 µm 120 Å: 0%(10' @ 5 µl/min)-step-10%-3%/min-40%(0')-9%/min-85%(0')
fl10897	Unknown Sample	MH3 labnotebook 443 page 61 Control 50°C 3	TTd-B1.3	NA	NA		NA	NA	NA		NA	NA			1.98207e+07	4.97891e+06	NA	NA	18.8646	1.00078	-0.0146316	INF	18.7737	19.182	0	0	BB	60	3	1	2020-06-24 10:37:49	30.0005		D:\Thomas\MH3_TTd_aladsorbed_poging2\MH3_TTdpeptidesl_v5	1	2	0	0	NA	NA	1						20 mm x 100 µm + 31.5 cm x 50 µm Reprosil-Pur C18-AQ 5/3 µm 120 Å: 0%(10' @ 5 µl/min)-step-10%-3%/min-40%(0')-9%/min-85%(0')
fl10898	Unknown Sample	MH3 labnotebook 443 page 61 Al(OH)3 55°C 1	TTd-B1.4	NA	NA		NA	NA	NA		NA	NA			2.37474e+07	7.70814e+06	NA	NA	18.8249	0.998669	0.0250913	INF	18.7406	19.0427	0	0	BB	60	3	1	2020-06-24 11:08:39	30.02		D:\Thomas\MH3_TTd_aladsorbed_poging2\MH3_TTdpeptidesl_v5	1	2	0	0	NA	NA	1						20 mm x 100 µm + 31.5 cm x 50 µm Reprosil-Pur C18-AQ 5/3 µm 120 Å: 0%(10' @ 5 µl/min)-step-10%-3%/min-40%(0')-9%/min-85%(0')
fl10899	Unknown Sample	MH3 labnotebook 443 page 61 Al(OH)3 55°C 2	TTd-B1.4	NA	NA		NA	NA	NA		NA	NA			2.18851e+07	5.43591e+06	NA	NA	18.8723	1.00118	-0.0223336	INF	18.8071	19.1363	0	0	BB	60	3	1	2020-06-24 11:39:30	30		D:\Thomas\MH3_TTd_aladsorbed_poging2\MH3_TTdpeptidesl_v5	1	2	0	0	NA	NA	1						20 mm x 100 µm + 31.5 cm x 50 µm Reprosil-Pur C18-AQ 5/3 µm 120 Å: 0%(10' @ 5 µl/min)-step-10%-3%/min-40%(0')-9%/min-85%(0')
fl10900	Unknown Sample	MH3 labnotebook 443 page 61 Al(OH)3 55°C 3	TTd-B1.4	NA	NA		NA	NA	NA		NA	NA			2.59274e+07	6.59481e+06	NA	NA	18.8545	1.00024	-0.00453717	INF	18.7913	19.1057	0	0	BB	60	3	1	2020-06-24 12:10:21	30		D:\Thomas\MH3_TTd_aladsorbed_poging2\MH3_TTdpeptidesl_v5	1	2	0	0	NA	NA	1						20 mm x 100 µm + 31.5 cm x 50 µm Reprosil-Pur C18-AQ 5/3 µm 120 Å: 0%(10' @ 5 µl/min)-step-10%-3%/min-40%(0')-9%/min-85%(0')
fl10901	Unknown Sample	MH3 labnotebook 443 page 61 AlPO4 55°C 1	TTd-B1.5	NA	NA		NA	NA	NA		NA	NA			1.52665e+07	4.12666e+06	NA	NA	18.7954	0.997101	0.0546427	INF	18.7234	19.0816	0	0	BB	60	3	1	2020-06-24 12:41:11	30		D:\Thomas\MH3_TTd_aladsorbed_poging2\MH3_TTdpeptidesl_v5	1	2	0	0	NA	NA	1						20 mm x 100 µm + 31.5 cm x 50 µm Reprosil-Pur C18-AQ 5/3 µm 120 Å: 0%(10' @ 5 µl/min)-step-10%-3%/min-40%(0')-9%/min-85%(0')
fl10902	Unknown Sample	MH3 labnotebook 443 page 61 AlPO4 55°C 2	TTd-B1.5	NA	NA		NA	NA	NA		NA	NA			1.75857e+07	5349951	NA	NA	18.8206	0.998441	0.0293942	INF	18.7115	18.9633	0	0	BB	60	3	1	2020-06-24 13:12:02	30		D:\Thomas\MH3_TTd_aladsorbed_poging2\MH3_TTdpeptidesl_v5	1	2	0	0	NA	NA	1						20 mm x 100 µm + 31.5 cm x 50 µm Reprosil-Pur C18-AQ 5/3 µm 120 Å: 0%(10' @ 5 µl/min)-step-10%-3%/min-40%(0')-9%/min-85%(0')
fl10903	Unknown Sample	MH3 labnotebook 443 page 61 AlPO4 55°C 3	TTd-B1.5	NA	NA		NA	NA	NA		NA	NA			1.3794e+07	3.56081e+06	NA	NA	19.2127	1.01924	-0.362741	INF	19.1418	19.3789	0	0	BB	60	3	1	2020-06-24 13:42:52	30		D:\Thomas\MH3_TTd_aladsorbed_poging2\MH3_TTdpeptidesl_v5	1	2	0	0	NA	NA	1						20 mm x 100 µm + 31.5 cm x 50 µm Reprosil-Pur C18-AQ 5/3 µm 120 Å: 0%(10' @ 5 µl/min)-step-10%-3%/min-40%(0')-9%/min-85%(0')
fl10904	Unknown Sample	MH3 labnotebook 443 page 61 Control 55°C 1	TTd-B1.3	NA	NA		NA	NA	NA		NA	NA			2.32321e+07	5.93484e+06	NA	NA	19.0268	1.00938	-0.176804	INF	18.9513	19.2913	0	0	BB	60	3	1	2020-06-24 14:13:40	30		D:\Thomas\MH3_TTd_aladsorbed_poging2\MH3_TTdpeptidesl_v5	1	2	0	0	NA	NA	1						20 mm x 100 µm + 31.5 cm x 50 µm Reprosil-Pur C18-AQ 5/3 µm 120 Å: 0%(10' @ 5 µl/min)-step-10%-3%/min-40%(0')-9%/min-85%(0')
fl10905	Unknown Sample	MH3 labnotebook 443 page 61 Control 55°C 2	TTd-B1.3	NA	NA		NA	NA	NA		NA	NA			1.35711e+07	3.49681e+06	NA	NA	18.8969	1.00249	-0.0469196	INF	18.8227	19.0778	0	0	BB	60	3	1	2020-06-24 14:44:29	30		D:\Thomas\MH3_TTd_aladsorbed_poging2\MH3_TTdpeptidesl_v5	1	2	0	0	NA	NA	1						20 mm x 100 µm + 31.5 cm x 50 µm Reprosil-Pur C18-AQ 5/3 µm 120 Å: 0%(10' @ 5 µl/min)-step-10%-3%/min-40%(0')-9%/min-85%(0')
fl10906	Unknown Sample	MH3 labnotebook 443 page 61 Control 55°C 3	TTd-B1.3	NA	NA		NA	NA	NA		NA	NA			1.03161e+07	2.65751e+06	NA	NA	18.969	1.00631	-0.11898	INF	18.8935	19.2268	0	0	BB	60	3	1	2020-06-24 15:15:19	30		D:\Thomas\MH3_TTd_aladsorbed_poging2\MH3_TTdpeptidesl_v5	1	2	0	0	NA	NA	1						20 mm x 100 µm + 31.5 cm x 50 µm Reprosil-Pur C18-AQ 5/3 µm 120 Å: 0%(10' @ 5 µl/min)-step-10%-3%/min-40%(0')-9%/min-85%(0')
fl10907	Unknown Sample	MH3 labnotebook 443 page 61 Al(OH)3 60°C 1	TTd-B1.4	NA	NA		NA	NA	NA		NA	NA			1.58064e+07	3.67719e+06	NA	NA	18.932	1.00435	-0.0819988	INF	18.8501	19.1976	0	0	BB	60	3	1	2020-06-24 15:46:10	30		D:\Thomas\MH3_TTd_aladsorbed_poging2\MH3_TTdpeptidesl_v5	1	2	0	0	NA	NA	1						20 mm x 100 µm + 31.5 cm x 50 µm Reprosil-Pur C18-AQ 5/3 µm 120 Å: 0%(10' @ 5 µl/min)-step-10%-3%/min-40%(0')-9%/min-85%(0')
fl10908	Unknown Sample	MH3 labnotebook 443 page 61 Al(OH)3 60°C 2	TTd-B1.4	NA	NA		NA	NA	NA		NA	NA			1.67413e+07	4571701	NA	NA	18.9055	1.00294	-0.0554739	INF	18.8385	19.1083	0	0	BB	60	3	1	2020-06-24 16:17:02	30.0005		D:\Thomas\MH3_TTd_aladsorbed_poging2\MH3_TTdpeptidesl_v5	1	2	0	0	NA	NA	1						20 mm x 100 µm + 31.5 cm x 50 µm Reprosil-Pur C18-AQ 5/3 µm 120 Å: 0%(10' @ 5 µl/min)-step-10%-3%/min-40%(0')-9%/min-85%(0')
fl10909	Unknown Sample	MH3 labnotebook 443 page 61 Al(OH)3 60°C 3	TTd-B1.4	NA	NA		NA	NA	NA		NA	NA			2.80014e+07	6.13157e+06	NA	NA	19.0393	1.01004	-0.189253	14847.3	18.9551	19.2661	0	0	BB	60	3	1	2020-06-24 16:47:52	30		D:\Thomas\MH3_TTd_aladsorbed_poging2\MH3_TTdpeptidesl_v5	1	2	0	0	NA	NA	1						20 mm x 100 µm + 31.5 cm x 50 µm Reprosil-Pur C18-AQ 5/3 µm 120 Å: 0%(10' @ 5 µl/min)-step-10%-3%/min-40%(0')-9%/min-85%(0')
fl10910	Unknown Sample	MH3 labnotebook 443 page 61 AlPO4 60°C 1	TTd-B1.5	NA	NA		NA	NA	NA		NA	NA			1.66974e+07	3.56899e+06	NA	NA	19.0373	1.00993	-0.187259	INF	18.9579	19.3009	0	0	BB	60	3	1	2020-06-24 17:18:42	30		D:\Thomas\MH3_TTd_aladsorbed_poging2\MH3_TTdpeptidesl_v5	1	2	0	0	NA	NA	1						20 mm x 100 µm + 31.5 cm x 50 µm Reprosil-Pur C18-AQ 5/3 µm 120 Å: 0%(10' @ 5 µl/min)-step-10%-3%/min-40%(0')-9%/min-85%(0')
fl10911	Unknown Sample	MH3 labnotebook 443 page 61 AlPO4 60°C 2	TTd-B1.5	NA	NA		NA	NA	NA		NA	NA			2.41781e+07	5.68885e+06	NA	NA	18.9196	1.00369	-0.0696121	INF	18.8473	19.2257	0	0	BB	60	3	1	2020-06-24 17:49:33	30		D:\Thomas\MH3_TTd_aladsorbed_poging2\MH3_TTdpeptidesl_v5	1	2	0	0	NA	NA	1						20 mm x 100 µm + 31.5 cm x 50 µm Reprosil-Pur C18-AQ 5/3 µm 120 Å: 0%(10' @ 5 µl/min)-step-10%-3%/min-40%(0')-9%/min-85%(0')
fl10912	Unknown Sample	MH3 labnotebook 443 page 61 AlPO4 60°C 3	TTd-B1.5	NA	NA		NA	NA	NA		NA	NA			1.66225e+07	5.38927e+06	NA	NA	18.9526	1.00544	-0.102608	INF	18.8842	19.0955	0	0	BB	60	3	1	2020-06-24 18:20:23	30		D:\Thomas\MH3_TTd_aladsorbed_poging2\MH3_TTdpeptidesl_v5	1	2	0	0	NA	NA	1						20 mm x 100 µm + 31.5 cm x 50 µm Reprosil-Pur C18-AQ 5/3 µm 120 Å: 0%(10' @ 5 µl/min)-step-10%-3%/min-40%(0')-9%/min-85%(0')
fl10913	Unknown Sample	MH3 labnotebook 443 page 61 Control 60°C 1	TTd-B1.3	NA	NA		NA	NA	NA		NA	NA			1.2657e+07	2.97153e+06	NA	NA	18.8745	1.0013	-0.0244847	INF	18.798	19.0842	0	0	BB	60	3	1	2020-06-24 18:51:13	30		D:\Thomas\MH3_TTd_aladsorbed_poging2\MH3_TTdpeptidesl_v5	1	2	0	0	NA	NA	1						20 mm x 100 µm + 31.5 cm x 50 µm Reprosil-Pur C18-AQ 5/3 µm 120 Å: 0%(10' @ 5 µl/min)-step-10%-3%/min-40%(0')-9%/min-85%(0')
fl10914	Unknown Sample	MH3 labnotebook 443 page 61 Control 60°C 2	TTd-B1.3	NA	NA		NA	NA	NA		NA	NA			2.70063e+07	5.88827e+06	NA	NA	18.9111	1.00324	-0.0610597	INF	18.8188	19.2334	0	0	BB	60	3	1	2020-06-24 19:22:02	30		D:\Thomas\MH3_TTd_aladsorbed_poging2\MH3_TTdpeptidesl_v5	1	2	0	0	NA	NA	1						20 mm x 100 µm + 31.5 cm x 50 µm Reprosil-Pur C18-AQ 5/3 µm 120 Å: 0%(10' @ 5 µl/min)-step-10%-3%/min-40%(0')-9%/min-85%(0')
fl10915	Unknown Sample	MH3 labnotebook 443 page 61 Control 60°C 3	TTd-B1.3	NA	NA		NA	NA	NA		NA	NA			1.79117e+07	4.36576e+06	NA	NA	18.9156	1.00348	-0.0655973	INF	18.8362	19.1127	0	0	BB	60	3	1	2020-06-24 19:52:54	30		D:\Thomas\MH3_TTd_aladsorbed_poging2\MH3_TTdpeptidesl_v5	1	2	0	0	NA	NA	1						20 mm x 100 µm + 31.5 cm x 50 µm Reprosil-Pur C18-AQ 5/3 µm 120 Å: 0%(10' @ 5 µl/min)-step-10%-3%/min-40%(0')-9%/min-85%(0')
fl10916	Unknown Sample	MH3 labnotebook 443 page 61 Al(OH)3 65°C 1	TTd-B1.4	NA	NA		NA	NA	NA		NA	NA			1.79907e+07	4.276e+06	NA	NA	18.8694	1.00103	-0.0194457	INF	18.7892	19.0585	0	0	BB	60	3	1	2020-06-24 20:23:43	30.0001		D:\Thomas\MH3_TTd_aladsorbed_poging2\MH3_TTdpeptidesl_v5	1	2	0	0	NA	NA	1						20 mm x 100 µm + 31.5 cm x 50 µm Reprosil-Pur C18-AQ 5/3 µm 120 Å: 0%(10' @ 5 µl/min)-step-10%-3%/min-40%(0')-9%/min-85%(0')
fl10917	Unknown Sample	MH3 labnotebook 443 page 61 Al(OH)3 65°C 2	TTd-B1.4	NA	NA		NA	NA	NA		NA	NA			1.82353e+07	4.32196e+06	NA	NA	18.8962	1.00245	-0.0461575	INF	18.8018	19.0889	0	0	BB	60	3	1	2020-06-24 20:54:33	30		D:\Thomas\MH3_TTd_aladsorbed_poging2\MH3_TTdpeptidesl_v5	1	2	0	0	NA	NA	1						20 mm x 100 µm + 31.5 cm x 50 µm Reprosil-Pur C18-AQ 5/3 µm 120 Å: 0%(10' @ 5 µl/min)-step-10%-3%/min-40%(0')-9%/min-85%(0')
fl10918	Unknown Sample	MH3 labnotebook 443 page 61 Al(OH)3 65°C 3	TTd-B1.4	NA	NA		NA	NA	NA		NA	NA			2.88967e+07	6.00633e+06	NA	NA	18.8914	1.0022	-0.0413761	2180.7	18.7907	19.1209	0	0	BB	60	3	1	2020-06-24 21:25:24	30		D:\Thomas\MH3_TTd_aladsorbed_poging2\MH3_TTdpeptidesl_v5	1	2	0	0	NA	NA	1						20 mm x 100 µm + 31.5 cm x 50 µm Reprosil-Pur C18-AQ 5/3 µm 120 Å: 0%(10' @ 5 µl/min)-step-10%-3%/min-40%(0')-9%/min-85%(0')
fl10919	Unknown Sample	MH3 labnotebook 443 page 61 AlPO4 65°C 1	TTd-B1.5	NA	NA		NA	NA	NA		NA	NA			2.37094e+07	6.27289e+06	NA	NA	18.9755	1.00666	-0.125542	INF	18.857	19.255	0	0	BB	60	3	1	2020-06-24 21:56:15	30.0009		D:\Thomas\MH3_TTd_aladsorbed_poging2\MH3_TTdpeptidesl_v5	1	2	0	0	NA	NA	1						20 mm x 100 µm + 31.5 cm x 50 µm Reprosil-Pur C18-AQ 5/3 µm 120 Å: 0%(10' @ 5 µl/min)-step-10%-3%/min-40%(0')-9%/min-85%(0')
fl10920	Unknown Sample	MH3 labnotebook 443 page 61 AlPO4 65°C 2	TTd-B1.5	NA	NA		NA	NA	NA		NA	NA			1.58014e+07	3.52807e+06	NA	NA	18.9364	1.00459	-0.0864488	2284.88	18.8709	19.239	0	0	BB	60	3	1	2020-06-24 22:27:05	30		D:\Thomas\MH3_TTd_aladsorbed_poging2\MH3_TTdpeptidesl_v5	1	2	0	0	NA	NA	1						20 mm x 100 µm + 31.5 cm x 50 µm Reprosil-Pur C18-AQ 5/3 µm 120 Å: 0%(10' @ 5 µl/min)-step-10%-3%/min-40%(0')-9%/min-85%(0')
fl10921	Unknown Sample	MH3 labnotebook 443 page 61 AlPO4 65°C 3	TTd-B1.5	NA	NA		NA	NA	NA		NA	NA			1.49463e+07	3.64066e+06	NA	NA	18.9219	1.00381	-0.0718516	6282.56	18.8474	19.2304	0	0	BB	60	3	1	2020-06-24 22:57:54	30		D:\Thomas\MH3_TTd_aladsorbed_poging2\MH3_TTdpeptidesl_v5	1	2	0	0	NA	NA	1						20 mm x 100 µm + 31.5 cm x 50 µm Reprosil-Pur C18-AQ 5/3 µm 120 Å: 0%(10' @ 5 µl/min)-step-10%-3%/min-40%(0')-9%/min-85%(0')
fl10922	Unknown Sample	MH3 labnotebook 443 page 61 Control 65°C 1	TTd-B1.3	NA	NA		NA	NA	NA		NA	NA			1.90337e+07	4.43864e+06	NA	NA	18.8265	0.998752	0.0235224	INF	18.7499	19.1485	0	0	BB	60	3	1	2020-06-24 23:28:43	30		D:\Thomas\MH3_TTd_aladsorbed_poging2\MH3_TTdpeptidesl_v5	1	2	0	0	NA	NA	1						20 mm x 100 µm + 31.5 cm x 50 µm Reprosil-Pur C18-AQ 5/3 µm 120 Å: 0%(10' @ 5 µl/min)-step-10%-3%/min-40%(0')-9%/min-85%(0')
fl10923	Unknown Sample	MH3 labnotebook 443 page 61 Control 65°C 2	TTd-B1.3	NA	NA		NA	NA	NA		NA	NA			1.7962e+07	4.96154e+06	NA	NA	18.827	0.998778	0.0230354	INF	18.7561	19.1764	0	0	BB	60	3	1	2020-06-24 23:59:32	30		D:\Thomas\MH3_TTd_aladsorbed_poging2\MH3_TTdpeptidesl_v5	1	2	0	0	NA	NA	1						20 mm x 100 µm + 31.5 cm x 50 µm Reprosil-Pur C18-AQ 5/3 µm 120 Å: 0%(10' @ 5 µl/min)-step-10%-3%/min-40%(0')-9%/min-85%(0')
fl10924	Unknown Sample	MH3 labnotebook 443 page 61 Control 65°C 3	TTd-B1.3	NA	NA		NA	NA	NA		NA	NA			2.73713e+07	6540417	NA	NA	18.9003	1.00267	-0.0502815	INF	18.8268	19.2198	0	0	BB	60	3	1	2020-06-25 00:30:22	30		D:\Thomas\MH3_TTd_aladsorbed_poging2\MH3_TTdpeptidesl_v5	1	2	0	0	NA	NA	1						20 mm x 100 µm + 31.5 cm x 50 µm Reprosil-Pur C18-AQ 5/3 µm 120 Å: 0%(10' @ 5 µl/min)-step-10%-3%/min-40%(0')-9%/min-85%(0')
Created By:
User Name		Full Name		Date
FUN-LAB-MS		FUN-LAB-MS		6/25/2020 3:58:31 PM

[truncated: 9 more sheets: ASNWYFNHLK, ASNWYFNHLK_, ASNWYFDHLK, ASNWYFDHLK_, ASDWYFDHLK, ASDWYFDHLK_, Sheet1, Component, mdlCalcs]
